# Supplementary material for: Eye movement kinematics reveal novel circadian organization of sleep substates
Source: Nat Commun. 2026 May 5;17:4068. doi: 10.1038/s41467-026-72222-0 (PMC13144723; doi:10.1038/s41467-026-72222-0)
Supplement: Supplementary file 10 — Source Data [file 41467_2026_72222_MOESM10_ESM.zip]

Archive with 62 entries (54 files):
- Source_Data/
- __MACOSX/._Source_Data
- Source_Data/.DS_Store
- __MACOSX/Source_Data/._.DS_Store
- Source_Data/ED_FIG/
- __MACOSX/Source_Data/._ED_FIG
- Source_Data/Figure_1/
- __MACOSX/Source_Data/._Figure_1
- Source_Data/Figure_6/
- __MACOSX/Source_Data/._Figure_6
- Source_Data/Figure_5/
- __MACOSX/Source_Data/._Figure_5
- Source_Data/Figure_2/
- __MACOSX/Source_Data/._Figure_2
- Source_Data/Figure_3/
- __MACOSX/Source_Data/._Figure_3
- Source_Data/Figure_4/
- __MACOSX/Source_Data/._Figure_4
- Source_Data/ED_FIG/.DS_Store
- __MACOSX/Source_Data/ED_FIG/._.DS_Store
- Source_Data/ED_FIG/Supplementary_figure_source_data.xlsx
- __MACOSX/Source_Data/ED_FIG/._Supplementary_figure_source_data.xlsx
- Source_Data/Figure_1/.DS_Store
- __MACOSX/Source_Data/Figure_1/._.DS_Store
- Source_Data/Figure_1/Figure_1_source_data.xlsx
- __MACOSX/Source_Data/Figure_1/._Figure_1_source_data.xlsx
- Source_Data/Figure_6/.DS_Store
- __MACOSX/Source_Data/Figure_6/._.DS_Store
- Source_Data/Figure_6/Figure_6_source_data.xlsx
- __MACOSX/Source_Data/Figure_6/._Figure_6_source_data.xlsx
- Source_Data/Figure_5/.DS_Store
- __MACOSX/Source_Data/Figure_5/._.DS_Store
- Source_Data/Figure_5/Figure_5_source_data.xlsx
- __MACOSX/Source_Data/Figure_5/._Figure_5_source_data.xlsx
- Source_Data/Figure_2/source_data_const_dark_model_prediction_figure2_panel_g.xlsx
- __MACOSX/Source_Data/Figure_2/._source_data_const_dark_model_prediction_figure2_panel_g.xlsx
- Source_Data/Figure_2/source_data_light_cycle_model_prediction_figure2_panel_e.xlsx
- __MACOSX/Source_Data/Figure_2/._source_data_light_cycle_model_prediction_figure2_panel_e.xlsx
- Source_Data/Figure_2/.DS_Store
- __MACOSX/Source_Data/Figure_2/._.DS_Store
- Source_Data/Figure_2/source_data_const_light_model_prediction_figure2_panel_f.xlsx
- __MACOSX/Source_Data/Figure_2/._source_data_const_light_model_prediction_figure2_panel_f.xlsx
- Source_Data/Figure_2/source_data_figure2_panel_i.xlsx
- __MACOSX/Source_Data/Figure_2/._source_data_figure2_panel_i.xlsx
- Source_Data/Figure_3/source_data_3d_scatter_nigrofasciatus_figure3_panel_k.xlsx
- __MACOSX/Source_Data/Figure_3/._source_data_3d_scatter_nigrofasciatus_figure3_panel_k.xlsx
- Source_Data/Figure_3/source_data_species_comparison_figure3_panel_m_n_o_p.xlsx
- __MACOSX/Source_Data/Figure_3/._source_data_species_comparison_figure3_panel_m_n_o_p.xlsx
- Source_Data/Figure_3/source_data_3d_scatter_aesculapi_figure3_panel_j.xlsx
- __MACOSX/Source_Data/Figure_3/._source_data_3d_scatter_aesculapi_figure3_panel_j.xlsx
- Source_Data/Figure_3/.DS_Store
- __MACOSX/Source_Data/Figure_3/._.DS_Store
- Source_Data/Figure_3/source_data_3d_scatter_wildtype_figure3_panel_i.xlsx
- __MACOSX/Source_Data/Figure_3/._source_data_3d_scatter_wildtype_figure3_panel_i.xlsx
- Source_Data/Figure_3/source_data_3d_scatter_ab_fish_figure3_panel_l.xlsx
- __MACOSX/Source_Data/Figure_3/._source_data_3d_scatter_ab_fish_figure3_panel_l.xlsx
- Source_Data/Figure_4/.DS_Store
- __MACOSX/Source_Data/Figure_4/._.DS_Store
- Source_Data/Figure_4/Figure_4_source_data.xlsx
- __MACOSX/Source_Data/Figure_4/._Figure_4_source_data.xlsx
- Source_Data/Figure_4/~$Figure_4_source_data.xlsx
- __MACOSX/Source_Data/Figure_4/._~$Figure_4_source_data.xlsx
