# Supplementary material for: Eye movement kinematics reveal novel circadian organization of sleep substates
Source: Nat Commun. 2026 May 5;17:4068. doi: 10.1038/s41467-026-72222-0 (PMC13144723; doi:10.1038/s41467-026-72222-0)
Supplement: Supplementary file 10 — Source Data [file 41467_2026_72222_MOESM10_ESM.zip › Source_Data/ED_FIG/Supplementary_figure_source_data.xlsx]

## Sheet: source_data_supp_figure10b
ctrl_matched_0	ctrl_matched_1	ctrl_matched_2	ctrl_matched_3	ctrl_matched_4	ctrl_matched_5	ctrl_matched_6	ctrl_matched_7	ctrl_matched_8	ctrl_matched_9	ctrl_matched_10	ctrl_matched_11	ctrl_matched_12	ctrl_matched_13	ctrl_matched_14	ctrl_matched_15	ctrl_matched_16	ctrl_matched_17	ctrl_matched_18	ctrl_matched_19	ctrl_matched_20	ctrl_matched_21	ctrl_matched_22	ctrl_matched_23	ctrl_matched_24	ctrl_matched_25	ctrl_matched_26	ctrl_matched_27	ctrl_matched_28	ctrl_matched_29	ctrl_matched_30	ctrl_matched_31	ctrl_matched_32	ctrl_matched_33	ctrl_matched_34	ctrl_matched_35	ctrl_matched_36	ctrl_matched_37	ctrl_matched_38	ctrl_matched_39	ctrl_matched_40	ctrl_matched_41	omr_matched_0	omr_matched_1	omr_matched_2	omr_matched_3	omr_matched_4	omr_matched_5	omr_matched_6	omr_matched_7
	-1	-1	-1	-1	-1	-1	-1	-1	-1	-1	-1	-1	-1	-1	-1	-1	-1	-1	-1	-1	-1	-1	-1	-1	-1	-1	-1	-1	-1	-1	-1	-1			-1	-1	-1	-1	-1	-1	-1	-1		-1		-1		-1	-1
	-1	-1	-1	-1	-1	-1	-1	-1	-1	-1	-1	-1	-1	-1	-1	-1	-1	-1	-1	-1	-1	-1	-1	-1	-1	-1	-1	-1	-1	-1	-1	-1				-1	-1	-1	-1	-1	-1	-1		-1		-1		-1	-1
	-1	-1	-1	-1	-1	-1	-1	-1	-1	-1	-1	-1	-1	-1	-1	-1	-1	-1	-1	-1	-1	-1	-1	-1	-1	-1	-1	-1	-1	-1	-1	-1				-1	-1	-1	-1	-1	-1	-1		-1		-1		-1	-1
	-1	-1	-1	-1	-1	-1	-1	-1	-1	-1	-1	-1	-1	-1	-1	-1	-1	-1	-1	-1	-1	-1	-1	-1	-1	-1	-1	-1	-1	-1	-1	-1			-1	-1	-1	-1	-1	-1	-1	-1		-1		-1		-1	-1
	-1	-1	-1	-1	-1	-1	-1	-1	-1	-1	-1	-1	-1	-1	-1	-1	-1	-1	-1	-1	-1	-1	-1	-1	-1	-1	-1	-1	-1	-1	-1	-1			-1	-1	-1	-1	-1	-1	-1	-1		-1		-1		-1	-1
	-1	-1	-1	-1	-1	-1	-1	-1	-1	-1	-1	-1	-1	-1	-1	-1	-1	-1	-1	-1	-1	-1	-1	-1	-1	-1	-1	-1	-1	-1	-1	-1			-1	-1	-1	-1	-1	-1	-1	-1		-1		-1		-1	-1
	-1	-1	-1	-1	-1		2	2	2	-1	2	-1	-1	-1	-1	-1	2		-1	-1	2	-1	-1	-1	-1	-1	-1		-1	-1	-1	-1			-1	2	2	-1	-1	2	-1			-1		-1		-1	-1
	-1	-1	-1	-1	-1		2	2	2	-1	2	-1	-1	-1	-1	-1	2		-1	-1	2	-1	-1	-1	-1	-1	-1		-1	-1	-1	-1			-1	2	2	-1	-1	2	-1			-1		-1		-1	-1
	-1	-1	-1	-1	-1		2	2	2	-1	2	-1	-1	-1	-1	-1	2		-1	-1	2	-1	-1	-1	-1	-1	-1		-1	-1	-1	-1			-1	2	2	-1	-1	2	-1			-1		-1		-1	-1
	-1	-1	-1	-1	-1		2	2	2	-1	2	-1	-1	-1	-1	-1	2		-1	-1	2	-1	-1	-1	-1	-1	-1		-1	-1	-1	-1			-1	2	2	-1	-1	2	-1			-1		-1		-1	-1
	-1	-1	-1	-1	-1		2	2	2	-1	2	-1	-1	-1	-1	-1	2		-1	-1	2	-1	-1	-1	-1	-1	-1		-1	-1	-1	-1				2	2	-1	-1	2	-1			-1		-1		-1	-1
	-1	-1	-1	-1	-1		2	2	2	-1	2	-1	-1	-1	-1	-1	2		-1	-1	2	-1	-1	-1	-1	-1	-1		-1	-1	-1	-1				2	2	-1	-1	2	-1			-1		-1		-1	-1
	-1	-1	-1	-1	-1		2	2	2	-1	2	-1	-1	-1	-1	-1	2		-1	-1	2	-1	-1	-1	-1	-1	-1		-1	-1	-1	-1				2	2	-1	-1	2	-1			-1		-1		-1	-1
	-1	-1	-1	-1	-1		2	2	2	-1	2	-1	-1	-1	-1	-1	2		-1	-1	2	-1	-1	-1	-1	-1	-1		-1	-1	-1	-1			-1	2	2	-1	-1	2	-1	-1	-1	-1		-1		-1	-1
	-1	-1	-1	-1	-1		2	2	2	-1	2	-1	-1	-1	-1	-1	2		-1	-1	2	-1	-1	-1	-1	-1	-1		-1	-1	-1	-1			-1	2	2	-1	-1	2	-1	-1	-1	-1		-1		-1	-1
	-1	-1	-1	-1	-1		2	2	2	-1	2	-1	-1	-1	-1	-1	2		-1	-1	2	-1	-1	-1	-1	-1	-1		-1	-1	-1	-1				2	2	-1	-1	2	-1	-1	-1	-1		-1		-1	-1
	-1	-1	-1	-1	-1		2	2	2	-1	2	-1	-1	-1	-1	-1	2		-1	-1	2	-1	-1	-1	-1	-1	-1		-1	-1	-1	-1			-1	2	2	-1	-1	2		-1	-1	-1		-1		-1	-1
-1	-1	-1	-1	-1	-1		2	2	2	-1	2	-1	-1	-1	-1	-1	2		-1	-1	2	-1	-1	-1	-1	-1	-1		-1	-1	-1	-1				2	2	-1	-1	2	-1	0	-1	-1		-1		-1	-1
	-1	-1	-1	-1	-1		2	2	2	-1	2	-1	-1	-1	-1	-1	2		-1	-1	2	-1	-1	-1	-1	-1	-1		-1	-1	-1	-1			-1	2	2	-1	-1	2	-1	0	-1	-1		-1		-1	-1
	-1	-1	-1	-1	-1		2	2	2	-1	2	-1	-1	-1	-1	-1	2		-1	-1	2	-1	-1	-1	-1	-1	-1		-1	-1	-1	-1				2	2	-1	-1	2	-1	0	-1	-1		-1		-1	-1
	-1	-1	-1	-1	-1		2	2	2	-1	2	-1	-1	-1	-1	-1	2		-1	-1	2	-1	-1	-1	-1	-1	-1		-1	-1	-1	-1			-1	2	2	-1	-1	2	-1	0	-1	-1		-1		-1	-1
	-1	-1	-1	-1	-1	-1	2	2	2	-1	2	-1		-1	-1	-1	2		-1	-1	2	-1	-1	-1	-1	-1	-1		-1	-1	-1	-1				2	2	-1	-1	2	-1	0	-1	-1		-1		-1	-1
	-1	-1	-1	-1	-1	-1	2	2	2	-1	2	-1		-1	-1	-1	2		-1	-1	2	-1	-1	-1	-1	-1	-1		-1	-1	-1	-1			-1	2	2	-1	-1	2	-1	0	-1	-1		-1		-1	-1
		-1	-1	-1	-1	-1	2	2	2	-1	2	-1		-1	-1	-1	2		-1	-1	2	-1	-1	-1	-1	-1	-1		-1	-1	-1	-1			-1	2	2	-1	-1	2	-1	0	-1	-1		-1		-1	-1
		-1		-1	-1	-1	2	2	2	-1	2	-1		-1	-1	-1	2		-1	-1	2	-1	-1	-1	-1	-1	-1		-1	-1	-1	-1				2	2	-1	-1	2	-1	0	-1	-1		-1		-1	-1
		-1		-1	-1	-1	2	2	2	-1	2	-1		-1	-1	-1	2		-1	-1	2	-1	-1	-1	-1	-1	-1		-1	-1	-1	-1				2	2	-1	-1	2	-1	0	-1	-1		-1		-1	-1
		-1		-1	-1	-1	2	2	2	-1	2	-1		-1	-1	-1	2			-1	2	-1	-1	-1	-1	-1	-1		-1	-1	-1	-1				2	2	-1	-1	2	-1	0	-1	-1		-1		-1	-1
		-1		-1	-1		2	2	2	-1	2	-1		-1	-1	-1	2			-1	2	-1	-1	-1	-1	-1	-1		-1	-1	-1	-1				2	2	-1	-1	2	-1	0	-1	-1		-1		-1	-1
		-1		-1	-1		2	2	2	-1	2	-1		-1	-1	-1	2			-1	2	-1	-1	-1	-1	-1	-1		-1	-1	-1	-1				2	2	-1	-1	2	-1	0	-1	-1		-1		-1	-1
		-1		-1	-1		2	2	2	-1	2	-1		-1	-1	-1	2			-1	2	-1	-1	-1	-1	-1	-1		-1	-1	-1	-1			-1	2	2	-1	-1	2	-1	0	-1	-1		-1		-1	-1
		-1		-1	-1		2	2	2	-1	2	-1		-1	-1	-1	2			-1	2	-1	-1	-1	-1	-1	-1		-1	-1	-1	-1				2	2	-1	-1	2	-1	0	-1	-1		-1		-1	-1
		-1		-1	-1		2	2	2	-1	2	-1		-1	-1	-1	2			-1	2	-1	-1	-1	-1	-1	-1		-1	-1	-1	-1				2	2	-1	-1	2	-1	0	-1	-1	-1	-1		-1	-1
		-1		-1	-1		2	2	2	-1	2	-1	-1	-1	-1	-1	2			-1	2	-1	-1	-1	-1	-1	-1		-1	-1	-1	-1			-1	2	2	-1	-1	2	-1	0	-1	-1	-1	-1		-1	-1
		-1		-1	-1		2	2	2	-1	2	-1	-1	-1	-1	-1	2			-1	2	-1	-1	-1	-1	-1	-1		-1	-1	-1	-1			-1	2	2	-1	-1	2	-1	0	-1	-1	-1	-1		-1	-1
		-1		-1	-1		2	2	2	-1	2	-1	-1	-1	-1	-1	2			-1	2	-1	-1	-1	-1	-1	-1		-1	-1	-1	-1				2	2	-1	-1	2	-1	0	-1	-1	-1	-1		-1	-1
		-1		-1	-1		2	2	2	-1	2	-1	-1	-1	-1	-1	2			-1	2	-1	-1	-1	-1	-1	-1		-1	-1	-1	-1				2	2	-1	-1	2	-1	0	-1	-1	-1	-1		-1	-1
		-1		-1	-1		2	2	2	-1	2	-1	-1	-1	-1	-1	2			-1	2	-1	-1	-1	-1	-1	-1		-1	-1	-1	-1			-1	2	2	-1	-1	2	-1	0	-1	-1	-1	-1		-1	-1
	-1	-1		-1	-1		2	2	2	-1	2	-1	-1	-1	-1	-1	2			-1	2	-1	-1	-1	-1	-1	-1		-1	-1	-1	-1			-1	2	2	-1	-1	2	-1	0	-1	-1	-1	-1		-1	-1
	-1	-1		-1	-1		2	2	2	-1	2	-1	-1	-1	-1	-1	2			-1	2	-1	-1	-1	-1	-1	-1		-1	-1	-1	-1			-1	2	2	-1	-1	2	-1	0	-1	-1	2	-1		-1	-1
	-1	-1		-1	-1		2	2	2	-1	2	-1	-1	-1	-1	-1	2			-1	2	-1	-1	-1	-1	-1	-1		-1	-1	-1	-1			-1	2	2	-1	-1	2	-1	0	-1	-1	2	-1		-1	-1
	-1			-1	-1		2	2	2	-1	2	-1	-1	-1	-1	-1	2			-1	2	-1	-1	-1	-1	-1	-1		-1	-1	-1	-1			-1	2	2	-1	-1	2	-1	0	-1	-1	2	-1		-1	-1
	-1		-1	-1	-1		2	2	2	-1	2	-1	-1	-1	-1	-1	2			-1	2	-1	-1	-1	-1	-1	-1		-1	-1	-1	-1				2	2	-1	-1	2	-1	0		-1	2	-1		-1	-1
	-1		-1	-1	-1		2	2	2	-1	2	-1	-1	-1	-1	-1	2			-1	2	-1	-1	-1	-1	-1	-1		-1	-1	-1	-1				2	2	-1	-1	2	-1	0		-1	2	-1		-1	-1
	-1		-1	-1	-1		2	2	2	-1	2	-1	-1	-1	-1	-1	2			-1	2	-1		-1	-1	-1	-1	-1	-1	-1	-1	-1			-1	2	2	-1	-1	2	-1	0		-1	2	-1		-1	-1
	-1	-1	-1	-1	-1		2	2	2	-1	2	-1	-1	-1	-1	-1	2			-1	2	-1	-1	-1	-1	-1	-1	-1	-1	-1	-1	-1			-1	2	2	-1	-1	2	-1	0		-1	2	-1		-1	-1
	-1		-1	-1	-1	-1	2	2	2	-1	2	-1	-1	-1	-1	-1	2			-1	2	-1		-1	-1	-1	-1	-1	-1	-1	-1	-1			-1	2	2	-1	-1	2	-1	0		-1	2	-1		-1	-1
	-1		-1	-1	-1	-1	2	2	2	-1	2	-1	-1	-1	-1	-1	2			-1	2	-1	-1	-1	-1	-1		-1	-1	-1	-1	-1				2	2	-1	-1	2	-1	0		-1	2	-1	-1	-1	-1
	-1	-1	-1	-1	-1	-1	2	2	2	-1	2	-1	-1	-1	-1	-1	2			-1	2	-1	-1	-1	-1	-1	-1	-1	-1	-1	-1	-1				2	2	-1	-1	2	-1	0		-1	2	-1	-1	-1	-1
	-1		-1	-1	-1	-1	2	2	2	-1	2	-1	-1	-1	-1	-1	2			-1	2	-1	-1	-1	-1	-1	-1	-1	-1	-1	-1	-1			-1	2	2	-1	-1	2	-1	0		-1	2	-1	-1	-1	-1
	-1	-1	-1	-1	-1	-1	2	2	2	-1	2	-1	-1	-1	-1	-1	2			-1	2	-1	-1	-1	-1	-1	-1		-1	-1	-1	-1				2	2	-1	-1	2	-1	0		-1	2	-1	-1	-1	-1
	-1		-1	-1	-1	-1	2	2	2	-1	2	-1	-1	-1	-1	-1	2		-1	-1	2	-1	-1	-1	-1	-1	-1		-1	-1	-1	-1			-1	2	2	-1	-1	2	-1	0	-1	-1	2	-1	-1	-1	-1
	-1	-1	-1	-1	-1	-1	2	2	2	-1	2	-1	-1	-1	-1	-1	2		-1	-1	2	-1	-1	-1	-1	-1	-1		-1	-1	-1	-1				2	2	-1	-1	2	-1	0	-1	-1	2	-1	-1	-1	-1
	-1	-1	-1	-1	-1	-1	2	2	2	-1	2	-1	-1	-1	-1	-1	2		-1	-1	2	-1	-1	-1	-1	-1	-1		-1	-1	-1	-1			-1	2	2	-1	-1	2	-1	0	-1	-1	2	-1	2	-1	-1
	-1	-1	-1	-1	-1	-1	2	2	2	-1	2	-1	-1	-1	-1	-1	2		-1	-1	2	-1	-1	-1	-1	-1	-1		-1	-1	-1	-1				2	2	-1	-1	2	-1	0	-1	-1	2	-1	2	-1	-1
	-1	-1	-1	-1	-1	-1	2	2	2	-1	2	-1	-1	-1	-1	-1	2		-1	-1	2	-1	-1	-1	-1		-1		-1	-1	-1	-1				2	2	-1	-1	2	-1	0	-1	-1	2	-1	2	-1	-1
	-1	-1	-1	-1	-1	-1	2	2	2	-1	2	-1	-1	-1	-1	-1	2		-1	-1	2	-1	-1	-1	-1		-1		-1	-1	-1	-1				2	2	-1	-1	2	-1	0	-1	-1	2	-1	2	-1	-1
		-1	-1	-1	-1	-1	2	2	2	-1	2	-1	-1	-1	-1	-1	2		-1	-1	2	-1	-1	-1	-1	-1	-1		-1	-1	-1	-1			-1	2	2	-1	-1	2	-1	0	-1	-1	2	-1	2	-1	-1
		-1	-1	-1	-1	-1	2	2	2	-1	2	-1	-1	-1	-1	-1	2		-1	-1	2	-1	-1	-1	-1	-1	-1		-1	-1	-1	-1			-1	2	2	-1	-1	2	-1	0	-1	-1	2	-1	2	-1	-1
		-1		-1	-1	-1	2	2	2	-1	2	-1	-1	-1	-1	-1	2		-1	-1	2	-1	-1	-1	-1	-1	-1		-1	-1	-1	-1			-1	2	2	-1	-1	2	-1	0	-1	-1	2	-1	2	-1	-1
		-1		-1	-1		2	2	2	-1	2	-1	-1	-1	-1	-1	2		-1	-1	2	-1	-1	-1	-1	-1	-1		-1	-1	-1	-1			-1	2	2	-1	-1	2	-1	0	-1	-1	2	-1	2	-1	-1
		-1		-1	-1		2	2	2	-1	2	-1	-1	-1	-1	-1	2		-1	-1	2	-1	-1	-1	-1		-1		-1	-1	-1	-1				2	2	-1	-1	2	-1	0	-1	-1	2	-1	2	-1	-1
		-1		-1	-1		2	2	2	-1	2	-1	-1	-1	-1	-1	2		-1	-1	2	-1	-1	-1	-1	-1	-1		-1	-1	-1	-1				2	2	-1	-1	2	-1	0	-1	-1	2	-1	2	-1	-1
		-1		-1	-1		2	2	2	-1	2	-1	-1	-1	-1	-1	2		-1	-1	2	-1	-1	-1	-1	-1	-1		-1	-1	-1	-1			-1	2	2	-1	-1	2	-1	0	-1	-1	2	-1	2	-1	-1
		-1		-1	-1		2	2	2	-1	2	-1	-1	-1	-1	-1	2		-1	-1	2	-1	-1	-1	-1	-1	-1		-1	-1	-1	-1			-1	2	2	-1	-1	2	-1	0	-1		2	-1	2	-1	-1
		-1		-1	-1		2	2	2	-1	2	-1	-1	-1	-1	-1	2		-1	-1	2	-1	-1	-1	-1	-1	-1		-1	-1	-1	-1			-1	2	2	-1	-1	2	-1	0		-1	2	-1	2	-1	-1
		-1		-1	-1	-1	2	2	2	-1	2	-1	-1	-1	-1	-1	2		-1	-1	2	-1	-1	-1	-1	-1	-1		-1	-1	-1	-1				2	2	-1	-1	2	-1	0		-1	2	-1	2	-1	-1
		-1		-1	-1	-1	2	2	2	-1	2	-1	-1	-1	-1	-1	2		-1	-1	2		-1	-1	-1	-1	-1		-1	-1	-1	-1				2	2	-1	-1	2	-1	0		-1	2	-1	2	-1	-1
		-1		-1	-1	-1	2	2	2	-1	2	-1	-1	-1	-1	-1	2		-1	-1	2	-1	-1	-1	-1	-1	-1		-1	-1	-1	-1				2	2	-1	-1	2	-1	0		-1	2	-1	2	-1	-1
		-1		-1	-1	-1	2	2	2	-1	2	-1	-1	-1	-1	-1	2		-1	-1	2	-1	-1	-1	-1	-1	-1		-1	-1	-1	-1				2	2	-1	-1	2	-1	0		-1	2	-1	2	-1	-1
		-1		-1	-1	-1	2	2	2	-1	2	-1	-1	-1	-1	-1	2		-1	-1	2	-1	-1	-1	-1	-1	-1		-1	-1	-1	-1				2	2	-1	-1	2	-1	0		-1	2	-1	2	-1	-1
		-1		-1	-1	-1	2	2	2	-1	2	-1	-1	-1	-1	-1	2		-1	-1	2	-1	-1	-1	-1	-1	-1		-1	-1	-1	-1				2	2	-1	-1	2	-1	0		-1	2	-1	2	-1	-1
	-1	-1		-1	-1	-1	2	2	2	-1	2	-1	-1	-1	-1	-1	2		-1	-1	2	-1	-1	-1	-1	-1	-1		-1	-1	-1	-1				2	2	-1	-1	2	-1	0		-1	2	-1	2	-1	-1
	-1	-1		-1	-1	-1	2	2	2	-1	2	-1	-1	-1	-1	-1	2		-1	-1	2	-1	-1	-1	-1	-1	-1		-1	-1	-1	-1			-1	2	2	-1	-1	2	-1	0		-1	2	-1	2	-1	-1
	-1	-1		-1	-1	-1	2	2	2	-1	2	-1	-1	-1	-1	-1	2		-1	-1	2	-1	-1	-1	-1	-1	-1		-1	-1	-1	-1				2	2	-1	-1	2	-1	0		-1	2	-1	2	-1	-1
	-1	-1	-1	-1	-1	-1	2	2	2	-1	2	-1	-1	-1	-1	-1	2		-1	-1	2	-1	-1	-1	-1	-1	-1		-1	-1	-1	-1			-1	2	2	-1	-1	2	-1	0		-1	2	-1	2	-1	-1
	-1	-1	-1	-1	-1	-1	2	2	2	-1	2	-1	-1	-1	-1	-1	2		-1	-1	2	-1	-1	-1	-1	-1	-1		-1	-1	-1	-1				2	2	-1	-1	2	-1	0		-1	2	-1	2	-1	-1
	-1	-1	-1	-1	-1	-1	2	2	2	-1	2	-1	-1	-1	-1	-1	2		-1	-1	2	-1	-1	-1	-1	-1	-1		-1	-1	-1	-1				2	2	-1	-1	2	-1	0		-1	2	-1	2	-1	-1
	-1	-1	-1	-1	-1	-1	2	2	2	-1	2	-1	-1	-1	-1	-1	2		-1	-1	2	-1	-1	-1	-1	-1	-1		-1	-1	-1	-1			-1	2	2	-1	-1	2	-1	0		-1	2	-1	2	-1	-1
	-1	-1	-1	-1	-1	-1	2	2	2	-1	2	-1	-1	-1	-1	-1	2		-1	-1	2	-1	-1	-1	-1	-1	-1		-1	-1	-1	-1			-1	2	2	-1	-1	2	-1	0		-1	2	-1	2	-1	-1
	-1	-1	-1	-1	-1	-1	2	2	2	-1	2	-1	-1	-1	-1	-1	2		-1	-1	2	-1	-1	-1	-1	-1	-1		-1	-1	-1	-1			-1	2	2	-1	-1	2	-1	0		-1	2	-1	2	-1	-1
	-1	-1	-1	-1	-1	-1	2	2	2	-1	2	-1	-1	-1	-1	-1	2		-1	-1	2	-1	-1	-1	-1	-1	-1		-1	-1	-1	-1			-1	2	2	-1	-1	2	-1	0		-1	2	-1	2	-1	-1
	-1	-1		-1	-1	-1	2	2	2	-1	2	-1	-1	-1	-1	-1	2		-1	-1	2	-1	-1	-1	-1	-1	-1		-1	-1	-1	-1			-1	2	2	-1	-1	2	-1	0		-1	2	-1	2	-1	-1
	-1	-1		-1	-1	-1	2	2	2	-1	2	-1	-1	-1	-1	-1	2		-1	-1	2	-1	-1	-1	-1	-1	-1		-1	-1	-1	-1			-1	2	2	-1	-1	2	-1	0		-1	2	-1	2	-1	-1
	-1	-1		-1	-1	-1	2	2	2	-1	2	-1	-1	-1	-1	-1	2		-1	-1	2	-1	-1	-1	-1	-1	-1		-1	-1	-1	-1			-1	2	2	-1	-1	2	-1	0		-1	2	-1	2	-1	-1
	-1	-1	-1	-1	-1	-1	2	2	2	-1	2	-1	-1	-1	-1	-1	2		-1	-1	2	-1	-1	-1	-1	-1	-1		-1	-1	-1	-1		-1	-1	2	2	-1	-1	2	-1	0		-1	2	-1	2	-1	-1
	-1	-1	-1	-1	-1	-1	2	2	2	-1	2	-1	-1	-1	-1	-1	2		-1	-1	2	-1	-1	-1	-1	-1	-1		-1	-1	-1	-1		-1	-1	2	2	-1	-1	2	-1	0		-1	2	-1	2	-1	-1
	-1	-1	-1	-1	-1	-1	2	2	2	-1	2	-1	-1	-1	-1	-1	2		-1	-1	2	-1	-1	-1	-1	-1	-1		-1	-1	-1	-1		-1	-1	2	2	-1	-1	2	-1	0		-1	2	-1	2	-1	-1
	-1	-1	-1	-1	-1	-1	2	2	2	-1	2	-1	-1	-1	-1	-1	2		-1	-1	2	-1	-1	-1	-1	-1	-1		-1	-1	-1	-1		-1	-1	2	2	-1	-1	2	-1	0		-1	2	-1	2	-1	-1
	-1	-1	-1	-1	-1	-1	2	2	2	-1	2	-1	-1	-1	-1	-1	2		-1	-1	2	-1	-1	-1	-1	-1	-1		-1	-1	-1	-1		-1	-1	2	2	-1	-1	2	-1	0		-1	2	-1	2	-1	-1
	-1	-1	-1	-1	-1	-1	2	2	2	-1	2	-1	-1	-1	-1	-1	2		-1	-1	2	-1	-1	-1	-1	-1	-1		-1	-1	-1	-1		-1	-1	2	2	-1	-1	2	-1	0	-1	-1	2	-1	2	-1	-1
	-1	-1	-1	-1	-1		2	2	2	-1	2	-1	-1	-1	-1	-1	2		-1	-1	2	-1	-1	-1	-1	-1	-1		-1	-1	-1	-1		-1	-1	2	2	-1	-1	2	-1	0	-1	-1	2	-1	2	-1	-1
	-1	-1	-1	-1	-1		2	2	2	-1	2	-1	-1	-1	-1	-1	2		-1	-1	2	-1	-1	-1	-1	-1	-1		-1	-1	-1	-1		-1	-1	2	2	-1	-1	2	-1	0	-1		2	-1	2	-1	-1
	-1	-1	-1	-1	-1	-1	2	2	2	-1	2	-1	-1	-1	-1	-1	2		-1	-1	2	-1	-1	-1	-1	-1	-1		-1	-1	-1	-1		-1	-1	2	2	-1	-1	2	-1	0	-1	-1	2	-1	2	-1	-1
	-1	-1	-1	-1	-1	-1	2	2	2	-1	2	-1	-1	-1	-1	-1	2		-1	-1	2	-1	-1	-1	-1	-1	-1		-1	-1	-1	-1		-1	-1	2	2	-1	-1	2	-1	0	-1		2	-1	2	-1	-1
	-1	-1	-1	-1	-1	-1	2	2	2	-1	2	-1	-1	-1	-1	-1	2		-1	-1	2	-1	-1	-1	-1	-1	-1		-1	-1	-1	-1			-1	2	2	-1	-1	2	-1	0	-1		2	-1	2	-1	-1
	-1	-1	-1	-1	-1	-1	2	2	2	-1	2	-1	-1	-1	-1	-1	2		-1	-1	2	-1	-1	-1	-1	-1	-1		-1	-1	-1	-1			-1	2	2	-1	-1	2	-1	0	-1	-1	2	-1	2	-1	-1
	-1	-1	-1	-1	-1	-1	2	2	2	-1	2	-1	-1	-1	-1	-1	2		-1	-1	2	-1	-1	-1	-1	-1	-1		-1	-1	-1	-1			-1	2	2	-1	-1	2	-1	0	-1	-1	2	-1	2	-1	-1
	-1	-1	-1	-1	-1	-1	2	2	2	-1	2	-1	-1	-1	-1	-1	2		-1	-1	2	-1	-1	-1	-1	-1	-1		-1	-1	-1	-1			-1	2	2	-1	-1	2	-1	0	-1	-1	2	-1	2	-1	-1
	-1	-1	-1	-1	-1	-1	2	2	2	-1	2	-1	-1	-1	-1	-1	2		-1	-1	2	-1	-1	-1	-1	-1	-1		-1	-1	-1	-1			-1	2	2	-1	-1	2	-1	0	-1	-1	2	-1	2	-1	-1
	-1	-1	-1	-1	-1	-1	2	2	2	-1	2	-1	-1	-1	-1	-1	2	-1	-1	-1	2	-1	-1	-1	-1	-1	-1		-1	-1	-1	-1			-1	2	2	-1	-1	2	-1	0	-1	-1	2	-1	2	-1	-1
	-1	-1	-1	-1	-1	-1	2	2	2	-1	2	-1	-1	-1	-1	-1	2	-1	-1	-1	2	-1	-1	-1	-1	-1	-1		-1	-1	-1	-1			-1	2	2	-1	-1	2	-1	0	-1	-1	2	-1	2	-1	-1
	-1	-1	-1	-1	-1	-1	2	2	2	-1	2	-1	-1	-1	-1	-1	2	-1	-1	-1	2	-1	-1	-1	-1	-1	-1		-1	-1	-1	-1			-1	2	2	-1	-1	2	-1	0	-1	-1	2	-1	2	-1	-1
	-1	-1	-1	-1	-1	-1	2	2	2	-1	2	-1	-1	-1	-1	-1	2	-1	-1	-1	2	-1	-1	-1	-1	-1	-1		-1	-1	-1	-1			-1	2	2	-1	-1	2	-1	0	-1	-1	2	-1	2	-1	-1
	-1	-1	-1	-1	-1	-1	2	2	2	-1	2	-1	-1	-1	-1	-1	2	-1	-1	-1	2	-1	-1	-1	-1	-1	-1		-1	-1	-1	-1			-1	2	2	-1	-1	2	-1	0	-1	-1	2	-1	2	-1	-1
	-1	-1	-1	-1	-1	-1	2	2	2	-1	2	-1	-1	-1	-1	-1	2	-1	-1	-1	2	-1	-1	-1	-1	-1	-1		-1	-1	-1	-1		-1	-1	2	2	-1	-1	2	-1	0	-1	-1	2	-1	2	-1	-1
	-1	-1	-1	-1	-1	-1	2	2	2	-1	2	-1	-1	-1	-1	-1	2	-1	-1	-1	2	-1	-1	-1	-1	-1	-1		-1	-1	-1	-1		-1	-1	2	2	-1	-1	2	-1	0	-1	-1	2	-1	2	-1	-1
	-1	-1	-1	-1	-1	-1	2	2	2	-1	2	-1	-1	-1	-1	-1	2	-1	-1	-1	2	-1	-1	-1	-1	-1	-1		-1	-1	-1	-1		-1	-1	2	2	-1	-1	2	-1	0		-1	2	-1	2	-1	-1
	-1	-1	-1	-1	-1	-1	2	2	2	-1	2	-1	-1	-1	-1	-1	2	-1	-1	-1	2	-1	-1	-1	-1	-1	-1		-1	-1	-1	-1		-1	-1	2	2	-1	-1	2	-1	0		-1	2	-1	2	-1	-1
	-1	-1	-1	-1	-1	-1	2	2	2	-1	2	-1	-1	-1	-1	-1	2	-1	-1	-1	2	-1	-1	-1	-1	-1	-1		-1	-1	-1	-1		-1	-1	2	2	-1	-1	2	-1	0		-1	2	-1	2	-1	-1
	-1	-1	-1	-1	-1	-1	2	2	2	-1	2	-1	-1	-1	-1	-1	2	-1	-1	-1	2	-1	-1	-1	-1	-1	-1		-1	-1	-1	-1		-1	-1	2	2	-1	-1	2	-1	0		-1	2	-1	2	-1	-1
	-1	-1	-1	-1	-1	-1	2	2	2	-1	2	-1	-1	-1	-1	-1	2	-1	-1	-1	2	-1	-1	-1	-1	-1	-1		-1	-1	-1	-1		-1	-1	2	2	-1	-1	2	-1	0		-1	2	-1	2	-1	-1
	-1	-1	-1	-1	-1	-1	2	2	2	-1	2	-1	-1	-1	-1	-1	2	-1	-1	-1	2	-1	-1	-1	-1	-1	-1		-1	-1	-1	-1		-1	-1	2	2	-1	-1	2	-1	0		-1	2	-1	2	-1	-1
	-1	-1	-1	-1	-1	-1	2	2	2	-1	2	-1	-1	-1	-1	-1	2	-1	-1	-1	2	-1	-1	-1	-1	-1	-1		-1	-1	-1	-1		-1	-1	2	2	-1	-1	2	-1	0	-1	-1	2	-1	2	-1	-1
	-1	-1	-1	-1	-1	-1	2	2	2	-1	2	-1	-1	-1	-1	-1	2	-1	-1	-1	2	-1	-1	-1	-1	-1	-1		-1	-1	-1	-1		-1	-1	2	2	-1	-1	2	-1	0	-1	-1	2	-1	2	-1	-1
	-1	-1	-1	-1	-1	-1	2	2	2	-1	2	-1	-1	-1	-1	-1	2	-1	-1	-1	2	-1	-1	-1	-1	-1	-1		-1	-1	-1	-1		-1	-1	2	2	-1	-1	2	-1	0	-1	-1	2	-1	2	-1	-1
	-1	-1	-1	-1	-1	-1	2	2	2	-1	2	-1	-1	-1	-1	-1	2	-1	-1	-1	2	-1	-1	-1	-1	-1	-1		-1	-1	-1	-1		-1	-1	2	2	-1	-1	2	-1	0	-1	-1	2	-1	2	-1	-1
	-1	-1	-1	-1	-1	-1	2	2	2	-1	2	-1	-1	-1	-1	-1	2	-1	-1	-1	2	-1	-1	-1	-1	-1	-1		-1	-1	-1	-1		0	-1	2	2	-1	-1	2	-1	0	-1	-1	2	-1	2	-1	-1
	-1		-1	-1	-1	-1	2	2	2	-1	2	-1	-1	-1	-1	-1	2	-1	-1	-1	2	-1	-1	-1	-1	-1	-1		-1	-1	-1	-1		0	-1	2	2	-1	-1	2	-1	0	-1	-1	2	-1	2	-1	-1
	-1		-1	-1		-1	2	2	2	-1	2	-1	-1	-1	-1	-1	2	-1	-1	-1	2	-1	-1	-1	-1	-1	-1		-1	-1	-1	-1		0	-1	2	2	-1	-1	2	-1	0	-1	-1	2	-1	2	-1	-1
			-1	-1	-1	-1	2	2	2	-1	2	-1	-1	-1	-1	-1	2	-1	-1	-1	2	-1	-1	-1	-1	-1	-1		-1	-1	-1	-1		0	-1	2	2	-1	-1	2	-1	0	-1	-1	2	-1	2	-1	-1
	-1		-1	-1	-1	-1	2	2	2	-1	2	-1	-1	-1	-1	-1	2	-1	-1	-1	2	-1	-1	-1	-1	-1	-1		-1	-1	-1	-1		0	-1	2	2	-1	-1	2	-1	0	-1	-1	2	-1	2	-1	-1
			-1	-1	-1	-1	2	2	2	-1	2	-1	-1	-1	-1	-1	2	-1	-1	-1	2	-1	-1	-1	-1	-1	-1		-1	-1	-1	-1		0	-1	2	2	-1	-1	2	-1	0	-1	-1	2	-1	2	-1	-1
			-1	-1	-1	-1	2	2	2	-1	2	-1	-1	-1	-1	-1	2	-1	-1	-1	2	-1	-1	-1	-1	-1	-1		-1	-1	-1	-1		0		2	2	-1	-1	2	-1	0	-1	-1	2	-1	2	-1	-1
			-1	-1	-1	-1	2	2	2	-1	2	-1	-1	-1	-1	-1	2	-1	-1	-1	2	-1	-1	-1	-1	-1	-1		-1	-1	-1	-1		0	-1	2	2	-1	-1	2	-1	0	-1	-1	2	-1	2	-1	-1
			-1	-1	-1	-1	2	2	2	-1	2	-1	-1	-1	-1	-1	2	-1	-1	-1	2	-1	-1	-1	-1	-1	-1		-1	-1	-1	-1		0		2	2	-1	-1	2	-1	0	-1	-1	2	-1	2	-1	-1
			-1	-1	-1	-1	2	2	2	-1	2	-1	-1	-1	-1	-1	2	-1	-1	-1	2	-1	-1	-1	-1	-1	-1		-1	-1	-1	-1		0	-1	2	2	-1	-1	2	-1	0	-1	-1	2	-1	2	-1	-1
			-1	-1	-1	-1	2	2	2	-1	2	-1	-1	-1	-1	-1	0	-1	-1	-1	2	-1	-1	-1	-1	-1	-1		-1	-1	-1	-1		0		2	2	-1	-1	2	-1	0		-1	2	-1	2	-1	-1
			-1	-1	-1	-1	2	2	2	-1	2	-1	-1	-1	-1	-1	0	-1	-1	-1	2	-1	-1	-1	-1	-1	-1		-1	-1	-1	-1		0		2	2	-1	-1	2	-1	0	-1	-1	2	-1	2	-1	-1
			-1	-1	-1	-1	2	2	2	-1	2	-1	-1	-1	-1	-1	0	-1	-1	-1	2	-1	-1	-1	-1	-1	-1		-1	-1	-1	-1		0		2	2	-1	-1	2	-1	0	-1	-1	2	-1	2	-1	-1
	-1		-1	-1	-1	-1	2	2	2	-1	2	-1	-1	-1	-1	-1	0	-1	-1	-1	2	-1	-1	-1	-1	-1	-1		-1	-1	-1	-1		0	-1	2	2	-1	-1	2	-1	0	-1	-1	2	-1	2	-1	-1
			-1	-1	-1	-1	2	2	2	-1	2	-1	-1	-1	-1	-1	0	-1	-1	-1	2	-1	-1	-1	-1	-1	-1		-1	-1	-1	-1		0	-1	2	2	-1	-1	2	-1	0	-1	-1	2	-1	2	-1	-1
		-1	-1	-1	-1	-1	2	2	2	-1	2	-1	-1	-1	-1	-1	0	-1	-1	-1	2		-1	-1	-1	-1	-1		-1	-1	-1	-1		0		2	2	-1	-1	2	-1	0	-1	-1	2	-1	2	-1	-1
	-1	-1	-1	-1	-1	-1	2	2	2	-1	2	-1	-1	-1	-1	-1	0	-1	-1	-1	2		-1	-1	-1	-1	-1		-1	-1	-1	-1		0		2	2	-1	-1	2	-1	0	-1	-1	2	-1	2	-1	-1
	-1	-1	-1	-1	-1	-1	2	2	2	-1	2	-1	-1	-1	-1	-1	0	-1	-1	-1	2		-1	-1	-1	-1	-1		-1	-1	-1	-1		0		2	2	-1	-1	2	-1	0	-1	-1	2	-1	2	-1	-1
	-1	-1	-1	-1	-1	-1	2	2	2	-1	2	-1	-1	-1	-1	-1	0	-1	-1	-1	2		-1	-1	-1	-1	-1		-1	-1	-1	-1		0		2	2	-1	-1	2	-1	0	-1	-1	2	-1	2	-1	-1
	-1	-1	-1	-1	-1	-1	2	2	2	-1	2	-1	-1	-1	-1	-1	0	-1	-1	-1	2		-1	-1	-1	-1	-1		-1	-1	-1	-1		0		2	2	-1	-1	2	-1	0	-1	-1	2	-1	2	-1	-1
	-1		-1	-1	-1	-1	2	2	2	-1	2	-1	-1	-1	-1	-1	0	-1	-1	-1	2		-1	-1	-1	-1	-1		-1	-1	-1	-1		0	-1	2	2	-1	-1	2	-1	0	-1	-1	2	-1	2	-1	-1
	-1	-1	-1	-1	-1	-1	2	2	2	-1	2	-1	-1	-1	-1	-1	0	-1	-1	-1	2		-1	-1	-1	-1	-1		-1	-1	-1	-1		0	-1	2	2	-1	-1	2	-1	2	-1	-1	2	-1	2	-1	-1
	-1	-1	-1	-1	-1	-1	2	2	2	-1	2	-1	-1	-1	-1	-1	0	-1	-1	-1	2		-1	-1	-1	-1	-1		-1	-1	-1	-1		0		2	2	-1	-1	2	-1	2	-1	-1	2	-1	2	-1	-1
	-1	-1	-1	-1	-1	-1	2	2	2	-1	2	-1	-1	-1	-1	-1	0	-1	-1	-1	2		-1	-1	-1	-1	-1		-1	-1	-1	-1		0		2	2	-1	-1	2	-1	2	-1	-1	2	-1	2	-1	-1
	-1	-1	-1	-1	-1	-1	2	2	2	-1	2	-1	-1	-1	-1	-1	0	-1	-1	-1	2	-1	-1	-1	-1	-1	-1		-1	-1	-1	-1		0	-1	2	2	-1	-1	2	-1	2		-1	2	-1	2	-1	-1
	-1	-1	-1	-1	-1	-1	2	2	2	-1	2	-1	-1	-1	-1	-1	0	-1	-1	-1	2	-1	-1	-1	-1	-1	-1		-1	-1	-1	-1		0	-1	2	2	-1	-1	2	-1	2		-1	2	-1	2	-1	-1
	-1	-1	-1	-1	-1	-1	2	2	2	-1	2	-1	-1	-1	-1	-1	0	-1	-1	-1	2	-1	-1	-1	-1	-1	-1		-1	-1	-1	-1		0		2	2	-1	-1	2	-1	2		-1	2	-1	2	-1	-1
	-1	-1	-1	-1	-1	-1	2	2	2	-1	2	-1	-1	-1	-1	-1	0	-1	-1	-1	2	-1	-1	-1	-1	-1	-1		-1	-1	-1	-1		0	-1	2	2	-1	-1	2	-1	2		-1	2	-1	2	-1	-1
	-1	-1	-1	-1	-1	-1	2	2	2	-1	2	-1	-1	-1	-1	-1	0	-1	-1	-1	2	-1	-1	-1	-1	-1	-1		-1	-1	-1	-1		0	-1	2	2	-1	-1	2	-1	2		-1	2	-1	2	-1	-1
	-1	-1	-1	-1	-1	-1	2	2	2	-1	2	-1	-1	-1	-1	-1	0	-1	-1	-1	2	-1	-1	-1	-1	-1	-1		-1	-1	-1	-1		0		2	2	-1	-1	2	-1	2		-1	2	-1	2	-1	-1
	-1	-1	-1	-1	-1	-1	2	2	2	-1	2	-1	-1	-1	-1	-1	0	-1	-1	-1	2	-1	-1	-1	-1	-1	-1		-1	-1	-1	-1		0		2	2	-1	-1	2	-1	2		-1	2	-1	2	-1	-1
	-1	-1	-1	-1	-1	-1	2	2	2	-1	2	-1	-1	-1	-1	-1	0	-1	-1	-1	2	-1	-1	-1	-1	-1	-1		-1	-1	-1	-1		0		2	2	-1	-1	2	-1	2		-1	2	-1	2	-1	-1
	-1	-1	-1	-1	-1	-1	2	2	2	-1	2	-1	-1	-1	-1	-1	0	-1	-1	-1	2	-1	-1	-1	-1	-1	-1		-1	-1		-1		0		2	2	-1	-1	2	-1	2		-1	2	-1	2	-1	-1
	-1	-1	-1	-1	-1	-1	2	2	2	-1	2	-1	-1	-1	-1	-1	0	-1	-1	-1	2	-1	-1	-1	-1	-1	-1		-1	-1	-1	-1		0		2	2	-1	-1	2	-1	2		-1	2	-1	2	-1	-1
	-1	-1	-1	-1	-1	-1	2	2	2	-1	2	-1	-1	-1	-1	-1	0	-1	-1	-1	2	-1	-1	-1	-1	-1	-1		-1	-1	-1	-1		0		2	2	-1	-1	2	-1	2		-1	2	-1	2	-1	-1
		-1	-1	-1	-1	-1	2	2	2	-1	2	-1	-1	-1	-1	-1	0	-1	-1	-1	2	-1	-1	-1	-1	-1	-1		-1	-1		-1		0		2	2	-1	-1	2	-1	2		-1	2	-1	2	-1	-1
	-1	-1	-1	-1	-1	-1	2	2	2	-1	2	-1	-1	-1	-1	-1	0	-1	-1	-1	2	-1	-1	-1	-1	-1	-1		-1	-1		-1		0		2	2	-1	-1	2	-1	2		-1	2	-1	2	-1	-1
	-1	-1	-1	-1	-1	-1	2	2	2	-1	2	-1	-1	-1	-1	-1	0	-1	-1	-1	2	-1	-1	-1	-1	-1	-1		-1	-1		-1		0	-1	2	2	-1	-1	2	-1	2		-1	2	-1	2	-1	-1
	-1	-1	-1	-1	-1	-1	2	2	2	-1	2	-1	-1	-1	-1	-1	0	-1	-1	-1	2	-1	-1	-1	-1	-1	-1		-1	-1		-1		0		2	2	-1	-1	2	-1	2		-1	2	-1	2	-1	-1
	-1	-1		-1	-1	-1	2	2	2	-1	2	-1	-1	-1	-1	-1	0	-1	-1	-1	2	-1	-1	-1	-1	-1	-1		-1	-1		-1		0		2	2	-1	-1	2	-1	2		-1	2	-1	2	-1	-1
	-1	-1		-1	-1	-1	2	2	2	-1	2	-1	-1	-1	-1	-1	0	-1	-1	-1	2	-1	-1	-1	-1	-1	-1		-1	-1		-1		0		2	2	-1	-1	2	-1	2		-1	2	-1	2	-1	-1
	-1	-1		-1	-1	-1	2	2	2	-1	2	-1	-1	-1	-1	-1	0	-1	-1	-1	2	-1	-1	-1	-1	-1	-1		-1	-1		-1		0		2	2	-1	-1	2	-1	2		-1	2	-1	2	-1	-1
	-1	-1		-1	-1	-1	2	2	2	-1	2	-1	-1	-1	-1	-1	0	-1	-1	-1	2	-1	-1	-1	-1	-1	-1		-1	-1	-1	-1		0		2	2	-1	-1	2	-1	2		-1	2	-1	2	-1	-1
	-1	-1		-1	-1	-1	2	2	2	-1	2	-1	-1	-1	-1	-1	0	-1	-1	-1	2	-1	-1	-1	-1	-1	-1		-1	-1	-1	-1		0	-1	2	2	-1	-1	2	-1	2		-1	2	-1	2	-1	-1
	-1	-1		-1	-1	-1	2	2	2	-1	2	-1	-1	-1	-1	-1	0	-1	-1	-1	2	-1	-1	-1	-1	-1	-1		-1	-1	-1	-1		0	-1	2	2	-1	-1	2	-1	2		-1	2	-1	2	-1	-1
	-1	-1		-1	-1	-1	2	2	2	-1	2	-1	-1	-1	-1	-1	0	-1	-1	-1	2	-1	-1	-1	-1	-1	-1		-1	-1		-1		0	-1	2	2	-1	-1	2	-1	2		-1	2	-1	2	-1	-1
	-1			-1	-1	-1	2	2	2	-1	2	-1	-1	-1	-1	-1	0	-1	-1	-1	2	-1	-1	-1	-1	-1	-1		-1	-1	-1	-1		0		2	2	-1	-1	2	-1	2		-1	2	-1	2	-1	-1
	-1			-1	-1	-1	2	2	2	-1	2	-1	-1	-1	-1	-1	0	-1	-1	-1	2	-1	-1	-1	-1	-1	-1		-1	-1	-1	-1		0	-1	2	2	-1	-1	2	-1	2		-1	2	-1	2	-1	-1
	-1			-1	-1	-1	2	2	2	-1	2	-1	-1	-1	-1	-1	0	-1	-1	-1	2	-1	-1	-1	-1	-1	-1		-1	-1	-1	-1		0	-1	2	2	-1	-1	2	-1	2		-1	2	-1	2	-1	-1
	-1			-1	-1	-1	2	2	2	-1	2	-1	-1	-1	-1	-1	0	-1	-1	-1	2	-1	-1	-1	-1	-1	-1		-1	-1	-1	-1		0	-1	2	2	-1	-1	2	-1	2		-1	2	-1	2	-1	-1
	-1			-1	-1	-1	2	2	2	-1	2	-1	-1	-1	-1	-1	0	-1	-1	-1	2	-1	-1	-1	-1	-1	-1		-1	-1	-1	-1		0		2	2	-1	-1	2	-1	2		-1	2	-1	2	-1	-1
	-1			-1	-1	-1	2	2	2	-1	2	-1	-1	-1	-1	-1	0	-1	-1	-1	2	-1	-1	-1	-1	-1	-1		-1	-1	-1	-1		0		2	2	-1	-1	2	-1	2		-1	2	-1	2	-1	-1
	-1			-1	-1	-1	2	2	2	-1	2	-1	-1	-1	-1	-1	0	-1	-1	-1	2	-1	-1	-1	-1	-1	-1		-1	-1	-1	-1		0	-1	2	2	-1	-1	2	-1	2		-1	2	-1	2	-1	-1
	-1		-1	-1	-1	-1	2	2	2	-1	2	-1	-1	-1	-1	-1	0	-1	-1	-1	2	-1	-1	-1	-1	-1	-1		-1	-1	-1	-1		0		2	2	-1	-1	2	-1	2		-1	2	-1	2	-1	-1
	-1		-1	-1	-1	-1	2	2	2	-1	2	-1	-1	-1	-1	-1	0	-1	-1	-1	2	-1	-1	-1	-1	-1	-1		-1	-1	-1	-1		0		2	2	-1	-1	2	-1	2		-1	2	-1	2	-1	-1
	-1		-1	-1	-1	-1	2	2	2	-1	2	-1	-1	-1	-1	-1	0	-1	-1	-1	2	-1	-1	-1	-1	-1	-1		-1	-1	-1	-1		0		2	2	-1	-1	2	-1	2		-1	2	-1	2	-1	-1
	-1		-1	-1	-1	-1	2	2	2	-1	2	-1	-1	-1	-1	-1	0	-1	-1	-1	2	-1	-1	-1	-1	-1	-1		-1	-1	-1	-1		0	-1	2	2	-1	-1	2	-1	2		-1	2	-1	2	-1	-1
	-1	-1	-1	-1	-1	-1	2	2	2	-1	2	-1	-1	-1	-1	-1	0	-1	-1	-1	2	-1	-1	-1	-1	-1	-1		-1	-1	-1	-1		0		2	2	-1	-1	2	-1	2		-1	2	-1	2	-1	-1
	-1	-1	-1	-1	-1	-1	2	2	2	-1	2	-1	-1	-1	-1	-1	0	-1	-1	-1	2	-1	-1	-1	-1	-1	-1		-1	-1	-1	-1		0		2	2	-1	-1	2	-1	2		-1	2	-1	2	-1	-1
	-1	-1	-1	-1	-1	-1	2	2	2	-1	2	-1	-1	-1	-1	-1	0	-1	-1	-1	2	-1	-1	-1	-1	-1	-1		-1	-1	-1	-1		0	-1	2	2	-1	-1	2	-1	2		-1	2	-1	2	-1	-1
	-1	-1	-1	-1	-1	-1	2	2	2	-1	2	-1	-1	-1	-1	-1	0	-1	-1	-1	2	-1	-1	-1	-1	-1	-1		-1	-1	-1	-1		0	-1	2	2	-1	-1	2	-1	2		-1	2	-1	2	-1	-1
	-1	-1	-1	-1	-1	-1	2	2	2	-1	2	-1	-1	-1	-1	-1	0	-1	-1	-1	2	-1	-1	-1	-1	-1	-1		-1	-1	-1	-1		0	-1	2	2	-1	-1	2	-1	2		-1	2	-1	2	-1	-1
	-1	-1	-1	-1	-1	-1	2	2	2	-1	2	-1	-1	-1	-1	-1	0	-1	-1	-1	2	-1	-1	-1	-1	-1	-1		-1	-1	-1	-1		0		2	2	-1	-1	2	-1	2		-1	2	-1	2	-1	-1
	-1	-1	-1	-1	-1	-1	2	2	2	-1	2	-1		-1	-1	-1	0	-1	-1	-1	2	-1	-1	-1	-1	-1	-1		-1	-1	-1	-1		0		2	2	-1	-1	2	-1	2		-1	2	-1	2	-1	-1
	-1	-1	-1	-1	-1	-1	2	2	2	-1	2	-1	-1	-1	-1	-1	0	-1	-1	-1	2	-1	-1	-1	-1	-1	-1		-1	-1	-1	-1		0		2	2	-1	-1	2	-1	2		-1	2	-1	2	-1	-1
	-1	-1	-1	-1	-1	-1	2	2	2	-1	2	-1	-1	-1	-1	-1	0	-1	-1	-1	2	-1	-1	-1	-1	-1	-1		-1	-1	-1	-1		0		2	2	-1	-1	2	-1	2		-1	2	-1	2	-1	-1
	-1	-1	-1	-1	-1	-1	2	2	2	-1	2	-1	-1	-1	-1	-1	0	-1	-1	-1	2	-1	-1	-1	-1	-1	-1		-1	-1	-1	-1		0	-1	2	2	-1	-1	2	-1	2		-1	2	-1	2	-1	-1
	-1	-1	-1	-1	-1	-1	2	2	2	-1	2	-1	-1	-1	-1	-1	0	-1	-1	-1	2	-1	-1	-1	-1	-1	-1		-1	-1	-1	-1		0	-1	2	2	-1	-1	2	-1	2		-1	2	-1	2	-1	-1
	-1	-1	-1	-1	-1	-1	2	2	2	-1	2	-1	-1	-1	-1	-1	0	-1	-1	-1	2	-1	-1	-1	-1	-1	-1		-1	-1	-1	-1		0	-1	2	2	-1	-1	2	-1	2		-1	2	-1	2	-1	-1
	-1	-1	-1	-1	-1	-1	2	2	2	-1	2	-1	-1	-1	-1	-1	0	-1	-1	-1	2	-1	-1	-1	-1	-1	-1		-1	-1	-1	-1		0		2	2	-1	-1	2	-1	2		-1	2	-1	2	-1	-1
	-1	-1	-1	-1	-1	-1	2	2	2	-1	2	-1	-1	-1	-1	-1	0	-1	-1	-1	2	-1	-1	-1	-1	-1	-1		-1	-1	-1	-1		0		2	2	-1	-1	2	-1	2		-1	2	-1	2	-1	-1
	-1	-1	-1	-1	-1	-1	2	2	2	-1	2	-1	-1	-1	-1	-1	0	-1	-1	-1	2	-1	-1	-1	-1	-1	-1		-1	-1	-1	-1		0		2	2	-1	-1	2	-1	2		-1	2	-1	2	-1	-1
	-1	-1	-1	-1	-1		2	2	2	-1	2	-1	-1	-1	-1	-1	0	-1	-1	-1	2	-1	-1	-1	-1	-1	-1		-1	-1	-1	-1		0		2	2	-1	-1	2	-1	2	-1	-1	2	-1	2	-1	-1
	-1	-1	-1	-1	-1		2	2	2	-1	2	-1	-1	-1	-1	-1	0	-1	-1	-1	2	-1	-1	-1	-1	-1	-1		-1	-1	-1	-1		0	-1	2	2	-1	-1	2	-1	2	-1	-1	2	-1	2	-1	-1
	-1	-1	-1	-1	-1		2	2	2	-1	2	-1	-1	-1	-1	-1	0	-1	-1	-1	2	-1	-1	-1	-1	-1	-1		-1	-1	-1	-1		0	-1	2	2	-1	-1	2	-1	2	-1	-1	2	-1	2	-1	-1
	-1	-1	-1	-1	-1		2	2	2	-1	2	-1	-1	-1	-1	-1	0	-1	-1	-1	2	-1	-1	-1	-1	-1	-1		-1	-1	-1	-1		0	-1	2	2	-1	-1	2	-1	2	-1	-1	2	-1	2	-1	-1
	-1	-1	-1	-1	-1	-1	2	2	2	-1	2	-1	-1	-1	-1	-1	0	-1	-1	-1	2	-1	-1	-1	-1	-1	-1		-1	-1	-1	-1		0	-1	2	2	-1	-1	2	-1	2	-1	-1	2	-1	2	-1	-1
	-1	-1	-1	-1	-1	-1	2	2	2	-1	2	-1	-1	-1	-1	-1	0	-1	-1	-1	2	-1	-1	-1	-1	-1	-1		-1	-1	-1	-1		0		2	2	-1	-1	2	-1	2	-1	-1	2	-1	2	-1	-1
	-1	-1	-1	-1	-1	-1	2	2	2	-1	2	-1	-1	-1	-1	-1	0	-1	-1	-1	2	-1	-1	-1	-1	-1	-1		-1	-1	-1	-1		0	-1	2	2	-1	-1	2	-1	2	-1	-1	2	-1	2	-1	-1
	-1	-1	-1	-1	-1	-1	2	2	2	-1	2	-1	-1	-1	-1	-1	0	-1	-1	-1	2		-1	-1	-1	-1	-1		-1	-1	-1	-1		0	-1	2	2	-1	-1	2	-1	2	-1	-1	2	-1	2	-1	-1
	-1	-1	-1	-1	-1	-1	2	2	2	-1	2	-1	-1	-1	-1	-1	0	-1	-1	-1	2		-1	-1	-1	-1	-1		-1	-1	-1	-1		0		2	2	-1	-1	2	-1	2	-1	-1	2	-1	2	-1	-1
	-1	-1	-1	-1	-1	-1	2	2	2	-1	2	-1	-1	-1	-1	-1	0	-1	-1	-1	2		-1	-1	-1	-1	-1		-1	-1	-1	-1		0		2	2	-1	-1	2	-1	2	-1	-1	2	-1	2	-1	-1
	-1	-1	-1	-1	-1	-1	2	2	2	-1	2	-1	-1	-1	-1	-1	0	-1	-1	-1	2		-1	-1	-1	-1	-1		-1	-1	-1	-1		0	-1	2	2	-1	-1	2	-1	2	-1	-1	2	-1	2	-1	-1
	-1	-1	-1	-1	-1	-1	2	2	2	-1	2	-1	-1	-1	-1	-1	0	-1	-1	-1	2	-1	-1	-1	-1	-1	-1		-1	-1	-1	-1		0	-1	2	2	-1	-1	2	-1	2	-1	-1	2	-1	2	-1	-1
	-1		-1	-1	-1	-1	2	2	2	-1	2	-1	-1	-1	-1	-1	0	-1	-1	-1	2	-1	-1	-1	-1	-1	-1		-1	-1	-1	-1		0	-1	2	2	-1	-1	2	-1	2		-1	2	-1	2	-1	-1
	-1	-1	-1	-1	-1	-1	2	2	2	-1	2	-1	-1	-1	-1	-1	0	-1	-1	-1	2	-1	-1	-1	-1	-1	-1		-1	-1	-1	-1		0		2	2	-1	-1	2	-1	2		-1	2	-1	2	-1	-1
	-1	-1	-1	-1	-1	-1	2	2	2	-1	2	-1	-1	-1	-1	-1	0	-1	-1	-1	2	-1	-1	-1	-1	-1	-1		-1	-1	-1	-1		0	-1	2	2	-1	-1	2	-1	2		-1	2	-1	2	-1	-1
	-1	-1	-1	-1	-1	-1	2	2	2	-1	2	-1	-1	-1	-1	-1	0	-1	-1	-1	2	-1	-1	-1	-1	-1	-1		-1	-1	-1	-1		0	-1	2	2	-1	-1	2	-1	2	-1	-1	2	-1	2	-1	-1
	-1	-1	-1	-1	-1	-1	2	2	2	-1	2	-1	-1	-1	-1	-1	0	-1	-1	-1	2	-1	-1	-1	-1	-1	-1		-1	-1	-1	-1		0	-1	2	2	-1	-1	2	-1	2	-1	-1	2	-1	2	-1	-1
	-1	-1	-1	-1	-1	-1	2	2	2	-1	2	-1	-1	-1	-1	-1	0	-1	-1	-1	2	-1	-1	-1	-1	-1	-1		-1	-1	-1	-1		0		2	2	-1	-1	2	-1	2	-1	-1	2	-1	2	-1	-1
	-1	-1		-1	-1	-1	2	2	2	-1	2	-1	-1	-1	-1	-1	0	-1	-1	-1	2	-1	-1	-1	-1	-1	-1		-1	-1	-1	-1		0	-1	2	2	-1	-1	2	-1	2	-1	-1	2	-1	2	-1	-1
	-1	-1	-1	-1	-1	-1	2	2	2	-1	2	-1	-1	-1	-1	-1	0	-1	-1	-1	2	-1	-1	-1	-1	-1	-1		-1	-1	-1	-1		0		2	2	-1	-1	2	-1	2	-1	-1	2	-1	2	-1	-1
	-1	-1	-1	-1	-1	-1	2	2	2	-1	-1	-1	-1	-1	-1	-1	0	-1	-1	-1	2	-1	-1	-1	-1	-1	-1		-1	-1	-1	-1		0	-1	2	2	-1	-1	2	-1	2	-1	-1	2	-1	2	-1	-1
	-1	-1	-1	-1	-1	-1	2	2	2	-1	-1	-1	-1	-1	-1	-1	0	-1	-1	-1	2	-1	-1	-1	-1	-1	-1		-1	-1	-1	-1		0	-1	2	2	-1	-1	2	-1	2	-1	-1	2	-1	2	-1	-1
	-1	-1	-1	-1	-1	-1	2	2	2	-1	-1	-1	-1	-1	-1	-1	0	-1	-1	-1	2	-1	-1	-1	-1	-1	-1		-1	-1	-1	-1		0		2	2	-1	-1	2	-1	2	-1	-1	2	-1	2	-1	-1
	-1	-1	-1	-1	-1	-1	2	2	2	-1	-1	-1	-1	-1	-1	-1	0	-1	-1	-1	2	-1	-1	-1	-1	-1	-1		-1	-1	-1	-1		0		2	2	-1	-1	2	-1	2	-1		2	-1	2	-1	-1
	-1	-1	-1	-1	-1	-1	2	2	2	-1	-1	-1	-1	-1	-1	-1	0	-1	-1	-1	2	-1	-1	-1	-1	-1	-1		-1	-1	-1	-1		0	-1	2	2	-1	-1	2	-1	2	-1	-1	2	-1	2	-1	-1
	-1		-1	-1	-1	-1	2	2	2	-1	-1	-1	-1	-1	-1	-1	0	-1	-1	-1	2	-1	-1	-1	-1	-1	-1		-1	-1	-1	-1		0	-1	2	2	-1	-1	2	-1	2	-1	-1	2	-1	2	-1	-1
	-1		-1	-1	-1	-1	2	2	2	-1	-1	-1	-1	-1	-1	-1	0	-1	-1	-1	2	-1	-1	-1	-1	-1	-1		-1	-1	-1	-1		0		2	2	-1	-1	2	-1	2	-1	-1	2	-1	2	-1	-1
	-1		-1	-1	-1	-1	2	2	2	-1	-1	-1	-1	-1	-1	-1	0	-1	-1	-1	2	-1	-1	-1	-1	-1	-1		-1	-1	-1	-1		0		2	2	-1	-1	2	-1	2	-1		2	-1	2	-1	-1
	-1		-1	-1	-1	-1	2	2	2	-1	-1	-1	-1	-1	-1	-1	0	-1	-1	-1	2	-1	-1	-1	-1	-1	-1		-1	-1	-1	-1		0		2	2	-1	-1	2	-1	2	-1		2	-1	2	-1	-1
	-1	-1	-1	-1	-1	-1	2	2	2	-1	-1	-1	-1	-1	-1	-1	0	-1	-1	-1	2	-1	-1	-1	-1	-1	-1		-1	-1	-1	-1		0		2	2	-1	-1	2	-1	2	-1		2	-1	2	-1	-1
	-1	-1	-1	-1	-1	-1	2	2	2	-1	-1	-1	-1	-1	-1	-1	0	-1	-1	-1	2	-1	-1	-1	-1	-1	-1		-1	-1	-1	-1		0		2	2	-1	-1	2	-1	2	-1		2	-1	2	-1	-1
	-1	-1	-1	-1	-1	-1	2	2	2	-1	-1	-1	-1	-1	-1	-1	0	-1	-1	-1	2	-1	-1	-1	-1	-1	-1		-1	-1	-1	-1		0	-1	2	2	-1	-1	2	-1	2	-1		2	-1	2	-1	-1
	-1	-1	-1	-1	-1	-1	2	2	2	-1	-1	-1	-1	-1	-1	-1	0	-1	-1	-1	2	-1	-1	-1	-1	-1	-1		-1	-1	-1	-1		0	-1	2	2	-1	-1	2	-1	2	-1		2	-1	2	-1	-1
	-1	-1	-1	-1	-1	-1	2	2	2	-1	-1	-1	-1	-1	-1	-1	0	-1	-1	-1	2	-1	-1	-1	-1	-1	-1		-1	-1	-1	-1		0	-1	2	2	-1	-1	2	-1	2	-1		2	-1	2	-1	-1
	-1	-1	-1	-1	-1	-1	2	2	2	-1	-1	-1	-1	-1	-1	-1	0	-1	-1	-1	2	-1	-1	-1	-1	-1	-1		-1	-1	-1	-1		0	-1	2	2	-1	-1	2	-1	2	-1		2	-1	2	-1	-1
	-1	-1	-1	-1	-1	-1	2	2	2	-1	-1	-1	-1	-1	-1	-1	0	-1	-1	-1	2	-1	-1	-1	-1	-1	-1		-1	-1	-1	-1		0		2	2	-1	-1	2	-1	2	-1		2	-1	2	-1	-1
	-1	-1	-1	-1	-1	-1	2	2	2	-1	-1	-1	-1	-1	-1	-1	0	-1	-1	-1	2	-1	-1	-1	-1	-1	-1		-1	-1	-1	-1		0		2	2	-1	-1	2	-1	2			2	-1	2	-1	-1
	-1	-1	-1	-1	-1	-1	2	2	2	-1	-1	-1	-1	-1	-1	-1	0	-1	-1	-1	2	-1	-1	-1	-1	-1	-1		-1	-1	-1	-1		0	-1	2	2	-1	-1	2	-1	2			2	-1	2	-1	-1
	-1	-1	-1	-1	-1	-1	2	2	2	-1	-1	-1	-1	-1	-1	-1	0	-1	-1	-1	2	-1	-1	-1	-1	-1	-1		-1	-1	-1	-1		0	-1	2	2	-1	-1	2	-1	2			2	-1	2	-1	-1
	-1		-1	-1	-1	-1	2	2	2	-1	-1	-1	-1	-1	-1	-1	0	-1	-1	-1	2	-1	-1	-1	-1	-1	-1		-1	-1	-1	-1		0	-1	2	2	-1	-1	2	-1	2		-1	2	-1	2	-1	-1
	-1		-1	-1	-1	-1	2	2	2	-1	-1	-1	-1	-1	-1	-1	0	-1	-1	-1	2	-1	-1	-1	-1	-1	-1		-1	-1	-1	-1		0	-1	2	2	-1	-1	2	-1	2		-1	2	-1	2	-1	-1
	-1	-1	-1	-1	-1	-1	2	2	2	-1	-1	-1	-1	-1	-1	-1	0	-1	-1	-1	2	-1	-1	-1	-1	-1	-1		-1	-1	-1	-1		0	-1	2	2	-1	-1	2	-1	2		-1	2	-1	2	-1	-1
	-1	-1	-1	-1	-1	-1	2	2	2	-1	-1	-1	-1	-1	-1	-1	0	-1	-1	-1	2	-1	-1	-1	-1	-1	-1		-1	-1	-1	-1		0	-1	2	2	-1	-1	2	-1	2		-1	2	-1	2	-1	-1
	-1	-1	-1	-1	-1	-1	2	2	2	-1	-1	-1	-1	-1	-1	-1	0	-1	-1	-1	2	-1	-1	-1	-1	-1	-1		-1	-1	-1	-1		0	-1	2	2	-1	-1	2	-1	2		-1	2	-1	2	-1	-1
		-1	-1	-1	-1	-1	2	2	2	-1	-1	-1	-1	-1	-1	-1	0	-1	-1	-1	2	-1	-1	-1	-1	-1	-1		-1	-1	-1	-1		0	-1	2	2	-1	-1	2	-1	2		-1	2	-1	2	-1	-1
		-1	-1	-1	-1	-1	2	2	2	-1	-1	-1	-1	-1	-1	-1	0	-1	-1	-1	2	-1	-1	-1	-1	-1	-1		-1	-1	-1	-1		0	-1	2	2	-1	-1	2	-1	2		-1	2	-1	2	-1	-1
	-1	-1	-1	-1	-1	-1	2	2	2	-1	-1	-1	-1	-1	-1	-1	0	-1	-1	-1	2	-1	-1	-1	-1	-1	-1		-1	-1	-1	-1		0	-1	2	2	-1	-1	2	-1	2		-1	2	-1	2	-1	-1
	-1	-1	-1	-1	-1	-1	2	2	2	-1	-1	-1	-1	-1	-1	-1	0	-1	-1	-1	2	-1	-1	-1	-1	-1	-1		-1	-1	-1	-1		0	-1	2	2	-1	-1	2	-1	2		-1	2	-1	2	-1	-1
	-1	-1	-1	-1	-1	-1	2	2	2	-1	-1	-1	-1	-1	-1	-1	0	-1	-1	-1	2	-1	-1	-1	-1	-1	-1		-1	-1	-1	-1		1	-1	2	2	-1	-1	2	-1	2		-1	2	-1	2	-1	-1
	-1	-1	-1	-1	-1	-1	2	2	2	-1	-1	-1	-1	-1	-1	-1	0	-1	-1	-1	2	-1	-1	-1	-1	-1	-1		-1	-1	-1	-1		1	-1	2	2	-1	-1	2	-1	2		-1	2	-1	2	-1	-1
	-1	-1	-1	-1	-1	-1	2	2	2	-1	-1	-1	-1	-1	-1	-1	0	-1	-1	-1	2	-1	-1	-1	-1	-1	-1		-1	-1	-1	-1		1	-1	2	2	-1	-1	2	-1	2		-1	2	-1	2	-1	-1
	-1	-1	-1	-1	-1	-1	2	2	2	-1	-1	-1	-1	-1	-1	-1	0	-1	-1	-1	2	-1	-1	-1	-1	-1	-1		-1	-1	-1	-1		1	-1	2	2	-1	-1	2	-1	2		-1	2	-1	2	-1	-1
	-1	-1	-1	-1	-1	-1	2	2	2	-1	-1	-1	-1	-1	-1	-1	0	-1	-1	-1	2	-1	-1	-1	-1	-1	-1		-1	-1	-1	-1		1	-1	2	2	-1	-1	2	-1	2		-1	2	-1	2	-1	-1
	-1	-1	-1	-1	-1	-1	2	2	2	-1	-1	-1	-1	-1	-1	-1	0	-1	-1	-1	2	-1	-1	-1	-1	-1	-1		-1	-1	-1	-1		1	-1	2	2	-1	-1	2	-1	2		-1	2	-1	2	-1	-1
	-1	-1	-1	-1	-1	-1	2	2	2	-1	-1	-1	-1	-1	-1	-1	0	-1	-1	-1	2	-1	-1	-1	-1	-1	-1		-1	-1	-1	-1		1	-1	2	2	-1	-1	2	-1	2		-1	2	-1	2	-1	-1
	-1	-1	-1	-1	-1	-1	2	2	2	-1	-1	-1	-1	-1	-1	-1	0	-1	-1	-1	2	-1	-1	-1	-1	-1	-1		-1	-1	-1	-1		1		2	2	-1	-1	2	-1	2			2	-1	2	-1	-1
	-1	-1	-1	-1	-1	-1	2	2	2	-1	-1	-1	-1	-1	-1	-1	0	-1	-1	-1	2	-1	-1	-1	-1	-1	-1		-1	-1	-1	-1		1		2	2	-1	-1	2	-1	2			2	-1	2	-1	-1
	-1	-1	-1	-1	-1	-1	2	2	2	-1	-1	-1	-1	-1	-1	-1	0	-1	-1	-1	2	-1	-1	-1	-1	-1	-1		-1	-1	-1	-1		1		2	2	-1	-1	2	-1	2			2	-1	2	-1	-1
	-1		-1	-1	-1	-1	2	2	1	-1	-1	-1	-1	-1	-1	-1	2	-1	-1	-1	2	-1	-1	-1	-1	-1	-1		-1	-1	-1	-1		1		2	2	-1	-1	2	-1	2			2	-1	2	-1	-1
	-1	-1	-1	-1	-1	-1	2	2	1	-1	-1	-1	-1	-1	-1	-1	2	-1	-1	-1	2	-1	-1	-1	-1	-1	-1		-1	-1	-1	-1		1	-1	2	2	-1	-1	2	-1	2			2	-1	2	-1	-1
	-1	-1	-1	-1	-1	-1	2	2	1	-1	-1	-1	-1	-1	-1	-1	2	-1	-1	-1	2	-1	-1	-1	-1	-1	-1		-1	-1	-1	-1		1		2	2	-1	-1	2	-1	2			2	-1	2	-1	-1
	-1	-1	-1	-1	-1	-1	2	2	1	-1	-1	-1	-1	-1	-1	-1	2	-1	-1	-1	2	-1	-1	-1	-1	-1	-1		-1	-1	-1	-1		1		2	2	-1	-1	2	-1	2			2	-1	2	-1	-1
	-1	-1	-1	-1	-1	-1	2	2	1	-1	-1	-1	-1	-1	-1	-1	2	-1	-1	-1	2	-1	-1	-1	-1	-1	-1		-1	-1	-1	-1		1		2	2	-1	-1	2	-1	2			2	-1	2	-1	-1
	-1	-1	-1	-1	-1	-1	2	2	1	-1	-1	-1	-1	-1	-1	-1	2	-1	-1	-1	2	-1	-1	-1	-1	-1	-1		-1	-1	-1	-1		1		2	2	-1	-1	2	-1	2			2	-1	2	-1	-1
	-1	-1	-1	-1	-1	-1	2	2	1	-1	-1	-1	-1	-1	-1	-1	2	-1	-1	-1	2	-1	-1	-1	-1	-1	-1		-1	-1	-1	-1		1		2	2	-1	-1	2	-1	2			2	-1	-1	-1	-1
	-1	-1	-1	-1	-1	-1	2	2	1	-1		-1	-1	-1	-1	-1	2	-1	-1	-1	2	-1	-1	-1	-1	-1	-1		-1	-1	-1	-1		1		2	2	-1	-1	2	-1	2			2	-1	-1	-1	-1
	-1	-1	-1	-1	-1	-1	2	2	1	-1		-1	-1	-1	-1	-1	2	-1	-1	-1	2	-1	-1	-1	-1	-1	-1		-1	-1		-1		1		2	2	-1	-1	2	-1	2			2	-1	-1	-1	-1
	-1	-1	-1	-1	-1	-1	2	2	1	-1	-1	-1	-1	-1	-1	-1	2	-1	-1	-1	2	-1	-1	-1	-1	-1	-1		-1	-1		-1		1		2	2	-1	-1	2	-1	2			2	-1	-1	-1	-1
	-1	-1	-1	-1	-1		2	2	1	-1	-1	-1	-1	-1	-1	-1	2	-1	-1	-1	2	-1	-1	-1	-1	-1	-1		-1	-1		-1		1		2	2	-1	-1	2	-1	2			2	-1	-1	-1	-1
	-1	-1	-1	-1	-1		2	2	1	-1	-1	-1	-1	-1	-1	-1	2	-1	-1	-1	2	-1	-1	-1	-1	-1	-1		-1	-1		-1		1		2	2	-1	-1	2	-1	0			2	-1	-1	-1	-1
	-1	-1	-1	-1	-1		2	2	1	-1	-1	-1	-1	-1	-1	-1	2	-1	-1	-1	2	-1	-1	-1	-1	-1	-1		-1	-1		-1		1		2	2	-1	-1	2	-1	0			2	-1	-1	-1	-1
	-1		-1	-1	-1		2	2	1	-1	-1	-1	-1	-1	-1	-1	2	-1	-1	-1	2	-1	-1	-1	-1	-1	-1		-1	-1		-1		1		2	2	-1	-1	2	-1	0		-1	2	-1	-1	-1	-1
	-1		-1	-1	-1		2	2	1	-1	-1	-1	-1	-1	-1	-1	2	-1	-1	-1	2	-1	-1	-1	-1	-1	-1		-1	-1		-1		1	-1	2	2	-1	-1	2	-1	0		-1	2	-1	-1	-1	-1
	-1		-1	-1	-1		2	2	1	-1	-1	-1	-1	-1	-1	-1	2	-1	-1	-1	2	-1	-1	-1	-1	-1	-1		-1	-1		-1		1	-1	2	2	-1	-1	2	-1	0		-1	2	-1	-1	-1	-1
	-1		-1	-1	-1	-1	2	2	1	-1	-1	-1	-1	-1	-1	-1	2	-1	-1	-1	2	-1	-1	-1	-1	-1	-1		-1	-1		-1		1		2	2	-1	-1	2	-1	0		-1	2	-1	-1	-1	-1
	-1	-1	-1	-1	-1	-1	2	2	1	-1	-1	-1	-1	-1	-1	-1	2	-1	-1	-1	2	-1	-1	-1	-1	-1	-1		-1	-1		-1		1	-1	2	2	-1	-1	2	-1	0		-1	2	-1	-1	-1	-1
	-1	-1	-1	-1	-1	-1	2	2	1	-1	-1	-1	-1	-1	-1	-1	2	-1	-1	-1	2	-1	-1	-1	-1	-1	-1		-1	-1		-1		1	-1	2	2	-1	-1	2	-1	0		-1	2	-1	-1	-1	-1
	-1	-1	-1	-1	-1	-1	2	2	1	-1	-1	-1	-1	-1	-1	-1	2	-1	-1	-1	2	-1	-1	-1	-1	-1	-1		-1	-1		-1		1	-1	2	2	-1	-1	2	-1	0		-1	2	-1		-1	-1
	-1	-1	-1	-1	-1	-1	2	2	1	-1	-1	-1	-1	-1	-1	-1	2	-1	-1	-1	2	-1	-1	-1	-1	-1	-1		-1	-1		-1		1	-1	2	2	-1	-1	2	-1	0		-1	2	-1		-1	-1
	-1		-1	-1	-1	-1	2	2	1	-1	-1	-1	-1	-1	-1	-1	2	-1	-1	-1	2	-1	-1	-1	-1	-1	-1		-1	-1		-1		1	-1	2	2	-1	-1	2	-1	0		-1	2	-1		-1	-1
	-1		-1	-1	-1	-1	2	2	1	-1	-1	-1	-1	-1	-1	-1	2	-1	-1	-1	2	-1	-1	-1	-1	-1	-1		-1	-1	-1	-1		1	-1	2	2	-1	-1	2	-1	0		-1	2	-1		-1	-1
	-1		-1	-1	-1	-1	2	2	1	-1	-1	-1	-1	-1	-1	-1	2	-1	-1	-1	2	-1	-1	-1	-1	-1	-1		-1	-1	-1	-1		1	-1	2	2	-1	-1	2	-1	0		-1	2	-1		-1	-1
	-1	-1	-1	-1	-1	-1	2	2	1	-1	-1	-1	-1	-1	-1	-1	2	-1	-1	-1	2	-1	-1	-1	-1	-1	-1		-1	-1	-1	-1		1		2	2	-1	-1	2	-1	0		-1	2	-1		-1	-1
	-1	-1	-1	-1	-1	-1	2	2	1	-1	-1	-1	-1	-1	-1	-1	2	-1	-1	-1	2	-1	-1	-1	-1	-1	-1		-1	-1	-1	-1		1	-1	2	2	-1	-1	2	-1	0		-1	2	-1		-1	-1
	-1	-1	-1	-1	-1	-1	2	2	1	-1	-1	-1	-1	-1	-1	-1	2	-1	-1	-1	2	-1	-1	-1	-1	-1	-1		-1	-1	-1	-1		1	-1	2	2	-1	-1	2	-1	0		-1	2	-1		-1	-1
	-1	-1	-1	-1	-1		2	2	1	-1	-1	-1	-1	-1	-1	-1	2	-1	-1	-1	2	-1	-1	-1	-1	-1	-1		-1	-1	-1	-1		1	-1	2	2	-1	-1	2	-1	0		-1	2	-1		-1	-1
	-1	-1	-1	-1	-1		2	2	1	-1	-1	-1	-1	-1	-1	-1	2	-1	-1	-1	2	-1	-1	-1	-1	-1	-1		-1	-1	-1	-1		1		2	2	-1	-1	2	-1	0		-1	2	-1		-1	-1
	-1	-1	-1	-1	-1		2	2	1	-1	-1	-1	-1	-1	-1	-1	2	-1	-1	-1	2	-1	-1	-1	-1	-1	-1		-1	-1	-1	-1		1		2	2	-1	-1	2	-1	0		-1	2	-1		-1	-1
	-1	-1	-1	-1	-1		2	2	1	-1	-1	-1	-1	-1	-1	-1	2	-1	-1	-1	2	-1	-1	-1	-1	-1	-1		-1	-1	-1	-1		1	-1	2	2	-1	-1	2	-1	0		-1	2	-1		-1	-1
	-1	-1	-1	-1	-1		2	2	1	-1	-1	-1	-1	-1	-1	-1	2	-1	-1	-1	2	-1	-1	-1	-1	-1	-1		-1	-1	-1	-1		1	-1	2	2	-1	-1	2	-1	0		-1	2	-1		-1	-1
	-1	-1	-1	-1	-1		2	2	1	-1	-1	-1	-1	-1	-1	-1	2	-1	-1	-1	2	-1	-1	-1	-1	-1				-1	-1	-1		1	-1	2	2	-1	-1	2	-1	0		-1	0	-1		-1	-1
	-1	-1	-1	-1	-1		2	2	1	-1	-1	-1	-1	-1	-1	-1	2	-1	-1	-1	2	-1	-1	-1	-1	-1	-1		-1	-1	-1	-1		1		2	2	-1	-1	2	-1	0		-1	0	-1		-1	-1
	-1	-1	-1	-1	-1	-1	2	2	1	-1	-1	-1	-1	-1	-1	-1	2	-1	-1	-1	2	-1	-1	-1	-1	-1	-1		-1	-1	-1	-1		1		2	2	-1	-1	2	-1	0		-1	0	-1		-1	-1
	-1		-1	-1	-1	-1	2	2	1	-1	-1	-1	-1	-1	-1	-1	2	-1	-1	-1	2	-1	-1	-1	-1	-1	-1		-1	-1	-1	-1		1	1	2	2	-1	-1	2	-1	0		-1	0	-1		-1	-1
	-1		-1	-1	-1	-1	2	2	1	-1	-1	-1	-1	-1	-1	-1	2	-1	-1	-1	2	-1	-1	-1	-1	-1	-1		-1	-1	-1	-1		1	1	2	2	-1	-1	2	-1	0		-1	0	-1		-1	-1
	-1		-1	-1	-1	-1	2	2	1	-1	-1	-1	-1	-1	-1	-1	2	-1	-1	-1	2	-1	-1	-1	-1	-1	-1		-1	-1	-1	-1		1	1	2	2	-1	-1	2	-1	0		-1	0	-1		-1	-1
	-1		-1	-1	-1	-1	2	2	1	-1	-1	-1	-1	-1	-1	-1	2	-1	-1	-1	2	-1	-1	-1	-1	-1	-1		-1	-1	-1	-1		1	1	2	2	-1	-1	2	-1	0		-1	0	-1		-1	-1
	-1		-1	-1	-1	-1	2	2	1	-1	-1	-1	-1	-1	-1	-1	2	-1	-1	-1	2	-1	-1	-1	-1	-1	-1		-1	-1	-1	-1		1	1	2	2	-1	-1	2	-1	0			0	-1		-1	-1
	2		-1	-1	-1	-1	2	2	1	-1	-1	-1	-1	-1	-1	-1	2	-1	-1	-1	2		-1	-1	-1	-1	-1		-1	-1	-1	-1		1	1	2	2	-1	-1	2	-1	0			0	-1		-1	-1
	2	2	-1	-1	-1	-1	2	2	1	-1	-1	-1	-1	-1	-1	-1	2	-1	-1	-1	2		-1	-1	-1	-1	-1		-1	-1	-1	-1		1	1	2	2	-1	-1	2	-1	0			0	-1		-1	-1
	2	2	-1	-1	-1	-1	2	2	1	-1	-1	-1	-1	-1	-1	-1	2	-1	-1	-1	2		-1	-1	-1	-1	-1		-1	-1	-1	-1		1	1	2	2	-1	-1	2	-1	0			0	-1		-1	-1
	2		-1	-1	-1	-1	2	2	1	-1	-1	-1	-1	-1	-1	-1	2	-1	-1	-1	2		-1	-1	-1	-1	-1		-1	-1	-1	-1		1	1	2	2	-1	-1	2	-1	0			0	-1		-1	-1
	2		-1	-1	-1	-1	2	2	1	-1	-1	-1	-1	-1	-1	-1	2	-1	-1	-1	2	-1	-1	-1	-1	-1	-1		-1	-1	-1	-1		1	1	2	2	-1	-1	2	-1	0			0	-1		-1	-1
	2		-1	-1	-1	-1	2	2	1	-1	-1	-1	-1	-1	-1	-1	2	-1	-1	-1	2	-1	-1	-1	-1	-1	-1		-1	-1	-1	-1		1	1	2	2	-1	-1	2	-1	0			0	-1		-1	-1
	2		-1	-1	-1	-1	2	2	1	-1	-1	-1	-1	-1	-1	-1	2	-1	-1	-1	2	-1	-1	-1	-1	-1	-1		-1	-1	-1	-1		1	1	2	2	-1	-1	2	-1	0			0	-1		-1	-1
	2	2	-1	-1	-1	-1	2	2	1	-1	-1	-1	-1	-1	-1	-1	2	-1	-1	-1	2	-1	-1	-1	-1	-1	-1		-1	-1	-1	-1		1	1	2	2	-1	-1	2	-1	0			0	-1		-1	-1
	2	2	-1	-1	-1		2	2	1	-1	-1	-1	-1	-1	-1	-1	2	-1	-1	-1	2	-1	-1	-1	-1	-1	-1		-1	-1	-1	-1		1	1	2	2	-1	-1	2	-1	0			0	-1		-1	-1
	2	2	-1	-1	-1		2	2	1	-1	-1	-1	-1	-1	-1	-1	2	-1	-1	-1	2	-1	-1	-1	-1	-1	-1		-1	-1	-1	-1		1	1	2	2	-1	-1	2	-1	0		-1	0	-1		-1	-1
	2	2	-1	-1	-1		2	2	1	-1	-1	-1	-1	-1	-1	-1	2	-1	-1	-1	2	-1	-1	-1	-1	-1	-1		-1	-1	-1	-1		1	1	2	2	-1	-1	2	-1	0		-1	0	-1		-1	-1
	2	2	-1	-1	-1		2	2	1	-1	-1	-1	-1	-1	-1	-1	2	-1	-1	-1	2	-1	-1	-1	-1	-1	-1		-1	-1	-1	-1		1	1	2	2	-1	-1	2	-1	0		-1	0	-1		-1	-1
	2	2	-1	-1	-1		2	2	1	-1	-1	-1	-1	-1	-1	-1	2	-1	-1	-1	2	-1	-1	-1	-1	-1	-1		-1	-1	-1	-1		1	1	2	2	-1	-1	2	-1	0		-1	0	-1		-1	-1
	2	2	-1	-1	-1		2	2	1	-1	-1	-1	-1	-1	-1	-1	2	-1	-1	-1	2	-1	-1	-1	-1	-1	-1		-1	-1	-1	-1		1	1	2	2	-1	-1	2	-1	0		-1	0	-1		-1	-1
	2	2	-1	-1	-1		2	2	1	-1	-1	-1	-1	-1	-1	-1	2	-1	-1	-1	2	-1	-1	-1	-1	-1	-1		-1	-1	-1	-1		1		2	2	-1	-1	2	-1	0		-1	0	-1		-1	-1
	2	2	-1	-1	-1		2	2	1	-1	-1	-1	-1	-1	-1	-1	2	-1	-1	-1	2	-1	-1	-1	-1	-1	-1		-1	-1	-1	-1		1		2	2	-1	-1	2	-1	0		-1	0	-1		-1	-1
	2	2	-1	-1	-1		2	2	1	-1	-1	-1	-1	-1	-1	-1	2	-1	-1	-1	2	-1	-1	-1	-1	-1	-1		-1	-1	-1	-1		1		2	2	-1	-1	2	-1	0		-1	0	-1		-1	-1
	2	2	-1	-1	-1		2	2	1	-1	-1	-1	-1	-1	-1	-1	2	-1	-1	-1	2	-1	-1	-1	-1	-1	-1		-1	-1	-1	-1		1		2	2	-1	-1	2	-1	0		-1	0	-1		-1	-1
	2	2	-1	-1	-1		2	2	1	-1	-1	-1	-1	-1	-1	-1	2	-1	-1	-1	2	-1	-1	-1	-1	-1	-1		-1	-1	-1	-1		1	1	2	2	-1	-1	2	-1	0			0	-1		-1	-1
	2	2	-1	-1	-1		2	2	1	-1	-1	-1	-1	-1	-1	-1	2	-1	-1	-1	2	-1	-1	-1	-1	-1	-1		-1	-1	-1	-1		1	1	2	2	-1	-1	2	-1	0			0	-1		-1	-1
	2	2	-1	-1	-1		2	2	1	-1	-1	-1	-1	-1	-1	-1	2	-1	-1	-1	2	-1	-1	-1	-1	-1	-1		-1	-1	-1	-1		1	1	2	2	-1	-1	2	-1	0			0	-1		-1	-1
	2	2	-1	-1	-1		2	2	1	-1	-1	-1	-1	-1	-1	-1	2	-1	-1	-1	2	-1	-1	-1	-1	-1	-1		-1	-1	-1	-1		1	1	2	2	-1	-1	2	-1	0			0	-1		-1	-1
	2	2	-1	-1			2	2	1	-1	-1	-1	-1	-1	-1	-1	2	-1	-1	-1	2	-1	-1	-1	-1	-1	-1		-1	-1	-1	-1		1	1	2	2	-1	-1	2	-1	0			0	-1		-1	-1
	2	2	-1	-1			2	2	1	-1	-1	-1	-1	-1	-1	-1	2	-1	-1	-1	2	-1	-1	-1	-1	-1	-1		-1	-1	-1	-1		1	1	2	2	-1	-1	2	-1	0			0	-1		-1	-1
	2	2	-1	-1			2	2	1	-1	-1	-1	-1	-1	-1	-1	2	-1	-1	-1	2	-1	-1	-1	-1	-1	-1		-1	-1	-1	-1		1	1	2	2	-1	-1	2	-1	0	-1		0	-1			-1
	2	2	-1	-1			2	2	1	-1	-1	-1	-1	-1	-1	-1	2	-1	-1	-1	2	-1	-1	-1	-1	-1	-1		-1	-1	-1	-1		1	1	2	2	-1	-1	2	-1	0	-1		0	-1			-1
	2	2	-1	-1			2	2	1	-1	-1	-1	-1	-1	-1	-1	2	-1	-1	-1	2	-1	-1	-1	-1	-1	-1		-1	-1	-1	-1		1	1	2	2	-1	-1	2	-1	0	-1		0	-1		-1	-1
	2	2	-1	-1			2	2	1	-1	-1	-1	-1	-1	-1	-1	2	-1	-1	-1	2	-1	-1	-1	-1	-1	-1		-1	-1	-1	-1		1	1	2	2	-1	-1	2	-1	0	-1		0	-1		-1	-1
	2	2	-1	-1			2	2	1	-1	-1	-1	-1	-1	-1	-1	2	-1	-1	-1	2	-1	-1	-1	-1	-1	-1		-1	-1	-1	-1		1	1	2	2	-1	-1	2	-1	0	-1	-1	0	-1		-1	-1
	2	2	-1	-1			2	2	1	-1	-1	-1	-1	-1	-1	-1	2	-1	-1	-1	2	-1	-1	-1	-1	-1	-1		-1	-1	-1	-1		1	1	2	2	-1	-1	2	-1	0	-1	-1	0			-1	-1
	2	2	-1	-1			2	2	1	-1	-1	-1	-1	-1	-1	-1	2	-1	-1	-1	2	-1	-1	-1	-1	-1	-1		-1	-1	-1	-1		1	1	2	2	-1	-1	2	-1	0	-1	-1	0	-1		-1	-1
	2	2	-1	-1	-1		2	2	1	-1	-1	-1	-1	-1	-1	-1	2	-1	-1	-1	2	-1	-1	-1	-1	-1	-1		-1	-1	-1	-1		1	1	2	2	-1	-1	2	-1	0	-1	-1	0	-1		-1	-1
	2	2	-1	-1	-1		2	2	1	-1	-1	-1	-1	-1	-1	-1	2	-1	-1	-1	2	-1	-1	-1	-1	-1	-1		-1	-1	-1	-1		1	1	2	2	-1	-1	2	-1	0	-1	-1	0	-1		-1	-1
	2	2	-1	-1	-1		2	2	1	-1	-1	-1	-1	-1	-1	-1	2	-1	-1	-1	2	-1	-1	-1	-1	-1	-1		-1	-1	-1	-1		1	1	2	2	-1	-1	2	-1	0	-1	-1	0	-1		-1	-1
	2	2	-1	-1	-1		2	2	1	-1	-1	-1	-1	-1	-1	-1	2	-1	-1	-1	2	-1	-1	-1	-1	-1	-1		-1	-1		-1		1	1	2	2	-1	-1	2	-1	0	-1	-1	0	-1		-1	-1
	2	2	-1	-1	-1		2	2	1	-1	-1	-1	-1	-1	-1	-1	2	-1	-1	-1	2	-1	-1	-1	-1	-1	-1		-1	-1		-1		1	1	2	2	-1	-1	2	-1	0	-1	-1	0	-1		-1	-1
	2	2	-1	-1	-1		2	2	1	-1	-1	-1	-1	-1	-1	-1	2	-1	-1	-1	2	-1	-1	-1	-1	-1	-1		-1	-1		-1		1		2	2	-1	-1	2	-1	0	-1	-1	0	-1		-1	-1
	2	2	-1	-1	-1		2	2	1	-1	-1	-1	-1	-1	-1	-1	2	-1	-1	-1	2	-1	-1	-1	-1	-1	-1		-1	-1		-1		1		2	2	-1	-1	2	-1	0	-1		0	-1		-1	-1
	2	2	-1	-1	-1		2	2	1	-1	-1	-1	-1	-1	-1	-1	2	-1	-1	-1	2		-1	-1	-1	-1	-1		-1	-1		-1		1		2	2	-1	-1	2	-1	0	-1		0	-1		-1	-1
	2	2	-1	-1	-1		2	2	1	-1	-1	-1	-1	-1	-1	-1	2	-1	-1	-1	2	-1	-1	-1	-1	-1	-1		-1	-1		-1		1		2	2	-1	-1	2	-1	0	-1	-1	0	-1		-1	-1
	2	2	-1	-1	-1		2	2	1	-1	-1	-1	-1	-1	-1	-1	2	-1	-1	-1	2	-1	-1	-1	-1	-1	-1		-1	-1		-1		1		2	2	-1	-1	2	-1	0		-1	0	-1		-1	-1
	2	2	-1	-1	-1		2	2	1	-1	-1	-1	-1	-1	-1	-1	2	-1	-1	-1	2	-1	-1	-1	-1	-1	-1		-1	-1		-1		1		2	2	-1	-1	2	-1	0		-1	0	-1		-1	-1
	2	2	-1	-1	-1		2	2	1	-1	-1	-1	-1	-1	-1	-1	2	-1	-1	-1	2	-1	-1	-1	-1	-1	-1		-1	-1		-1		1		2	2	-1	-1	2	-1	0		-1	0	-1		-1	-1
	2	2	-1	-1	-1		2	2	1	-1	-1	-1	-1	-1	-1	-1	2	-1	-1	-1	2	-1	-1	-1	-1	-1	-1		-1	-1		-1		1		2	2	-1	-1	2	-1	0		-1	0	-1		-1	-1
	2	2	-1	-1	-1		2	2	1	-1	-1	-1	-1	-1	-1	-1	2	-1	-1	-1	2	-1	-1	-1	-1	-1	-1		-1	-1		-1		1		2	2	-1	-1	2	-1	0		-1	0	-1		-1	-1
	2	2	-1	-1	-1		2	2	1	-1	-1	-1	-1	-1	-1	-1	2	-1	-1	-1	2	-1	-1	-1	-1	-1	-1		-1	-1		-1		1		2	2	-1	-1	2	-1	0		-1	0	-1		-1	-1
	2	2	-1	-1	-1		2	2	1	-1	-1	-1	-1	-1	-1	-1	2	-1	-1	-1	2	-1	-1	-1	-1	-1	-1		-1	-1		-1		1		2	2	-1	-1	2	-1	0		-1	0	-1		-1	-1
	2	2	-1	-1	-1		2	2	1	-1	-1	-1	-1	-1	-1	-1	2	-1	-1	-1	2	-1	-1	-1	-1	-1	-1		-1	-1		-1		1		2	2	-1	-1	2	-1	0		-1	0	-1	-1	-1	-1
	2	2	-1	-1	-1		2	2	1	-1	-1	-1	-1	-1	-1	-1	2	-1	-1	-1	2	-1	-1	-1	-1	-1	-1		-1	-1		-1		1		2	2	-1	-1	2	-1	0		-1	0	-1	-1	-1	-1
	2	2	-1	-1	-1		2	2	1	-1	-1	-1	-1	-1	-1	-1	2	-1	-1	-1	2	-1	-1	-1	-1	-1	-1		-1	-1		-1		1		2	2	-1	-1	2	-1	0		-1	0	-1	-1	-1	-1
	2	2	-1	-1	-1		2	2	1	-1	-1	-1	-1	-1	-1	-1	2	-1	-1	-1	2	-1	-1	-1	-1	-1	-1		-1	-1		-1		1		2	2	-1	-1	2	-1	0		-1	0	-1	-1	-1	-1
	2	2	-1	-1	-1		2	2	1	-1	-1	-1	-1	-1	-1	-1	2	-1	-1	-1	2	-1	-1	-1	-1	-1	-1		-1	-1		-1		1		2	2	-1	-1	2	-1	0		-1	0	-1	-1	-1	-1
	2	2	-1	-1	-1		2	2	1	-1	-1	-1	-1	-1	-1	-1	2	-1	-1	-1	2	-1	-1	-1	-1	-1	-1		-1	-1		-1		1		2	2	-1	-1	2	-1	0		-1	0	-1	-1	-1	-1
	2	2	-1	-1	-1		2	2	1	-1	-1	-1	-1	-1	-1	-1	2	-1	-1	-1	2	-1	-1	-1	-1	-1	-1		-1	-1		-1		1		2	2	-1	-1	2	-1	0		-1	0	-1	-1	-1	-1
	2	2	-1	-1	-1		2	2	1	-1	-1	-1	-1	-1	-1	-1	2	-1	-1	-1	2	-1	-1	-1	-1	-1	-1		-1	-1		-1		1		2	2	-1	-1	2	-1	0		-1	0	-1	-1	-1	-1
	2	2	-1	-1	-1		2	2	1	-1	-1	-1	-1	-1	-1	-1	2	-1	-1	-1	2	-1	-1	-1	-1	-1	-1		-1	-1		-1		1		2	2	-1	-1	2	-1	0		-1	0	-1	-1	-1	-1
	2	2	-1	-1	-1		2	2	1	-1	-1	-1	-1	-1	-1	-1	2	-1	-1	-1	2	-1	-1	-1	-1	-1	-1		-1	-1		-1		1		2	2	-1	-1	2	-1	0		-1	0	-1	-1	-1
	2	2	-1	-1	-1		2	2	1	-1	-1	-1	-1	-1	-1	-1	2	-1	-1	-1	2	-1	-1	-1	-1	-1	-1		-1	-1		-1		1		2	2	-1	-1	2	-1	0			0	-1	-1	-1
	2	2	-1	-1	-1		2	2	1	-1	-1	-1	-1	-1	-1	-1	2	-1	-1	-1	2	-1	-1	-1	-1	-1	-1		-1	-1		-1		1		2	2	-1	-1	2	-1	0			0	-1	2	-1	-1
	2	2	-1	-1	-1		2	2	1	-1	-1	-1		-1	-1	-1	2	-1	-1	-1	2	-1	-1	-1	-1	-1	-1		-1	-1		-1		1		2	2	-1	-1	2	-1	0			0	-1	2	-1	-1
	2	2	-1	-1	-1		2	2	-1	-1	-1	-1	-1	-1	-1	-1	2	-1	-1	-1	2	-1	-1	-1	-1	-1	-1		-1	-1		-1		1		2	2	-1	-1	2	-1	0			0	-1	2	-1	-1
	2	2	-1	-1	-1		2	2	-1	-1	-1	-1	-1	-1	-1	-1	2	-1	-1	-1	2	-1	-1	-1	-1	-1	-1		-1	-1		-1		1		2	2	-1	-1	2	-1	0			0	-1	2	-1	-1
	2	2	-1	-1	-1		2	2	-1	-1	-1	-1	-1	-1	-1	-1	2	-1	-1	-1	2	-1	-1	-1	-1	-1	-1		-1	-1		-1		1		2	2	-1	-1	2	-1	0			0	-1	2	-1	-1
	2	2	-1	-1	2		2	2	-1	-1	-1	-1	-1	-1	-1	-1	2	-1	-1	-1	2	-1	-1	-1	-1	-1	-1		-1	-1		-1		1		2	2	-1	-1	2	-1	0			0	-1	2	-1	-1
	2	2	-1	-1	2		2	2	-1	-1	-1	-1	-1	-1	-1	-1	2	-1	-1	-1	2	-1	-1	-1	-1	-1	-1		-1	-1		-1		1		2	2	-1	-1	2	-1	0			0	-1	2	-1	-1
	2	2	-1	-1	2		2	2	-1	-1	-1	-1	-1	-1	-1	-1	2	-1	-1	-1	2	-1	-1	-1	-1	-1	-1		-1	-1		-1		1		2	2	-1	-1	2	-1	0		-1	0	-1	2	-1	-1
	2	2	-1	-1	2		2	2	-1	-1	-1	-1	-1	-1	-1	-1	2	-1	-1	-1	2	-1	-1	-1	-1	-1	-1		-1	-1		-1		1		2	2	-1	-1	2	-1	0		-1	0	-1	2	-1	-1
	2	2	-1	-1	2		2	2	-1	-1	-1	-1	-1	-1	-1	-1	2	-1	-1	-1	2	-1	-1	-1	-1	-1	-1		-1	-1		-1		1		2	2	-1	-1	2	-1	0		-1	0	-1	2	-1	-1
	2	2	-1	-1	2		2	2	-1	-1	-1	-1	-1	-1	-1	-1	2	-1	-1	-1	2	-1	-1	-1	-1	-1	-1		-1	-1		-1		1		2	2	-1	-1	2	-1	0		-1	0	-1	2	-1	-1
	2	2	-1	-1	2		2	2	-1	-1	-1	-1	-1	-1	-1	-1	2	-1	-1	-1	2	-1	-1	-1	-1	-1	-1		-1	-1		-1		1		2	2	-1	-1	2	-1	0		-1	0	-1	2	-1	-1
	2	2	-1	-1	2		2	2	-1	-1	-1	-1	-1	-1	-1	-1	2	-1	-1	-1	2	-1	-1	-1	-1	-1	-1		-1	-1	-1	-1		0		2	2	-1	-1	2	-1	0		-1	0	-1	2	-1	-1
	2	2	-1	-1	2		2	2	-1	-1	-1	-1	-1	-1	-1	-1	2	-1	-1	-1	2	-1	-1	-1	-1	-1	-1		-1	-1	-1	-1		0		2	2	-1	-1	2	-1	0			0	-1	2	-1	-1
	2	2	-1	-1	2		2	2		-1	-1	-1	-1	-1	-1	-1	2	-1	-1	-1	2	-1	-1	-1	-1	-1	-1		-1	-1	-1	-1		0		2	2	-1	-1	2	-1	0			0	-1	2	-1	-1
	2	2	-1	-1	2		2	2		-1	-1	-1	-1	-1	-1	-1	2	-1	-1	-1	2	-1	-1	-1	-1	-1	-1		-1	-1	-1	-1		0		2	2	-1	-1	2	-1	0			0	-1	2	-1	-1
	2	2	-1	-1	2		2	2		-1	-1	-1	-1	-1	-1	-1	2	-1		-1	2	-1	-1	-1	-1	-1	-1		-1	-1	-1	-1		0		2	2	-1	-1	2	-1	0			0	-1	2	-1	-1
	2	2	-1	-1	2		2	2		-1	-1	-1	-1	-1	-1	-1	2	-1		-1	2	-1	-1	-1	-1	-1	-1		-1	-1	-1	-1		0		2	2	-1	-1	2	-1	0		-1	0	-1	2	-1	-1
	2	2	-1	-1	2		2	2		-1	-1	-1	-1	-1	-1	-1	2	-1		-1	2	-1	-1	-1	-1	-1	-1		-1	-1	-1	-1		0		2	2	-1	-1	2	-1	0		-1	0	-1	2	-1	-1
	2	2	-1	-1	2		2	2		-1	-1	-1	-1	-1	-1	-1	2	-1	-1	-1	2	-1	-1	-1	-1	-1	-1		-1	-1	-1	-1		0		2	2	-1	-1	2	-1	0		-1	0	-1	2	-1	-1
	2	2	-1	-1	2		2	2		-1	-1	-1	-1	-1	-1	-1	2	-1	-1	-1	2	-1	-1	-1	-1	-1	-1		-1	-1	-1	-1		0		2	2	-1	-1	2	-1	0		-1	0	-1	2	-1	-1
	2	2	-1	-1	2		2	2		-1	-1	-1	-1	-1	-1	-1	2	-1	-1	-1	2	-1	-1	-1	-1	-1	-1		-1	-1	-1	-1		0		2	2	-1	-1	2	-1	0		-1	0	-1	2	-1	-1
	2	2	-1	-1	2		1	2		-1	-1	-1	-1	-1	-1	-1	2	-1	-1	-1	2	-1	-1	-1	-1	-1	-1		-1	-1	-1	-1		0		2	2	-1	-1	2	-1	0		-1	0	-1	2	-1	-1
	2	2	-1	-1	2		1	2		-1	-1	-1	-1	-1	-1	-1	2	-1	-1	-1	2	-1	-1	-1	-1	-1	-1		-1	-1	-1	-1		0		2	2	-1	-1	2	-1	0		-1	0	-1	2	-1	-1
	2	2	-1	-1	2		1	2		-1	-1	-1	-1	-1	-1	-1	2	-1	-1	-1	2	-1	-1	-1	-1	-1	-1		-1	-1	-1	-1		0		2	2	-1	-1	2	-1	0		-1	0	-1	2	-1	-1
	2	2	-1	-1	2		1	2		-1	-1	-1	-1	-1	-1	-1	2	-1	-1	-1	2	-1	-1	-1	-1	-1	-1		-1	-1	-1	-1		0		2	2	-1	-1	2	-1	0		-1	0	-1	2	-1	-1
	2	2	-1	-1	2		1	2		-1	-1	-1	-1	-1	-1	-1	2	-1	-1	-1	2	-1	-1	-1	-1	-1	-1		-1	-1	-1	-1		0		2	2	-1	-1	2	-1	0		-1	0	-1	2	-1	-1
	2	2	-1	-1	2		1	2		-1	-1	-1	-1	-1	-1	-1	2	-1	-1	-1	2	-1	-1	-1	-1	-1	-1		-1	-1	-1	-1		0		2	2	-1	-1	2	-1	0		-1	0	-1	2	-1	-1
	2	2	-1	-1	2		1	2		-1	-1	-1	-1	-1	-1	-1	2	-1	-1	-1	2	-1	-1	-1	-1	-1	-1		-1	-1	-1	-1		0		2	2	-1	-1	2	-1	0		-1	0	-1	2	-1	-1
	2	2	-1	-1	2		1	2		-1	-1	-1	-1	-1	-1	-1	2	-1	-1	-1	2	-1	-1	-1	-1	-1	-1		-1	-1	-1	-1		0		2	2	-1	-1	2	-1	0		-1	0	-1	2	-1	-1
	2	2	-1	-1	2		1	2		-1	-1	-1	-1	-1	-1	-1	2	-1	-1	-1	2	-1		-1	-1	-1	-1		-1	-1	-1	-1		0		2	2	-1	-1	2	-1	0		-1	0	-1	2	-1	-1
	2	2	-1	-1	2		1	2		-1	-1	-1	-1	-1	-1	-1	2	-1	-1	-1	2	-1	-1	-1	-1	-1	-1		-1	-1		-1		0		2	2	-1	-1	2	-1	0		-1	0	-1	2	-1	-1
	2	2	-1	-1	2		1	2		-1	-1	-1	-1	-1	-1	-1	2	-1	-1	-1	2	-1	-1	-1	-1	-1	-1		-1	-1		-1		0		2	2	-1	-1	2	-1	0		-1	0	-1	2	-1	-1
	2	2	-1	-1	2		1	2		-1	-1	-1	-1	-1	-1	-1	2	-1	-1	-1	2	-1	-1	-1	-1	-1	-1		-1	-1		-1		0	1	2	2	-1	-1	2	-1	2		-1	0	-1	2	-1	-1
	2	2	-1	-1	2		1	2		-1	-1	-1	-1	-1	-1	-1	2	-1	-1	-1	2	-1	-1	-1	-1	-1	-1		-1	-1		-1		0	1	2	2	-1	-1	2	-1	2		-1	0	-1	2	-1	-1
	2	2	-1	-1	2		1	2		-1	-1	-1	-1	-1	-1	-1	2	-1	-1	-1	2	-1	-1	-1	-1	-1	-1		-1	-1		-1		0	1	2	2	-1	-1	2	-1	2		-1	0	-1	2	-1	-1
	2	2	-1	-1	2		1	2		-1	-1	-1	-1	-1	-1	-1	2	-1	-1	-1	2	-1	-1	-1	-1	-1	-1		-1	-1		-1		0	1	2	2	-1	-1	2	-1	2		-1	0	-1	2	-1	-1
	2	2	-1	-1	2		1	2		-1	-1	-1	-1	-1	-1	-1	2	-1	-1	-1	2	-1	-1	-1	-1	-1	-1		-1	-1		-1		0	1	2	2	-1	-1	2	-1	2		-1	0	-1	2	-1	-1
	2	2	-1	-1	2		1	2		-1	-1	-1		-1	-1	-1	2	-1	-1	-1	2	-1	-1	-1	-1	-1	-1		-1	-1		-1		0	1	2	2	-1	-1	2	-1	2		-1	0	-1	2	-1	-1
	2	2	-1	-1	2		1	2		-1	-1	-1	-1	-1	-1	-1	2	-1	-1	-1	2	-1	-1	-1	-1	-1	-1		-1	-1		-1		0	1	2	2	-1	-1	2	-1	2		-1	0	-1	2	-1	-1
	2	2	-1	-1	2		1	2		-1	-1	-1	-1	-1	-1	-1	2	-1	-1	-1	2	-1	-1	-1	-1	-1	-1		-1	-1		-1		0	1	2	2	-1	-1	2	-1	2		-1	0	-1	2	-1	-1
	2	2	-1	-1	2		1	2		-1	-1	-1	-1	-1	-1	-1	2	-1	-1	-1	2	-1	-1	-1	-1	-1	-1		-1	-1		-1		0	1	2	2	-1	-1	2	-1	2		-1	0	-1	2	-1	-1
	2	2	-1	-1	2		1	2		-1	-1	-1	-1	-1	-1	-1	2	-1	-1	-1	2	-1	-1	-1	-1	-1	-1		-1	-1		-1		0	1	2	2	-1	-1	2	-1	2		-1	0	-1	2	-1	-1
	2	2	-1	-1	2		1	2		-1	-1	-1	-1	-1	-1	-1	2	-1	-1	-1	2	-1	-1	-1	-1	-1	-1		-1	-1		-1		0	1	2	2	-1	-1	2	-1	2		-1	0	-1	2	-1	-1
	2	2	-1	-1	2		1	2		-1	-1	-1	-1	-1	-1	-1	2	-1	-1	-1	2	-1	-1	-1	-1	-1	-1		-1	-1		-1		0	1	2	2	-1	-1	2	-1	2		-1	0	-1	2	-1	-1
	2	2	-1	-1	2		1	2		-1	-1	-1	-1	-1	-1	-1	2	-1	-1	-1	2	-1	-1	-1	-1	-1	-1			-1		-1		0	1	2	2	-1	-1	2	-1	2		-1	0	-1	2	-1	-1
	2	2	-1	-1	2		1	2		-1	-1	-1	-1	-1	-1	-1	2	-1	-1	-1	2	-1	-1	-1	-1	-1	-1		-1	-1		-1		0	1	2	2	-1	-1	2	-1	2		-1	0	-1	2	-1	-1
	2	2	-1	-1	2		1	2		-1	-1	-1	-1	-1	-1	-1	2	-1	-1	-1	2	-1	-1	-1	-1	-1	-1		-1	-1		-1		0	1	2	2	-1	-1	2	-1	2		-1	0	-1	2	-1	-1
	2	2	-1	-1	2		1	2		-1	-1	-1	-1	-1	-1	-1	2	-1	-1	-1	2	-1	-1	-1	-1	-1	-1		-1	-1		-1		0	1	2	2	-1	-1	2	-1	2		-1	0	-1	2	-1	-1
	2	2	-1	-1	2		1	2		-1	-1	-1	-1	-1	-1	-1	2	-1	-1	-1	2	-1	-1	-1	-1	-1	-1		-1	-1		-1		0	1	2	2	-1	-1	2	-1	2		-1	0	-1	2	-1	-1
	2	2	-1	-1	2		1	2		-1	-1	-1	-1	-1	-1	-1	2	-1	-1	-1	2	-1	-1	-1	-1	-1	-1		-1	-1		-1		0	1	2	2	-1	-1	2	-1	2		-1	0	-1	2	-1	-1
	2	2	-1	-1	2		1	2		-1	-1	-1	-1	-1	-1	-1	2	-1	-1	-1	2	-1	-1	-1	-1	-1	-1		-1	-1		-1		0	1	2	2	-1	-1	2	-1	2		-1	0	-1	2	-1	-1
	2	2	-1	-1	2		1	2		-1	-1	-1	-1	-1	-1	-1	2	-1	-1	-1	2	-1	-1	-1	-1	-1	-1		-1	-1		-1		0	1	2	2	-1	-1	2	-1	2		-1	0	-1	2	-1	-1
	2	2	-1	-1	2		1	2		-1	-1	-1	-1	-1	-1	-1	2	-1	-1	-1	2	-1	-1	-1	-1	-1	-1		-1	-1		-1		0	1	2	2	-1	-1	2	-1	2		-1	0	-1	2	-1	-1
	2	2	-1	-1	2		1	2		-1	-1	-1	-1	-1	-1	-1	2	-1	-1	-1	2	-1	-1	-1	-1	-1	-1		-1	-1		-1		0	1	2	2	-1	-1	2	-1	2		-1	2	-1	2	-1	-1
	2	2	-1	-1	2		1	2		-1	-1	-1	-1	-1	-1	-1	2	-1	-1	-1	2	-1	-1	-1	-1	-1	-1		-1	-1		-1		0	1	2	2	-1	-1	2	-1	2		-1	2	-1	2	-1	-1
	2	2	-1	-1	2		1	2		-1	-1	-1	-1	-1	-1	-1	2	-1	-1	-1	2	-1	-1	-1	-1	-1	-1		-1	-1		-1		0	1	2	2	-1	-1	2	-1	2		-1	2	-1	2	-1	-1
	2	2	-1	-1	2		1	2		-1	-1	-1	-1	-1	-1	-1	2	-1	-1	-1	2	-1	-1	-1	-1	-1	-1		-1	-1		-1		0	1	2	2	-1	-1	2	-1	2		-1	2	-1	2	-1	-1
	2	2	-1	-1	2		1	-1		-1	-1	-1	-1	-1	-1	-1	2	-1	-1	-1	2	-1	-1	-1	-1	-1	-1		-1	-1		-1		0	1	2	2	-1	-1	2	-1	2		-1	2	-1	2	-1	-1
	2	2	-1	-1	2		1	-1		-1	-1	-1	-1	-1	-1	-1	2	-1	-1	-1	2	-1	-1	-1	-1	-1	-1		-1	-1		-1		0	1	2	2	-1	-1	2	-1	2		-1	2	-1	2	-1	-1
	2	2	-1	-1	2		1	-1		-1	-1	-1	-1	-1	-1	-1	2	-1	-1	-1	2	-1	-1	-1	-1	-1	-1		-1	-1		-1		0	1	2	2	-1	-1	2	-1	2		-1	2	-1	2	-1	-1
	2	2	-1	-1	2		1	-1		-1	-1	-1	-1	-1	-1	-1	2	-1	-1	-1	2	-1	-1	-1	-1	-1	-1		-1	-1		-1		0	1	2	2	-1	-1	2	-1	2		-1	2	-1	2	-1	-1
	2	2	-1	-1	2		1	-1		-1	-1	-1	-1	-1	-1	-1	2	-1	-1	-1	2	-1	-1	-1	-1	-1	-1		-1	-1		-1		0	1	2	2	-1	-1	2	-1	2		-1	2	-1	2	-1	-1
	2	2	-1	-1	2		1	-1		-1	-1	-1	-1	-1	-1	-1	2	-1	-1	-1	2	-1	-1	-1	-1	-1	-1		-1	-1		-1		0	1	2	2	-1	-1	2	-1	2		-1	2	-1	2	-1	-1
	2	2	-1	-1	2		1			-1	-1	-1	-1	-1	-1	-1	2	-1	-1	-1	2	-1	-1	-1	-1	-1	-1		-1	-1		-1		0	1	2	2	-1	-1	2	-1	2		-1	2	-1	2	-1	-1
	2	2	-1	-1	2		1			-1	-1	-1	-1	-1	-1	-1	2	-1	-1	-1	2	-1	-1	-1	-1	-1	-1		-1	-1		-1		0	1	2	2	-1	-1	2	-1	2		-1	2	-1	2	-1	-1
	2	2	-1	-1	2		1			-1	-1	-1	-1	-1	-1	-1	2	-1	-1	-1	2	-1	-1	-1	-1	-1	-1		-1	-1	-1	-1		0	1	2	2	-1	-1	2	-1	2		-1	2	-1	2	-1	-1
	2	2	-1	-1	2	-1	1			-1	-1	-1	-1	-1	-1	-1	2	-1	-1	-1	2	-1	-1	-1	-1	-1	-1		-1	-1	-1	-1		0	1	2	2	-1	-1	2	-1	2		-1	2	-1	2	-1	-1
	2	2	-1	-1	2	-1	1			-1	-1	-1	-1	-1	-1	-1	2	-1	-1	-1	2	-1	-1	-1	-1	-1	-1		-1	-1	-1	-1		0	1	2	2	-1	-1	2	-1	2		-1	2	-1	2	-1	-1
	2	2	-1	-1	2	-1	1			-1	-1	-1	-1	-1	-1	-1	2	-1	-1	-1	2	-1	-1	-1	-1	-1	-1		-1	-1	-1	-1		0	1	2	2	-1		2	-1	2		-1	2	-1	2	-1	-1
	2	2	-1	-1	2	-1	1			-1	-1	-1	-1	-1	-1	-1	2	-1	-1	-1	2	-1	-1	-1	-1	-1	-1		-1	-1	-1	-1		0	1	2	2	-1	-1	2	-1	2	-1	-1	2	-1	2	-1	-1
	2	2	-1	-1	2	-1	1			-1	-1	-1	-1	-1	-1	-1	2	-1	-1	-1	2	-1	-1	-1	-1	-1	-1		-1	-1	-1	-1		0	1	2	2	-1	-1	2	-1	2	-1	-1	2	-1	2	-1	-1
	2	2	-1	-1	2	-1	1			-1	-1	-1	-1	-1	-1	-1	2	-1	-1	-1	2	-1	-1	-1	-1	-1	-1		-1	-1	-1	-1		0		2	2	-1	-1	2	-1	2	-1		2	-1	2	-1	-1
	2	2	-1	-1	2	-1	1			-1	-1	-1	-1	-1	-1	-1	2	-1	-1	-1	2	-1	-1	-1	-1	-1	-1		-1	-1	-1	-1		0		2	2	-1	-1	2	-1	2	-1		2	-1	2	-1	-1
	2	2	-1	-1	2	-1	1			-1	-1	-1	-1	-1	-1	-1	2	-1	-1	-1	2	-1	-1	-1	-1	-1	-1		-1	-1	-1	-1		0		2	2	-1	-1	2	-1	2	-1		2	-1	2	-1	-1
	2	2	-1	-1	2	-1	1			-1	-1	-1	-1	-1	-1	-1	2	-1	-1	-1	2	-1	-1	-1	-1	-1	-1		-1	-1	-1	-1		0		2	2	-1	-1	2	-1	2	-1		2	-1	2	-1	-1
	2	2	-1	-1	2	-1	1			-1	-1	-1	-1	-1	-1	-1	2	-1	-1	-1	2	-1	-1	-1	-1	-1	-1		-1	-1		-1		0		2	2	-1	-1	2	-1	2	-1		2	-1	2	-1	-1
	2	2	-1	-1	2	-1	1			-1	-1	-1	-1	-1	-1	-1	2	-1	-1	-1	2	-1	-1	-1	-1	-1	-1		-1	-1		-1		0	1	2	2	-1	-1	2	-1	2	-1		2	-1	2	-1	-1
	2	2	-1	-1	2	-1	1			-1	-1	-1	-1	-1	-1	-1	2	-1	-1	-1	2	-1	-1	-1	-1	-1	-1		-1	-1		-1		0	1	2	2	-1	-1	2	-1	2	-1		2	-1	2	-1	-1
	2	2	-1	-1	2	-1	1			-1	-1	-1	-1	-1	-1	-1	2	-1	-1	-1	2	-1	-1	-1	-1	-1	-1		-1	-1		-1		0	1	2	2	-1	-1	2	-1	2			2	-1	2	-1	-1
	2	2	-1	-1	2		1			-1	-1	-1	-1	-1	-1	-1	2	-1	-1	-1	2	-1	-1	-1	-1	-1	-1		-1	-1		-1		0	1	2	2	-1	-1	2	-1	2			2	-1	2	-1	-1
	2	2	-1	-1	2		1			-1	-1	-1	-1	-1	-1	-1	2	-1	-1	-1	2	-1	-1	-1	-1	-1	-1		-1	-1	-1	-1		0	1	2	2	-1	-1	2	-1	2		-1	2	-1	2	-1	-1
	2	2	-1	-1	2		1			-1	-1	-1	-1	-1	-1	-1	2	-1	-1	-1	2	-1	-1	-1	-1	-1	-1		-1	-1	-1	-1		0	1	2	2	-1	-1	2	-1	2			2	-1	2	-1	-1
	2	2	-1	-1	2		1			-1	-1	-1	-1	-1	-1	-1	2	-1	-1	-1	2	-1	-1	-1	-1	-1	-1		-1	-1	-1	-1		0	1	2	2	-1	-1	2	-1	2		-1	2	-1	2	-1
	2	2	-1	-1	2		1			-1	-1	-1	-1	-1	-1	-1	2	-1	-1	-1	2	-1	-1	-1	-1	-1	-1		-1	-1	-1	-1		0	1	2	2	-1	-1	2	-1	2		-1	2	-1	2	-1	-1
	2	2	-1	-1	2		1			-1	-1	-1	-1	-1	-1	-1	2	-1	-1	-1	2	-1	-1	-1	-1	-1	-1		-1	-1	-1	-1		0	-1	2	2	-1	-1	2	-1	2		-1	2	-1	2	-1	-1
	2	2	-1	-1	2		1			-1	-1	-1	-1	-1	-1	-1	2	-1	-1	-1	2	-1	-1	-1	-1	-1	-1		-1	-1	-1	-1		0	-1	2	2	-1	-1	2	-1	2		-1	2	-1	2	-1	-1
	2	2	-1	-1	2		1			-1	-1	-1	-1	-1	-1	-1	2	-1	-1	-1	2	-1	-1	-1	-1	-1	-1		-1	-1	-1	-1		0	-1	2	2	-1	-1	2	-1	2		-1	2	-1	2	-1	-1
	2	2	-1	-1	2		1			-1	-1	-1	-1	-1	-1	-1	2	-1	-1	-1	2	-1	-1	-1	-1	-1	-1		-1	-1	-1	-1		0	-1	2	2	-1	-1	2	-1	2	-1	-1	2	-1	2	-1
	2	2	-1	-1	2		1			-1	-1	-1	-1	-1	-1	-1	2	-1	-1	-1	2	-1	-1	-1	-1	-1	-1		-1	-1	-1	-1		0	-1	2	2	-1	-1	2	-1	2	-1	-1	2	-1	2	-1	-1
	2	2	-1	-1	2		1			-1	-1	-1	-1	-1	-1	-1	2	-1	-1	-1	2	-1	-1	-1	-1	-1	-1		-1	-1	-1	-1		0	-1	2	2	-1	-1	2	-1	2	-1	-1	2	-1	2	-1	-1
	2	2	-1	-1	2		1			-1	-1	-1	-1	-1	-1	-1	2	-1	-1	-1	2	-1	-1	-1	-1	-1	-1		-1	-1	-1	-1		0		2	2	-1	-1	2	-1	2	-1	-1	2	-1	2	-1	-1
	2	2	-1	-1	2		1			-1	-1	-1	-1	-1	-1	-1	2	-1	-1	-1	2	-1	-1	-1	-1	-1	-1		-1	-1	-1	-1		0		2	2	-1	-1	2	-1	2	-1	-1	2	-1	2	-1	-1
	2	2	-1	-1	2		1			-1	-1	-1	-1	-1	-1	-1	2	-1	-1	-1	2	-1	-1	-1	-1	-1	-1		-1	-1	-1	-1		0	-1	2	2	-1	-1	2	-1	2	-1	-1	2	-1	2	-1	-1
	2	2	-1	-1	2		1			-1	-1	-1	-1	-1	-1	-1	2	-1	-1	-1	2	-1	-1	-1	-1	-1	-1		-1	-1	-1	-1		0	-1	2	2	-1	-1	2	-1	2	-1	-1	2	-1	2	-1	-1
	2	2	-1	-1	2		1	-1		-1	-1	-1	-1	-1	-1	-1	2	-1	-1	-1	2	-1	-1	-1	-1	-1	-1		-1	-1	-1	-1		0	-1	2	2	-1	-1	2	-1	2	-1	-1	2	-1	2	-1	-1
	2	2	-1	-1	2		1	-1		-1	-1	-1	-1	-1	-1	-1	2	-1	-1	-1	2	-1	-1	-1	-1	-1	-1		-1	-1	-1	-1		0	-1	2	2	-1	-1	2	-1	2	-1	-1	2	-1	2	-1
	2	2	-1	-1	2		1	-1		-1	-1	-1	-1	-1	-1	-1	2	-1	-1	-1	2	-1	-1	-1	-1	-1	-1		-1	-1	-1	-1		0	-1	2	2	-1	-1	2	-1	2		-1	2	-1	2	-1
	2	2	-1	-1	2		1	-1		-1	-1	-1	-1	-1	-1	-1	2	-1	-1	-1	2	-1	-1	-1	-1	-1	-1		-1	-1	-1	-1		0	-1	2	2	-1	-1	2	-1	2		-1	2	-1	2	-1
	2	2	-1	-1	2		1	-1		-1	-1	-1	-1	-1	-1	-1	2	-1	-1	-1	2	-1	-1	-1	-1	-1	-1		-1	-1	-1	-1		0	-1	2	2	-1	-1	2	-1	2		-1	2	-1	2	-1
	2	2	-1	-1	2		1	-1		-1	-1	-1	-1	-1	-1	-1	2	-1	-1	-1	2	-1	-1	-1	-1	-1	-1		-1	-1	-1	-1		0	-1	2	2	-1	-1	2	-1	2		-1	2	-1	2	-1	-1
	2	2	-1	-1	2		1	-1	-1	-1	-1	-1	-1	-1	-1	-1	2	-1	-1	-1	2	-1	-1	-1	-1	-1	-1		-1	-1	2	-1		0	-1	2	2	-1	-1	2	-1	2		-1	2	-1	2	-1	-1
	2	2	-1	-1	2		1	-1	-1	-1	-1	-1	-1	-1	-1	-1	2	-1	-1	-1	2	-1	-1	-1	-1	-1	-1		-1	-1	2	-1		0	-1	2	2	-1	-1	2	-1	2		-1	2	-1	2	-1	-1
	2	2	-1	-1	2		1	-1	-1	-1	-1	-1	-1	-1	-1	-1	2	-1	-1	-1	2	-1	-1	-1	-1	-1	-1		-1	-1	2	-1		0		2	2	-1	-1	2	-1	2		-1	2	-1	2	-1	-1
	2	2	-1	-1	2		1	-1	-1	-1	-1	-1	-1	-1	-1	-1	2	-1	-1	-1	2	-1	-1	-1	-1	-1	-1		-1	-1	2	-1		0	-1	2	2	-1	-1	2	-1	2		-1	2	-1	2	-1	-1
	2	2	-1	-1	2		1		-1	-1	-1	-1	-1	-1	-1	-1	2	-1	-1	-1	2	-1	-1	-1	-1	-1	-1		-1	-1	2	-1		0	-1	2	2	-1	-1	2	-1	2		-1	2	-1	2	-1	-1
	2	2	-1	-1	2		1		-1	-1	-1	-1	-1	-1	-1	-1	2	-1	-1	-1	2	-1	-1	-1	-1	-1	-1		-1	-1	2	-1		0		2	2	-1	-1	2	-1	2		-1	2	-1	2	-1	-1
	2	2	-1	-1	2		1		-1	-1	-1	-1	-1	-1	-1	-1	2	-1	-1	-1	2	-1	-1	-1	-1	-1	-1		-1	-1	2	-1		0		2	2	-1	-1	2	-1	2		-1	2	-1	2	-1	-1
	2	2	-1	-1	2		1		-1	-1	-1	-1	-1	-1	-1	-1	2	-1	-1	-1	2	-1	-1	-1	-1	-1	-1		-1	-1	2	-1		0	-1	2	2	-1	-1	2	-1	2		-1	2	-1	2	-1	-1
	2	2	-1	-1	2		1		-1	-1	-1	-1	-1	-1	-1	-1	2	-1	-1	-1	2	-1	-1	-1	-1	-1	-1		-1	-1	2	-1		0	-1	2	2	-1	-1	2	-1	2		-1	2	-1	2	-1	-1
	2	2	-1	-1	2		1		-1	-1	-1	-1	-1	-1	-1	-1	2	-1	-1	-1	2	-1	-1	-1	-1	-1	-1		-1	-1	2	-1		0	-1	2	2	-1	-1	2	-1	2		-1	2	-1	2	-1	-1
	2	2	-1	-1	2		1		-1	-1	-1	-1	-1	-1	-1	-1	2	-1	-1	-1	2	-1	-1	-1	-1	-1	-1		-1	-1	2	-1		0	-1	2	2	-1	-1	2	-1	2		-1	2	-1	2	-1	-1
	2	2	-1	-1	2		1		-1	-1	-1	-1	-1	-1	-1	-1	2	-1	-1	-1	2	-1	-1	-1	-1	-1	-1		-1	-1	2	-1		0		2	2	-1	-1	2	-1	2		-1	2	-1	2	-1	-1
	2	2	-1	-1	2		1		-1	-1	-1	-1	-1	-1	-1	-1	2	-1	-1	-1	2	-1	-1	-1	-1	-1	-1		-1	-1	2	-1		0	-1	2	2	-1	-1	2	-1	2		-1	2	-1	2	-1	-1
	2	2	-1	-1	2		1		2	-1	-1	-1	-1	-1	-1	-1	2	-1	-1	-1	2	-1	-1	-1	-1	-1	-1		-1	-1	2	-1		0		2	2	-1	-1	2	-1	2		-1	2	-1	2	-1	-1
	2	2	-1	-1	2		1		2	-1	-1	-1	-1	-1	-1	-1	2	-1	-1	-1	2	-1	-1	-1	-1	-1	-1		-1	-1	2	-1		0		2	2	-1	-1	2	-1	2		-1	2	-1	2	-1	-1
	2	2	-1	-1	2		1		2	-1	-1	-1	-1	-1	-1	-1	2	-1	-1	-1	2	-1	-1	-1	-1	-1	-1		-1	-1	2	-1		0		2	2	-1	-1	2	-1	2		-1	2	-1	2	-1	-1
	2	2	-1	-1	2		1		2	-1	-1	-1	-1	-1	-1	-1	2	-1	-1	-1	2	-1	-1	-1	-1	-1	-1		-1	-1	2	-1		0		2	2	-1	-1	2	-1	2		-1	2	-1	2	-1	-1
	2	2	-1	-1	2		1		2	-1	-1	-1	-1	-1	-1	-1	2	-1	-1	-1	2	-1	-1	-1	-1	-1	-1		-1	-1	2	-1		0		2	2	-1	-1	2	-1	2		-1	2	-1	2	-1	-1
	2	2	-1	-1	2		1		2	-1	-1	-1	-1	-1	-1	-1	2	-1	-1	-1	2	-1	-1	-1	-1	-1	-1		-1	-1	2	-1		0		2	2	-1	-1	2	-1	2		-1	2	-1	2	-1	-1
	2	2	-1	-1	2		1		2	-1	-1	-1	-1	-1	-1	-1	2	-1	-1	-1	2	-1	-1	-1	-1	-1	-1		-1	-1	2	-1		0		2	2	-1	-1	2	-1	2		-1	2	-1	2	-1	-1
	2	2	-1	-1	2		1		2	-1	-1	-1	-1	-1	-1	-1	2	-1	-1	-1	2	-1	-1	-1	-1	-1	-1		-1	-1	2	-1		0		2	2	-1	-1	2	-1	2		-1	2	-1	2	-1	-1
	2	2	-1	-1	2		1		2	-1	-1	-1	-1	-1	-1	-1	2	-1	-1	-1	2	-1	-1	-1	-1	-1	-1		-1	-1	2	-1		0		2	2	-1	-1	2	-1	2		-1	2	-1	2	-1
	2	2	-1	-1	2		1		2	-1	-1	-1	-1	-1	-1	-1	2	-1	-1	-1	2	-1	-1	-1	-1	-1	-1		-1	-1	2	-1		0		2	2	-1	-1	2	-1	2		-1	2	-1	2	-1	-1
	2	2	-1	-1	2		1		2	-1	-1	-1	-1	-1	-1	-1	2	-1	-1	-1	2	-1	-1	-1	-1	-1	-1		-1	-1	2	-1		0		2	2	-1	-1	2	-1	2		-1	2	-1	2	-1	-1
	2	2	-1	-1	2		1		2	-1	-1	-1	-1	-1	-1	-1	2	-1	-1	-1	2	-1	-1	-1	-1	-1	-1		-1	-1	2	-1		0		2	2	-1	-1	2	-1	2		-1	2	-1	2	-1	-1
	2	2	-1	-1	2		1		2	-1	-1	-1	-1	-1	-1	-1	2	-1	-1	-1	2	-1	-1	-1	-1	-1	-1		-1	-1	2	-1		0		2	2	-1	-1	2	-1	2		-1	2	-1	2	-1	-1
	2	2	-1	-1	2		1		2	-1	-1	-1	-1	-1	-1	-1	2	-1	-1	-1	2	-1	-1	-1	-1	-1	-1		-1	-1	2	-1		0		2	2	-1	-1	2	-1	2		-1	2	-1	2	-1	-1
	2	2	-1	-1	2		1		2	-1	-1	-1	-1	-1	-1	-1	2	-1	-1	-1	2	-1	-1	-1	-1	-1	-1		-1	-1	2	-1		0		2	2	-1	-1	2	-1	2		-1	2	-1	2	-1	-1
	2	2	-1	-1	2		1		2	-1	-1	-1	-1	-1	-1	-1	2	-1	-1	-1	2	-1	-1	-1	-1	-1	-1		-1	-1	2	-1		0		2	2	-1	-1	2	-1	2		-1	2	-1	2	-1	-1
	2	2	-1	-1	2		1		2	-1	-1	-1	-1	-1	-1	-1	2	-1	-1	-1	2	-1	-1	-1	-1	-1	-1		-1	-1	2	-1		0		2	2	-1	-1	2	-1	2		-1	2	-1	2	-1	-1
	2	2	-1	-1	2		1		2	-1	-1	-1	-1	-1	-1	-1	2	-1	-1	-1	2	-1	-1	-1	-1	-1	-1		-1	-1	2	-1		0		2	2	-1	-1	2	-1	2		-1	2	-1	-1	-1	-1
	2	2	-1	-1	2		1		2	-1	-1	-1	-1	-1	-1	-1	2	-1	-1	-1	2		-1	-1	-1	-1	-1		-1	-1	2	-1		0		2	2	-1	-1	2	-1	2		-1	2	-1	-1	-1	-1
	2	2	-1	-1	2		1		2	-1	-1	-1	-1	-1	-1	-1	2	-1	-1	-1	2	-1	-1	-1	-1	-1	-1		-1	-1	2	-1		0		2	2	-1	-1	2	-1	2		-1	2	-1	-1	-1	-1
	2	2	-1	-1	2		1		2	-1	-1	-1	-1	-1	-1	-1	2	-1	-1	-1	2	-1	-1	-1	-1	-1	-1		-1	-1	2	-1		0		2	2	-1	-1	2	-1	2		-1	2	-1	-1		-1
	2	2	-1	-1	2		1		2	-1	-1	-1	-1	-1	-1	-1	2	-1	-1	-1	2	-1	-1	-1	-1	-1	-1		-1	-1	2	-1		0		2	2	-1	-1	2	-1	2		-1	2	-1	-1	-1	-1
	2	2	-1	-1	2		1		2	-1	-1	-1	-1	-1	-1	-1	2	-1	-1	-1	2	-1	-1	-1	-1	-1	-1		-1	-1	2	-1		0	-1	2	2	-1	-1	2	-1	2		-1	2	-1	-1	-1	-1
	2	2	-1	-1	2		1		2	-1	-1	-1	-1	-1	-1	-1	2	-1	-1	-1	2	-1	-1	-1	-1	-1	-1		-1	-1	2	-1		0		2	2	-1	-1	2	-1	2		-1	2	-1	-1	-1	-1
	2	2	-1	-1	2		1		2	-1	-1	-1	-1	-1	-1	-1	2	-1	-1	-1	2		-1	-1	-1	-1	-1		-1	-1	2	-1		0		2	2	-1	-1	2	-1	2		-1	2	-1	-1	-1	-1
	2	2	-1	-1	2		1		2	-1	-1	-1	-1	-1	-1	-1	2	-1	-1	-1	2		-1	-1	-1	-1	-1		-1	-1	2	-1		0		2	2	-1	-1	2	-1	2		-1	2	-1	-1	-1	-1
	2	2	-1	-1	2		1		2	-1	-1	-1	-1	-1	-1	-1	2	-1	-1	-1	2	-1	-1	-1	-1	-1	-1		-1	-1	2	-1		0	-1	2	2	-1	-1	2	-1	2		-1	2	-1	-1	-1
	2	2	-1	-1	2		1		2	-1	-1	-1	-1	-1	-1	-1	2	-1	-1	-1	2	-1	-1	-1	-1	-1	-1		-1	-1	2	-1		0	-1	2	2	-1	-1	2	-1	2		-1	2	-1	-1	-1
	2	2	-1	-1	2		2		2	-1	-1	-1	-1	-1	-1	-1	2	-1	-1	-1	2	-1	-1	-1	-1	-1	-1		-1	-1	2	-1		0	-1	2	2	-1	-1	2	-1	2		-1	2	-1	1	-1
	2	2	-1	-1	2		2		2	-1	-1	-1	-1	-1	-1	-1	2	-1	-1	-1	2	-1	-1	-1	-1	-1	-1		-1	-1	2	-1		0	-1	2	2	-1	-1	2	-1	2		-1	2	-1	1	-1
	2	2	-1	-1	2		2		2	-1	-1	-1	-1	-1	-1	-1	2	-1	-1	-1	2	-1	-1	-1	-1	-1	-1		-1	-1	2	-1		0		2	2	-1	-1	2	-1	2		-1	2	-1	1	-1
	2	2	-1	-1	2		2		2	-1	-1	-1	-1	-1	-1	-1	2	-1	-1	-1	2	-1	-1	-1	-1	-1	-1		-1	-1	2	-1		0		2	2	-1	-1	2	-1	2		-1	2	-1	1	-1	-1
	2	2	-1	-1	2		2		2	-1	-1	-1	-1	-1	-1	-1	2	-1	-1	-1	2	-1	-1	-1	-1	-1	-1		-1	-1	2	-1		0		2	2	-1	-1	2	-1	2		-1	2	-1	1	-1	-1
	2	2	-1	-1	2		2		2	-1	-1	-1	-1	-1	-1	-1	2	-1	-1	-1	2	-1	-1	-1	-1	-1	-1	2	-1	-1	2	-1		0	-1	2	2	-1	-1	2	-1	2		-1	2	-1	1	-1	-1
	2	2	-1	-1	2		2		2	-1	-1	-1	-1	-1	-1	-1	2	-1	-1	-1	2	-1	-1	-1	-1	-1	-1		-1	-1	2	-1		0	-1	2	2	-1	-1	2	-1	2			2	-1	1	-1	-1
	2	2	-1	-1	2		2		2	-1	-1	-1	-1	-1	-1	-1	2	-1	-1	-1	2	-1	-1	-1	-1	-1	-1	2	-1	-1	2	-1		0	-1	2	2	-1	-1	2	-1	2	-1		2	-1	1	-1	-1
	2	2	-1	-1	2		2		2	-1	-1	-1	-1	-1	-1	-1	2	-1	-1	-1	2	-1	-1	-1	-1	-1	-1	2	-1	-1	2	-1		0	-1	2	2	-1	-1	2	-1	2	-1		2	-1	1	-1	-1
	2	2	-1	-1	2		2		2	-1	-1	-1	-1	-1	-1	-1	2	-1	-1	-1	2	-1	-1	-1	-1	-1	-1		-1	-1	2	-1		0		2	2	-1	-1	2	-1	2	-1		2	-1	1	-1	-1
	2	2	-1	-1	2		2		2	-1	-1	-1	-1	-1	-1	-1	2	-1	-1	-1	2	-1	-1	-1	-1	-1	-1	2	-1	-1	2	-1		0	-1	2	2	-1	-1	2	-1	2	-1		2	-1	1	-1	-1
	2	2	-1	-1	2		2		2	-1	-1	-1	-1	-1	-1	-1	2	-1	-1	-1	2	-1	-1	-1	-1	-1	-1		-1	-1	2	-1		0		2	2	-1	-1	2	-1	0	-1		2	-1	1	-1	-1
	2	2	-1	-1	2		2		2	-1	-1	-1	-1	-1	-1	-1	2	-1	-1	-1	2	-1	-1	-1	-1	-1	-1	2	-1	-1	2	-1		0	-1	2	2	-1	-1	2	-1	0	-1		2	-1	1	-1	-1
	2	2	-1	-1	2		2		2	-1	-1	-1	-1	-1	-1	-1	2	-1	-1	-1	2	-1	-1	-1	-1	-1	-1		-1	-1	2	-1		0		2	2	-1	-1	2	-1	0	-1	-1	2	-1	1	-1	-1
	2	2	-1	-1	2		2		2	-1	-1	-1	-1	-1	-1	-1	2	-1	-1	-1	2	-1	-1	-1	-1	-1	-1	2	-1	-1	2	-1		0		2	2	-1	-1	2	-1	0	-1	-1	2	-1	1	-1	-1
	2	2	-1	-1	2		2		2	-1	-1	-1	-1	-1	-1	-1	2	-1	-1	-1	2	-1	-1	-1	-1	-1	-1		-1	-1	2	-1		0		2	2	-1	-1	2	-1	0	-1	-1	2	-1	1	-1	-1
	2	2	-1	-1	2		2		2	-1	-1	-1	-1	-1	-1	-1	2	-1	-1	-1	2	-1	-1	-1	-1	-1	-1	2	-1	-1	2	-1		0		2	2	-1	-1	2	-1	0	-1	-1	2	-1	1	-1	-1
	2	2	-1	-1	2		2		2	-1	-1	-1	-1	-1	-1	-1	2	-1	-1	-1	2	-1	-1	-1	-1	-1	-1	2	-1	-1	2	-1		0		2	2	-1	-1	2	-1	0	-1	-1	2	-1	1	-1
	2	2	-1	-1	2		2		2	-1	-1	-1	-1	-1	-1	-1	2	-1	-1	-1	2	-1	-1	-1	-1	-1	-1	2	-1	-1	2	-1		0		2	2	-1	-1	2	-1	0		-1	2	-1	1	-1
	2	2	-1	-1	2		2		2	-1	-1	-1	-1	-1	-1	-1	2	-1	-1	-1	2	-1	-1	-1	-1	-1	-1	2	-1	-1	2	-1		0		2	2	-1	-1	2	-1	0			2	-1	1	-1
	2	2	-1	-1	2		2		2	-1	-1	-1	-1	-1	-1	-1	2	-1	-1	-1	2	-1	-1	-1	-1	-1	-1	2	-1	-1	2	-1		0		2	2	-1	-1	2	-1	0		-1	2	-1	1	-1
	2	2	-1	-1	2	-1	2		2	-1	-1	-1	-1	-1	-1	-1	2	-1	-1	-1	2	-1	-1	-1	-1	-1	-1	2	-1	-1	2	-1		0		2	2	-1	-1	2	-1	0		-1	2	-1	1	-1
	2	2	-1	-1	2	-1	2		2	-1	-1	-1	-1	-1	-1	-1	2	-1	-1	-1	2	-1	-1	-1	-1	-1	-1	2	-1	-1	2	-1		0		2	2	-1	-1	2	-1	0		-1	2	-1	1	-1
	2	2	-1	-1	2	-1	2		2	-1	-1	-1	-1	-1	-1	-1	2	-1	-1	-1	2	-1	-1	-1	-1	-1	-1		-1	-1	2	-1		0		2	2	-1	-1	2	-1	0		-1	2	-1	1	-1
	2	2	-1	-1	2	-1	2		2	-1	-1	-1	-1	-1	-1	-1	2	-1	-1	-1	2	-1	-1	-1	-1	-1	-1	2	-1	-1	2	-1		0		2	2	-1	-1	2	-1	0		-1	2	-1	1	-1
	2	2	-1	-1	2	-1	2		2	-1	-1	-1	-1	-1	-1	-1	2	-1	-1	-1	2	-1	-1	-1	-1	-1	-1	2	-1	-1	2	-1		0		2	2	-1	-1	2	-1	0	-1	-1	2	-1	1	-1
	2	2	-1	-1	2	-1	2		2	-1	-1	-1	-1	-1	-1	-1	2	-1	-1	-1	2	-1	-1	-1	-1	-1	-1	2	-1	-1	2	-1		0	-1	2	2	-1	-1	2	-1	0	-1	-1	2	-1	1	-1
	2	2	-1	-1	2	-1	2		2	-1	-1	-1	-1	-1	-1	-1	2	-1	-1	-1	2	-1	-1	-1	-1	-1	-1	2	-1	-1	2	-1		0		2	2	-1	-1	2	-1	0	-1	-1	2	-1	1	-1
	2	2	-1	-1	2	-1	2		2	-1	-1	-1	-1	-1	-1	-1	2	-1	-1	-1	2	-1	-1	-1	-1	-1	-1	2	-1	-1	2	-1		0		2	2	-1	-1	2	-1	0	-1		2	-1	1	-1
	2	2	-1	-1	2	-1	2		2	-1	-1	-1	-1	-1	-1	-1	2	-1	-1	-1	2	-1	-1	-1	-1	-1	-1	2	-1	-1	2	-1		0	-1	2	2	-1	-1	2	-1	0	-1		2	-1	1	-1
	2	2	-1	-1	2	-1	2		2	-1	-1	-1	-1	-1	-1	-1	2	-1	-1	-1	2	-1	-1	-1	-1	-1	-1	2	-1	-1	2	-1		0	-1	2	2	-1	-1	2	-1	0	-1	-1	2	-1	1	-1
	2	2	-1	-1	2	-1	2		2	-1	-1	-1	-1	-1	-1	-1	2	-1	-1	-1	2	-1	-1	-1	-1	-1	-1	2	-1	-1	2	-1		0	-1	2	2	-1	-1	2	-1	0	-1	-1	2	-1	1	-1
	2	2	-1	-1	2	-1	2		2	-1	-1	-1	-1	-1	-1	-1	2	-1	-1	-1	2	-1	-1	-1	-1	-1	-1	2	-1	-1	2	-1		0		2	2	-1	-1	2	-1	0	-1	-1	2	-1	1	-1
	2	2	-1	-1	2	-1	2		2	-1	-1	-1	-1	-1	-1	-1	2	-1	-1	-1	2	-1	-1	-1	-1	-1	-1	2	-1	-1	2	-1		0		2	2	-1	-1	2	-1	0	-1	-1	2	-1	1	-1
	2	2	-1	-1	2	-1	2		2	-1	-1	-1	-1	-1	-1	-1	2	-1	-1	-1	2	-1	-1	-1	-1	-1	-1	2	-1	-1	2	-1		0	-1	2	2	-1	-1	2	-1	0	-1	-1	2	-1	1	-1
	2	2	-1	-1	2	-1	2	-1	2	-1	-1	-1	-1	-1	-1	-1	2	-1	-1	-1	2	-1	-1	-1	-1	-1	-1	2	-1	-1	2	-1		0	-1	2	2	-1	-1	2	-1	0	2	-1	2	-1	1	-1
	2	2	-1	-1	2	-1	2	-1	2	-1	-1	-1	-1	-1	-1	-1	2	-1	-1	-1	2	-1	-1	-1	-1	-1	-1	2	-1	-1	2	-1		0		2	2	-1	-1	2	-1	0	2	-1	2	-1	1	-1
	2	2	-1	-1	2	-1	2	-1	2	-1	-1	-1	-1	-1	-1	-1	2	-1	-1	-1	2	-1	-1	-1	-1	-1	-1	2	-1	-1	2	-1		0		2	2	-1	-1	2	-1	0	2	-1	2	-1	1	-1
	2	2	-1	-1	2	-1	2	-1	2	-1	-1	-1	-1	-1	-1	-1	2	-1	-1	-1	2	-1	-1	-1	-1	-1	-1	2	-1	-1	2	-1		0		2	2	-1	-1	2	-1	0	2	-1	2	-1	1	-1
	2	2	-1	-1	2	-1	2	-1	2	-1	-1	-1	-1	-1	-1	-1	2	-1	-1	-1	2	-1	-1	-1	-1	-1	-1	2	-1	-1	2	-1		0	-1	2	2	-1	-1	2	-1	0	2	-1	2	-1	1	-1
	2	2	-1	-1	2	-1	2	-1	2	-1	-1	-1	-1	-1	-1	-1	2	-1	-1	-1	2	-1	-1	-1	-1	-1	-1	2	-1	-1	2	-1		0		2	2	-1	-1	2	-1	0	2	-1	2	-1	1	-1
	2	2	-1	-1	2	-1	2	-1	2	-1	-1	-1	-1	-1	-1	-1	2	-1	-1	-1	2	-1	-1	-1	-1	-1	-1	2	-1	-1	2	-1		0		2	2	-1	-1	2	-1	0	2	-1	2	-1	1	-1
	2	2	-1	-1	2	-1	2	-1	2	-1	-1	-1	-1	-1	-1	-1	2	-1	-1	-1	-1	-1	-1	-1	-1	-1	-1	2	-1	-1	2	-1		0		2	2	-1	-1	2	-1	0	2	-1	2	-1	1	-1
	2	2	-1	-1	2		2	-1	2	-1	-1	-1	-1	-1	-1	-1	2	-1	-1	-1	-1	-1	-1	-1	-1	-1	-1	2	-1	-1	2	-1		0	-1	2	2	-1	-1	2	-1	0	2	-1	2	-1	1	-1
	2	2	-1	-1	2		2	-1	2	-1	-1	-1	-1	-1	-1	-1	2	-1	-1	-1	-1	-1	-1	-1	-1	-1	-1	2	-1	-1	2	-1		0	-1	2	2	-1	-1	2	-1	0	2	-1	2	-1	1	-1
	2	2	-1	-1	2		2		2	-1	-1	-1	-1	-1	-1	-1	2	-1	-1	-1	-1	-1	-1	-1	-1	-1	-1	2	-1	-1	2	-1		0	-1	2	2	-1	-1	2	-1	0	2	-1	2	-1	1	-1
	2	2	-1	-1	2		2		2	-1	-1	-1	-1	-1	-1	-1	2	-1	-1	-1	-1	-1	-1	-1	-1	-1	-1	2	-1	-1	2	-1		0	-1	2	2	-1	-1	2	-1	0	2	-1	2	-1	1	-1
	2	2	-1	-1	2		2		2	-1	-1	-1	-1	-1	-1	-1	2	-1	-1	-1	-1	-1	-1	-1	-1	-1	-1	2	-1	-1	2	-1		0		2	2	-1	-1	2	-1	0	2	-1	2	-1	1	-1
	2	2	-1	-1	2		2	-1	2	-1	-1	-1	-1	-1	-1	-1	2	-1	-1	-1	-1	-1	-1	-1	-1	-1	-1	2	-1	-1	2	-1		0		2	2	-1	-1	2	-1	0	2	-1	2	-1	1	-1
	2	2	-1	-1	2		2	-1	2	-1	-1	-1	-1	-1	-1	-1	2	-1	-1	-1	-1	-1	-1	-1	-1	-1	-1	2	-1	-1	2	-1		0		2	2	-1	-1	2	-1	0	2	-1	2	-1	1	-1
	2	2	-1	-1	2		2	-1	2	-1	-1	-1	-1	-1	-1	-1	2	-1	-1	-1	-1	-1	-1	-1	-1	-1	-1	2	-1	-1	2	-1		0	-1	2	2	-1	-1	2	-1	0	2	-1	2	-1	1	-1
	2	2	-1	-1	2		2	-1	2	-1	-1	-1	-1	-1	-1	-1	2	-1	-1	-1	-1	-1	-1	-1	-1	-1	-1	2	-1	-1	2	-1		0	-1	2	2	-1	-1	2	-1	0	2	-1	2	-1	1	-1
	2	2	-1	-1	2		2	-1	2	-1	-1	-1	-1	-1	-1	-1	2	-1	-1	-1	-1	-1	-1	-1	-1	-1	-1	2	-1	-1	2	-1		0	-1	2	2	-1	-1	2	-1	0	2	-1	2	-1	1	-1
1	2	2	-1	-1	2		2	-1	2	-1	-1	-1	-1	-1	-1	-1	2	-1	-1	-1	-1	-1	-1	-1	-1	-1	-1	2	-1	-1	2	-1		0	-1	2	2	-1	-1	2	-1	0	2	-1	2	-1	1	-1
1	2	2	-1	-1	2		2	-1	2	-1	-1	-1	-1	-1	-1	-1	2	-1	-1	-1	-1	-1	-1	-1	-1	-1	-1	2	-1	-1	2	-1		0		2	2	-1	-1	2	-1	0	2	-1	2	-1	1	-1
1	2	2	-1	-1	2		2	-1	2	-1	-1	-1	-1	-1	-1	-1	2	-1	-1	-1	-1	-1	-1	-1	-1	-1	-1	2	-1	-1	2	-1		0	-1	2	2	-1	-1	2	-1	0	2	-1	2	-1	1	-1
1	2	2	-1	-1	2		2	-1	2	-1	-1	-1	-1	-1	-1	-1	2	-1	-1	-1	-1	-1	-1	-1	-1	-1	-1	2	-1	-1	2	-1		0	-1	2	2	-1	-1	2	-1	0	2	-1	2	-1	1	-1
1	2	2	-1	-1	2		2	-1	2	-1	-1	-1	-1	-1	-1	-1	2	-1	-1	-1	-1	-1	-1	-1	-1	-1	-1	2		-1	2	-1		0		2	2	-1	-1	2	-1	0	2	-1	2	-1	1	-1
1	2	2	-1	-1	2		2	-1	2	-1	-1	-1	-1	-1	-1	-1	2	-1	-1	-1	-1	-1	-1	-1	-1	-1	-1	2	-1	-1	2	-1		0		2	2	-1	-1	2	-1	0	2	-1	2	-1	1	-1
1	2	2	-1	-1	2		2	-1	2	-1	-1	-1	-1	-1	-1	-1	2	-1	-1	-1	-1	-1	-1	-1	-1	-1	-1	2	-1	-1	2	-1		0		2	2	-1	-1	2	-1	0	2	-1	2	-1	1	-1
1	2	2	-1	-1	2		2	-1	2	-1	-1	-1	-1	-1	-1	-1	2	-1	-1	-1	-1	-1	-1	-1	-1	-1	-1	2	-1	-1	2	-1		0		2	2	-1	-1	2	-1	0	2	-1	2	-1	1	-1
1	2	2	-1	-1	2		2	-1	2	-1	-1	-1	-1	-1	-1	-1	2	-1	-1	-1	-1	-1	-1	-1	-1	-1	-1	2	-1	-1	2	-1		0		2	2	-1	-1	2	-1	0	2	-1	2	-1	1	-1
1	2	2	-1	-1	2		2	-1	2	-1	-1	-1	-1	-1	-1	-1	2	-1	-1	-1	-1	-1	-1	-1	-1	-1	-1	2	-1	-1	2	-1		0		2	2	-1	-1	2	-1	0	2	-1	2	-1	1	-1
1	2	2	-1	-1	2		2	-1	2	-1	-1	-1	-1	-1	-1	-1	2	-1	-1	-1	-1	-1	-1	-1	-1	-1	-1	2	-1	-1	2	-1		0		2	2	-1	-1	2	-1	0	2	-1	2	-1	1	-1
1	2	2	-1	-1	2		2	-1	2	-1	-1	-1	-1	-1	-1	-1	2	-1	-1	-1	-1	-1	-1	-1	-1	-1	-1	2	-1	-1	2	-1		0		2	2	-1	-1	2	-1	0	2	-1	2	-1	1	-1
1	2	2	-1	-1	2		2	-1	2	-1	-1	-1	-1	-1	-1	-1	2	-1	-1	-1	-1	-1	-1	-1	-1	-1	-1	2	-1	-1	2	-1		0		2	2	-1	-1	2	-1	0	2	-1	2	-1	1	-1
1	2	2	-1	-1	2		2	-1	2	-1	-1	-1	-1	-1	-1	-1	2	-1	-1	-1	-1	-1	-1	-1	-1	-1	-1	2	-1	-1	2	-1		0		2	2	-1	-1	2	-1	0	2	-1	2	-1	1	-1
1	2	2	-1	-1	2		2	-1	2	-1	-1	-1	-1	-1	-1	-1	2	-1	-1	-1	-1	-1	-1	-1	-1	-1	-1	2	-1	-1	2	-1		0		2	2	-1	-1	2	-1	0	2	-1	2	-1	1	-1
1	2	2	-1	-1	2		2	-1	2	-1	-1	-1	-1	-1	-1	-1	2	-1	-1	-1	-1	-1	-1	-1	-1	-1	-1	2	-1	-1	2	-1		0		2	2	-1	-1	2	-1	0	2	-1	2	-1	1	-1
1	2	2	-1	-1	2		2	-1	2	-1	-1	-1	-1	-1	-1	-1	2	-1	-1	-1	-1	-1	-1	-1	-1	-1	-1	2	-1	-1	2	-1		0		2	2	-1	-1	2	-1	0	2	-1	2	-1	1	-1
1	2	2	-1	-1	2		2	-1	2	-1	-1	-1	-1	-1	-1	-1	2	-1	-1	-1	-1	-1	-1	-1	-1	-1	-1	2	-1	-1	2	-1		0	-1	2	2	-1	-1	2	-1	0	2	-1	2	-1	1	-1
1	2	2	-1	-1	2		2	-1	2	-1	-1	-1	-1	-1	-1	-1	2	-1	-1	-1	-1	-1	-1	-1	-1	-1	-1	2	-1	-1	2	-1		0		2	2	-1	-1	2	-1	0	2	-1	2	-1	1	-1
1	2	2	-1	-1	2		2	-1	2	-1	-1	-1	-1	-1	-1	-1	2	-1	-1	-1	-1	-1	-1	-1	-1	-1	-1	2	-1	-1	2	-1		0	-1	2	2	-1	-1	2	-1	0	2	-1	2	-1	1	-1
1	2	2	-1	-1	2		2	-1	2	-1	-1	-1	-1	-1	-1	-1	2	-1	-1	-1	-1	-1	-1	-1	-1	-1	-1	2	-1	-1	2	-1		0	-1	2	2	-1	-1	2	-1	0	2	-1	2	-1	1	-1
1	2	2	-1	-1	2		2	-1	2	-1	-1	-1	-1	-1	-1	-1	2	-1	-1	-1	-1	-1	-1	-1	-1	-1	-1	2	-1	-1	2	-1		0	-1	2	2	-1	-1	2	-1	0	2	-1	2	-1	1	-1
1	2	2	-1	-1	2		2	-1	2	-1	-1	-1	-1	-1	-1	-1	2	-1	-1	-1	-1	-1	-1	-1	-1	-1	-1	2	-1	-1	2	-1		0	-1	2	2	-1	-1	2	-1	0	2	-1	2	-1	1	-1
1	2	2	-1	-1	2		2	-1	2	-1	-1	-1	-1	-1	-1	-1	2	-1	-1	-1	-1	-1	-1	-1	-1	-1	-1	2	-1	-1	2	-1		0	-1	2	2	-1	-1	2	-1	0	2	-1	2	-1	1	-1
1	2	2	-1	-1	2		2	-1	2	-1	-1	-1	-1	-1	-1	-1	2	-1	-1	-1	-1	-1	-1	-1	-1	-1	-1	2	-1	-1	2	-1		0	-1	2	2	-1	-1	2	-1	0	2	-1	2	-1	1	-1
1	2	2	-1	-1	2		2	-1	2	-1	-1	-1	-1	-1	-1	-1	2	-1	-1	-1	-1	-1	-1	-1	-1	-1	-1	2	-1	-1	2	-1		0		2	2	-1	-1	2	-1	0	2	-1	2	-1	1	-1
1	2	2	-1	-1	2		2	-1	2	-1	-1	-1	-1	-1	-1	-1	2	-1	-1	-1	-1	-1	-1	-1	-1	-1	-1	2	-1	-1	2	-1		0	-1	2	2	-1	-1	2	-1	0	2	-1	2	-1	1	-1
1	2	2	-1	-1	2		2	-1	2	-1	-1	-1	-1	-1	-1	-1	2	-1	-1	-1	-1	-1	-1	-1	-1	-1	-1	2	-1	-1	2	-1		0		2	2	-1	-1	2	-1	0	2	-1	2	-1	1	-1
1	2	2	-1	-1	2		2	-1	2	-1	-1	-1	-1	-1	-1	-1	2	-1	-1	-1	-1	-1	-1	-1	-1	-1	-1	2	-1	-1	2	-1		0		2	2	-1	-1	2	-1	0	2	-1	2	-1	1	-1
1	2	2	-1	-1	2		2	-1	2	-1	-1	-1	-1	-1	-1	-1	2	-1	-1	-1	-1	-1	-1	-1	-1	-1	-1	2	-1	-1	2	-1		0		2	2	-1	-1	2	-1	0	2	-1	2	-1	1	-1
1	2	2	-1	-1	2		2	-1	2	-1	-1	-1	-1	-1	-1	-1	2	-1	-1	-1	-1	-1	-1	-1	-1	-1	-1	2	-1	-1	2	-1		0		2	2	-1	-1	2	-1	0	2	-1	2	-1	1	-1
1	2	2	-1	-1	2		2	-1	2	-1	-1	-1	-1	-1	-1	-1	2	-1	-1	-1	-1	-1	-1	-1	-1	-1	-1	2	-1	-1	2	-1		0		2	2	-1	-1	2	-1	0	2	-1	2	-1	1	-1
1	2	2	-1	-1	2		2	-1	2	-1	-1	-1	-1	-1	-1	-1	2	-1	-1	-1	-1	-1	-1	-1	-1	-1	-1	2	-1	-1	2	-1		0		2	2	-1	-1	2	-1	0	2	-1	2	-1	1	-1
1	2	2	-1	-1	2		2	-1	2	-1	-1	-1	-1	-1	-1	-1	2	-1	-1	-1	-1	-1	-1	-1	-1	-1	-1	2	-1	-1	2	-1		0		2	2	-1	-1	2	-1	0	2	-1	2	-1	1	-1
1	2	2	-1	-1	2		2	-1	2	-1	-1	-1	-1	-1	-1	-1	2	-1	-1	-1	-1	-1	-1	-1	-1	-1	-1	2	-1	-1	2	-1		0	-1	2	2	-1	-1	2	-1	0	2	-1	2	-1	1	-1
1	2	2	-1	-1	2		2	-1	2	-1	-1	-1	-1	-1	-1	-1	2	-1	-1	-1	-1	-1	-1	-1	-1	-1	-1	2	-1	-1	2	-1		0	-1	2	2	-1	-1	2	-1	0	2	-1	2	-1	1	-1
1	2	2	-1	-1	2		2	-1	2	-1	-1	-1	-1	-1	-1	-1	2	-1	-1	-1	-1	-1	-1	-1	-1	-1	-1	2	-1	-1	2	-1		0	-1	2	2	-1	-1	2	-1	0	2	-1	2	-1	1	-1
1	2	2	-1	-1	2		2	-1	2	-1	-1	-1	-1	-1	-1	-1	2	-1	-1	-1	-1	-1	-1	-1	-1	-1	-1	2	-1	-1	2	-1		0		2	2	-1	-1	2	-1	0	2	-1	2	-1	1
1	2	2	-1	-1	2		2	-1	2	-1	-1	-1	-1	-1	-1	-1	2	-1	-1	-1	-1	-1	-1	-1	-1	-1	-1	2	-1	-1	2	-1		0	-1	2	2	-1	-1	2	-1	0	2	-1	2	-1	1
1	2	2	-1	-1	2		2	-1	2	-1	-1	-1	-1	-1	-1	-1	2	-1	-1	-1	-1	-1	-1	-1	-1	-1	-1	2	-1	-1	2	-1		0	-1	2	2	-1	-1	2	-1	0	2	-1	2	-1	1
1	2	2	-1	-1	2		2	-1	2	-1		-1	-1	-1	-1	-1	2	-1	-1	-1	-1	-1	-1	-1	-1	-1	-1	2	-1	-1	2	-1		0	-1	2	2	-1		2	-1	0	2	-1	2	-1	1	-1
1	2	2	-1	-1	2		2	-1	2	-1		-1	-1	-1	-1	-1	2	-1	-1	-1	-1	-1	-1	-1	-1	-1	-1	2	-1	-1	2	-1		0		2	2	-1	-1	2	-1	0	2	-1	2	-1	1
1	2	2	-1	-1	2		2	-1	2	-1		-1	-1	-1	-1	-1	2	-1	-1	-1	-1	-1	-1	-1	-1	-1	-1	2	-1	-1	2	-1		0	-1	2	2	-1	-1	2	-1	0	2	-1	2	-1	1	-1
1	2	2	-1	-1	2		2	-1	2	-1		-1	-1	-1	-1	-1	2	-1	-1	-1	-1	-1	-1	-1	-1	-1	-1	2	-1	-1	2	-1		0	-1	2	2	-1	-1	2	-1	0	2		2	-1	1	-1
1	2	2	-1	-1	2		2	-1	2	-1		-1	-1	-1	-1	-1	2	-1	-1	-1	-1	-1	-1	-1	-1	-1	-1	2	-1	-1	2	-1		0	-1	2	2	-1	-1	2	-1	0	2	-1	2	-1	1	-1
1	2	2	-1	-1	2		2	-1	2	-1		-1	-1	-1	-1	-1	2	-1	-1	-1	-1	-1	-1	-1	-1	-1	-1	2	-1	-1	2	-1		0	-1	2	2	-1	-1	2	-1	0	2		2	-1	1	-1
1	2	2	-1	-1	2		2	-1	2	-1		-1		-1	-1	-1	2	-1	-1	-1	-1	-1	-1	-1	-1	-1	-1	2	-1	-1	2	-1		0	-1	2	2	-1	-1	2	-1	0	2	-1	2	-1	1	-1
1	2	2	-1	-1	2		2	-1	2	-1		-1		-1	-1	-1	2	-1	-1	-1	-1	-1	-1	-1	-1	-1	-1	2	-1	-1	2	-1		0	-1	2	2	-1	-1	2	-1	0	2	-1	2	-1	1	-1
1	2	2	-1	-1	2		2	-1	2	-1		-1	-1	-1	-1	-1	2	-1	-1	-1	-1	-1	-1	-1	-1	-1	-1	2	-1	-1	2	-1		0		2	2	-1	-1	2	-1	0	2	-1	2	-1	1	-1
1	2	2	-1	-1	2		2	-1	2	-1		-1	-1	-1	-1	-1	2	-1	-1	-1	-1	-1	-1	-1	-1	-1	-1	2	-1	-1	2	-1		0	-1	2	2	-1	-1	2	-1	0	2	-1	2	-1	1	-1
1	2	2	-1	-1	2		-1	-1	2	-1		-1	-1	-1	-1	-1	2	-1	-1	-1	-1	-1	-1	-1	-1	-1	-1	2	-1	-1	2	-1		0	-1	2	2	-1	-1	2	-1	0	2	-1	2	-1	1	-1
1	2	2	-1	-1	2		-1	-1	2	-1	-1	-1	-1	-1	-1	-1	2	-1	-1	-1	-1	-1	-1	-1	-1	-1	-1	2	-1	-1	2	-1		0		2	2	-1	-1	2	-1	0	2	-1	2	-1	1	-1
1	2	2	-1	-1	2		-1	-1	2	-1	-1	-1	-1	-1	-1	-1	2	-1	-1	-1	-1	-1	-1	-1	-1	-1	-1	2	-1	-1	-1	-1		0	-1	2	2	-1	-1	2	-1	0	2	-1	2	-1	1	-1
1	2	2	-1	-1	2		-1	-1	2	-1	-1	-1	-1	-1	-1	-1	2	-1	-1	-1	-1	-1	-1	-1	-1	-1	-1	2	-1	-1	-1	-1		0	-1	2	2	-1	-1	2	-1	0	2	-1	2	-1	1	-1
1	2	2	-1	-1	2		-1	-1	2	-1	-1	-1	-1	-1	-1	-1	2	-1	-1	-1	-1	-1	-1	-1	-1	-1	-1	2	-1	-1	-1	-1		0		2	2	-1	-1	2	-1	0	2		2	-1	1	-1
1	2	2	-1	-1	2		-1	-1	2	-1	-1	-1	-1	-1	-1	-1	2	-1	-1	-1	-1	-1	-1	-1	-1	-1	-1	2	-1	-1	-1	-1		0		2	2	-1	-1	2	-1	0	2	-1	2	-1	1	-1
1	2	2	-1	-1	2		-1	-1	2	-1	-1	-1	-1	-1	-1	-1	2	-1	-1	-1	-1	-1	-1	-1	-1	-1	-1	2	-1	-1	-1	-1		0	-1	2	2	-1	-1	2	-1	0	2	-1	2	-1	1	-1
1	2	2	-1	-1	2		-1	-1	2	-1	-1	-1	-1	-1	-1	-1	2	-1	-1	-1	-1	-1	-1	-1	-1	-1	-1	2	-1	-1	-1	-1		1	-1	2	2	-1	-1	2	-1	0	2	-1	2	-1	1	-1
1	2	2	-1	-1	2		-1	-1	2	-1	-1	-1	-1	-1	-1	-1	2	-1	-1	-1	-1	-1	-1	-1	-1	-1	-1	2	-1	-1	-1	-1		1	-1	2	2	-1	-1	2	-1	0	2	-1	2	-1	1	-1
1	2	2	-1	-1	2		-1	-1	2	-1	-1	-1	-1	-1	-1	-1	2	-1	-1	-1	-1	-1	-1	-1	-1	-1	-1	2	-1	-1	-1	-1		1	-1	2	2	-1	-1	2	-1	0	2	-1	2	-1	1	-1
1	2	2	-1	-1	2		-1	-1	2	-1	-1	-1	-1	-1	-1	-1	2	-1	-1	-1	-1	-1	-1	-1	-1	-1	-1	2	-1	-1	-1	-1		1	-1	2	2	-1	-1	2	-1	0	2	-1	2	-1	1	-1
1	2	2	-1	-1	2			-1	2	-1	-1	-1	-1	-1	-1	-1	2	-1	-1	-1	-1	-1	-1	-1	-1	-1	-1	2	-1	-1	-1	-1		1		2	2	-1	-1	2	-1	0	2	-1	2	-1	1	-1
1	2	2	-1	-1	2			-1	2	-1	-1	-1	-1	-1	-1	-1	2	-1	-1	-1	-1	-1	-1	-1	-1	-1	-1	2	-1	-1	-1	-1		1		2	2	-1	-1	2	-1	0	2	-1	2	-1	1	-1	-1
1	2	2	-1	-1	2			-1	2	-1	-1	-1	-1	-1	-1	-1	2	-1	-1	-1	-1	-1	-1	-1	-1	-1	-1	2	-1	-1	-1	-1		1		2	2	-1	-1	2	-1	0	2	-1	2	-1	1	-1	-1
1	2	2	-1	-1	2			-1	2	-1	-1	-1	-1	-1	-1	-1	2	-1	-1	-1	-1	-1	-1	-1	-1	-1	-1	2	-1	-1	-1	-1		1		2	2	-1	-1	2	-1	0	2	-1	2	-1	1	-1	-1
1	2	2	-1	-1	2			-1	2	-1	-1	-1	-1	-1	-1	-1	2	-1	-1	-1	-1	-1	-1	-1	-1	-1	-1	2	-1	-1	-1	-1		1		2	2	-1	-1	2	-1	0	2	-1	2	-1	1	-1	-1
1	2	2	-1	-1	2			-1	2	-1	-1	-1	-1	-1	-1	-1	2	-1	-1	-1	-1	-1	-1	-1	-1	-1	-1	2	-1	-1	-1	-1		1		2	2	-1	-1	2	-1	0	2	-1	2	-1	1	-1	-1
1	2	2	-1	-1	2			-1	2	-1	-1	-1	-1	-1	-1	-1	2	-1	-1	-1	-1	-1	-1	-1	-1	-1	-1	2	-1	-1	-1	-1		1		1	2	-1	-1	2	-1	0	2		2	-1	1	-1	-1
1	2	2	-1	-1	2			-1	2	-1	-1	-1	-1	-1	-1	-1	2	-1	-1	-1	-1	-1	-1	-1	-1	-1	-1	2	-1	-1	-1	-1		1		1	2	-1	-1	2	-1	0	2		2	-1	1	-1	-1
1	2	2	-1	-1	2			-1	2	-1		-1	-1	-1	-1	-1	2	-1	-1	-1	-1	-1	-1	-1	-1	-1	-1	2	-1	-1	-1	-1		1	-1	1	2	-1	-1	2	-1	0	2		2	-1	1	-1	-1
1	2	2	-1	-1	2			-1	2	-1		-1	-1	-1	-1	-1	2	-1	-1	-1	-1	-1	-1	-1	-1	-1	-1	2	-1	-1		-1		1	-1	1	2	-1	-1	2	-1	0	2	-1	2	-1	1	-1	-1
1	2	2	-1	-1	2			-1	2	-1		-1	-1	-1	-1	-1	2	-1	-1	-1	-1	-1	-1	-1	-1	-1	-1		-1	-1		-1		1	-1	1	2	-1	-1	2	-1	0	2	-1	2	-1	1	-1	-1
1	2	2	-1	-1	2			-1	2	-1		-1	-1	-1	-1	-1	2	-1	-1	-1	-1	-1	-1	-1	-1	-1	-1	2	-1	-1	-1	-1		1	-1	1	2	-1	-1	2	-1	0	2	-1	2	-1	1	-1	-1
1	2	2	-1	-1	2			-1	2	-1		-1	-1	-1	-1	-1	2	-1	-1	-1	-1	-1	-1	-1	-1	-1	-1	2	-1	-1	-1	-1		1		1	2	-1	-1	2	-1	0	2		2	-1	1	-1	-1
1	2	2	-1	-1	2			-1	2	-1		-1	-1	-1	-1	-1	2	-1	-1	-1	-1	-1	-1	-1	-1	-1	-1	2	-1	-1	-1	-1		1		1	2	-1	-1	2	-1	0	2		2	-1	1	-1	-1
1	2	2	-1	-1	2			-1	2	-1		-1	-1	-1	-1	-1	2	-1	-1	-1	-1	-1	-1	-1	-1	-1	-1	2	-1	-1	-1	-1		1	-1	1	2	-1	-1	2	-1	0	2		2	-1	1	-1	-1
1	2	2	-1	-1	2	-1		-1	2	-1		-1	-1	-1	-1	-1	2	-1	-1	-1	-1	-1	-1	-1	-1	-1	-1	2	-1	-1	-1	-1		1	-1	1	2	-1	-1	2	-1	0	2	-1	2	-1	1	-1	-1
1	2	2	-1	-1	2	-1		-1	2	-1		-1	-1	-1	-1	-1	2	-1	-1	-1	-1	-1	-1	-1	-1	-1	-1	2	-1	-1	-1	-1		1	-1	1	2	-1	-1	2	-1	0	2		2	-1	1	-1	-1
1	2	2	-1	-1	2	-1		-1	2	-1		-1	-1	-1	-1	-1	2	-1	-1	-1	-1	-1	-1	-1	-1	-1	-1	2	-1	-1	-1	-1		1		1	2	-1	-1	2	-1	2	2		2	-1	1	-1	-1
1	2	2	-1	-1	2	-1		-1	2	-1		-1	-1	-1	-1	-1	2	-1	-1	-1	-1	-1	-1	-1	-1	-1	-1	2	-1	-1	-1	-1		1		1	2	-1	-1	2	-1	2	2		2	-1	1	-1	-1
1	2	2	-1	-1	2	-1		-1	2	-1		-1	-1	-1	-1	-1	2	-1	-1	-1	-1	-1	-1	-1	-1	-1	-1	2	-1	-1	-1	-1		1		1	2	-1	-1	2	-1	2	2		2	-1	1	-1	-1
1	2	2	-1	-1	2	-1	-1	-1	2	-1		-1	-1	-1	-1	-1	2	-1	-1	-1	-1	-1	-1	-1	-1	-1	-1	2	-1	-1	-1	-1		1	-1	1	2	-1	-1	2	-1	2	2		2	-1	1	-1	-1
1	2	2	-1	-1	2	-1	-1	-1	2	-1		-1	-1	-1	-1	-1	2	-1	-1	-1	-1	-1	-1	-1	-1	-1	-1	2	-1	-1	-1	-1		1		1	2	-1	-1	2	-1	2	2	-1	2	-1	1	-1	-1
1	2	2	-1	-1	2	-1	-1	-1	2	-1		-1	-1	-1	-1	-1	2	-1	-1	-1	-1	-1	-1	-1	-1	-1	-1	2	-1	-1	-1	-1		1		1	2	-1	-1	2	-1	2	2	-1	2	-1	1	-1	-1
1	2	2	-1	-1	2	-1	-1	-1	2	-1		-1	-1	-1	-1	-1	2	-1	-1	-1	-1	-1	-1	-1	-1	-1	-1	2	-1	-1	-1	-1		1	-1	1	2	-1	-1	2	-1	2	2	-1	2	-1	1	-1	-1
1	2	2	-1	-1	2	-1	-1	-1	2	-1		-1	-1	-1	-1	-1	2	-1	-1	-1	-1	-1	-1	-1	-1	-1	-1	2	-1	-1	-1	-1		1	-1	1	2	-1	-1	2	-1	2	2	-1	2	-1		-1	-1
1	2	2	-1	-1	2	-1	-1		2	-1		-1	-1	-1	-1	-1	2	-1	-1	-1	-1	-1	-1	-1	-1	-1	-1	2	-1	-1	-1	-1		1	-1	1	2	-1	-1	2	-1	2	2	-1	2	-1	1	-1
1	2	2	-1	-1	2	-1	-1		2	-1		-1	-1	-1	-1	-1	2	-1	-1	-1	-1	-1	-1	-1	-1	-1	-1	2	-1	-1	-1	-1		1		1	2	-1	-1	2	-1	2	2	-1	2	-1		-1
1	2	2	-1	-1	2	-1	-1		2	-1		-1	-1	-1	-1	-1	2	-1	-1	-1	-1	-1	-1	-1	-1	-1	-1	2	-1	-1	-1	-1		1	-1	1	2	-1	-1	2	-1	2	2	-1	2	-1	1	-1
1	2	2	-1	-1	2	-1	-1		2	-1		-1	-1	-1	-1	-1	2	-1	-1	-1	-1	-1	-1	-1	-1	-1	-1	2	-1	-1	-1	-1		1		1	2	-1	-1	2	-1	2	2	-1	2	-1	1	-1
1	2	2	-1	-1	2	-1	-1		2	-1		-1	-1	-1	-1	-1	2	-1	-1	-1	-1	-1	-1	-1	-1	-1	-1	2	-1	-1	-1	-1		1	-1	1	2	-1	-1	2	-1	2	2	-1	2	-1	1	-1
1	2	2	-1	-1	2		-1		2	-1		-1	-1	-1	-1	-1	2	-1	-1	-1	-1	-1	-1	-1	-1	-1	-1	2	-1	-1	-1	-1		1		1	2	-1	-1	2	-1	2	2	-1	2	-1	1	-1
	2	2	-1	-1	2		-1		2	-1		-1	-1	-1	-1	-1	2	-1	-1	-1	-1	-1	-1	-1	-1	-1	-1	2	-1	-1	-1	-1		1	-1	1	2	-1	-1	2	-1	2	2	-1	2	-1	1	-1
	2	2	-1	-1	2		-1		2	-1	-1	-1	-1	-1	-1	-1	2	-1	-1	-1	-1	-1	-1	-1	-1	-1	-1	2	-1	-1	-1	-1		1	-1	1	2	-1	-1	2	-1	2	2	-1	2	-1	1	-1
	2	2	-1	-1	2				2	-1	-1	-1	-1	-1	-1	-1	2	-1	-1	-1	-1	-1	-1	-1	-1	-1	-1	2	-1	-1	-1	-1		1	-1	1	2	-1	-1	2	-1	2	2	-1	2	-1	1	-1
1	2	2	-1	-1	2				2	-1	-1	-1	-1	-1	-1	-1	2	-1	-1	-1	-1	-1	-1	-1	-1	-1	-1	2	-1	-1	-1	-1		1		1	2	-1	-1	2	-1	2	2	-1	2	-1	1	-1
1	2	2	-1	-1	2				2	-1	-1	-1	-1	-1	-1	-1	2	-1	-1	-1	-1	-1	-1	-1	-1	-1	-1	2	-1	-1	-1	-1		1		1	2	-1	-1	2	-1	2	2	-1	2	-1	1	-1
1	2	2	-1	-1	2				2	-1	-1	-1	-1	-1	-1	-1	2	-1	-1	-1	-1	-1	-1	-1	-1	-1	-1	2	-1	-1	-1	-1		1	-1	1	2	-1	-1	2	-1	2	2	-1	2	-1	1	-1
1	2	2	-1	-1	2				2	-1	-1	-1	-1	-1	-1	-1	2	-1	-1	-1	-1	-1	-1	-1	-1	-1	-1	2	-1	-1	-1	-1		1	-1	1	2	-1	-1	2	-1	2	2	-1	2	-1	1	-1
1	2	2	-1		2				2	-1	-1	-1	-1	-1	-1	-1	2	-1	-1	-1	-1	-1	-1	-1	-1	-1	-1	2	-1	-1	-1	-1		1	-1	1	2	-1	-1	2	-1	2	2	-1	2	-1	1	-1
1	2	2	-1		2				2	-1	-1	-1	-1	-1	-1	-1	2	-1	-1	-1	-1	-1	-1	-1	-1	-1	-1	2	-1	-1	-1	-1		1	-1	1	2	-1	-1	2	-1	2	2	-1	2	-1	1	-1
1	2	2	-1		2			-1	2	-1	-1	-1	-1	-1	-1	-1	2	-1	-1	-1	-1	-1	-1	-1	-1	-1	-1	2	-1	-1	-1	-1		1		1	2	-1	-1	2	-1	2	2	-1	2	-1	1	-1
1	2	2	-1		2			-1	2	-1	-1	-1	-1	-1	-1	-1	2	-1	-1	-1	-1	-1	-1	-1		-1	-1	2	-1	-1	-1	-1		1	-1	1	2	-1	-1	2	-1	2	2	-1	2	-1	1	-1
1	2	2	-1		2			-1	2	-1	-1	-1	-1	-1	-1	-1	2	-1	-1	-1	-1	-1	-1	-1	-1	-1	-1	2	-1	-1	-1	-1		1	-1	1	2	-1	-1	2	-1	2	2	-1	2	-1	1	-1
1	2	2	-1		2			-1	2	-1	-1	-1	-1	-1	-1	-1	2	-1	-1	-1	-1	-1	-1	-1	-1	-1	-1	2	-1	-1	-1	-1		1	-1	1	2	-1	-1	2	-1	2	2	-1	2	-1	1	-1
1	2	2	-1	-1	2			-1	2	-1	-1	-1	-1	-1	-1	-1	2	-1	-1	-1	-1	-1	-1	-1	-1	-1	-1	2	-1	-1	-1	-1		1		1	2	-1	-1	2	-1	2	2	-1	2	-1	1	-1
1	2	2	-1	-1	2			-1	2	-1	-1	-1	-1	-1	-1	-1	2	-1	-1	-1	-1	-1	-1	-1	-1	-1	-1	2	-1	-1	-1	-1		1	-1	1	2	-1	-1	2	-1	2	2	-1	2	-1	1	-1
1	2	2	-1	-1	2			-1	2	-1	-1	-1	-1	-1	-1	-1	2	-1	-1	-1	-1	-1	-1	-1	-1	-1	-1	2	-1	-1	-1	-1		1	-1	1	2	-1	-1	2	-1	2	2	-1	2	-1	1	-1
1	2	2	-1	-1	2			-1	2	-1	-1	-1	-1	-1	-1	-1	2	-1	-1	-1	-1	-1	-1	-1	-1	-1	-1	2	-1	-1	-1	-1		1		1	2	-1	-1	2	-1	2	2	-1	2	-1	1	-1
1	2	2		-1	2			-1	2	-1	-1	-1	-1	-1	-1	-1	2	-1	-1	-1	-1	-1	-1	-1	-1	-1	-1	2	-1	-1	-1	-1		1	-1	1	2	-1	-1	2	-1	2	2	-1	2	-1	1	-1
1	2	2		-1	2			-1	2	-1	-1	-1	-1	-1	-1	-1	2	-1	-1	-1	-1	-1	-1	-1	-1	-1	-1	2	-1	-1	-1	-1		1		1	2	-1	-1	2	-1	2	2	-1	2	-1	1	-1
1	2	2		-1	2			-1	2	-1	-1	-1	-1	-1	-1	-1	2	-1	-1	-1	-1	-1	-1	-1	-1	-1	-1	2	-1	-1	-1	-1		1		1	2	-1	-1	2	-1	2	2	-1	2	-1	1	-1
	2	2		-1	2			-1	2	-1	-1	-1	-1	-1	-1	-1	2	-1	-1	-1	-1	-1	-1	-1	-1	-1	-1	2	-1	-1	-1	-1		1		1	2	-1	-1	2	-1	2	2	-1	2	-1	1	-1
	2	2		-1	2			-1	2	-1	-1	-1	-1	-1	-1	-1	2	-1	-1	-1	-1	-1	-1	-1	-1	-1	-1	2	-1	-1	-1	-1		1		1	2	-1	-1	2	-1	2	2		2	-1	1	-1
	2	2		-1	2			-1	2	-1	-1	-1	-1	-1	-1	-1	2	-1	-1	-1	-1	-1	-1	-1	-1	-1	-1	2	-1	-1	-1	-1		1		1	2	-1	-1	2	-1	2	2		2	-1	1	-1
	2	2	-1	-1	2			-1	2	-1	-1	-1	-1	-1	-1	-1	2	-1	-1	-1	-1	-1	-1	-1	-1	-1	-1	2	-1	-1	-1	-1		1		1	2	-1	-1	2	-1	2	2		2	-1	1	-1	-1
	2	2	-1	-1	2			-1	2	-1	-1	-1	-1	-1	-1	-1	2	-1	-1	-1	-1	-1	-1	-1	-1	-1	-1	2	-1	-1	-1	-1		1		1	2	-1	-1	2	-1	2	2		2	-1	1	-1	-1
	2	2	-1	-1	2			-1	2	-1	-1	-1	-1	-1	-1	-1	2	-1	-1	-1	-1	-1	-1	-1	-1	-1	-1	2	-1	-1	-1	-1		1		1	2	-1	-1	2	-1	2	-1		2	-1	1	-1	-1
	2	2	-1	-1	2			-1	2	-1	-1	-1	-1	-1	-1	-1	2	-1	-1	-1	-1	-1	-1	-1	-1	-1	-1	2	-1	-1	-1	-1		1	-1	1	2	-1	-1	2	-1	2	-1		2	-1	1	-1	-1
-1	2	2	-1	-1	2			-1	2	-1	-1	-1	-1	-1	-1	-1	2	-1	-1	-1	-1	-1	-1	-1	-1	-1	-1	2	-1	-1	2	-1		1		1	2	-1	-1	2	-1	2	-1	-1	2	-1	1	-1	-1
-1	2	2	-1	-1	2			-1	2	-1	-1	-1	-1	-1	-1	-1	2	-1	-1	-1	-1	-1	-1	-1	-1	-1	-1	2	-1	-1	2	-1		1		1	2	-1	-1	2	-1	2	-1	-1	2	-1	1	-1	-1
-1	2	2	-1	-1	2		-1	-1	2	-1	-1	-1	-1	-1	-1	-1	2	-1	-1	-1	-1	-1	-1	-1	-1	-1	-1	2	-1	-1	2	-1		1		1	2	-1	-1	2	-1	2	-1	-1	2	-1	1	-1	-1
-1	2	2	-1	-1	2		-1	-1	2	-1	-1	-1	-1	-1	-1	-1	2	-1	-1	-1	-1	-1	-1	-1	-1	-1	-1	2	-1	-1	2	-1		1	-1	1	2	-1	-1	2	-1	2	-1	-1	2	-1	1	-1	-1
-1	2	2	-1	-1	2		-1	-1	2	-1	-1	-1	-1	-1	-1	-1	2	-1	-1	-1	-1	-1	-1	-1	-1	-1	-1	2	-1	-1	2	-1		1		1	-1	-1	-1	2	-1	2	-1	-1	2	-1	1	-1	-1
-1	2	2	-1	-1	2		-1	-1	2	-1	-1	-1	-1	-1	-1	-1	2	-1	-1	-1	-1	-1	-1	-1	-1	-1	-1	2	-1	-1	2	-1		1	-1	1	-1	-1	-1	2	-1	2	-1	-1	2	-1	1	-1	-1
-1	2	2	-1	-1	2		-1	-1	2	-1	-1	-1	-1	-1	-1	-1	2	-1	-1	-1	-1	-1	-1	-1	-1	-1	-1	2	-1	-1	2	-1		1	-1	1	-1	-1	-1	2	-1	2	-1		2	-1	1	-1	-1
-1	2	2	-1	-1	2		-1	-1	2	-1	-1	-1	-1	-1	-1	-1	2	-1	-1	-1	-1	-1	-1	-1	-1	-1	-1	2	-1	-1	2	-1		1	-1	1	-1	-1	-1	2	-1	2			2	-1	1	-1
-1	2	2	-1	-1	2		-1	-1	2	-1	-1	-1	-1	-1	-1	-1	2	-1	-1	-1	-1	-1	-1	-1	-1	-1	-1	2	-1	-1	2	-1		1	-1	1	-1	-1	-1	2	-1	2			2	-1	1	-1
-1	2	2	-1	-1	2		-1	-1	2	-1	-1	-1	-1	-1	-1	-1	2	-1	-1	-1	-1	-1	-1	-1	-1	-1	-1	2	-1	-1	2	-1		1		1	-1	-1	-1	2	-1	2			2	-1	1	-1
-1	2	2	-1	-1	2		-1	-1	2	-1	-1	-1	-1	-1	-1	-1	2	-1	-1	-1	-1	-1	-1	-1	-1	-1	-1	2	-1	-1	2	-1		1	-1	1	-1	-1	-1	2	-1	2			2	-1	1	-1
-1	2	2	-1	-1	2		-1	-1	2	-1	-1	-1	-1	-1	-1	-1	2	-1	-1	-1	-1	-1	-1	-1	-1	-1	-1	2	-1	-1	2	-1		1	-1		-1	-1	-1	2	-1	2		-1	2	-1	1	-1
-1	2	2	-1	-1	2		-1	-1	2	-1	-1	-1	-1	-1	-1	-1	2	-1	-1	-1	-1	-1	-1	-1	-1	-1	-1	2	-1	-1	2	-1		1	-1	1	-1	-1	-1	2	-1	2		-1	2	-1	1	-1
-1	2	2	-1	-1	2		-1	-1	2	-1	-1	-1	-1	-1	-1	-1	2	-1	-1	-1	-1	-1	-1	-1	-1	-1	-1	2	-1	-1	2	-1		1		1	-1	-1	-1	2	-1	2		-1	2	-1	1
-1	2	2	-1	-1	2		-1	-1	2	-1	-1	-1	-1	-1	-1	-1	2	-1	-1	-1	-1	-1	-1	-1	-1	-1	-1	2	-1	-1	2	-1		1		1	-1	-1	-1	2	-1	2	-1	-1	2	-1	1
-1	2	2	-1	-1	2		-1	-1	2	-1	-1	-1	-1	-1	-1	-1	2	-1	-1	-1	-1	-1	-1	-1	-1	-1	-1	2	-1	-1	2	-1		1		1	-1	-1	-1	2	-1	2	-1	-1	2	-1	1
-1	2	2	-1	-1	2		-1	-1	2	-1	-1	-1	-1	-1	-1	-1	2	-1	-1	-1	-1	-1	-1	-1	-1	-1	-1	2	-1	-1	2	-1		1	-1	1	-1	-1	-1	2	-1	2	-1	-1	2	-1	1	-1
-1	2	2	-1	-1	2		-1	-1	2	-1	-1	-1	-1	-1	-1	-1	2	-1	-1	-1	-1	-1	-1	-1	-1	-1	-1	2	-1	-1	2	-1		1		1	-1	-1	-1	2	-1	2	-1	-1	2	-1	1	-1
-1	2	2	-1	-1	2		-1	-1	2	-1	-1	-1	-1	-1	-1	-1	2	-1	-1	-1	-1	-1	-1	-1	-1	-1	-1	2	-1	-1	2	-1		1		1	-1	-1	-1	2	-1	2	-1	-1	2	-1	1	-1
-1	2	2	-1	-1	2		-1	-1	2	-1	-1	-1	-1	-1	-1	-1	2	-1	-1	-1	-1	-1	-1	-1	-1	-1	-1	2	-1	-1	2	-1		1	-1	1	-1	-1	-1	2	-1	2	-1	-1	2	-1	1	-1
-1	2	2	-1	-1	2		-1	-1	2	-1	-1	-1	-1	-1	-1	-1	2	-1	-1	-1	-1	-1	-1	-1	-1	-1	-1	2	-1	-1	2	-1		1	-1	1	-1	-1	-1	2	-1	2	-1	-1	2	-1	1	-1
-1	2	2	-1	-1	2		-1	-1	2	-1	-1	-1	-1	-1	-1	-1	2	-1	-1	-1	-1	-1	-1	-1	-1	-1	-1	2	-1	-1	2	-1		1	-1	1	-1	-1	-1	2	-1	2		-1	2	-1	1	-1
-1	2	2	-1	-1	2		-1	-1	2	-1	-1	-1	-1	-1	-1	-1	2	-1	-1	-1	-1	-1	-1	-1	-1	-1	-1	2	-1	-1	2	-1		1	-1	1	-1	-1	-1	2	-1	2		-1	2	-1	1	-1
	2	2	-1	-1	2		-1	-1	2	-1	-1	-1	-1	-1	-1	-1	2	-1	-1	-1	-1	-1	-1	-1	-1	-1	-1	2	-1	-1	2	-1		1	-1		-1	-1	-1	2	-1	2		-1	2	-1	1	-1
	2	2	-1	-1	2		-1	-1	2	-1	-1	-1	-1	-1	-1	-1	2	-1	-1	-1	-1	-1	-1	-1	-1	-1	-1	2	-1	-1	2	-1		1	-1		-1	-1	-1	2	-1	2		-1	2	-1	1	-1
	2	2	-1	-1	2		-1	-1	2	-1	-1	-1	-1	-1	-1	-1	2	-1	-1	-1	-1	-1	-1	-1	-1	-1	-1	2	-1	-1	2	-1		1	-1		-1	-1	-1	2	-1	2		-1	2	-1	1	-1
	2	2	-1	-1	2		-1	-1	2	-1	-1	-1	-1	-1	-1	-1	2	-1	-1	-1	-1	-1	-1	-1	-1	-1	-1	2	-1	-1	2	-1		1	-1		-1	-1	-1	2	-1	2		-1	2	-1	1	-1
	2	2	-1	-1	2		-1	-1	2	-1	-1	-1	-1	-1	-1	-1	2	-1	-1	-1	-1	-1	-1	-1	-1	-1	-1	2	-1	-1	2	-1		1	-1			-1	-1	2	-1	2		-1	2	-1	1	-1
	2	2	-1	-1	2		-1	-1	2	-1	-1	-1	-1	-1	-1	-1	2	-1	-1	-1	-1	-1	-1	-1	-1	-1	-1	2	-1	-1	2	-1		1	-1			-1	-1	2	-1	2		-1	2	-1	1	-1
	2	2	-1	-1	2		-1	-1	2	-1	-1	-1	-1	-1	-1	-1	2	-1	-1	-1	-1	-1	-1	-1	-1	-1	-1	2	-1	-1	2	-1		1	-1			-1	-1	2	-1	2		-1	2	-1	1	-1
	2	2	-1	-1	2		-1	-1	2	-1	-1	-1	-1	-1	-1	-1	2	-1	-1	-1	-1	-1	-1	-1	-1	-1	-1	2	-1	-1	2	-1		1	-1			-1	-1	2	-1	2		-1	2	-1	1	-1
	2	2	-1	-1	2		-1	-1	2	-1	-1	-1	-1	-1	-1	-1	2	-1	-1	-1	-1	-1	-1	-1	-1	-1	-1	2	-1	-1	2	-1		1	-1			-1	-1	2	-1	2		-1	2	-1	1	-1
	2	2	-1	-1	2		-1	-1	2	-1	-1	-1	-1	-1	-1	-1	2	-1	-1	-1	-1	-1	-1	-1	-1	-1	-1	2	-1	-1	2	-1		1	-1			-1	-1	2	-1	2	-1	-1	2	-1	1	-1
	2	2	-1	-1	2		-1	-1	2	-1	-1	-1	-1	-1	-1	-1	2	-1	-1	-1	-1	-1	-1	-1	-1	-1	-1	2	-1	-1	2	-1		1	-1			-1	-1	2		2	-1	-1	2	-1	1	-1
	2	2	-1	-1	2		-1	-1	2	-1	-1	-1	-1	-1	-1	-1	2	-1	-1	-1	-1	-1	-1	-1	-1	-1	-1	2	-1	-1	2	-1		1	-1			-1	-1	2		2	-1	-1	2	-1	1	-1
	2	2	-1	-1	2		-1	-1	2	-1	-1	-1	-1	-1	-1	-1	2	-1	-1	-1	-1	-1	-1	-1	-1	-1	-1	2	-1	-1	2	-1		1	-1			-1	-1	2		2	-1	-1	2	-1	1	-1
	2	2	-1	-1	2	-1	-1	-1	2	-1	-1	-1	-1	-1	-1	-1	2	-1	-1	-1	-1	-1	-1	-1	-1	-1	-1	2	-1	-1	2	-1		1	-1			-1	-1	2		2	-1	-1	2	-1	1	-1
	2	2	-1	-1	2	-1	-1	-1	2	-1	-1	-1	-1	-1	-1	-1	2	-1	-1	-1	-1	-1	-1	-1	-1	-1	-1	2	-1	-1	2	-1		1	-1			-1	-1	2		2	-1	-1	2	-1	1	-1
	2	2	-1	-1	2	-1	-1	-1	2	-1	-1	-1	-1	-1	-1	-1	2	-1	-1	-1	-1	-1	-1	-1	-1	-1	-1	0	-1	-1	2	-1		1	-1			-1	-1	2		2	-1	-1	2	-1	1	-1
	2	2	-1	-1	2		-1	-1	2	-1	-1	-1	-1	-1	-1	-1	2	-1	-1	-1	-1	-1	-1	-1	-1	-1	-1	0	-1	-1	2	-1		1	-1			-1	-1	2		2	-1	-1	2	-1	1	-1
	2	2	-1	-1	2		-1	-1	2	-1	-1	-1	-1	-1	-1	-1	2	-1	-1	-1	-1	-1	-1	-1	-1	-1	-1	0	-1	-1	2	-1		1	-1			-1	-1	2		2	-1	-1	2	-1	1	-1
	2	2	-1	-1	2		-1	-1	2	-1	-1	-1	-1	-1	-1	-1	2	-1	-1	-1	-1	-1	-1	-1	-1	-1	-1	0	-1	-1	2	-1		1	-1			-1	-1	2		2	-1	-1	2	-1	1	-1
	2	2	-1	-1	2		-1	-1	2	-1	-1	-1	-1	-1	-1	-1	2	-1	-1	-1	-1	-1	-1	-1	-1	-1	-1	0	-1	-1	2	-1		1	-1			-1	-1	2		2	-1	-1	2	-1	1	-1
	2	2	-1	-1	2		-1	-1	2	-1	-1	-1	-1	-1	-1	-1	2	-1	-1	-1	-1	-1	-1	-1	-1	-1	-1	0	-1	-1	2	-1		1	-1			-1	-1	2		2	-1	-1	2	-1	1	-1
	2	2	-1	-1	2		-1	-1	2	-1	-1	-1	-1	-1	-1	-1	2	-1	-1	-1	-1	-1	-1	-1	-1	-1	-1	0	-1	-1	2	-1		1	-1			-1	-1	2	-1	2	-1	-1	2	-1	1	-1
	2	2	-1	-1	2		-1	-1	2	-1	-1	-1	-1	-1	-1	-1	2	-1	-1	-1	-1	-1	-1	-1	-1	-1	-1	0	-1	-1	2	-1		1	-1			-1	-1	2	-1	2	-1	-1	2	-1	1	-1
	2	2	-1	-1	2		-1	-1	2	-1	-1	-1	-1	-1	-1	-1	2	-1	-1	-1	-1	-1	-1	-1	-1	-1	-1	0	-1	-1	2	-1		1	-1			-1	-1	2	-1	2	-1	-1	2	-1	1
	2	2	-1	-1	2		-1	-1	2	-1	-1	-1	-1	-1	-1	-1	2	-1	-1	-1	-1	-1	-1	-1	-1	-1	-1	0	-1	-1	2	-1		1	-1		-1	-1	-1	2	-1	2		-1	2	-1	1
	2	2	-1	-1	2		-1	-1	2	-1	-1	-1	-1	-1	-1	-1	2	-1	-1	-1	-1	-1	-1	-1	-1	-1	-1	0	-1	-1	2	-1		1	-1		-1	-1	-1	2	-1	2		-1	2	-1	1	-1
	2	2	-1	-1	2		-1	-1	2	-1	-1	-1	-1	-1	-1	-1	2	-1	-1	-1	-1	-1	-1	-1	-1	-1	-1	0	-1	-1	2	-1		1	-1		-1	-1	-1	2	-1	2		-1	2	-1	1	-1
	2	2	-1	-1	2		-1	-1	2	-1	-1	-1	-1	-1	-1	-1	2	-1	-1	-1	-1	-1	-1	-1	-1	-1	-1	0	-1	-1	2	-1		1	-1		-1	-1	-1	2	-1	2		-1	2	-1	1	-1
	2	2	-1	-1	2		-1	-1	2	-1	-1	-1	-1	-1	-1	-1	2	-1	-1	-1	-1	-1	-1	-1	-1	-1	-1	0	-1	-1	2	-1		1	-1		-1	-1	-1	2	-1	2		-1	2	-1	1	-1
	2	2	-1	-1	2	-1	-1	-1	2	-1	-1	-1	-1	-1	-1	-1	2	-1	-1	-1	-1	-1	-1	-1	-1	-1	-1	0	-1	-1	2	-1		1	-1		-1	-1	-1	2	-1	2		-1	2	-1	1	-1
	2	2	-1	-1	2	-1	-1	-1	2	-1	-1	-1	-1	-1	-1	-1	2	-1	-1	-1	-1	-1	-1	-1	-1	-1	-1	0	-1	-1	2	-1		1	-1		-1	-1	-1	2	-1	2		-1	2	-1	1	-1
	2	2	-1	-1	2	-1	-1	-1	2	-1	-1	-1	-1	-1	-1	-1	2	-1	-1	-1	-1	-1	-1	-1	-1	-1	-1	0	-1	-1	2	-1		1	-1		-1	-1	-1	2	-1	2		-1	2	-1	1	-1
	2	2	-1	-1	2	-1	-1	-1	2	-1	-1	-1	-1	-1	-1	-1	2	-1	-1	-1	-1	-1	-1	-1	-1	-1	-1	0	-1	-1	2	-1		1	-1		-1	-1	-1	2	-1	2		-1	2	-1	1	-1
	2	2	-1	-1	2	-1	-1	-1	2	-1	-1	-1	-1	-1	-1	-1	2	-1	-1	-1	-1	-1	-1	-1	-1	-1	-1	0	-1	-1	2	-1		1	-1		-1	-1	-1	2	-1	2		-1	2	-1	1	-1
	2	2	-1	-1	2	-1	-1	-1	2	-1	-1	-1	-1	-1	-1	-1	2	-1	-1	-1	-1	-1	-1	-1	-1	-1	-1	0	-1	-1	2	-1		1	-1		-1	-1	-1	2	-1	2		-1	2	-1	1	-1
	2	2	-1	-1	2	-1	-1	-1	2	-1	-1	-1	-1	-1	-1	-1	2	-1	-1	-1	-1	-1	-1	-1	-1	-1	-1	0	-1	-1	2	-1		1	-1		-1	-1	-1	2	-1	2		-1	2	-1	1	-1
	2	2	-1	-1	2	-1	-1	-1	2	-1	-1	-1	-1	-1	-1	-1	2	-1	-1	-1	-1	-1	-1	-1	-1	-1	-1	0	-1	-1	2	-1		1	-1		-1	-1	-1	2	-1	2		-1	2	-1	1	-1
	2	2	-1	-1	2	-1	-1	-1	2	-1	-1	-1	-1	-1	-1	-1	2	-1	-1	-1	-1	-1	-1	-1	-1	-1	-1	0	-1	-1	2	-1		1	-1		-1	-1	-1	2	-1	2		-1	2	-1	1	-1
	2	2		-1	2	-1	-1	-1	2	-1	-1	-1	-1	-1	-1	-1	2	-1	-1	-1	-1	-1	-1	-1	-1	-1	-1	0	-1	-1	2	-1		1	-1		-1	-1	-1	2	-1	2		-1	2	-1	1	-1
	2	2	-1	-1	2	-1	-1	-1	2	-1	-1	-1	-1	-1	-1	-1	2	-1	-1	-1	-1	-1	-1	-1	-1	-1	-1	0	-1	-1	2	-1		1	-1		-1	-1	-1	2	-1	2		-1	2	-1	1	-1
	2	2	-1	-1	2	-1	-1	-1	2	-1	-1	-1	-1	-1	-1	-1	2	-1	-1	-1	-1	-1	-1	-1	-1	-1	-1	0	-1	-1	2	-1		1	-1			-1	-1	2	-1	2		-1	2	-1	1	-1
	2	2	-1	-1	2	-1	-1	-1	2	-1	-1	-1	-1	-1	-1	-1	2	-1	-1	-1	-1	-1	-1	-1	-1	-1	-1	0	-1	-1	2	-1		1	-1			-1	-1	2	-1	2		-1	2	-1	1	-1
	2	2	-1	-1	2	-1	-1	-1	2	-1	-1	-1	-1	-1	-1	-1	2	-1	-1	-1	-1	-1	-1	-1	-1	-1	-1	0	-1	-1	2	-1		1	-1			-1	-1	2	-1	2		-1	2	-1	1	-1
	2	2	-1	-1	2	-1	-1	-1	2	-1	-1	-1	-1	-1	-1	-1	2	-1	-1	-1	-1	-1	-1	-1	-1	-1	-1	0	-1	-1	2	-1		1	-1			-1	-1	2	-1	2		-1	2	-1	1
	2	2	-1	-1	2	-1	-1	-1	2	-1	-1	-1	-1	-1	-1	-1	2	-1	-1	-1	-1	-1	-1	-1	-1	-1	-1	0	-1	-1	2	-1		1	-1			-1	-1	2	-1	2		-1	2	-1	1
	2	2	-1	-1	2	-1	-1	-1	2	-1	-1	-1	-1	-1	-1	-1	2	-1	-1	-1	-1	-1	-1	-1	-1	-1	-1	0	-1	-1	2	-1		1	-1			-1	-1	2	-1	2		-1	2	-1	1
	2	2	-1	-1	2	-1	-1	-1	2	-1	-1	-1	-1	-1	-1	-1	2	-1	-1	-1	-1	-1	-1	-1	-1	-1	-1	0	-1	-1	2	-1		1	-1			-1	-1	2	-1	2		-1	2	-1	1
	2	2	-1	-1	2	-1	-1	-1	2	-1	-1	-1	-1	-1	-1	-1	2	-1	-1	-1	-1	-1	-1	-1	-1	-1	-1	0	-1	-1	2	-1		1	-1			-1	-1	2	-1	2		-1	2	-1	1		-1
	2	2	-1	-1	2	-1	-1	-1	2	-1	-1	-1	-1	-1	-1	-1	2	-1	-1	-1	-1	-1	-1	-1	-1	-1	-1	0	-1	-1	2	-1		1	-1			-1	-1	2	-1	2		-1	2	-1	1		-1
	2	2	-1	-1	2	-1	-1	-1	2	-1	-1	-1	-1	-1	-1	-1	2	-1	-1	-1	-1	-1	-1	-1	-1	-1	-1	0	-1	-1	2	-1		1	-1			-1	-1	2	-1	2		-1	2	-1	1		-1
	2	2	-1	-1	2	-1	-1	-1	2	-1	-1	-1	-1	-1	-1	-1	2	-1	-1	-1	-1	-1	-1	-1	-1	-1	-1	0	-1	-1	2	-1		1	-1			-1	-1	2	-1	2		-1	2	-1	1		-1
	2	2	-1	-1	2	-1	-1	-1	2	-1	-1	-1	-1	-1	-1	-1	2	-1	-1	-1	-1	-1	-1	-1	-1	-1	-1	0	-1	-1	2	-1		1	-1			-1	-1	2	-1	2		-1	2	-1	1		-1
	2	2	-1	-1	2		-1	-1	2	-1	-1	-1	-1	-1	-1	-1	2	-1	-1	-1	-1	-1	-1	-1	-1	-1	-1	0	-1	-1	2	-1		1	-1			-1	-1	2	-1	2	-1	-1	2	-1	1		-1
	2	2	-1	-1	2		-1	-1	2	-1	-1	-1	-1	-1	-1	-1	2	-1	-1	-1	-1	-1	-1	-1	-1	-1	-1	0	-1	-1	2	-1		1	-1			-1	-1	2	-1	2	-1	-1	-1	-1	1		-1
	2	2	-1	-1	2		-1	-1	2	-1	-1	-1	-1	-1	-1	-1	2	-1	-1	-1	-1	-1	-1	-1	-1	-1	-1	0	-1	-1	2	-1		1	-1			-1	-1	2	-1	2	-1	-1	-1	-1	1		-1
	2	2	-1	-1	2		-1	-1	2	-1	-1	-1	-1	-1	-1	-1	2	-1	-1	-1	-1	-1	-1	-1	-1	-1	-1	0	-1	-1	2	-1		1	-1		-1	-1	-1	2	-1	2	-1	-1	-1	-1	1		-1
	2	2	-1	-1	2		-1	-1	2	-1	-1	-1	-1	-1	-1	-1	2	-1	-1	-1	-1	-1	-1	-1	-1	-1	-1	0	-1	-1	2	-1		1	-1		-1	-1	-1	2	-1	2	-1	-1	-1	-1	1		-1
	2	2	-1	-1	2		-1	-1	2	-1	-1	-1	-1	-1	-1	-1	2	-1	-1	-1	-1	-1	-1	-1	-1	-1	-1	0	-1	-1	2	-1		1	-1		-1	-1	-1	2	-1	2	-1	-1	-1	-1	1	-1	-1
	2	2	-1	-1	2		-1	-1	2	-1	-1	-1	-1	-1	-1	-1	2	-1	-1	-1	-1	-1	-1	-1	-1	-1	-1	0	-1	-1	2	-1		1	-1		-1	-1	-1	2	-1	2	-1	-1	-1	-1	1	-1	-1
	2	2	-1	-1	2		-1	-1	2	-1	-1	-1	-1	-1	-1	-1	2	-1	-1	-1	-1	-1	-1	-1	-1	-1	-1	0	-1	-1	2	-1		1	-1		-1	-1	-1	2	-1	2	-1	-1	-1	-1	1	-1	-1
	2	2	-1	-1	2		-1	-1	2	-1	-1	-1	-1	-1	-1	-1	2	-1	-1	-1	-1	-1	-1	-1	-1	-1	-1	0	-1	-1	2	-1		1	-1		-1	-1	-1	2	-1	2	-1	-1	-1	-1	1	-1	-1
	2	2	-1	-1	2		-1	-1	2	-1	-1	-1	-1	-1	-1	-1	2	-1	-1	-1	-1	-1	-1	-1	-1	-1	-1	0	-1	-1	2	-1		1	-1		-1	-1	-1	2	-1	2	-1	-1	-1	-1	1	-1	-1
	2	2	-1	-1	2		-1	-1	2	-1	-1	-1	-1	-1	-1	-1	2	-1	-1	-1	-1	-1	-1	-1	-1	-1	-1	0	-1	-1	2	-1		1	-1		-1	-1	-1	2	-1	2	-1	-1	-1	-1	1	-1	2
	2	2	-1	-1	2		-1	-1	2	-1	-1	-1	-1	-1	-1	-1	2	-1	-1	-1	-1	-1	-1	-1	-1	-1	-1	0	-1	-1	2	-1		1	-1		-1	-1	-1	2	-1	2	-1	-1		-1	1	-1	2
	2	2	-1	-1	2		-1	-1	2	-1	-1	-1	-1	-1	-1	-1	2	-1	-1	-1	-1	-1	-1	-1	-1	-1	-1	0	-1	-1	2	-1		1	-1		-1	-1	-1	2	-1	2		-1		-1	1	-1	2
	2	2	-1	-1	2		-1	-1	2	-1	-1	-1	-1	-1	-1	-1	2	-1	-1	-1	-1	-1	-1	-1	-1	-1	-1	0	-1	-1	2	-1		1	-1		-1	-1	-1	2	-1	2		-1		-1	1	-1	2
	2	2	-1	-1	2		-1	-1	2	-1	-1	-1	-1	-1	-1	-1	2	-1	-1	-1	-1	-1	-1	-1	-1	-1	-1	0	-1	-1	2	-1		1	-1		-1	-1	-1	2	-1	2		-1		-1	1	-1	2
	2	2	-1	-1	2		-1	-1	2	-1	-1	-1	-1	-1	-1	-1	2	-1	-1	-1	-1	-1	-1	-1	-1	-1	-1	0	-1	-1	2	-1		1	-1		-1	-1	-1	2	-1	2	-1	-1		-1	1	-1	2
	2	2	-1	-1	2		-1	-1	2	-1	-1	-1	-1	-1	-1	-1	2	-1	-1	-1	-1	-1	-1	-1	-1	-1	-1	0	-1	-1	2	-1		1	-1		-1	-1	-1	2	-1	2	-1	-1		-1	1	-1	2
	2	2	-1	-1	2		-1	-1	2	-1	-1	-1	-1	-1	-1	-1	2	-1	-1	-1	-1	-1	-1	-1	-1	-1	-1	0	-1	-1	2	-1		1	-1		-1	-1	-1	2	-1	2	-1	-1		-1	1	-1	2
	2	2	-1	-1	2		-1	-1	2	-1	-1	-1	-1	-1	-1	-1	2	-1	-1	-1	-1	-1	-1	-1	-1	-1	-1	0	-1	-1	2	-1		1	-1		-1	-1	-1	2	-1	2	-1	-1		-1	1	-1	2
	2	2	-1	-1	2		-1	-1	2	-1	-1	-1	-1	-1	-1	-1	2		-1	-1	-1	-1	-1	-1	-1	-1	-1	0	-1	-1	2	-1		1	-1		-1	-1	-1	2	-1	2	-1	-1		-1	1	-1	2
	2	2	-1	-1	2		-1	-1	2	-1	-1	-1	-1	-1	-1	-1	2	-1	-1	-1	-1	-1	-1	-1	-1	-1	-1	0	-1	-1	2	-1		1	-1		-1	-1	-1	2	-1	2	-1	-1	-1	-1	1	-1	2
	2	2	-1	-1	2		-1	-1	2	-1	-1	-1	-1	-1	-1	-1	2	-1	-1	-1	-1	-1	-1	-1	-1	-1	-1	0	-1	-1	2	-1		1	-1		-1	-1	-1	2	-1	2	-1	-1	-1	-1	1	-1	2
	2	2	-1	-1	2		-1	-1	2	-1	-1	-1	-1	-1	-1	-1	2	-1	-1	-1	-1	-1	-1	-1	-1	-1	-1	0	-1	-1	2	-1		1	-1		-1	-1	-1	2	-1	2	-1	-1	-1	-1	1	-1	2
	2	2	-1	-1	2		-1	-1	2	-1	-1	-1	-1	-1	-1	-1	2	-1	-1	-1	-1	-1	-1	-1	-1	-1	-1	0	-1	-1	2	-1		1	-1		-1	-1	-1	2	-1	2	-1	-1	-1	-1	-1	-1	2
	2	2	-1	-1	2		-1	-1	2	-1	-1	-1	-1	-1	-1	-1	2	-1	-1	-1	-1	-1	-1	-1	-1	-1	-1	0	-1	-1	2	-1		1	-1		-1	-1	-1	2	-1	2	-1	-1	-1	-1	-1	-1	2
	2	2	-1	-1	2		-1	-1	2	-1	-1	-1	-1	-1	-1	-1	2	-1	-1	-1	-1	-1	-1	-1	-1	-1	-1	0	-1	-1	2	-1		1	-1		-1	-1	-1	2	-1	2	-1	-1	-1	-1	-1	-1	2
	2	2	-1	-1	2		-1	-1	2	-1	-1	-1	-1	-1	-1	-1	2	-1	-1	-1	-1	-1	-1	-1	-1	-1	-1	0	-1	-1	2	-1		1	-1		-1	-1	-1	2	-1	2	-1	-1	-1	-1	-1	-1	2
	2	2	-1	-1	2		-1	-1	2	-1	-1	-1	-1	-1	-1	-1	2	-1	-1	-1	-1	-1	-1		-1	-1	-1	0	-1	-1	2	-1		1	-1		-1	-1	-1	2	-1	2	-1	-1	-1	-1	-1	-1	2
	2	2	-1	-1	2		-1	-1	2	-1	-1	-1	-1	-1	-1	-1	2	-1	-1	-1	-1	-1	-1	-1	-1	-1	-1	0	-1	-1	2	-1		1	-1		-1	-1	-1	2	-1	2	-1	-1	-1	-1	-1	-1	2
	2	2	-1	-1	2		-1	-1	2	-1	-1	-1		-1	-1	-1	2	-1	-1	-1	-1	-1	-1	-1	-1	-1	-1	0	-1	-1	2	-1		1	-1		-1	-1	-1	2	-1	2	-1	-1	-1	-1	-1	-1	2
	2	2	-1	-1	2			-1	2	-1	-1	-1	-1	-1	-1	-1	2	-1	-1	-1	-1	-1	-1	-1	-1	-1	-1	0	-1	-1	2	-1		1	-1	2	-1	-1	-1	2	-1	2	-1	-1		-1		-1	2
	2	2	-1	-1	2			-1	2	-1	-1	-1	-1	-1	-1	-1	2	-1	-1	-1	-1	-1	-1	-1	-1	-1	-1	0	-1	-1	2	-1		1	-1	2		-1	-1	2	-1	2		-1		-1		-1	2
	2	2	-1	-1	2			-1	2	-1	-1	-1	-1	-1	-1	-1	2	-1	-1	-1	-1	-1	-1	-1	-1	-1	-1	0	-1	-1	2	-1		1	-1	2		-1	-1	2	-1	2		-1		-1		-1	2
	2	2	-1	-1	2			-1	2	-1	-1	-1	-1	-1	-1	-1	2	-1	-1	-1	-1	-1	-1	-1	-1	-1	-1	0	-1	-1	2	-1		1	-1	2		-1	-1	2	-1	2		-1		-1		-1	2
	2	2	-1	-1	2			-1	2	-1	-1	-1	-1	-1	-1	-1	2	-1	-1	-1	-1	-1	-1	-1	-1	-1	-1	0	-1	-1	2	-1		1	-1	2		-1	-1	2	-1	2		-1		-1		-1	2
	2	2	-1	-1	2		-1	-1	2	-1	-1	-1	-1	-1	-1	-1	2	-1	-1	-1	-1	-1	-1	-1	-1	-1	-1	0	-1	-1	2	-1		1	-1	2		-1	-1	2	-1	2		-1		-1		-1	2
	2	2	-1	-1	2		-1	-1	2	-1	-1	-1	-1	-1	-1	-1	2	-1	-1	-1	-1	-1	-1	-1	-1	-1	-1	0	-1	-1	2	-1		1	-1	2		-1	-1	2	-1	2		-1		-1		-1	2
	2	2	-1	-1	2		-1	-1	2	-1	-1	-1	-1	-1	-1	-1	2	-1	-1	-1	-1	-1	-1	-1	-1	-1	-1	0	-1	-1	2	-1		1	-1	2		-1	-1	2	-1	2		-1		-1		-1	2
	2	2	-1	-1	2		-1	-1	2	-1	-1	-1	-1	-1	-1	-1	2	-1	-1	-1	-1	-1	-1	-1	-1	-1	-1	0	-1	-1	2	-1		1	-1	2		-1	-1	2	-1	2		-1		-1		-1	2
	2	2	-1	-1	2		-1	-1	2	-1	-1	-1	-1	-1	-1	-1	2	-1	-1	-1	-1	-1	-1	-1	-1	-1	-1	0	-1	-1	2	-1		1	-1	2		-1	-1	2	-1	2	-1	-1		-1		-1	2
	2	2	-1	-1	2		-1	-1	2	-1	-1	-1	-1	-1	-1	-1	2	-1	-1	-1	-1	-1	-1	-1	-1	-1	-1	0	-1	-1	2	-1		1	-1	2		-1	-1	2	-1	2	-1	-1		-1		-1	2
	2	2	-1	-1	2		-1	-1	2	-1	-1	-1	-1	-1	-1	-1	2	-1	-1	-1	-1	-1	-1	-1	-1	-1	-1	0	-1	-1	2	-1		1	-1	2		-1	-1	2	-1	2	-1	-1		-1		-1	2
	2	2	-1	-1	2		-1	-1	2	-1	-1	-1	-1	-1	-1	-1	2	-1	-1	-1	-1	-1	-1	-1	-1	-1	-1	0	-1	-1	2	-1		1	-1	2		-1	-1	2	-1	2	-1	-1		-1		-1	2
	2	2	-1	-1	2		-1	-1	2	-1	-1	-1	-1	-1	-1	-1	2	-1	-1	-1	-1	-1	-1	-1	-1	-1	-1	0	-1	-1	2	-1		1	-1	2	-1	-1	-1	2	-1	2	-1	-1		-1		-1	2
	2	2	-1	-1	2		-1	-1	2	-1	-1	-1	-1	-1	-1	-1	2	-1	-1	-1	-1	-1	-1	-1	-1	-1	-1	0	-1	-1	2	-1		1	-1	2	-1	-1	-1	2	-1	2	-1	-1		-1		-1	2
	2	2	-1	-1	2		-1	-1	2	-1	-1	-1	-1	-1	-1	-1	2	-1	-1	-1	-1	-1	-1	-1	-1	-1	-1	0	-1	-1	2	-1		1	-1	2	-1	-1	-1	2	-1	2	-1	-1		-1		-1	2
	2	2	-1	-1	2		-1	-1	2	-1	-1	-1	-1	-1	-1	-1	2	-1	-1	-1	-1	-1	-1	-1	-1	-1	-1	0	-1	-1	2	-1		1	-1	2	-1	-1	-1	2	-1	2	-1	-1		-1		-1	2
	2	2	-1	-1	2	-1		-1	2	-1	-1	-1	-1	-1	-1	-1	2	-1	-1	-1	-1	-1	-1	-1	-1	-1	-1	0	-1	-1	2	-1		1	-1	2	-1	-1	-1	2	-1	2	-1	-1		-1		-1	2
	2	2	-1	-1	2	-1		-1	2	-1	-1	-1	-1	-1	-1	-1	2	-1	-1	-1	-1	-1	-1	-1	-1	-1	-1	0	-1	-1	2	-1		1	-1	2	-1	-1	-1	2	-1	2	-1	-1		-1		-1	2
-1	2	2	-1	-1	2	-1		-1	2	-1	-1	-1	-1	-1	-1	-1	2	-1	-1	-1	-1	-1	-1	-1	-1	-1	-1	0	-1	-1	2	-1		1	-1	2	-1	-1	-1	2	-1	2	-1	-1		-1		-1	2
-1	2	2	-1	-1	2	-1		-1	2	-1	-1	-1	-1	-1	-1	-1	2	-1	-1	-1	-1	-1	-1	-1	-1	-1	-1	0	-1	-1	2	-1		1	-1	2	-1	-1	-1	2	-1	2	-1	-1		-1		-1	2
-1	2	2	-1	-1	2	-1	-1	-1	2	-1	-1	-1	-1	-1	-1	-1	2	-1	-1	-1	-1	-1	-1	-1	-1	-1	-1	0	-1	-1	2	-1		1	-1	2	-1	-1	-1	2	-1	2	-1	-1		-1		-1	2
-1	2	2	-1	-1	2	-1	-1	-1	2	-1	-1	-1	-1	-1	-1	-1	2	-1	-1	-1	-1	-1	-1	-1	-1	-1	-1	0	-1	-1	2	-1		1	-1	2	-1	-1	-1	2	-1	2	-1	-1		-1		-1	2
-1	2	2	-1	-1	2	-1	-1	-1	2	-1	-1	-1	-1	-1	-1	-1	2	-1	-1	-1	-1	-1	-1	-1	-1	-1	-1	0	-1	-1	2	-1		1	-1	2	-1	-1	-1	2	-1	2		-1		-1			2
-1	2	2	-1	-1	2	-1	-1	-1	2	-1	-1	-1	-1	-1	-1	-1	2	-1	-1	-1	-1	-1	-1	-1	-1	-1	-1	0	-1	-1	2	-1		1	-1	2	-1	-1	-1	2	-1	2		-1		-1			2
-1	2	2	-1	-1	2	-1	-1	-1	2	-1	-1	-1	-1	-1	-1	-1	2	-1	-1	-1	-1	-1	-1	-1	-1	-1	-1	0	-1	-1	2	-1		1	-1	2	-1	-1	-1	2	-1	2		-1		-1			2
-1	2	2	-1	-1	2	-1	-1	-1	2	-1	-1	-1	-1	-1	-1	-1	2	-1	-1	-1	-1	-1	-1	-1	-1	-1	-1	0	-1	-1	2	-1		1	-1	2	-1	-1	-1	2	-1	2		-1		-1		-1	2
-1	2	2	-1	-1	2	-1	-1	-1	2	-1	-1	-1	-1	-1	-1	-1	2	-1	-1	-1	-1	-1	-1	-1	-1	-1	-1	0	-1	-1	2	-1		1	-1	2	-1	-1	-1	2	-1	2		-1		-1		-1	2
-1	2	2	-1	-1	2	-1	-1	-1	2	-1	-1	-1	-1	-1	-1	-1	2	-1	-1	-1	-1	-1	-1	-1	-1	-1	-1	0	-1	-1	2	-1		1	-1	2	-1	-1	-1	2	-1	2		-1		-1		-1	2
-1	2	2	-1	-1	2	-1	-1	-1	2	-1	-1	-1	-1	-1	-1	-1	2	-1	-1	-1	-1	-1	-1	-1	-1	-1	-1	0	-1	-1	2	-1		1	-1	2	-1	-1	-1	2	-1	2		-1		-1		-1	2
-1	2	2	-1	-1	2	-1	-1	-1	2	-1	-1	-1	-1	-1	-1	-1	2	-1	-1	-1	-1	-1	-1	-1	-1	-1	-1	0	-1	-1	2	-1		1	-1	2	-1	-1	-1	2	-1	2	-1	-1		-1		-1	2
-1	2	2	-1	-1	2	-1	-1	-1	2	-1	-1	-1	-1	-1	-1	-1	2	-1	-1	-1	-1	-1	-1	-1	-1	-1	-1	0	-1	-1	2	-1		1	-1	2	-1	-1	-1	2	-1	2	-1	-1		-1		-1	2
-1	2	2	-1	-1	2	-1	-1	-1	2	-1	-1	-1	-1	-1	-1	-1	2	-1	-1	-1	-1	-1	-1	-1	-1	-1	-1	0	-1	-1	2	-1		1	-1	2	-1	-1	-1	2	-1	2	-1	-1		-1		-1	2
-1	2	2	-1	-1	2	-1	-1	-1	2	-1	-1	-1	-1	-1	-1	-1	2	-1	-1	-1	-1	-1	-1	-1	-1	-1	-1	0	-1	-1	2	-1		1	-1	2	-1	-1	-1	2	-1	2	-1	-1		-1		-1	2
-1	2	2	-1	-1	2	-1	-1	-1	2	-1	-1	-1	-1	-1	-1	-1	2	-1	-1	-1	-1	-1	-1	-1	-1	-1	-1	0	-1	-1	2	-1		1	-1	2	-1	-1	-1	2	-1	2	-1	-1		-1		-1	2
-1	2	2	-1	-1	2	-1	-1	-1	2	-1	-1	-1	-1	-1	-1	-1	2	-1	-1	-1	-1	-1	-1	-1	-1	-1	-1	0	-1	-1	2	-1		1	-1	2	-1	-1	-1	2	-1	2	-1	-1		-1			2
-1	2	2	-1	-1	2	-1	-1	-1	2	-1	-1	-1	-1	-1	-1	-1	2	-1	-1	-1	-1	-1	-1	-1	-1	-1	-1	0	-1	-1	2	-1		1	-1	2	-1	-1	-1	2	-1	2	-1	-1		-1			2
-1	2	2	-1	-1	2	-1	-1	-1	2	-1	-1	-1	-1	-1	-1	-1	2	-1	-1	-1	-1	-1	-1	-1	-1	-1	-1	0	-1	-1	2	-1		1	-1	2	-1	-1	-1	2	-1	2	-1	-1		-1			2
-1	2	2	-1	-1	2	-1	-1	-1	2	-1	-1	-1	-1	-1	-1	-1	2	-1	-1	-1	-1	-1	-1	-1	-1	-1	-1	0	-1	-1	2	-1		1	-1	2	-1	-1	-1	2	-1	2	-1	-1		-1			2
-1	2	2	-1	-1	2	-1	-1	-1	2	-1	-1	-1	-1	-1	-1	-1	2	-1	-1	-1	-1	-1	-1	-1	-1	-1	-1	0	-1	-1	2	-1		1	-1	2	-1	-1	-1	2	-1	2	-1	-1		-1			2
-1	2	2	-1	-1	2	-1	-1	-1	2	-1	-1	-1	-1	-1	-1	-1	2	-1	-1	-1	-1	-1	-1	-1	-1	-1	-1	0	-1	-1	2	-1		1	-1	2	-1	-1	-1	2	-1	2	-1	-1		-1			2
-1	2	2	-1	-1	2	-1	-1	-1	2	-1	-1	-1	-1	-1	-1	-1	2	-1	-1	-1	-1	-1	-1	-1	-1	-1	-1	0	-1	-1	2	-1		1	-1	2	-1	-1	-1	2	-1	2	-1	-1		-1		-1	2
-1	2	2	-1	-1	2	-1	2	-1	2	-1	-1	-1	-1	-1	-1	-1	2	-1	-1	-1	-1	-1	-1	-1	-1	-1	-1	0	-1	-1	2	-1		1	-1	2	-1	-1	-1	2	-1	2		-1		-1		-1	2
-1	2	2	-1	-1	2	-1	2	-1	2	-1	-1	-1	-1	-1	-1	-1	2	-1	-1	-1	-1	-1	-1	-1	-1	-1	-1	0	-1	-1	2	-1		1	-1	2	-1	-1	-1	2	-1	2		-1		-1		-1	2
-1	2	2	-1	-1	2	-1	2	-1	2	-1	-1	-1	-1	-1	-1	-1	2	-1	-1	-1	-1	-1	-1	-1	-1	-1	-1	0	-1	-1	2	-1		1	-1	2	-1	-1	-1	2	-1	2		-1		-1		-1	2
-1	2	2	-1	-1	2	-1	2	-1	2	-1	-1	-1	-1	-1	-1	-1	2	-1	-1	-1	-1	-1	-1	-1	-1	-1	-1	0	-1	-1	2	-1		1	-1	2	-1	-1	-1	2	-1	2		-1		-1		-1	2
-1	2	2	-1	-1	2	-1	2	-1	2	-1	-1	-1	-1	-1	-1	-1	2	-1	-1	-1	-1	-1	-1	-1	-1	-1	-1	0	-1	-1	2	-1		1	-1	2	-1	-1	-1	2	-1	2		-1		-1		-1	2
-1	2	2	-1	-1	2	-1	2	-1	2	-1	-1	-1	-1	-1	-1	-1	2	-1	-1	-1	-1	-1	-1	-1	-1	-1	-1	0	-1	-1	2	-1		1	-1	2	-1	-1	-1	2	-1	2	-1	-1		-1		-1	2
-1	2	2	-1	-1	2	-1	2	-1	2	-1	-1	-1	-1	-1	-1	-1	2	-1	-1	-1	-1	-1	-1	-1	-1	-1	-1	0	-1	-1	2	-1		1	-1	2	-1	-1	-1	2	-1	2	-1	-1		-1		-1	2
-1	2	2	-1	-1	2	-1	2	-1	2	-1	-1	-1	-1	-1	-1	-1	2	-1	-1		-1	-1	-1	-1	-1	-1	-1	0	-1	-1	2	-1		1	-1	2	-1	-1	-1	2	-1	2	-1	-1		-1		-1	2
	2	2	-1	-1	2	-1	2	-1	2	-1	-1	-1	-1	-1	-1	-1	2	-1	-1	-1	-1	-1	-1	-1	-1	-1	-1	0	-1	-1	2	-1		1	-1	2	-1	-1	-1	2	-1	2	-1	-1	-1	-1		-1	2
-1	2	2	-1	-1	2	-1	2	-1	2	-1	-1	-1	-1	-1	-1	-1	2	-1	-1	-1	-1	-1	-1	-1	-1	-1	-1	0	-1	-1	2	-1		1	-1	2	-1	-1	-1	2	-1	2	-1	-1	-1	-1		-1	2
-1	2	2	-1	-1	2	-1	2	-1	2	-1	-1	-1	-1	-1	-1	-1	2	-1	-1	-1	-1	-1	-1	-1	-1	-1	-1	0	-1	-1	2	-1		1	-1	2	-1	-1	-1	2	-1	2	-1	-1	-1	-1		-1	2
-1	2	2	-1	-1	2	-1	2	-1	2	-1	-1	-1	-1	-1	-1	-1	2	-1	-1	-1	-1	-1	-1	-1	-1	-1	-1	2	-1	-1	2	-1		1	-1	2	-1	-1	-1	2	-1	2	-1	-1	-1	-1		-1	2
-1	2	2	-1	-1	2	-1	2	-1	2	-1	-1	-1	-1	-1	-1	-1	2	-1	-1	-1	-1	-1	-1	-1	-1	-1	-1	2	-1	-1	2	-1		1	-1	2	-1	-1	-1	2	-1	2	-1	-1	-1	-1		-1	2
-1	2	2	-1	-1	2	-1	2	-1	1	-1	-1	-1	-1	-1	-1	-1	2	-1	-1	-1	-1	-1	-1	-1	-1	-1	-1	2	-1	-1	2	-1		1	-1	2	-1	-1	-1	2	-1	2	-1	-1	-1	-1		-1	2
-1	2	2	-1	-1	2	-1	2	-1	1	-1	-1	-1	-1	-1	-1	-1	2	-1	-1	-1	-1	-1	-1	-1	-1	-1	-1	2	-1	-1	2	-1		1	-1	2	-1	-1	-1	2	-1	2	-1	-1	-1	-1		-1	2
-1	2	2	-1	-1	2	-1	2	-1	1	-1	-1	-1	-1	-1	-1	-1	2	-1	-1	-1	-1	-1	-1	-1	-1	-1	-1	2	-1	-1	2	-1		1	-1	2	-1	-1	-1	2	-1	2	-1	-1	-1	-1		-1	2
-1	2	2	-1	-1	2	-1	2	-1	1	-1	-1	-1	-1	-1	-1	-1	2	-1	-1	-1	-1	-1	-1	-1	-1	-1	-1	2	-1	-1	2	-1		1	-1	2	-1	-1	-1	2	-1	2	-1	-1	-1	-1		-1	2
-1	2	2	-1	-1	2	-1	2	-1	1	-1	-1	-1	-1	-1	-1	-1	2	-1	-1	-1	-1	-1	-1	-1	-1	-1	-1	2	-1	-1	2	-1		1	-1	2		-1	-1	2	-1	2	-1	-1	-1	-1		-1	2
-1	2	2	-1	-1	2	-1	2	-1	1	-1	-1	-1	-1	-1	-1	-1	2	-1	-1	-1	-1	-1	-1	-1	-1	-1	-1	2	-1	-1	2	-1		1	-1	2		-1	-1	2	-1	2	-1	-1	-1	-1		-1	2
-1	2	2	-1	-1	2	-1	2	-1	1	-1	-1	-1	-1	-1	-1	-1	2	-1	-1	-1	-1	-1	-1	-1	-1	-1	-1	2	-1	-1	2	-1		1	-1	2	-1	-1	-1	2	-1	2	-1	-1		-1		-1	2
-1	2	2	-1	-1	2	-1	2	-1	1	-1	-1	-1	-1	-1	-1	-1	2	-1	-1	-1	-1	-1	-1	-1	-1	-1	-1	2	-1	-1	2	-1		1	-1	2	-1	-1	-1	2	-1	2	-1	-1		-1		-1	2
-1	2	2	-1	-1	2	-1	2	-1	1	-1	-1	-1	-1	-1	-1	-1	2	-1	-1	-1	-1	-1	-1	-1	-1	-1	-1	2	-1	-1	2	-1		1	-1	2	-1	-1	-1	2	-1	2		-1		-1		-1	2
-1	2	2	-1	-1	2	-1	2	-1	1	-1	-1	-1	-1	-1	-1	-1	2	-1	-1	-1	-1	-1	-1	-1	-1	-1	-1	2	-1	-1	2	-1		1	-1	2	-1	-1	-1	2	-1	2		-1		-1		-1	2
	2	2	-1	-1	2	-1	2	-1	1	-1	-1	-1	-1	-1	-1	-1	2	-1	-1	-1	-1	-1	-1	-1	-1	-1	-1	2	-1	-1	2	-1		1	-1	2	-1	-1	-1	2	-1	2		-1		-1		-1	2
	2	2	-1	-1	1	-1	2	-1	1	-1	-1	-1	-1	-1	-1	-1	2	-1	-1	-1	-1	-1	-1	-1	-1	-1	-1	2	-1	-1	2	-1		1		2	-1	-1	-1	2	-1	2		-1		-1		-1	2
	2	2	-1	-1	1	-1	2	-1	1	-1	-1	-1	-1	-1	-1	-1	2	-1	-1	-1	-1	-1	-1	-1	-1	-1	-1	2	-1	-1	2	-1		1	-1	2	-1	-1	-1	2	-1	2		-1		-1		-1	2
	2	2	-1	-1	1	-1	2	-1	1	-1	-1	-1	-1	-1	-1	-1	2	-1	-1	-1	-1	-1	-1	-1	-1	-1	-1	2	-1	-1	2	-1		1	-1	2	-1	-1	-1	2	-1	2	-1	-1		-1		-1	2
-1	2	2	-1	-1	1	-1	2	-1	1	-1	-1	-1	-1	-1	-1	-1	2	-1	-1	-1	-1	-1	-1	-1	-1	-1	-1	2	-1	-1	2	-1		1		2	-1	-1	-1	2	-1	2	-1	-1	-1	-1		-1	2
-1	2	2	-1	-1	1	-1	2	-1	1	-1	-1	-1	-1	-1	-1	-1	2	-1	-1	-1	-1	-1	-1	-1	-1	-1	-1	2	-1	-1	2	-1		1	-1	2	-1	-1	-1	2	-1	2	-1	-1	-1	-1		-1	2
-1	2	2	-1	-1	1	-1	2	-1	1	-1	-1	-1	-1	-1	-1	-1	2	-1	-1	-1	-1	-1	-1	-1	-1	-1	-1	2	-1	-1	2	-1		1		2	-1	-1	-1	2	-1	2	-1	-1	-1	-1	-1	-1	2
-1	2	2	-1	-1	1	-1	2	-1	1	-1	-1	-1	-1	-1	-1	-1	2	-1	-1	-1	-1	-1	-1	-1	-1	-1	-1	2	-1	-1	2	-1		1		-1	-1	-1	-1	2	-1	2	-1	-1	-1	-1	-1		2
-1	2	2	-1	-1	1		2	-1	1	-1	-1	-1	-1	-1	-1	-1	2	-1	-1	-1	-1	-1	-1	-1	-1	-1	-1	2	-1	-1	2	-1		0	-1	-1	-1	-1	-1	2	-1	2	-1	-1	-1	-1	-1		2
-1	2	2	-1	-1	1		2	-1	1	-1	-1	-1	-1	-1	-1	-1	2	-1	-1	-1	-1	-1	-1	-1	-1	-1	-1	2	-1	-1	2	-1		0	-1	-1	-1	-1	-1	2	-1	2	-1	-1	-1	-1	-1		2
-1	2	2	-1	-1	1		2	-1	1	-1	-1	-1	-1		-1	-1	2	-1	-1	-1	-1	-1	-1	-1	-1	-1	-1	2	-1	-1	2	-1		0	-1	-1	-1	-1	-1	2	-1	2	-1	-1	-1	-1	-1		2
-1	2	2	-1	-1	1		2	-1	1	-1	-1	-1	-1		-1	-1	2	-1	-1	-1	-1	-1	-1	-1	-1	-1	-1	2	-1	-1	2	-1		0	-1	-1	-1	-1	-1	2	-1	2	-1	-1	-1	-1	-1	-1	2
-1	2	2	-1	-1	1		2	-1	1	-1	-1	-1	-1	-1	-1	-1	2	-1	-1	-1	-1	-1	-1	-1	-1	-1	-1	2	-1	-1	2	-1		0	-1	-1	-1	-1	-1	2	-1	2	-1	-1	-1	-1	-1	-1	2
	2	2	-1	-1	1		2	-1	1	-1	-1	-1	-1	-1	-1	-1	2	-1	-1	-1	-1	-1	-1	-1	-1	-1	-1	2	-1	-1	2	-1		0	-1	-1	-1	-1	-1	2	-1	2	-1	-1	-1	-1	-1	-1	2
	2	2	-1	-1	1		2	-1	1	-1	-1	-1	-1	-1	-1	-1	2	-1	-1	-1	-1	-1	-1	-1	-1	-1	-1	2	-1	-1	2	-1		0		-1	-1	-1	-1	2	-1	2	-1	-1	-1	-1	-1	-1	2
-1	2	2	-1	-1	1	-1	2	-1	1	-1	-1	-1	-1	-1	-1	-1	2	-1	-1	-1	-1	-1	-1	-1	-1	-1	-1	2	-1	-1	2	-1		0		-1	-1	-1	-1	2	-1	2	-1	-1	1	-1	-1	-1	2
-1	2	2	-1	-1	1	-1	2	-1	1	-1	-1	-1	-1	-1	-1	-1	2	-1	-1	-1	-1	-1	-1	-1	-1	-1	-1	2	-1	-1	2	-1		0	-1	-1	-1	-1	-1	2	-1	2	-1	-1	1	-1	-1	-1	2
-1	2	2	-1	-1	1	-1	2	-1	1	-1	-1	-1	-1	-1	-1	-1	2	-1	-1	-1	-1	-1	-1	-1	-1	-1	-1	2	-1	-1	2	-1		0	-1	-1	-1	-1	-1	2	-1	2	-1	-1	1	-1	2	-1	2
-1	2	2	-1	-1	1	-1	2	-1	1	-1	-1	-1	-1	-1	-1	-1	2	-1	-1	-1	-1	-1	-1	-1	-1	-1	-1	2	-1	-1	2	-1		0	-1	-1	-1	-1	-1	2	-1	2		-1	1	-1	2	-1	2
-1	2	2	-1	-1	1	-1	2	-1	1	-1	-1	-1	-1	-1	-1	-1	2	-1	-1	-1	-1	-1	-1	-1	-1	-1	-1	2	-1	-1	2	-1		0	-1	-1	-1	-1	-1	2	-1	2		-1	1	-1	2	-1	2
-1	2	2	-1	-1	1	-1	2	-1	1	-1	-1	-1	-1	-1	-1	-1	2	-1	-1	-1	-1	-1	-1	-1	-1	-1	-1	2	-1	-1	2	-1		0	-1		-1	-1	-1	2	-1	2		-1	1	-1	2	-1	2
-1	2	2	-1	-1	1	-1	2	-1	1	-1	-1	-1	-1	-1	-1	-1	2	-1	-1		-1	-1	-1	-1	-1	-1	-1	2	-1	-1	2	-1		0	-1		-1	-1	-1	2	-1	2		-1	1	-1	2	-1	2
-1	2	2	-1	-1	1	-1	2	-1	1	-1	-1	-1	-1	-1	-1	-1	2	-1	-1		-1	-1	-1	-1	-1	-1	-1	2	-1	-1	2	-1		0	-1		-1	-1	-1	2	-1	2		-1	1	-1	2	-1	2
-1	2	2	-1	-1	1	-1	2	-1	1	-1	-1	-1	-1	-1	-1	-1	2	-1	-1	-1	-1	-1	-1	-1	-1	-1	-1	2	-1	-1	2	-1		0	-1		-1	-1	-1	2	-1	2		-1	1	-1	2	-1	2
-1	2	2	-1	-1	1	-1	2	-1	1	-1	-1	-1	-1	-1	-1	-1	2	-1	-1	-1	-1	-1	-1	-1	-1	-1	-1	2	-1	-1	2	-1		0	-1		-1	-1	-1	2	-1	2		-1	1	-1	2	-1	2
-1	2	2	-1	-1	1	-1	2	-1	1	-1	-1	-1	-1	-1	-1	-1	2	-1	-1	-1	-1	-1	-1	-1	-1	-1	-1	2	-1	-1	2	-1		0	-1		-1	-1	-1	2	-1	2		-1	1	-1	2	-1	2
-1	2	2	-1	-1	1	-1	2	-1	1	-1	-1	-1	-1	-1	-1	-1	2	-1	-1	-1	-1	-1	-1	-1	-1	-1	-1	2	-1	-1	2	-1		0	-1		-1	-1	-1	2	-1	2		-1	1	-1	2	-1	2
-1	2	2	-1	-1	1	-1	2	-1	1	-1	-1	-1	-1	-1	-1	-1	2	-1	-1	-1	-1	-1	-1	-1	-1	-1	-1	2	-1	-1	2	-1		0	-1		-1	-1	-1	2	-1	2		-1	1	-1	2	-1	2
-1	2	2	-1	-1	1	-1	2	-1	1	-1	-1	-1	-1	-1	-1	-1	2	-1	-1	-1	-1	-1	-1	-1	-1	-1	-1	2	-1	-1	2	-1		0			-1	-1	-1	2	-1	2		-1	1	-1	2	-1	2
-1	2	2	-1	-1	1	-1	2	-1	1	-1	-1	-1	-1	-1	-1	-1	2	-1	-1	-1	-1	-1	-1	-1	-1	-1	-1	2	-1	-1	2	-1		0	-1		-1	-1	-1	2	-1	0		-1	1	-1	2	-1	2
-1	2	2	-1	-1	1	-1	2	-1	1	-1	-1	-1	-1	-1	-1	-1	2	-1	-1	-1	-1	-1	-1	-1	-1	-1	-1	2	-1	-1	2	-1		0	-1	-1	-1	-1	-1	2	-1	0		-1	1	-1	2	-1	2
-1	2	2	-1	-1	1	-1	2	-1	1	-1	-1	-1	-1	-1	-1	-1	2	-1	-1	-1	-1	-1	-1	-1	-1	-1	-1	2	-1	-1	2	-1		0	-1	-1	-1	-1	-1	2	-1	0		-1	1	-1	2	-1	2
-1	2	2	-1	-1	1	-1	2	-1	1	-1	-1	-1	-1	-1	-1	-1	2	-1	-1	-1	-1	-1	-1	-1	-1	-1	-1	2	-1	-1	2	-1		0		-1	-1	-1	-1	2	-1	0		-1	1	-1	2	-1	2
-1	2	2	-1	-1	1	-1	2	-1	1	-1	-1	-1	-1	-1	-1	-1	2	-1	-1	-1	-1	-1	-1	-1	-1	-1	-1	2	-1	-1	2	-1		0		-1	-1	-1	-1	2	-1	0		-1	1	-1	2	-1	2
-1	2	2	-1	-1	1	-1	2	-1	1	-1	-1	-1	-1	-1	-1	-1	2	-1	-1	-1	-1	-1	-1	-1	-1	-1	-1	2	-1	-1	2	-1		0	-1	-1	-1	-1	-1	2	-1	0		-1	1	-1	2	-1	2
-1	2	2	-1	-1	1	-1	2	-1	1	-1	-1	-1	-1	-1	-1	-1	2	-1	-1	-1	-1	-1	-1	-1	-1	-1	-1	2	-1	-1	2	-1		0		-1	-1	-1	-1	2	-1	0		-1	1	-1	2	-1	2
-1	2	2	-1	-1	1	-1	2	-1	1	-1	-1	-1	-1	-1	-1	-1	2	-1	-1	-1	-1	-1	-1		-1	-1	-1	2	-1	-1	2	-1		0	-1	-1	-1	-1	-1	2	-1	0		-1	1	-1	2	-1	2
-1	2	2	-1	-1	1	-1	2	-1	1	-1	-1	-1	-1	-1	-1	-1	2	-1	-1	-1	-1	-1	-1	-1	-1	-1	-1	2	-1	-1	2	-1		0		-1	-1	-1	-1	2	-1	0		-1	1	-1	2	-1	2
-1	2	2	-1	-1	1	-1	2	-1	1	-1	-1	-1	-1	-1	-1	-1	2	-1	-1	-1	-1	-1	-1	-1	-1	-1	-1	2	-1	-1	2	-1		0	-1	-1	-1	-1	-1	2	-1	0		-1	1	-1	2	-1	2
-1	2	2	-1	-1	1	-1	2	-1	1	-1	-1	-1	-1	-1	-1	-1	2	-1	-1	-1	-1	-1	-1	-1	-1	-1	-1	2	-1	-1	2	-1		0	-1	-1	-1	-1	-1	2	-1	0		-1	1	-1	2	-1	2
-1	2	2	-1	-1	1	-1	2	-1	1	-1	-1	-1	-1	-1	-1	-1	2	-1	-1	-1	-1	-1	-1	-1	-1	-1	-1	2	-1	-1	2	-1		0		-1	-1	-1	-1	2	-1	0		-1	1	-1	2	-1	2
-1	2	2	-1	-1	1	-1	2	-1	1	-1	-1	-1	-1	-1	-1	-1	2	-1	-1	-1	-1	-1	-1	-1	-1	-1	-1	2	-1	-1	2	-1		0		-1	-1	-1	-1	2		0		-1	1	-1	2	-1	2
-1	2	2	-1	-1	1	-1	2	-1	1	-1	-1	-1	-1	-1	-1	-1	2	-1	-1	-1	-1	-1	-1	-1	-1	-1	-1	2	-1	-1	2	-1		0	-1	-1	-1	-1	-1	2		0		-1	1	-1	2	-1	2
-1	2	2	-1	-1	1	-1	2	-1	1	-1	-1	-1	-1	-1	-1	-1	2	-1	-1	-1	-1	-1	-1	-1	-1	-1	-1	2	-1	-1	2	-1		0		-1	-1	-1	-1	2		0		-1	1	-1	2	-1	2
-1	2	2	-1	-1	1	-1	2	-1	1	-1	-1	-1	-1	-1	-1	-1	2	-1	-1	-1	-1	-1	-1	-1	-1	-1	-1	2	-1	-1	2	-1		0		-1	-1	-1	-1	2		0		-1	1	-1	2	-1	2
-1	2	2	-1	-1	1	-1	2	-1	1	-1	-1	-1	-1	-1	-1	-1	2	-1	-1	-1	-1	-1	-1	-1	-1	-1	-1	2	-1	-1	2	-1		0		-1	-1	-1	-1	2		0		-1	1	-1	2	-1	2
-1	2	2	-1	-1	1	-1	2	-1	1	-1	-1	-1	-1	-1	-1	-1	2	-1	-1	-1	-1	-1	-1	-1	-1	-1	-1	2	-1	-1	2	-1		0	-1	-1	-1	-1	-1	2		0		-1	1	-1	2	-1	2
-1	2	2	-1	-1	1	-1	2	-1	1	-1	-1	-1	-1	-1	-1	-1	2	-1	-1	-1	-1	-1	-1	-1	-1	-1	-1	2	-1	-1	2	-1		0	-1	-1	-1	-1	-1	2	-1	0		-1	1	-1	2	-1	2
-1	2	2	-1	-1	1	-1	2	-1	1	-1	-1	-1	-1	-1	-1	-1	2		-1	-1	-1	-1	-1	-1	-1	-1	-1	2	-1	-1	2	-1		0	-1	-1	-1	-1	-1	2	-1	0		-1	1	-1	2	-1	2
-1	2	2	-1	-1	1	-1	2	-1	1	-1	-1	-1	-1	-1	-1	-1	2	-1	-1	-1	-1	-1	-1	-1	-1	-1	-1	2	-1	-1	2	-1		0	-1	-1	-1	-1	-1	2	-1	0		-1	1	-1	2	-1	2
-1	2	2	-1	-1	1	-1	2	-1	1	-1	-1	-1	-1	-1	-1	-1	2	-1	-1	-1	-1	-1	-1	-1	-1	-1	-1	2	-1	-1	2	-1		0		-1	-1	-1	-1	2	-1	0		-1	1	-1	2	-1	2
-1	2	2	-1	-1	1	-1	2	-1	1	-1	-1	-1	-1	-1	-1	-1	2	-1	-1	-1	-1	-1	-1	-1	-1	-1	-1	2	-1	-1	2	-1		0		-1	-1	-1	-1	2	-1	0		-1	1	-1	2	-1	2
-1	2	2	-1	-1	1	-1	2	-1	1	-1	-1	-1	-1	-1	-1	-1	2	-1	-1	-1	-1	-1	-1	-1	-1	-1	-1	2	-1	-1	2	-1		0		-1	-1	-1	-1	2	-1	0		-1	1	-1	2	-1	2
-1	2	2	-1	-1	1	-1	2	-1	1	-1	-1	-1	-1	-1	-1	-1	2	-1	-1	-1	-1	-1	-1	-1	-1	-1	-1	2	-1	-1	2			0		-1	-1	-1	-1	2	-1	0		-1	1	-1	2	-1	2
-1	2	2	-1	-1	1	-1	2	-1	1	-1	-1	-1	-1	-1	-1	-1	2	-1	-1	-1	-1	-1	-1	-1	-1	-1	-1	2	-1	-1	2	-1		0		-1	-1	-1	-1	2	-1	0		-1	1	-1	2	-1	2
-1	2	2	-1	-1	1	-1	2	-1	1	-1	-1	-1	-1	-1	-1	-1	2	-1	-1	-1	-1	-1	-1	-1	-1	-1	-1	2	-1	-1	2	-1		0		-1	-1	-1	-1	2	-1	0		-1	1	-1	2	-1	2
-1	2	2	-1	-1	1	-1	2	-1	1	-1	-1	-1	-1	-1	-1	-1	2	-1	-1	-1	-1	-1	-1	-1	-1	-1	-1	2	-1	-1	2	-1		0		-1	-1	-1	-1	2	-1	0		-1	1	-1	2	-1	2
-1	2	2	-1	-1	1	-1	2	-1	1	-1	-1	-1	-1	-1	-1	-1	2	-1	-1	-1	-1	-1	-1	-1	-1	-1	-1	2	-1	-1	2	-1		0	-1	-1	-1	-1	-1	2	-1	0		-1	1	-1	2	-1	2
-1	2	2	-1	-1	1	-1	2	-1	1	-1	-1	-1	-1	-1	-1	-1	2	-1	-1	-1	-1	-1	-1	-1	-1	-1	-1	2	-1	-1	2	-1		0	-1	-1	-1	-1	-1	2	-1	0		-1	1	-1	2	-1	2
-1	2	2	-1	-1	1	-1	2	-1	1	-1	-1	-1	-1	-1	-1	-1	2	-1	-1	-1	-1	-1	-1	-1	-1	-1	-1	2	-1	-1	2	-1		0		-1	-1	-1	-1	2	-1	0		-1	1	-1	2	-1	2
-1	2	2	-1	-1	1	-1	2	-1	1	-1	-1	-1	-1	-1	-1	-1	2	-1	-1	-1	-1	-1	-1	-1	-1	-1	-1	2	-1	-1	2	-1		0		-1	-1	-1	-1	2	-1	0		-1	1	-1	2	-1	2
-1	2	2	-1	-1	1	-1	2	-1	1	-1	-1	-1	-1	-1	-1	-1	2	-1	-1	-1	-1	-1	-1	-1	-1	-1	-1	2	-1	-1	2	-1		0		-1	-1	-1	-1	2	-1	0		-1	1	-1	2	-1	2
-1	2	2	-1	-1	1	-1	2	-1	1	-1	-1	-1	-1	-1	-1	-1	2	-1	-1	-1	-1	-1	-1	-1	-1	-1	-1	2	-1	-1	2	-1		0	-1	-1	-1	-1	-1	2	-1	0		-1	1	-1	2	-1	2
-1	2	2	-1	-1	1	-1	2	-1	1	-1	-1	-1	-1	-1	-1	-1	2	-1	-1	-1	-1	-1	-1	-1	-1	-1	-1	2	-1	-1	2	-1		0		-1	-1	-1	-1	2	-1	0		-1	1	-1	2	-1	2
-1	2	2	-1	-1	1	-1	2	-1	1	-1	-1	-1	-1	-1	-1	-1	2	-1	-1	-1	-1	-1	-1	-1	-1	-1	-1	2	-1	-1	2	-1		0		-1	-1	-1	-1	2	-1	0		-1	1	-1	2	-1	2
-1	2	2	-1	-1	1	-1	2	-1	1	-1	-1	-1	-1	-1	-1	-1	2	-1	-1	-1	-1	-1	-1	-1	-1	-1	-1	2	-1	-1	2	-1		0		-1	-1	-1	-1	2	-1	0	-1	-1	1	-1	2	-1	2
-1	2	2	-1	-1	1	-1	2	-1	1	-1	-1	-1	-1	-1	-1	-1	2	-1	-1	-1	-1	-1	-1	-1	-1	-1	-1	2	-1	-1	2	-1		0		-1	-1	-1	-1	2	-1	0	-1	-1	1	-1	2	-1	2
-1	2	2		-1	1	-1	2	-1	1	-1	-1	-1	-1	-1	-1	-1	2	-1	-1	-1	-1	-1	-1	-1	-1	-1	-1	2	-1	-1	2	-1		0		-1	-1	-1	-1	2	-1	0	-1	-1	1	-1	2	-1	2
-1	2	2		-1	1	-1	2	-1	1	-1	-1	-1	-1	-1	-1	-1	2	-1	-1	-1	-1	-1	-1	-1	-1	-1	-1	2	-1	-1	2	-1		0		-1	-1	-1	-1	2	-1	0	-1	-1	1	-1	2	-1	2
-1	2	2		-1	1	-1	2	-1	1	-1	-1	-1	-1	-1	-1	-1	2	-1	-1	-1	-1	-1	-1	-1	-1	-1	-1	2	-1	-1	2	-1		0		-1	-1	-1	-1	2	-1	0	-1	-1	1	-1	2	-1	2
-1	2	2		-1	1	-1	2	-1	1	-1	-1	-1	-1	-1	-1	-1	2	-1	-1	-1	-1	-1	-1	-1	-1	-1	-1	2	-1	-1	2	-1		0		-1	-1	-1	-1	2	-1	0	-1	-1	1	-1	2	-1	2
-1	2	2		-1	1	-1	2	-1	1	-1	-1	-1	-1	-1	-1	-1	2	-1	-1	-1	-1	-1	-1	-1	-1	-1	-1	2	-1	-1	2	-1		0	-1	-1	-1	-1	-1	2	-1	0	-1	-1	1	-1	2	-1	2
-1	2	2		-1	1	-1	2	-1	1	-1	-1	-1	-1	-1	-1	-1	2	-1	-1	-1	-1	-1	-1	-1	-1	-1	-1	2	-1	-1	2	-1		0		-1	-1	-1	-1	2	-1	0	-1	-1	1	-1	2	-1	2
-1	2	2	-1	-1	1	-1	2	-1	1	-1	-1	-1	-1	-1	-1	-1	2	-1	-1	-1	-1	-1	-1	-1	-1	-1	-1	2	-1	-1	2	-1		0		-1	-1	-1	-1	2	-1	0	-1	-1	1	-1	2	-1	2
-1	2	2	-1	-1	1	-1	2	-1	1	-1	-1	-1	-1	-1	-1	-1	2	-1	-1	-1	-1	-1	-1	-1	-1	-1	-1	2	-1	-1	2	-1		0	-1	-1	-1	-1	-1	2	-1	0	-1	-1	1	-1	2	-1	2
-1	2	2	-1	-1	1	-1	2	-1	-1	-1	-1	-1	-1	-1	-1	-1	2	-1	-1	-1	-1	-1	-1	-1	-1	-1	-1	2	-1	-1	2	-1		0	-1	-1	-1	-1	-1	2	-1	0	-1	-1	1	-1	2	-1	2
-1	2	2	-1	-1	-1	-1	2	-1	-1	-1	-1	-1	-1	-1	-1	-1	2	-1	-1	-1	-1	-1	-1	-1	-1	-1	-1	2	-1	-1	2	-1		0	-1	-1	-1	-1	-1	2	-1	0	-1	-1	1	-1	2	-1	2
-1	2	2	-1	-1	-1	-1	2	-1	-1	-1	-1	-1	-1	-1	-1	-1	2	-1	-1	-1	-1	-1	-1	-1	-1	-1	-1	2	-1	-1	2	-1		0	-1	-1	-1	-1	-1	2	-1	0		-1	1	-1	2	-1	2
-1	2	2	-1	-1	-1	-1	2	-1	-1	-1	-1	-1	-1	-1	-1	-1	2	-1	-1	-1	-1	-1	-1	-1	-1	-1	-1	2	-1	-1	2	-1		0	-1	-1	-1	-1	-1	2	-1	0		-1	1	-1	2	-1	2
-1	2	2	-1	-1	-1	-1	2	-1	-1	-1	-1	-1	-1	-1	-1	-1	2	-1	-1	-1	-1	-1	-1	-1	-1	-1	-1	2	-1	-1	2	-1		0	-1	-1	-1	-1	-1	2		0		-1	1	-1	2	-1	2
-1	2	2	-1	-1	-1	-1	2	-1	-1	-1	-1	-1	-1	-1	-1	-1	2	-1	-1	-1	-1	-1	-1	-1	-1	-1	-1	2	-1	-1	2	-1		0	-1	-1	-1	-1	-1	2		0		-1	1	-1	2	-1	2
-1	2	2	-1	-1	2	-1	2	-1	-1	-1	-1	-1	-1	-1	-1	-1	2	-1	-1	-1	-1	-1	-1	-1	-1	-1	-1	2	-1	-1	2	-1		0	-1	-1	-1	-1	-1	2		0		-1	1	-1	2	-1	2
-1	2	2	-1	-1	2	-1	2	-1	-1	-1	-1	-1	-1	-1	-1	-1	2	-1	-1	-1	-1	-1	-1	-1	-1	-1	-1	2	-1	-1	2	-1		0		-1	-1	-1	-1	2	-1	0	-1	-1	1	-1	2	-1	2
-1	2	2	-1	-1	2	-1	2	-1	-1	-1	-1	-1	-1	-1	-1	-1	2	-1	-1	-1	-1	-1	-1	-1	-1	-1	-1	2	-1	-1	2	-1		0		-1	-1	-1	-1	2	-1	0	-1	-1	1	-1	2	-1	2
-1	2	2	-1	-1	2	-1	2	-1	-1	-1	-1	-1	-1	-1	-1	-1	2	-1	-1	-1	-1	-1	-1	-1	-1	-1	-1	2	-1	-1	2	-1		0		-1	-1	-1	-1	2	-1	0	-1	-1	1	-1	2	-1	2
-1	2	2	-1	-1	2	-1	2	-1	2	-1	-1	-1	-1	-1	-1	-1	2	-1	-1	-1	-1	-1	-1	-1	-1	-1	-1	2	-1	-1	2	-1		0	-1	-1	-1	-1	-1	2	-1	0	-1	-1	1	-1	2	-1	2
-1	2	2	-1	-1	2	-1	2	-1	2	-1	-1	-1	-1	-1	-1	-1	2	-1	-1	-1	-1	-1	-1	-1	-1	-1	-1	2	-1	-1	2	-1		0	-1	-1	-1	-1	-1	2	-1	0	-1	-1	1	-1	2	-1	2
-1	2	2	-1	-1	2	-1	2	-1	2	-1	-1	-1	-1	-1	-1	-1	2	-1	-1	-1	-1	-1	-1	-1	-1	-1	-1	2	-1	-1	2	-1		0	-1	-1	-1	-1	-1	2	-1	0	-1	-1	1	-1	2	-1	2
-1	2	2	-1	-1	2	-1	2	-1	2	-1	-1	-1	-1	-1	-1	-1	2	-1	-1	-1	-1	-1	-1	-1	-1	-1	-1	2	-1	-1	2	-1		0	-1	-1		-1	-1	2	-1	0	-1	-1	1	-1	2	-1	2
-1	2	2	-1	-1	2	-1	2	-1	2	-1	-1	-1	-1	-1	-1	-1	2	-1	-1	-1	-1	-1	-1	-1	-1	-1	-1	2	-1	-1	2	-1		0	-1	-1	-1	-1	-1	2	-1	0	-1	-1	1	-1	2	-1	2
-1	2	2	-1	-1	2	-1	2	-1	2	-1	-1	-1	-1	-1	-1	-1	2	-1	-1	-1	-1	-1	-1	-1	-1	-1	-1	2	-1	-1	2	-1		0	-1	-1	-1	-1	-1	2	-1	0	-1	-1	1	-1	2	-1	2
	2	2	-1	-1	2	-1	2	-1	2	-1	-1	-1	-1	-1	-1	-1	2	-1	-1	-1	-1	-1	-1	-1	-1	-1	-1	2	-1	-1	2	-1		0	-1	-1	-1	-1		2	-1	0	-1		1	-1	2	-1	2
-1	2	2	-1	-1	2	-1	2	-1	2	-1	-1	-1	-1	-1	-1	-1	2	-1	-1	-1	-1	-1	-1	-1	-1	-1	-1	2	-1	-1	2			0	-1	-1	-1	-1	-1	2	-1	0	-1	-1	1	-1	2	-1	2
-1	2	2	-1	-1	2	-1	2	-1	2	-1	-1	-1	-1	-1	-1	-1	2	-1	-1	-1	-1	-1	-1	-1	-1	-1	-1	2	-1	-1	2			0	-1	-1	-1	-1	-1	2	-1	0	-1	-1	1	-1	2	-1	2
-1	-1	2	-1	-1	2	-1	2	-1	2	-1	-1	-1	-1	-1	-1	-1	2	-1	-1	-1	-1	-1	-1	-1	-1	-1	-1	2	-1	-1	2			0	-1	-1	-1	-1	-1	2	-1	0	-1	-1	1	-1	2	-1	2
-1	-1	2	-1	-1	2	-1	2	-1	2	-1	-1	-1	-1	-1	-1	-1	2	-1	-1	-1	-1	-1	-1	-1	-1	-1	-1	2	-1	-1	2			0	-1	-1		-1	-1	2	-1	0	-1	-1	1	-1	2	-1	2
-1	-1	2	-1	-1	2	-1	2	-1	2	-1	-1	-1	-1	-1	-1	-1	2	-1	-1	-1	-1	-1	-1	-1	-1	-1	-1	2	-1	-1	2			0		-1		-1	-1	2	-1	0	-1	-1	1	-1	2	-1	2
-1	-1	2	-1	-1	2	-1	2	-1	2	-1	-1	-1	-1	-1	-1	-1	2	-1	-1	-1	-1	-1	-1	-1	-1	-1	-1	2	-1	-1	2			0		-1		-1	-1	2	-1	0		-1	1	-1	2	-1	2
-1	-1	2	-1	-1	2	-1	2	-1	2	-1	-1	-1	-1	-1	-1	-1	2	-1	-1	-1	-1	-1	-1	-1	-1	-1	-1	2	-1	-1	2			0	-1	-1	-1	-1	-1	2	-1	0		-1	1	-1	2		2
-1	-1	2	-1	-1	2	-1	2	-1	2	-1	-1	-1	-1	-1	-1	-1	2	-1	-1	-1	-1	-1	-1	-1	-1	-1	-1	2	-1	-1	2			0	-1	-1	-1	-1	-1	2	-1	0		-1	1	-1	2		2
-1	-1	2	-1	-1	2	-1	2	-1	2	-1	-1	-1	-1	-1	-1	-1	2	-1	-1	-1	-1	-1	-1	-1	-1	-1	-1	2	-1	-1	2	-1		0	-1	-1	-1	-1	-1	2	-1	0		-1	1	-1	2	-1	2
-1	-1	2	-1	-1	2	-1	2	-1	2	-1	-1	-1	-1	-1	-1	-1	2	-1	-1	-1	-1	-1	-1	-1	-1	-1	-1	2	-1	-1	2	-1		0	-1	-1	-1	-1	-1	2	-1	0		-1	1	-1	2	-1	2
-1	-1	2	-1	-1	2	-1	2	-1	2	-1	-1	-1	-1	-1	-1	-1	2	-1	-1	-1	-1	-1	-1	-1	-1	-1	-1	2	-1	-1	2	-1		0	-1	-1	-1	-1	-1	2	-1	0		-1	1	-1	2	-1	2
-1	-1	2	-1	-1	2	-1	2	-1	2	-1	-1	-1	-1	-1	-1	-1	2	-1	-1	-1	-1	-1	-1	-1	-1	-1	-1	2	-1	-1	2	-1		0	-1	-1	-1	-1	-1	2	-1	0	-1	-1	1	-1	2	-1	2
-1	-1	2	-1	-1	2	-1	2	-1	2	-1	-1	-1	-1	-1	-1	-1	2	-1	-1	-1	-1	-1	-1	-1	-1	-1	-1	2	-1	-1	2	-1		0	-1	-1	-1	-1	-1	2	-1	0	-1	-1	1	-1	2	-1	2
-1	-1	2	-1	-1	2	-1	2	-1	2	-1	-1	-1	-1	-1	-1	-1	2	-1	-1	-1	-1	-1	-1	-1	-1	-1	-1	2	-1	-1	2	-1		0	-1	-1	-1	-1	-1	2	-1	0	-1	-1	1	-1	2	-1	2
-1	-1	2	-1	-1	2	-1	2	-1	2	-1	-1	-1	-1	-1	-1	-1	2	-1	-1	-1	-1	-1	-1	-1	-1	-1	-1	2	-1	-1	2	-1		0	-1	-1	-1	-1	-1	2	-1	0	-1	-1	1	-1	2	-1	2
-1	-1	2	-1	-1	2		2	-1	2	-1	-1	-1	-1	-1	-1	-1	2	-1	-1	-1	-1	-1	-1	-1	-1	-1	-1	2	-1	-1	2	-1		0	-1	-1	-1	-1	-1	2	-1	0	-1	-1	1	-1	2	-1	2
-1	-1	2	-1	-1	2		2	-1	2	-1	-1	-1	-1	-1	-1	-1	2	-1	-1	-1	-1	-1	-1	-1	-1	-1	-1	1	-1	-1	2	-1		0	-1	-1	-1	-1	-1	2		0	-1		1	-1	2	-1	2
-1	-1	2	-1	-1	2			-1	2	-1	-1	-1	-1	-1	-1	-1	2	-1	-1	-1	-1	-1	-1	-1	-1	-1	-1	1	-1	-1	2	-1		0	-1	-1	-1	-1	-1	2		0	-1	-1	1	-1	2	-1	2
-1	-1	2	-1	-1	2		2	-1	2	-1	-1	-1	-1	-1	-1	-1	2	-1	-1	-1	-1	-1	-1	-1	-1	-1	-1	1	-1	-1	2	-1		0	-1	-1	-1	-1	-1	2		0	-1	-1	1	-1	2	-1	2
-1	-1	2	-1	-1	2		2	-1	2	-1	-1	-1	-1	-1	-1	-1	2	-1	-1	-1	-1	-1	-1	-1	-1	-1	-1	1	-1	-1	2	-1		0	-1	-1	-1	-1	-1	2		0	-1	-1	1	-1	2	-1	2
-1	-1	2	-1	-1	2		2	-1	2	-1	-1	-1	-1	-1	-1	-1	2	-1	-1	-1	-1	-1	-1	-1	-1	-1	-1	1	-1	-1	2	-1		0	-1	-1	-1	-1	-1	2		0	-1	-1	1	-1	2	-1	2
-1	-1	2	-1	-1	2	-1	2	-1	2	-1	-1	-1	-1	-1	-1	-1	2	-1	-1	-1	-1	-1	-1	-1	-1	-1	-1	1	-1	-1	2	-1		0	-1	-1	-1	-1	-1	2		0	-1	-1	1	-1	2	-1	2
-1	-1	2	-1	-1	2	-1	2	-1	2	-1	-1	-1	-1	-1	-1	-1	2	-1	-1	-1	-1	-1	-1	-1	-1	-1	-1	1	-1	-1	2	-1		0	-1	-1	-1	-1	-1	2		0	-1	-1	1	-1	2	-1	2
-1	-1	2	-1	-1	2	-1	2	-1	2	-1	-1	-1	-1	-1	-1	-1	2	-1	-1	-1	-1	-1	-1	-1	-1	-1	-1	1	-1	-1	2	-1		0	-1	-1	-1	-1	-1	2		0	-1	-1	1	-1	2	-1	2
-1	-1	2	-1	-1	2	-1	2	-1	2	-1	-1	-1	-1	-1	-1	-1	2	-1	-1	-1	-1	-1	-1	-1	-1	-1	-1	1	-1	-1	2	-1		0	-1	-1	-1	-1	-1	2		0		-1	1	-1	2	-1	2
-1	-1	2	-1	-1	2	-1	2	-1	2	-1	-1	-1	-1	-1	-1	-1	2	-1	-1	-1	-1	-1	-1	-1	-1	-1	-1	1	-1	-1	2	-1		0	-1	-1	-1	-1	-1	2		0		-1	1	-1	2	-1	2
-1		2	-1	-1	2	-1	2	-1	2	-1	-1	-1	-1	-1	-1	-1	2	-1	-1	-1	-1	-1	-1	-1	-1	-1	-1	1	-1	-1	2	-1		0	-1	-1	-1	-1	-1	2		0		-1	1	-1	2	-1	2
-1		2	-1	-1	2	-1	2	-1	2	-1	-1	-1	-1	-1	-1	-1	2	-1	-1	-1	-1	-1	-1	-1	-1	-1	-1	1	-1	-1	2	-1		0	-1	-1	-1	-1	-1	2		0		-1	1	-1	2	-1	2
-1		2	-1	-1	2	-1	2	-1	2	-1	-1	-1	-1	-1	-1	-1	2	-1	-1	-1	-1	-1	-1	-1	-1	-1	-1	1	-1	-1	2	-1		0	-1	-1	-1	-1	-1	2	-1	0		-1	1	-1	2	-1	2
-1		2	-1	-1	2	-1	2	-1	2	-1	-1	-1	-1	-1	-1	-1	2	-1	-1	-1	-1	-1	-1	-1	-1	-1	-1	1	-1	-1	2	-1		0	-1	-1	-1	-1	-1	2	-1	0			1	-1	2	-1	2
-1		2	-1	-1	2	-1	2	-1	2	-1	-1	-1	-1	-1	-1	-1	2	-1	-1	-1	-1	-1	-1	-1	-1	-1	-1	1	-1	-1	2	-1		0	-1	-1	-1	-1	-1	2	-1	0		-1	1	-1	2	-1	2
-1		2	-1	-1	2	-1	2	-1	2	-1	-1	-1	-1	-1	-1	-1	2	-1	-1	-1	-1	-1	-1	-1	-1	-1	-1	1	-1	-1	2	-1		0	-1	-1	-1	-1	-1	2	-1	0		-1	1	-1	2	-1	2
-1		2	-1	-1	2	-1	2	-1	2	-1	-1	-1	-1	-1	-1	-1	2	-1	-1	-1	-1	-1	-1	-1	-1	-1	-1	1	-1	-1	2	-1		0	-1	-1	-1	-1	-1	2	-1	0		-1	1	-1	2	-1	2
-1		2	-1	-1	2	-1		-1	2	-1	-1	-1	-1	-1	-1	-1	2	-1	-1	-1	-1		-1	-1	-1	-1	-1	1	-1	-1	2	-1		0	-1	-1	-1	-1	-1	2	-1	0		-1	1	-1	2	-1	2
-1		2	-1	-1	2	-1	2	-1	2	-1	-1	-1	-1	-1	-1	-1	2	-1	-1	-1	-1	-1	-1	-1	-1	-1	-1	1	-1	-1	2	-1		0	-1	-1	-1	-1	-1	2	-1	0		-1	1	-1	2	-1	2
-1		2	-1	-1	2	-1		-1	2	-1	-1	-1	-1	-1	-1	-1	2	-1	-1	-1	-1	-1	-1	-1	-1	-1	-1	1	-1	-1	2	-1		0	-1	-1	-1	-1	-1	2	-1	0		-1	1	-1	2	-1	2
-1		2	-1	-1	2		2	-1	2	-1	-1	-1	-1	-1	-1	-1	2	-1	-1	-1	-1	-1	-1	-1	-1	-1	-1	1	-1	-1	2	-1		1	-1	-1	-1	-1	-1	2	-1	0		-1	1	-1	2	-1	2
-1		2	-1	-1	2		2	-1	2	-1	-1	-1	-1	-1	-1	-1	2	-1	-1	-1	-1	-1	-1	-1	-1	-1	-1	1	-1	-1	2	-1		1	-1	-1	-1	-1	-1	2	-1	0		-1	1	-1	2	-1	2
-1	-1	2	-1	-1	2	-1		-1	2	-1	-1	-1	-1	-1	-1	-1	2	-1	-1	-1	-1	-1	-1	-1	-1	-1	-1	1	-1	-1	2	-1		1	-1	-1	-1	-1	-1	2	-1	0		-1	1	-1	2	-1	2
-1	-1	2	-1	-1	2	-1		-1	2	-1	-1	-1	-1	-1	-1	-1	2	-1	-1	-1	-1	-1	-1	-1	-1	-1	-1	1	-1	-1	2	-1		1	-1	-1	-1	-1	-1	2	-1	0		-1	1	-1	2	-1	2
-1	-1	2	-1	-1	2	-1	2	-1	2	-1	-1	-1	-1	-1	-1	-1	2	-1	-1	-1	-1	-1	-1	-1	-1	-1	-1	1	-1	-1	2	-1		1	-1	-1	-1	-1	-1	2	-1	0		-1	1	-1	2	-1	2
-1	-1	2	-1	-1	2			-1	2	-1	-1	-1	-1	-1	-1	-1	2	-1	-1	-1	-1	-1	-1	-1	-1	-1	-1	1	-1	-1	2	-1		1	-1	-1	-1	-1	-1	2	-1	0		-1	1	-1	2	-1	2
-1	-1	2	-1	-1	2			-1	2	-1	-1	-1	-1	-1	-1	-1	2	-1	-1	-1	-1	-1	-1	-1	-1	-1	-1	1	-1	-1	2	-1		1	-1	-1	-1	-1	-1	2	-1	0		-1	1	-1	2	-1	2
-1	-1	2	-1	-1	2			-1	2	-1	-1	-1	-1	-1	-1	-1	2	-1	-1	-1	-1	-1	-1	-1	-1	-1	-1	1	-1	-1	2	-1		1	-1	-1	-1	-1	-1	2	-1	0		-1	1	-1	2	-1	2
-1	-1	2	-1	-1	2			-1	2	-1	-1	-1	-1	-1	-1	-1	2	-1	-1	-1	-1	-1	-1	-1	-1	-1	-1	1	-1	-1	2	-1		1	-1	-1	-1	-1	-1	2	-1	0		-1	1	-1	2	-1	2
-1	-1	2	-1	-1	2		2	-1	2	-1	-1	-1	-1	-1	-1	-1	2	-1	-1	-1	-1	-1	-1	-1	-1	-1	-1	1	-1	-1	2	-1		1	-1	-1	-1	-1	-1	2	-1	0		-1	1	-1	2	-1	2
-1	-1	2	-1	-1	2		2	-1	2	-1	-1	-1	-1	-1	-1	-1	2	-1	-1	-1	-1	-1	-1	-1	-1	-1	-1	1	-1	-1	2	-1		1	-1	-1	-1	-1	-1	2	-1	0		-1	1	-1	2	-1	2
-1	-1	2	-1	-1	2			-1	2	-1	-1	-1	-1	-1	-1	-1	2	-1	-1	-1	-1	-1	-1	-1	-1	-1	-1	1	-1	-1	2	-1		1	-1	-1	-1	-1	-1	2	-1	0		-1	1	-1	2	-1	2
-1	-1	2	-1	-1	2			-1	2	-1	-1	-1	-1	-1	-1	-1	2	-1	-1	-1	-1	-1	-1	-1	-1	-1	-1	1	-1	-1	2	-1		1	-1	-1	-1	-1	-1	2	-1	0	-1	-1	1	-1	2	-1	2
	-1	2	-1	-1	2			-1	2	-1	-1	-1	-1	-1	-1	-1	2	-1	-1	-1	-1	-1	-1	-1	-1	-1	-1	1	-1	-1	2	-1		1	-1	-1	-1	-1	-1	2	-1	0	-1	-1	1	-1	2	-1	2
-1	-1	2	-1	-1	2			-1	2	-1	-1	-1	-1	-1	-1	-1	2	-1	-1	-1	-1	-1	-1	-1	-1	-1	-1	1	-1	-1	2	-1		1	-1	-1	-1	-1	-1	2	-1	0	-1	-1	1	-1	2	-1	2
-1	-1	2	-1	-1	2			-1	2	-1	-1	-1	-1	-1	-1	-1	2	-1	-1	-1	-1	-1	-1	-1	-1	-1	-1	1	-1	-1	2	-1		1	-1	-1	-1	-1	-1	2	-1	0	-1	-1	1	-1	2	-1	2
-1	-1	2	-1	-1	2			-1	2	-1	-1	-1	-1	-1	-1	-1	2	-1	-1	-1	-1	-1	-1	-1	-1	-1	-1	1	-1	-1	2	-1		1	-1	-1	-1	-1	-1	2	-1	0	-1	-1	1	-1	2	-1	2
-1	-1	2	-1	-1	2			-1	2	-1	-1	-1	-1	-1	-1	-1	2	-1	-1	-1	-1	-1	-1	-1	-1	-1	-1	1	-1	-1	2	-1		1	-1	-1	-1	-1	-1	2	-1	0	-1	-1	1	-1	2	-1	2
-1	-1	2	-1	-1	2			-1	2	-1	-1	-1	-1	-1	-1	-1	2	-1	-1	-1	-1	-1	-1	-1	-1	-1	-1	1	-1	-1	2	-1		1	-1	-1	-1	-1	-1	2	-1	0	-1	-1	-1	-1	2	-1	2
-1	-1	2	-1	-1	2			-1	2	-1	-1	-1	-1	-1	-1	-1	2	-1	-1	-1	-1	-1	-1	-1	-1	-1	-1	1	-1	-1	2	-1		1	-1	-1	-1	-1	-1	2	-1	0	-1	-1	-1	-1	2	-1	2
-1	-1	2	-1	-1	2			-1	2	-1	-1	-1	-1	-1	-1	-1	2	-1	-1	-1	-1	-1	-1	-1	-1	-1	-1	1	-1	-1	2	-1		1	-1	-1	-1	-1	-1	2	-1	0	-1	-1	-1	-1	2	-1	2
-1	-1	2	-1	-1	2			-1	2	-1	-1	-1	-1	-1	-1	-1	2	-1	-1	-1	-1	-1	-1	-1	-1	-1	-1	1	-1	-1	2	-1		1	-1		-1	-1	-1	2	-1	0	-1	-1	-1	-1	2	-1	2
	-1	2	-1	-1	2			-1	2	-1	-1	-1	-1	-1	-1	-1	2	-1	-1	-1	-1	-1	-1	-1	-1	-1	-1	1	-1	-1	2	-1		1	-1		-1	-1	-1	2	-1	0	-1	-1	-1	-1	2	-1	2
	-1	2	-1	-1	2			-1	2	-1	-1	-1	-1	-1	-1	-1	2	-1	-1	-1	-1	-1	-1	-1	-1	-1	-1	1	-1	-1	2	-1		1	-1		-1	-1	-1	2	-1	0	-1	-1	-1	-1	2		2
-1	-1	2	-1	-1	2			-1	2	-1	-1	-1	-1	-1	-1	-1	2	-1	-1	-1	-1	-1		-1	-1	-1	-1	1	-1	-1	2	-1		1	-1	-1	-1	-1	-1	2	-1	0	-1	-1	-1	-1	2		2
-1	-1	2	-1	-1	2			-1	2	-1	-1	-1	-1	-1	-1	-1	2	-1	-1	-1	-1	-1	-1	-1	-1	-1	-1	1		-1	2	-1		1	-1	-1	-1	-1	-1	2	-1	0	-1	-1	-1	-1	2		2
-1	-1	2	-1	-1	2			-1	2	-1	-1	-1	-1	-1	-1	-1	2	-1	-1	-1	-1	-1	-1	-1	-1	-1	-1	1	-1	-1	2	-1		1	-1	-1	-1	-1	-1	2	-1	0	-1	-1	-1	-1	2		2
-1	-1	2	-1	-1	2			-1	2	-1	-1	-1	-1	-1	-1	-1	2	-1	-1	-1	-1	-1	-1	-1	-1	-1	-1	1	-1	-1	2	-1		1	-1	-1	-1	-1	-1	2	-1	0	-1	-1	-1	-1	2		2
	-1	2	-1	-1	2			-1	2	-1	-1	-1	-1	-1	-1	-1	2	-1	-1	-1	-1	-1	-1	-1	-1	-1	-1	1		-1	2	-1		1	-1	-1	-1	-1	-1	2	-1	0	-1	-1		-1	2		2
-1	-1	2	-1	-1	2			-1	2	-1	-1	-1	-1	-1	-1	-1	2	-1	-1	-1	-1	-1	-1	-1	-1	-1	-1	1	-1	-1	2	-1		1	-1	-1	-1	-1	-1	2	-1	0	-1	-1		-1	2	-1	2
-1	-1	2	-1	-1	2			-1	2	-1	-1	-1	-1	-1	-1	-1	2	-1	-1	-1	-1	-1	-1	-1	-1	-1	-1	1	-1	-1	2	-1		1		-1	-1	-1	-1	2	-1	0		-1		-1	2	-1	2
-1	-1	2	-1	-1	2			-1	2	-1	-1	-1	-1	-1	-1	-1	2	-1	-1	-1	-1	-1	-1	-1	-1	-1	-1	1	-1	-1	2	-1		1	-1	-1	-1	-1	-1	2	-1	0		-1		-1	2	-1	2
-1	-1	2	-1	-1	2			-1	2	-1	-1	-1	-1	-1	-1	-1	2	-1	-1	-1	-1	-1	-1	-1	-1	-1	-1	1	-1	-1	2	-1		1		-1	-1	-1	-1	2	-1	0		-1		-1	2	-1	2
-1	-1	2	-1	-1	2			-1	2	-1	-1	-1	-1	-1	-1	-1	2	-1	-1	-1	-1	-1	-1	-1	-1	-1	-1	1	-1	-1	2	-1		1	-1		-1	-1	-1	2	-1	0		-1		-1	2	-1	2
-1	-1	2	-1	-1	2			-1	2	-1	-1	-1	-1	-1	-1	-1	2	-1	-1	-1	-1	-1	-1	-1	-1	-1	-1	1	-1	-1	2	-1		1	-1		-1	-1	-1	2	-1	0		-1	-1	-1	2	-1	2
-1	-1	2	-1	-1	2			-1	2	-1	-1	-1	-1	-1	-1	-1	2	-1	-1	-1	-1	-1	-1	-1	-1	-1	-1	1	-1	-1	2	-1		1	-1	-1	-1	-1	-1	2	-1	0		-1	-1	-1	2	-1	2
	-1	2	-1	-1	2			-1	2	-1	-1	-1	-1	-1	-1	-1	2	-1	-1	-1	-1	-1	-1	-1	-1	-1	-1	1	-1	-1	2	-1		1		-1	-1	-1	-1	2	-1	0		-1	-1	-1	2	-1	2
	-1	2	-1	-1	2			-1	2	-1	-1	-1	-1	-1	-1	-1	2	-1	-1	-1	-1	-1	-1	-1	-1	-1	-1	1	-1	-1	2	-1		1			-1	-1	-1	2	-1	0	-1	-1	-1	-1	2	-1	2
	-1	2	-1	-1	2			-1	2	-1	-1	-1	-1	-1	-1	-1	2	-1	-1	-1	-1	-1	-1	-1	-1	-1	-1	1	-1	-1	2	-1		1	-1		-1	-1	-1	2	-1	0	-1	-1	-1	-1	2	-1	2
-1	-1	2	-1	-1	2			-1	2	-1	-1	-1	-1	-1	-1	-1	2	-1	-1	-1	-1	-1	-1	-1	-1	-1	-1	1	-1	-1	2	-1		1			-1	-1	-1	2	-1	0	-1	-1	-1	-1	2	-1	2
-1	-1	2	-1	-1	2			-1	2	-1	-1	-1	-1	-1	-1	-1	2	-1	-1	-1	-1	-1	-1	-1	-1	-1	-1	1	-1	-1	2	-1		1	-1	-1	-1	-1	-1	2	-1	0	-1	-1	-1	-1	2	-1	2
	-1	2	-1	-1	2			-1	2	-1	-1	-1	-1	-1	-1	-1	2	-1	-1	-1	-1	-1	-1	-1	-1	-1	-1	1	-1	-1	2	-1		1	-1	-1	-1	-1	-1	2	-1	0	-1	-1	-1	-1	2		2
	-1	2	-1	-1	2			-1	2	-1	-1	-1	-1	-1	-1	-1	2	-1	-1	-1	-1	-1	-1	-1	-1	-1	-1	1	-1	-1	2	-1		1	-1	-1	-1	-1	-1	2	-1	0	-1	-1		-1	2		2
	-1	2	-1	-1	2			-1	2	-1	-1	-1	-1	-1	-1	-1	2	-1	-1	-1	-1	-1	-1	-1	-1	-1	-1	1	-1	-1	2	-1		1		-1	-1	-1	-1	2	-1	0	-1	-1	-1	-1	2		2
	-1	2	-1	-1	2			-1	2	-1	-1	-1	-1	-1	-1	-1	2	-1	-1	-1	-1	-1	-1	-1	-1	-1	-1	1	-1	-1	2	-1		1		-1	-1	-1	-1	2	-1	0	-1	-1	-1	-1	2		2
	-1	2	-1	-1	2			-1	2	-1	-1	-1	-1	-1	-1	-1	2	-1	-1	-1	-1	-1	-1	-1	-1	-1	-1	1	-1	-1	2	-1		1		-1	-1	-1	-1	2	-1	0	-1	-1	-1	-1	2		2
-1	-1	2	-1	-1	2			-1	2	-1	-1	-1	-1	-1	-1	-1	2	-1	-1	-1	-1	-1	-1	-1	-1	-1	-1	1	-1	-1	2	-1		1		-1	-1	-1	-1	2	-1	0	-1	-1		-1	2	-1	2
-1	-1	2	-1	-1	2			-1	2	-1	-1	-1	-1	-1	-1	-1	2	-1	-1	-1	-1	-1	-1	-1	-1	-1	-1	1	-1	-1	2	-1		1			-1	-1	-1	2	-1	0	-1	-1		-1	2	-1	2
-1	-1	2	-1	-1	2			-1	2	-1	-1	-1	-1	-1	-1	-1	2	-1	-1	-1	-1	-1	-1	-1	-1	-1	-1	1	-1	-1	2	-1		1	-1		-1	-1	-1	2	-1	0	-1	-1		-1	2	-1	2
	-1	2	-1	-1	2			-1	2	-1	-1	-1	-1	-1	-1	-1	2	-1	-1	-1	-1	-1	-1	-1	-1	-1	-1	1	-1	-1	2	-1		1			-1	-1	-1	2	-1	0	-1	-1		-1	2	-1	2
	-1	2	-1	-1	2	-1		-1	2	-1	-1	-1	-1	-1	-1	-1	2	-1	-1	-1	-1	-1	-1	-1	-1	-1	-1	1	-1	-1	2	-1		1	-1		-1	-1	-1	2	-1	0		-1		-1	2	-1	2
	-1	2	-1	-1	2	-1		-1	2	-1	-1	-1	-1	-1	-1	-1	2	-1	-1	-1	-1	-1	-1	-1	-1	-1	-1	1	-1	-1	2	-1		1	-1	-1	-1	-1	-1	2	-1	0		-1		-1	2	-1	2
		2	-1	-1	2	-1	2	-1	2	-1	-1	-1	-1	-1	-1	-1	2	-1	-1	-1	-1	-1	-1	-1	-1	-1	-1	1	-1	-1	2	-1		1	-1		-1	-1	-1	2	-1	0		-1		-1	2	-1	2
	-1	2	-1	-1	2	-1	2	-1	2	-1	-1	-1	-1	-1	-1	-1	2	-1	-1	-1	-1	-1	-1	-1	-1	-1	-1	1	-1	-1	2	-1		1			-1	-1	-1	2	-1	0		-1		-1	2	-1	2
		2	-1	-1	2	-1		-1	2	-1	-1	-1	-1	-1	-1	-1	2	-1	-1	-1	-1	-1	-1	-1	-1	-1	-1	1	-1	-1	2	-1		1	-1	-1	-1	-1	-1	2	-1	0		-1		-1	2	-1	2
		2	-1	-1	2	-1		-1	2	-1	-1	-1	-1	-1	-1	-1	2	-1	-1	-1	-1	-1	-1	-1	-1	-1	-1	1	-1	-1	2	-1		1	-1	-1	-1	-1	-1	2	-1	0				-1	2	-1	2
		2	-1	-1	2	-1		-1	2	-1	-1	-1	-1	-1	-1	-1	2	-1	-1	-1	-1	-1	-1	-1	-1	-1	-1	1	-1	-1	2	-1		1	-1	-1	-1	-1	-1	2	-1	0		-1		-1	2	-1	2
		2	-1	-1	2	-1		-1	2	-1	-1	-1	-1	-1	-1	-1	2	-1	-1	-1	-1	-1	-1	-1	-1	-1	-1	1	-1	-1	2	-1		1		-1	-1	-1	-1	2	-1	0		-1		-1	2	-1	2
	-1	2	-1	-1	2	-1		-1	2	-1	-1	-1	-1	-1	-1	-1	2	-1	-1	-1	-1	-1	-1	-1	-1	-1	-1	1	-1	-1	2	-1		1	-1	-1	-1	-1	-1	2	-1	0		-1		-1	2	-1	2
	-1	2	-1	-1	2	-1		-1	2	-1	-1	-1	-1	-1	-1	-1	2	-1	-1	-1	-1	-1	-1	-1	-1	-1	-1	1	-1	-1	2	-1		1		-1	-1	-1	-1	2	-1	0		-1		-1	2	-1	2
-1	-1	2	-1	-1	2			-1	2	-1	-1	-1	-1	-1	-1	-1	2	-1	-1	-1	-1	-1	-1	-1	-1	-1	-1	1	-1	-1	2	-1		1		-1	-1	-1	-1	2	-1	0		-1		-1	2	-1	2
-1	-1	2	-1	-1	2			-1	2	-1	-1	-1	-1	-1	-1	-1	2	-1	-1	-1	-1	-1	-1	-1	-1	-1	-1	1	-1	-1	2	-1		1		-1	-1	-1	-1	2	-1	0		-1		-1	2	-1	2
-1	-1	2	-1	-1	2			-1	2	-1	-1	-1	-1	-1	-1	-1	2	-1	-1	-1	-1	-1	-1	-1	-1	-1	-1	1	-1	-1	2	-1		1	-1	-1	-1	-1	-1	2	-1	0		-1		-1	2	-1	2
-1	-1	2	-1	-1	2			-1	2	-1	-1	-1	-1	-1	-1	-1	2	-1	-1	-1	-1	-1	-1	-1	-1	-1	-1	1	-1	-1	2	-1		1		-1	-1	-1	-1	2	-1	0		-1		-1	2	-1	2
-1		2	-1	-1	2			-1	2	-1	-1	-1	-1	-1	-1	-1	2	-1	-1	-1	-1	-1	-1	-1	-1	-1	-1	1	-1	-1	2	-1		1	-1	-1	-1	-1	-1	2	-1	0		-1		-1	2	-1	2
-1	-1	2	-1	-1	2			-1	2	-1	-1	-1	-1	-1	-1	-1	2	-1	-1	-1	-1	-1	-1	-1	-1	-1	-1	1	-1	-1	2	-1		1	-1		-1	-1	-1	2	-1	0		-1		-1	2	-1	2
-1	-1	2	-1	-1	2			-1	2	-1	-1	-1	-1	-1	-1	-1	2	-1	-1	-1	-1	-1	-1	-1	-1	-1	-1	1	-1	-1	2	-1		1	-1	-1	-1	-1	-1	2	-1	0		-1		-1	2	-1	2
-1	-1	2	-1	-1	2			-1	2	-1	-1	-1	-1	-1	-1	-1	2	-1	-1	-1	-1	-1	-1	-1	-1	-1	-1	1	-1	-1	2	-1		1	-1		-1	-1	-1	2	-1	0		-1		-1	2	-1	2
-1	-1	2	-1	-1	2	-1		-1	2	-1	-1	-1	-1	-1	-1	-1	2	-1	-1	-1	-1	-1	-1	-1	-1	-1	-1	1	-1	-1	2	-1		1		-1	-1	-1	-1	2	-1	0		-1		-1	2		2
-1	-1	2	-1	-1	2	-1		-1	2	-1	-1	-1	-1	-1	-1	-1	2	-1	-1	-1	-1	-1	-1	-1	-1	-1	-1	1	-1	-1	2	-1		1	-1	-1	-1	-1	-1	2	-1	0		-1		-1	2		2
-1	-1	2	-1	-1	2	-1		-1	2	-1	-1	-1	-1	-1	-1	-1	2	-1	-1	-1	-1	-1	-1	-1	-1	-1	-1	1	-1	-1	2	-1		1		-1	-1	-1	-1	2	-1	0		-1		-1	2		2
-1	-1	2	-1	-1	2	-1		-1	2	-1	-1	-1	-1	-1	-1	-1	2	-1	-1	-1	-1	-1	-1	-1	-1	-1	-1	1	-1	-1	2	-1		1		-1	-1	-1	-1	2	-1	0		-1		-1	2		2
-1	-1	2	-1	-1	2	-1		-1	2	-1	-1	-1	-1	-1	-1	-1	2	-1	-1	-1	-1	-1	-1	-1	-1	-1	-1	1	-1	-1	2	-1		1		-1	-1	-1	-1	2	-1	0		-1		-1	2		2
-1		2	-1	-1	2	-1		-1	2	-1	-1	-1	-1	-1	-1	-1	2	-1	-1	-1	-1	-1	-1	-1	-1	-1	-1	1	-1	-1	2	-1		1			-1	-1	-1	2	-1	0		-1		-1	2		2
-1	-1	2	-1	-1	2	-1		-1	2	-1	-1	-1	-1	-1	-1	-1	2	-1	-1	-1	-1	-1	-1	-1	-1	-1	-1	1	-1	-1	2	-1		1	-1	-1	-1	-1	-1	2	-1	0		-1		-1	2	-1	2
-1	-1	2	-1	-1	2	-1		-1	2	-1	-1	-1	-1	-1	-1	-1	2	-1	-1	-1	-1	-1	-1	-1	-1	-1	-1	1	-1	-1	2	-1		1	-1		-1	-1	-1	2	-1	0		-1		-1	2	-1	2
-1	-1	2		-1	2	-1		-1	2	-1	-1	-1	-1	-1	-1	-1	2	-1	-1	-1	-1	-1	-1	-1	-1	-1	-1	1	-1	-1	2	-1		1	-1	-1	-1	-1	-1	2	-1	0		-1		-1	2	-1	2
-1	-1	2		-1	2	-1		-1	2	-1	-1	-1	-1	-1	-1	-1	2	-1	-1	-1	-1	-1	-1	-1	-1	-1	-1	1	-1	-1	2	-1		1		-1	-1	-1	-1	2	-1	0		-1		-1	2	-1	2
-1	-1	2		-1	2	-1		-1	2	-1	-1	-1	-1	-1	-1	-1	2	-1	-1	-1	-1	-1	-1	-1	-1	-1	-1	1	-1	-1	2	-1		1	-1	-1	-1	-1	-1	2	-1	0		-1		-1	2	-1	2
-1	-1	2	-1	-1	2	-1		-1	2	-1	-1	-1	-1	-1	-1	-1	2	-1	-1	-1	-1	-1	-1	-1	-1	-1	-1	1	-1	-1	2	-1		1	-1	-1	-1	-1	-1	2	-1	0		-1		-1	2	-1	2
-1	-1	2	-1	-1	2	-1		-1	2	-1	-1	-1	-1	-1	-1	-1	2	-1	-1	-1	-1	-1	-1	-1	-1	-1	-1	1	-1	-1	2	-1		1	-1	-1	-1	-1	-1	2	-1	0		-1		-1	2	-1	2
-1	-1	2	-1	-1	2	-1		-1	2	-1	-1	-1	-1	-1	-1	-1	2	-1	-1	-1	-1	-1	-1	-1	-1	-1	-1	1	-1	-1	2	-1		1	-1	-1	-1	-1	-1	2	-1	0		-1		-1	2	-1	2
-1	-1	2	-1	-1	2	-1		-1	2	-1	-1	-1	-1	-1	-1	-1	2	-1	-1	-1	-1	-1	-1	-1	-1	-1	-1	1	-1	-1	2	-1		1		-1	-1	-1	-1	2	-1	0		-1		-1	2	-1	2
-1	-1	2	-1	-1	2	-1			2	-1	-1	-1	-1	-1	-1	-1	2	-1	-1	-1	-1	-1	-1	-1	-1	-1	-1	1	-1	-1	2	-1		1		-1	-1	-1	-1	2	-1	0		-1		-1	2	-1	2
-1	-1	2	-1	-1	2	-1			2	-1	-1	-1	-1	-1	-1	-1	2	-1	-1	-1	-1	-1	-1	-1	-1	-1	-1	1	-1	-1	2	-1		1	-1	-1	-1	-1	-1	2	-1	0		-1		-1	2	-1	2
-1	-1	2	-1	-1	2	-1			2	-1	-1	-1	-1	-1	-1	-1	2	-1	-1	-1	-1	-1	-1	-1	-1	-1	-1	1	-1	-1	2	-1		1		-1	-1	-1	-1	2	-1	0		-1		-1	2	-1	2
-1	-1	2	-1	-1	2	-1			2	-1	-1	-1	-1	-1	-1	-1	2	-1	-1	-1	-1	-1	-1	-1	-1	-1	-1	1	-1	-1	2	-1		1	-1	-1	-1	-1	-1	2	-1	0		-1		-1	2	-1	2
-1	-1	2	-1	-1	2	-1		-1	2	-1	-1	-1	-1	-1	-1	-1	2	-1	-1	-1	-1	-1	-1	-1	-1	-1	-1	1	-1	-1	2	-1		1	-1	-1	-1	-1	-1	2	-1	0		-1		-1	2	-1	2
-1	-1	2	-1	-1	2	-1		-1	2	-1	-1	-1	-1	-1	-1	-1	2	-1	-1	-1	-1	-1	-1	-1	-1	-1	-1	1	-1	-1	2	-1		1		-1	-1	-1	-1	2	-1	0		-1		-1	2	-1	2
-1	-1	2	-1	-1	2	-1		-1	2	-1	-1	-1	-1	-1	-1	-1	2	-1	-1	-1	-1	-1	-1	-1	-1	-1	-1	1	-1	-1	2	-1		1	-1	-1	-1	-1	-1	2	-1	0		-1		-1	2	-1	2
-1	-1	2	-1	-1	2	-1		-1	2	-1	-1	-1	-1	-1	-1	-1	2	-1	-1	-1	-1	-1	-1	-1	-1	-1	-1	1	-1	-1	2	-1		1		-1	-1	-1	-1	2	-1	0		-1		-1	2	-1	2
-1	-1	2	-1	-1	2	-1		-1	2	-1	-1	-1	-1	-1	-1	-1	2	-1	-1	-1	-1	-1	-1	-1	-1	-1	-1	1	-1	-1	2	-1		1	-1	-1	-1	-1	-1	2	-1	0		-1		-1	2	-1	2
-1	-1	2	-1	-1	2	-1		-1	2	-1	-1	-1	-1	-1	-1	-1	2	-1	-1	-1	-1	-1	-1	-1	-1	-1	-1	1	-1	-1	2	-1		1		-1	-1	-1	-1	2	-1	0		-1		-1	2	-1	2
-1	-1	2	-1	-1	-1	-1		-1	2	-1	-1	-1	-1	-1	-1	-1	2	-1	-1	-1	-1	-1	-1	-1	-1	-1	-1	1	-1	-1	2	-1		1	-1	-1	-1	-1	-1	2	-1	0		-1		-1	2	-1	2
-1	-1	2	-1	-1	-1	-1		-1	2	-1	-1	-1	-1	-1	-1	-1	2	-1	-1	-1	-1	-1	-1	-1	-1	-1	-1	1	-1	-1	2	-1		1	-1	-1	-1	-1	-1	2	-1	0		-1		-1	2	-1	2
-1	-1	2	-1	-1		-1		-1	2	-1	-1	-1	-1	-1	-1	-1	2	-1	-1	-1	-1	-1	-1	-1	-1	-1	-1	1	-1	-1	2	-1		1		-1	-1	-1	-1	2	-1	0		-1	-1	-1	2	-1	2
-1	-1	2	-1	-1				-1	2	-1	-1	-1	-1	-1	-1	-1	2	-1	-1	-1	-1	-1	-1	-1	-1	-1	-1	1	-1	-1	2	-1		1		-1	-1	-1	-1	2	-1	0	-1	-1	-1	-1	2	-1	2
-1	-1	2	-1	-1				-1	2	-1	-1	-1	-1	-1	-1	-1	2	-1	-1	-1	-1	-1	-1	-1	-1	-1	-1	1	-1	-1	2	-1		1		-1	-1	-1	-1	2	-1	0	-1		-1	-1	2	-1	2
-1	-1	2	-1	-1				-1	2	-1	-1	-1	-1	-1	-1	-1	2	-1	-1	-1	-1	-1	-1	-1	-1	-1	-1	1	-1	-1	2	-1		1	-1	-1	-1	-1	-1	2	-1	0	-1		-1	-1	2	-1	2
-1	-1	2	-1	-1				-1	2	-1	-1	-1	-1	-1	-1	-1	2	-1	-1	-1	-1	-1	-1	-1	-1	-1	-1	1	-1	-1	2	-1		1	-1	-1	-1	-1	-1	2	-1	0	-1		-1	-1	2	-1	2
-1	-1	2	-1	-1				-1	2	-1	-1	-1	-1	-1	-1	-1	2	-1	-1	-1	-1	-1	-1	-1	-1	-1	-1	1	-1	-1	2	-1		1	-1	-1	-1	-1	-1	2	-1	0	-1		-1	-1	2	-1	2
-1	-1	2	-1	-1				-1	2	-1	-1	-1	-1	-1	-1	-1	2	-1	-1	-1	-1	-1	-1	-1	-1	-1	-1	1	-1	-1	2	-1		1	-1	-1	-1	-1	-1	2	-1	0	-1		-1	-1	2	-1	2
	-1	2	-1	-1				-1	2	-1	-1	-1	-1	-1	-1	-1	2	-1	-1	-1	-1	-1	-1	-1	-1	-1	-1	1	-1	-1	2	-1		1	-1	-1		-1	-1	2	-1	0	-1		-1	-1	2		2
	-1	2	-1	-1				-1	2	-1	-1	-1	-1	-1	-1	-1	2	-1	-1	-1	-1	-1	-1	-1	-1	-1	-1	1	-1	-1	2	-1		1	-1	-1	-1	-1	-1	2	-1	0	-1		-1	-1	2		2
-1	-1	2	-1	-1				-1	2	-1	-1	-1	-1	-1	-1	-1	2	-1	-1	-1	-1	-1	-1	-1	-1	-1	-1	1	-1	-1	2	-1		1	-1	-1		-1	-1	2	-1	0	-1		-1	-1	2		2
-1	-1	2	-1	-1				-1	2	-1	-1	-1	-1	-1	-1	-1	2	-1	-1	-1	-1	-1	-1	-1	-1	-1	-1	1	-1	-1	2	-1		1	-1	-1		-1	-1	2	-1	0	-1	-1	-1	-1	2		2
-1	-1	2	-1	-1				-1	2	-1	-1	-1	-1	-1	-1	-1	2	-1	-1	-1	-1	-1	-1	-1	-1	-1	-1	1	-1	-1	2	-1		1	-1	-1	-1	-1	-1	2	-1	0	-1	-1	-1	-1	2		2
-1	-1	2	-1	-1		-1		-1	2	-1	-1	-1	-1	-1	-1	-1	2	-1	-1	-1	-1	-1	-1	-1	-1	-1	-1	1	-1	-1	2	-1		1	-1	-1	-1	-1	-1	2	-1	0	-1	-1	-1	-1	2		2
-1	-1	2		-1		-1		-1	2	-1	-1	-1	-1	-1	-1	-1	2	-1	-1	-1	-1	-1	-1	-1	-1	-1	-1	1	-1	-1	2	-1		1	-1	-1	-1	-1	-1	2	-1	0	-1	-1	-1	-1	2		2
-1	-1	2		-1		-1		-1	2	-1	-1	-1	-1	-1	-1	-1	2	-1	-1	-1	-1	-1	-1	-1	-1	-1	-1	1	-1	-1	2	-1		1	-1	-1	-1	-1	-1	2	-1	0		-1		-1	2		2
-1	-1	2	-1	-1		-1		-1	2	-1	-1	-1	-1	-1	-1	-1	2	-1	-1	-1	-1	-1	-1	-1	-1	-1	-1	1	-1	-1	2	-1		1	-1	-1	-1	-1	-1	2	-1	0		-1		-1	2		2
-1	-1	2	-1	-1		-1		-1	2	-1	-1	-1	-1	-1	-1	-1	2	-1	-1	-1	-1	-1	-1	-1	-1	-1	-1	1	-1	-1	2	-1		1	-1	-1	-1	-1	-1	2	-1	0		-1		-1	2		2
-1	-1	2	-1	-1		-1		-1	2	-1	-1	-1	-1	-1	-1	-1	2	-1	-1	-1	-1	-1	-1	-1	-1	-1	-1	1	-1	-1	2	-1		1	-1	-1	-1	-1	-1	2	-1	0		-1		-1	2		2
-1	-1	2	-1	-1		-1		-1	2	-1	-1	-1	-1	-1	-1	-1	2	-1	-1	-1	-1	-1	-1	-1	-1	-1	-1	1	-1	-1	2	-1		1	-1	-1	-1	-1	-1	2	-1	0		-1		-1	2		2
-1	-1	2	-1	-1		-1		-1	2	-1	-1	-1	-1	-1	-1	-1	2	-1	-1	-1	-1	-1	-1	-1	-1	-1	-1	1	-1	-1	2	-1		1	-1	-1	-1	-1	-1	2	-1	0	-1	-1		-1	2		2
-1	-1	2	-1	-1		-1		-1	2	-1	-1	-1	-1	-1	-1	-1	2	-1	-1	-1	-1	-1	-1	-1	-1	-1	-1	1	-1	-1	2	-1		1	-1	-1	-1	-1	-1	2	-1	0	-1	-1		-1	2		2
-1	-1	2	-1	-1		-1		-1	2	-1	-1	-1	-1	-1	-1	-1	2	-1	-1	-1	-1	-1	-1	-1	-1	-1	-1	1	-1	-1	2	-1		1	-1	-1	-1	-1	-1	2	-1	0	-1	-1	-1	-1	2		2
-1	-1	2	-1	-1		-1		-1	2	-1	-1	-1	-1	-1	-1	-1	2	-1	-1	-1	-1	-1	-1	-1	-1	-1	-1	1	-1	-1	2	-1		1	-1	-1	-1	-1	-1	2	-1	0	-1	-1	-1	-1	2		2
-1	-1	2	-1	-1		-1		-1	2	-1	-1	-1	-1	-1	-1	-1	2	-1	-1	-1	-1	-1	-1	-1	-1	-1	-1	1	-1	-1	2	-1		1	-1	-1	-1	-1	-1	2	-1	0	-1	-1	-1	-1	2		2
-1	-1	2	-1	-1		-1		-1	2	-1	-1	-1	-1	-1	-1	-1	2	-1	-1	-1	-1	-1	-1	-1	-1	-1	-1	1	-1	-1	2	-1		1	-1	-1	-1	-1	-1	2	-1	0	-1	-1	-1	-1	2		2
-1	-1	2	-1	-1		-1		-1	2	-1	-1	-1	-1	-1	-1	-1	2	-1	-1	-1	-1	-1	-1	-1	-1	-1	-1	1	-1	-1	2	-1		1	-1	-1	-1	-1	-1	2	-1	0	-1	-1	-1	-1	2		2
-1	-1	2	-1	-1		-1		-1	2	-1	-1	-1	-1	-1	-1	-1	2	-1	-1	-1	-1	-1	-1	-1	-1	-1	-1	1	-1	-1	2	-1		1	-1	-1	-1	-1	-1	2	-1	0	-1		-1	-1	2		2
-1	-1	2	-1	-1		-1		-1	2	-1	-1	-1	-1	-1	-1	-1	2	-1	-1	-1	-1	-1	-1	-1	-1	-1	-1	1	-1	-1	2	-1		1	-1	-1	-1	-1	-1	2	-1	0	-1	-1	-1	-1	2		2
-1	-1	2	-1	-1		-1		-1	2	-1	-1	-1	-1	-1	-1	-1	2	-1	-1	-1	-1	-1	-1	-1	-1	-1	-1	1	-1	-1	2	-1		1	-1	-1	-1	-1	-1	2	-1	0	-1	-1	-1	-1	2		2
-1	-1	2	-1	-1		-1		-1	2	-1	-1	-1	-1	-1	-1	-1	2	-1	-1	-1	-1	-1	-1	-1	-1	-1	-1	1	-1	-1	2	-1		1	-1	-1	-1		-1	2	-1	0	-1	-1	-1	-1	2		2
-1	-1	2	-1	-1				-1	2	-1	-1	-1	-1	-1	-1	-1	2	-1	-1	-1	-1	-1	-1	-1	-1	-1	-1	1	-1	-1	2	-1		1	-1	-1	-1	-1	-1	2	-1	0	-1	-1	-1	-1	2		2
-1	-1	2	-1	-1		-1		-1	2	-1	-1	-1	-1	-1	-1	-1	2	-1	-1	-1	-1	-1	-1	-1	-1	-1	-1	1	-1	-1	2	-1		1	-1	-1	-1	-1	-1	2	-1	0	-1	-1	-1	-1	2		2
-1	-1	2	-1	-1		-1		-1	2	-1	-1	-1	-1	-1	-1	-1	2	-1	-1	-1	-1	-1	-1	-1	-1	-1	-1	1	-1	-1	2	-1		1	-1	-1	-1	-1	-1	2	-1	0	-1	-1	-1	-1	2		2
-1	-1	2	-1	-1		-1		-1	2	-1	-1	-1	-1	-1	-1	-1	2	-1	-1	-1	-1	-1	-1	-1	-1	-1	-1	1	-1	-1	2	-1		1	-1	-1	-1	-1	-1	2	-1	0	-1		-1	-1	2		2
-1	-1	2	-1	-1		-1		-1	2	-1	-1	-1	-1	-1	-1	-1	2	-1	-1	-1	-1	-1	-1	-1	-1	-1	-1	1	-1	-1	2	-1		1	-1	-1	-1	-1	-1	2	-1	0	-1	-1	-1	-1	2		2
-1	-1	2	-1	-1		-1		-1	2	-1	-1	-1	-1	-1	-1	-1	2	-1	-1	-1	-1	-1	-1	-1	-1	-1	-1	1	-1	-1	2	-1		1	-1	-1	-1	-1	-1	2	-1	0		-1	-1	-1	2		2
-1	-1	2	-1	-1		-1		-1	2	-1	-1	-1	-1	-1	-1	-1	2	-1	-1	-1	-1	-1	-1	-1	-1	-1	-1	1	-1	-1	2	-1		1	-1	-1	-1	-1	-1	2	-1	0		-1	-1	-1	2		2
-1	-1	2	-1	-1		-1		-1	2	-1	-1	-1	-1	-1	-1	-1	2	-1	-1	-1	-1	-1	-1	-1	-1	-1	-1	1	-1		2	-1		1	-1	-1	-1	-1	-1	2	-1	0	-1	-1	-1	-1	2		2
-1	-1	2	-1	-1		-1		-1	2	-1	-1	-1	-1	-1	-1	-1	2	-1	-1	-1	-1	-1	-1	-1	-1	-1	-1	1	-1	-1	2	-1		1	-1	-1	-1	-1	-1	2	-1	0	-1	-1		-1	2		2
-1	-1	2	-1	-1		-1		-1	2	-1	-1	-1	-1	-1	-1	-1	2	-1	-1	-1	-1	-1	-1	-1	-1	-1	-1	1	-1	-1	2	-1		1	-1	-1		-1	-1	2	-1	0	-1	-1		-1	2		2
-1	-1	2	-1	-1		-1		-1	2	-1	-1	-1	-1	-1	-1	-1	2	-1	-1	-1	-1	-1	-1	-1	-1	-1	-1	1	-1	-1	2	-1		1	-1	-1		-1	-1	2	-1	0	-1	-1		-1	2		2
-1	-1	2	-1	-1		-1		-1	-1	-1	-1	-1	-1	-1	-1	-1	2	-1	-1	-1	-1	-1	-1	-1	-1	-1	-1	1	-1	-1	2	-1		1	-1	-1	-1	-1	-1	2	-1	0	-1	-1		-1	2		2
-1	-1	2	-1	-1		-1		-1	-1	-1	-1	-1	-1	-1	-1	-1	2	-1	-1	-1	-1	-1	-1	-1	-1	-1	-1	1	-1	-1	2	-1		1	-1	-1	-1	-1	-1	2	-1	0	-1	-1		-1	2		2
-1	-1	2	-1	-1		-1		-1	-1	-1	-1	-1	-1	-1	-1	-1	2	-1	-1	-1	-1	-1	-1	-1	-1	-1	-1	1	-1	-1	2	-1		1	-1	-1	-1	-1	-1	2	-1	0	-1	-1		-1	2		2
-1	-1	2	-1	-1		-1		-1	-1	-1	-1	-1	-1	-1	-1	-1	2	-1	-1	-1	-1	-1	-1	-1	-1	-1	-1	1	-1	-1	2	-1		1	-1	-1	-1	-1	-1	2	-1	0	-1	-1		-1	2		2
-1	-1	2	-1	-1		-1		-1	-1	-1	-1	-1	-1	-1	-1	-1	2	-1	-1	-1	-1		-1	-1	-1	-1	-1	1	-1	-1	2	-1		1	-1	-1	-1	-1	-1	2	-1	0	-1	-1		-1	2		2
-1	-1	2	-1	-1		-1		-1	-1	-1	-1	-1	-1	-1	-1	-1	2	-1	-1	-1	-1		-1	-1	-1	-1	-1	1	-1	-1	2	-1		1	-1	-1	-1	-1	-1	2	-1	2	-1	-1		-1	2		2
-1	-1	2	-1	-1		-1		-1	-1	-1	-1	-1	-1	-1	-1	-1	2	-1	-1	-1	-1		-1	-1	-1	-1	-1	1	-1	-1	2	-1		1	-1	-1	-1	-1	-1	2	-1	2	-1	-1		-1	2		2
-1	-1	2	-1	-1		-1	2	-1	-1	-1	-1	-1	-1	-1	-1	-1	2	-1	-1	-1	-1		-1	-1	-1	-1	-1	1	-1	-1	2	-1		1	-1	-1	-1	-1	-1	2	-1	2		-1		-1	2		2
-1	-1	2	-1	-1		-1		-1	-1	-1	-1	-1	-1	-1	-1	-1	2	-1	-1	-1	-1		-1	-1	-1	-1	-1	1	-1	-1	2	-1		1	-1	-1	-1	-1	-1	2	-1	2		-1		-1	2	-1	2
-1	-1	2	-1	-1		-1		-1	-1	-1	-1	-1	-1	-1	-1	-1	2	-1	-1	-1	-1		-1	-1	-1	-1	-1	1	-1	-1	2	-1		1	-1	-1	-1	-1	-1	2	-1	2		-1		-1	2	-1	2
-1	-1	2	-1	-1	-1	-1		-1	-1	-1	-1	-1	-1	-1	-1	-1	2	-1	-1	-1	-1		-1	-1	-1	-1	-1	1	-1	-1	2	-1		1		-1	-1	-1	-1	2	-1	2		-1		-1	2	-1	2
-1	-1	2	-1	-1	-1	-1		-1	-1	-1	-1	-1	-1	-1	-1	-1	2	-1	-1	-1	-1		-1	-1	-1	-1	-1	1	-1	-1	2	-1		1		-1	-1	-1	-1	2	-1	2		-1		-1	2	-1	2
-1	-1	2	-1	-1	-1	-1		-1	-1	-1	-1	-1	-1	-1	-1	-1	2	-1	-1	-1	-1			-1	-1	-1	-1	1	-1	-1	2	-1		1	-1	-1	-1	-1	-1	2	-1	2		-1		-1	2	-1	2
-1	-1	2	-1	-1	-1	-1		-1	-1	-1	-1	-1	-1	-1	-1	-1	2	-1	-1	-1	-1		-1	-1	-1	-1	-1	1	-1	-1	2	-1		1	-1	-1	-1	-1	-1	2	-1	2		-1		-1	2	-1	2
-1	-1	2	-1	-1	-1	-1		-1	-1	-1	-1	-1	-1	-1	-1	-1	2	-1	-1	-1	-1		-1	-1	-1	-1	-1	1	-1	-1	2	-1		1	-1	-1	-1	-1	-1	2	-1	2		-1		-1	2	-1	2
-1	-1	2	-1	-1	-1	-1		-1	-1	-1	-1	-1	-1	-1	-1	-1	2	-1	-1	-1	-1		-1	-1	-1	-1	-1	1	-1	-1	2	-1		1	-1	-1	-1	-1	-1	2	-1	2		-1		-1	2	-1	2
-1	-1	2	-1	-1		-1		-1	-1	-1	-1	-1	-1	-1	-1	-1	2	-1	-1	-1	-1		-1	-1	-1	-1	-1	1	-1	-1	2	-1		1		-1	-1	-1	-1	2	-1	2		-1		-1	2	-1	2
-1	-1	2	-1	-1				-1	-1	-1	-1	-1	-1	-1	-1	-1	2	-1	-1	-1	-1		-1	-1	-1	-1	-1	1	-1	-1	2	-1		1	-1	-1	-1	-1	-1	2	-1	2		-1		-1	2	-1	2
-1	-1	2	-1	-1		-1		-1	-1	-1	-1	-1	-1	-1	-1	-1	2	-1	-1	-1	-1		-1	-1	-1	-1	-1	1	-1	-1	2	-1		1	-1	-1	-1	-1	-1	2	-1	2		-1		-1	2	-1	2
-1	-1	2	-1	-1		-1		-1	-1	-1	-1	-1	-1	-1	-1	-1	2	-1	-1	-1	-1		-1	-1	-1	-1	-1	1	-1	-1	2	-1		1		-1	-1	-1	-1	2	-1	2		-1		-1	2	-1	2
-1	-1	2	-1	-1		-1		-1	-1	-1	-1	-1	-1	-1	-1	-1	2	-1	-1	-1	-1		-1	-1	-1	-1	-1	1	-1	-1	2	-1		1	-1	-1	-1	-1	-1	2	-1	2		-1		-1	2		2
	-1	2	-1	-1		-1		-1		-1	-1	-1	-1	-1	-1	-1	2	-1	-1	-1	-1		-1	-1	-1	-1	-1	1	-1	-1	2	-1		1	-1	-1	-1	-1	-1	2	-1	2		-1		-1	2		2
-1	-1	2	-1	-1		-1		-1		-1	-1	-1	-1	-1	-1	-1	2	-1		-1	-1		-1	-1	-1	-1	-1	1	-1	-1	2	-1		1	-1	-1	-1	-1	-1	2	-1	2		-1		-1	2		2
-1	-1	2	-1	-1		-1		-1		-1	-1	-1	-1	-1	-1	-1	2	-1		-1	-1		-1	-1	-1	-1	-1	1	-1	-1	2	-1		1		-1	-1	-1	-1	2	-1	2		-1		-1	2		2
-1	-1	2	-1	-1		-1		-1		-1	-1	-1	-1	-1	-1	-1	2	-1		-1	-1		-1	-1	-1	-1	-1	1	-1	-1	2	-1		1		-1	-1	-1	-1	2	-1	2		-1		-1	2		2
-1	-1	2	-1	-1		-1		-1		-1	-1	-1	-1	-1	-1	-1	2	-1		-1	-1		-1	-1	-1	-1	-1	1	-1	-1	2	-1		1		-1	-1	-1	-1	2	-1	2		-1		-1	2		2
-1	-1	2	-1	-1		-1		-1		-1	-1	-1	-1	-1	-1	-1	2	-1	-1	-1	-1		-1	-1	-1	-1	-1	1	-1	-1	2	-1		1		-1	-1	-1	-1	2	-1	2		-1		-1	2		2
	-1	2	-1	-1	-1	-1		-1		-1	-1	-1	-1	-1	-1	-1	2	-1	-1	-1	-1		-1	-1	-1	-1	-1	1	-1	-1	2	-1		1		-1	-1	-1		2	-1	2		-1		-1	2		2
	-1	2	-1	-1	-1	-1		-1		-1	-1	-1	-1	-1	-1	-1	2	-1	-1	-1	-1		-1	-1	-1	-1	-1	1		-1	2	-1		1		-1	-1	-1		2	-1	2		-1		-1	2		2
	-1	2	-1	-1	-1	-1		-1		-1	-1	-1	-1	-1	-1	-1	2	-1	-1	-1	-1		-1	-1	-1	-1	-1	1		-1	2	-1		1	-1	-1	-1	-1	-1	2	-1	2		-1		-1	2		2
	-1	2	-1	-1	-1	-1		-1		-1	-1	-1	-1	-1	-1	-1	2	-1	-1	-1	-1		-1	-1	-1	-1	-1	1		-1	2	-1		1		-1	-1	-1	-1	2	-1	2		-1		-1	2		2
	-1	2	-1	-1	-1	-1		-1		-1	-1	-1	-1	-1	-1	-1	2	-1	-1	-1	-1		-1	-1	-1	-1	-1	1		-1	2	-1		1	-1	-1	-1	-1	-1	2	-1	2		-1		-1	2		2
	-1	2	-1	-1	-1	-1		-1		-1	-1	-1	-1	-1	-1	-1	2	-1	-1	-1	-1		-1	-1	-1	-1	-1	1		-1	2	-1		1	-1	-1	-1	-1	-1	2	-1	2		-1		-1	2		2
	-1	2	-1	-1	-1	-1		-1		-1	-1	-1	-1	-1	-1	-1	2	-1	-1	-1	-1		-1	-1	-1	-1	-1	1		-1	2	-1		1	-1	-1	-1	-1	-1	2	-1	2		-1		-1	2		2
-1	-1	2	-1	-1	-1	-1		-1		-1	-1	-1	-1	-1	-1	-1	2	-1	-1	-1	-1		-1	-1	-1	-1	-1	1		-1	2	-1		1	-1	-1	-1	-1	-1	2	-1	2				-1	2		2
	-1	2	-1	-1	-1	-1		-1		-1	-1	-1	-1	-1	-1	-1	2	-1	-1	-1	-1		-1	-1	-1	-1	-1	1		-1	2	-1		1	-1	-1	-1	-1	-1	2	-1	2		-1		-1	2		2
	-1	2	-1	-1	-1	-1		-1	-1	-1	-1	-1	-1	-1	-1	-1	2	-1	-1	-1	-1		-1	-1	-1	-1	-1	1		-1	2	-1		1	-1	-1	-1		-1	2	-1	2		-1		-1	2		2
	-1	2	-1	-1	-1	-1		-1	-1	-1	-1	-1	-1	-1	-1	-1	2	-1	-1	-1	-1		-1	-1	-1	-1	-1	1		-1	2	-1		1	-1	-1	-1	-1	-1	2	-1	2		-1		-1	2		2
	-1	2	-1	-1	-1	-1		-1	-1	-1	-1	-1	-1	-1	-1	-1	2	-1	-1	-1	-1		-1	-1	-1	-1	-1	1		-1	2	-1		1		-1	-1	-1	-1	2	-1	2		-1		-1	2	-1	2
-1	-1	2		-1	-1	-1		-1	-1	-1	-1	-1	-1	-1	-1	-1	2	-1	-1	-1	-1		-1	-1	-1	-1	-1	1		-1	2	-1		1		-1	-1	-1	-1	2	-1	2		-1		-1	2	-1	2
	-1	2		-1	-1	-1		-1	-1	-1	-1	-1	-1	-1	-1	-1	2	-1	-1	-1	-1		-1	-1	-1	-1	-1	1		-1	2	-1		1		-1	-1	-1	-1	2	-1	2		-1		-1	2	-1	2
-1	-1	2		-1	-1	-1		-1	-1	-1	-1	-1	-1	-1	-1	-1	2	-1	-1	-1	-1		-1	-1	-1	-1	-1	1		-1	2	-1		1		-1	-1	-1	-1	2	-1	2		-1		-1	2	-1	2
-1	-1	2	-1	-1	-1			-1	-1	-1	-1	-1	-1	-1	-1	-1	2	-1	-1	-1	-1		-1	-1	-1	-1	-1	1		-1	2	-1		1		-1	-1	-1	-1	2	-1	2		-1		-1	2	-1	2
-1	-1	2	-1	-1				-1	-1	-1	-1	-1	-1	-1	-1	-1	2	-1	-1	-1	-1		-1	-1	-1	-1	-1	1		-1	2	-1		1		-1	-1	-1	-1	2	-1	2		-1		-1	2	-1	2
-1	-1	2	-1	-1				-1		-1	-1	-1	-1	-1	-1	-1	2	-1	-1	-1	-1		-1	-1	-1	-1	-1	1		-1	2	-1		1	-1	-1	-1	-1	-1	2	-1	2		-1		-1	2	-1	2
-1	-1	2	-1	-1				-1		-1	-1	-1	-1	-1	-1	-1	2	-1	-1	-1	-1		-1	-1	-1	-1	-1	1		-1	2	-1		1	-1	-1	-1	-1	-1	2	-1	2		-1		-1	2	-1	2
-1	-1	2	-1	-1				-1		-1	-1	-1	-1	-1	-1	-1	2	-1	-1	-1	-1		-1	-1	-1	-1	-1	1	-1	-1	1	-1		1	-1	-1	-1	-1	-1	2	-1	2		-1		-1	2	-1	2
-1	-1	2	-1	-1				-1		-1	-1	-1	-1	-1	-1	-1	-1	-1	-1	-1	-1		-1	-1	-1	-1	-1	1	-1	-1	1	-1		1	-1	-1	-1	-1	-1	2	-1	2		-1		-1	2	-1	2
-1	-1	2	-1	-1				-1		-1	-1	-1	-1	-1	-1	-1	-1	-1	-1	-1	-1			-1	-1	-1	-1	1	-1	-1	1	-1		1	-1	-1	-1	-1	-1	2	-1	2		-1		-1	2	-1	2
-1	-1	2	-1	-1				-1		-1	-1	-1	-1	-1	-1	-1	-1	-1	-1	-1	-1			-1	-1	-1	-1	1	-1	-1	1	-1		1	-1	-1	-1	-1	-1	2	-1	2		-1		-1	2	-1	2
-1	-1	2	-1	-1				-1		-1	-1	-1	-1	-1	-1	-1	-1	-1	-1	-1	-1			-1	-1	-1	-1	1	-1	-1	1	-1		1	-1		-1	-1	-1	2	-1	2		-1		-1	2	-1	2
-1	-1	2	-1	-1				-1		-1	-1	-1	-1	-1	-1	-1	-1	-1	-1	-1	-1		-1	-1	-1	-1	-1	1	-1	-1	1	-1		1	-1		-1	-1	-1	2	-1	2		-1		-1	2	-1	2
-1	-1	2	-1	-1				-1		-1	-1	-1	-1	-1	-1	-1	-1	-1	-1	-1	-1		-1	-1	-1	-1	-1	1	-1	-1	1	-1		1	-1		-1	-1	-1	2	-1	2		-1		-1	2		2
-1	-1	2	-1	-1				-1		-1	-1	-1	-1	-1	-1	-1	-1	-1	-1	-1	-1		-1	-1	-1	-1	-1	1	-1	-1	1	-1		1	-1		-1	-1	-1	2	-1	2		-1		-1	2		2
-1	-1	2	-1	-1		-1		-1		-1	-1	-1	-1	-1	-1	-1	-1	-1	-1	-1	-1		-1	-1	-1	-1	-1	1	-1	-1	1	-1		1	-1	-1	-1	-1	-1	2	-1	2		-1		-1	2		2
-1	-1	2	-1	-1		-1		-1		-1	-1	-1	-1	-1	-1	-1	-1	-1	-1	-1	-1		-1	-1	-1	-1	-1	1	-1	-1	1	-1		1		-1	-1	-1	-1	2	-1	2		-1		-1	2		2
-1	-1	2	-1	-1		-1		-1		-1	-1	-1	-1	-1	-1	-1	-1	-1	-1	-1	-1		-1	-1	-1	-1	-1	1	-1	-1	1	-1		1		-1	-1	-1	-1	2	-1	2		-1		-1	2		2
-1	-1	2	-1	-1		-1		-1	-1	-1	-1	-1	-1	-1	-1	-1	-1	-1	-1	-1	-1		-1	-1	-1	-1	-1	1	-1	-1	1	-1		1		-1	-1	-1	-1	2	-1	2		-1		-1	2		2
-1	-1	2	-1	-1		-1		-1	-1	-1	-1	-1	-1	-1	-1	-1		-1	-1	-1	-1		-1	-1	-1	-1	-1	1	-1	-1	1	-1		1		-1	-1	-1	-1	2	-1	2		-1		-1	2		2
-1	-1	2	-1	-1		-1		-1	-1	-1	-1	-1	-1	-1	-1	-1		-1	-1	-1	-1		-1	-1	-1	-1	-1	1	-1	-1	1	-1		1	-1	-1	-1	-1	-1	2	-1	2		-1		-1	2		2
-1	-1	2	-1	-1		-1	2	-1	-1	-1	-1	-1	-1	-1	-1	-1		-1	-1	-1	-1		-1	-1	-1	-1	-1	1	-1	-1	1	-1		1	-1	-1	-1	-1	-1	2	-1	2		-1	-1	-1	2		2
-1	-1	2	-1	-1		-1	2	-1	-1	-1	-1	-1	-1	-1	-1	-1		-1	-1	-1	-1		-1	-1	-1	-1	-1	1	-1	-1	1	-1		1	-1	-1	-1	-1	-1	2	-1	2	-1	-1	-1	-1	2		2
-1	-1	2	-1	-1		-1		-1	-1	-1	-1	-1	-1	-1	-1	-1		-1	-1	-1	-1		-1	-1	-1	-1	-1	1	-1	-1	1	-1		1	-1	-1	-1	-1	-1	2	-1	2	-1	-1	-1	-1	2		2
-1	-1	2	-1	-1		-1		-1	-1	-1	-1	-1	-1	-1	-1	-1		-1	-1	-1	-1		-1	-1	-1	-1	-1	1	-1	-1	1	-1		1	-1	-1	-1	-1	-1	2	-1	2	-1	-1	-1	-1	2		2
-1	-1	2	-1	-1		-1		-1		-1	-1	-1	-1	-1	-1	-1		-1	-1	-1	-1		-1	-1	-1	-1	-1	1	-1	-1	1	-1		1	-1	-1	-1	-1	-1	2	-1	2	-1	-1	-1	-1	2		2
-1	-1	2	-1	-1		-1		-1		-1	-1	-1	-1	-1	-1	-1		-1	-1	-1	-1	-1	-1	-1	-1	-1	-1	1	-1	-1	1	-1		1	-1	-1	-1	-1	-1	2	-1	2	-1	-1		-1	2		2
-1	-1	2	-1	-1		-1	2	-1		-1	-1	-1	-1	-1	-1	-1		-1	-1	-1	-1	-1	-1	-1	-1	-1	-1	1	-1	-1	1	-1		1	-1		-1	-1	-1	2	-1	2	-1	-1		-1	2		2
-1	-1	2	-1	-1		-1		-1		-1	-1	-1	-1	-1	-1	-1		-1	-1	-1	-1	-1	-1	-1	-1	-1	-1	1	-1	-1	1	-1		1	-1	-1	-1	-1	-1	2	-1	2	-1	-1		-1	2		2
-1	-1	2	-1	-1		-1		-1		-1	-1	-1	-1	-1	-1	-1		-1	-1	-1	-1	-1	-1	-1	-1	-1	-1	1	-1	-1	1	-1		1	-1	-1	-1	-1	-1	2	-1	2	-1	-1		-1	2		2
-1	-1	2	-1	-1		-1		-1		-1	-1	-1	-1	-1	-1	-1		-1	-1	-1	-1	-1	-1	-1	-1	-1	-1	1	-1	-1	1	-1		1	-1	-1	-1	-1	-1	2	-1	2	-1	-1		-1	2		2
-1	-1	2	-1	-1		-1		-1		-1	-1	-1	-1	-1	-1	-1		-1	-1	-1	-1	-1	-1	-1	-1	-1	-1	1	-1	-1	1	-1		1	-1	-1	-1	-1	-1	2	-1	2	-1	-1		-1	2		2
-1	-1	2	-1	-1		-1		-1		-1	-1	-1	-1	-1	-1	-1		-1	-1	-1	-1	-1	-1	-1	-1	-1	-1	1	-1	-1	1	-1		1	-1	-1	-1	-1	-1	2	-1	2		-1		-1	2		2
-1	-1	2	-1	-1	-1	-1		-1		-1	-1	-1	-1	-1	-1	-1	-1	-1	-1	-1	-1	-1	-1	-1	-1	-1	-1	1	-1	-1	1	-1		1	-1	-1	-1	-1	-1	2	-1	2		-1		-1	2		2
-1	-1	2	-1	-1	-1	-1		-1		-1	-1	-1	-1	-1	-1	-1	-1	-1	-1	-1	-1	-1	-1	-1	-1	-1	-1	1	-1	-1	1	-1		1	-1	-1	-1	-1	-1	2	-1	2		-1		-1	2		2
-1	-1	2	-1	-1	-1	-1		-1		-1	-1	-1	-1	-1	-1	-1	-1	-1	-1	-1	-1	-1	-1	-1	-1	-1	-1	1	-1	-1	1	-1		1	-1	-1	-1	-1	-1	2	-1	2		-1		-1	2		2
-1	-1	2	-1	-1	-1	-1		-1		-1	-1	-1	-1	-1	-1	-1	-1	-1	-1	-1	-1	-1	-1	-1	-1	-1	-1	1	-1	-1	1	-1		1	-1	-1	-1	-1	-1	2	-1	2		-1		-1	2		2
-1	-1	2	-1	-1	-1	-1		-1		-1	-1	-1	-1	-1	-1	-1	-1	-1	-1	-1	-1	-1	-1	-1	-1	-1	-1	1	-1	-1	1	-1		1	-1	-1	-1	-1	-1	2	-1	2		-1		-1	2		2
-1	-1	2	-1	-1	-1	-1		-1		-1	-1	-1	-1	-1	-1	-1	-1	-1	-1	-1	-1	-1	-1	-1	-1	-1	-1	1	-1	-1	1	-1		1	-1	-1	-1	-1	-1	2	-1	2		-1		-1	2		2
-1	-1	2	-1	-1	-1	-1		-1		-1	-1	-1	-1	-1	-1	-1	-1	-1	-1	-1	-1	-1	-1	-1	-1	-1	-1	1	-1	-1	1	-1		1	-1		-1	-1	-1	2	-1	2				-1	2		2
-1	-1	2	-1	-1	-1	-1		-1		-1	-1	-1	-1	-1	-1	-1	-1	-1	-1	-1	-1	-1	-1	-1	-1	-1	-1	1	-1	-1	1	-1		1	-1		-1	-1	-1	2	-1	2		-1		-1	2		2
-1	-1	2	-1	-1	-1	-1	2	-1		-1	-1	-1	-1	-1	-1	-1	-1	-1	-1	-1	-1	-1	-1	-1	-1	-1	-1	1	-1	-1	1	-1		1	-1		-1	-1	-1	2	-1	2		-1		-1	2		2
-1	-1	2	-1	-1	-1	-1	2	-1	-1	-1	-1	-1	-1	-1	-1	-1	-1	-1	-1	-1	-1	-1	-1	-1	-1	-1	-1	1	-1	-1	1	-1		1	-1	-1	-1	-1	-1	2	-1	2		-1		-1	2		2
-1	-1	2	-1	-1	-1	-1	2	-1	-1	-1	-1	-1	-1	-1	-1	-1	-1	-1	-1	-1	-1		-1	-1	-1	-1	-1	1	-1	-1	1	-1		1	-1	-1	-1	-1	-1	2	-1	2		-1		-1	2		2
	-1	2	-1	-1		-1	2	-1	-1	-1	-1	-1	-1	-1	-1	-1	-1	-1	-1	-1	-1		-1	-1	-1	-1	-1	1	-1	-1	1	-1		1	-1	-1	-1	-1	-1	2	-1	2				-1	2		2
-1	-1	2	-1	-1		-1	2	-1	-1	-1	-1	-1	-1	-1	-1	-1	-1	-1	-1	-1	-1		-1	-1	-1	-1	-1	1	-1	-1	1	-1		1	-1	-1	-1	-1	-1	2	-1	2		-1		-1	2		2
-1	-1	2	-1	-1		-1	2	-1	-1	-1	-1	-1	-1	-1	-1	-1	-1	-1	-1	-1	-1		-1	-1	-1	-1	-1	1	-1	-1	1	-1		1	-1	-1	-1	-1	-1	2	-1	2		-1		-1	2		2
-1	-1	2	-1	-1		-1	2	-1	-1	-1	-1	-1	-1	-1	-1	-1		-1	-1	-1	-1		-1	-1	-1	-1	-1	1	-1	-1	1	-1		1	-1	-1	-1	-1	-1	2	-1	2		-1		-1	2		2
	-1	2	-1	-1		-1	2	-1	-1	-1	-1	-1	-1	-1	-1	-1		-1	-1	-1	-1		-1	-1	-1	-1	-1	1	-1	-1	1	-1		1	-1	-1	-1	-1	-1	2	-1	2		-1		-1	2		2
	-1	2	-1	-1		-1	2	-1	-1	-1	-1	-1	-1	-1	-1	-1		-1	-1	-1	-1		-1	-1	-1	-1	-1	1	-1	-1	1	-1		1	-1	-1	-1	-1	-1	2	-1	2		-1		-1	2		2
	-1	-1	-1	-1		-1	2	-1	-1	-1	-1	-1	-1	-1	-1	-1		-1	-1	-1	-1		-1	-1	-1	-1	-1	1	-1	-1	1	-1		1	-1	-1	-1	-1	-1	2	-1	2		-1		-1	2		2
	-1	-1	-1	-1		-1	2	-1	-1	-1	-1	-1	-1	-1	-1	-1		-1	-1	-1	-1		-1	-1	-1	-1	-1	1	-1	-1	1	-1		1	-1	-1	-1	-1	-1	2	-1	2		-1		-1	2		2
	-1	-1	-1	-1	-1	-1	2	-1	-1	-1	-1	-1	-1	-1	-1	-1		-1	-1	-1	-1		-1	-1	-1	-1	-1	1	-1	-1	1	-1		1	-1	-1	-1	-1	-1	2	-1	2		-1		-1	2		2
-1	-1	-1	-1	-1	-1	-1	2	-1	-1	-1	-1	-1	-1	-1	-1	-1		-1	-1	-1	-1		-1	-1	-1	-1	-1	1	-1	-1	1	-1		1	-1	-1	-1	-1	-1	2	-1	2		-1		-1	2		2
	-1	-1	-1	-1	-1	-1	2	-1	-1	-1	-1	-1	-1	-1	-1	-1		-1	-1	-1	-1		-1	-1	-1	-1	-1	1	-1	-1	1	-1		1	-1		-1	-1	-1	2	-1	2		-1		-1	2		2
-1	-1	-1	-1	-1	-1	-1	2	-1	-1	-1	-1	-1	-1	-1	-1	-1		-1	-1	-1	-1		-1	-1	-1	-1	-1	1	-1	-1	1	-1		1	-1		-1	-1	-1	2	-1	2		-1		-1	2		2
-1	-1	-1	-1	-1	-1	-1	2	-1	-1	-1	-1	-1	-1	-1	-1	-1		-1	-1	-1	-1		-1	-1	-1	-1	-1	1	-1	-1	1	-1		1	-1	-1	-1	-1	-1	2	-1	2		-1		-1	2		2
-1	-1	-1	-1	-1	-1	-1	2	-1	-1	-1	-1	-1	-1	-1	-1	-1		-1	-1	-1	-1		-1	-1	-1	-1	-1	1	-1	-1	1	-1		1	-1		-1	-1	-1	2	-1	2	-1	-1		-1	2		2
-1	-1	-1	-1	-1	-1	-1	2	-1	2	-1	-1	-1	-1	-1	-1	-1		-1	-1	-1	-1		-1	-1	-1	-1	-1	1	-1	-1	1	-1		1	-1		-1	-1	-1	2	-1	2	-1	-1		-1	2		2
	-1	-1	-1	-1	-1	-1	2	-1	2	-1	-1	-1	-1	-1	-1	-1		-1	-1	-1	-1		-1	-1	-1	-1	-1	1	-1	-1	1	-1		1	-1		-1	-1	-1	2	-1	2	-1	-1		-1	2	-1	2
	-1	-1	-1	-1	-1	-1	2	-1	2	-1	-1	-1	-1	-1	-1	-1		-1	-1	-1	-1		-1	-1	-1	-1	-1	1	-1	-1	1	-1		1	-1		-1	-1	-1	2	-1	2	-1	-1		-1	2	-1	2
-1	-1	-1	-1	-1	-1	-1	2	-1	2	-1	-1	-1	-1	-1	-1	-1		-1	-1	-1	-1		-1	-1	-1	-1	-1	1	-1	-1	1	-1		1	-1	-1	-1	-1	-1	2	-1	2	-1	-1	-1	-1	2	-1	2
-1	-1	-1	-1	-1	-1	-1	2	-1	2	-1	-1	-1	-1	-1	-1	-1		-1	-1	-1	-1		-1	-1	-1	-1	-1	1	-1	-1	1	-1		1	-1	-1	-1	-1	-1	2	-1	2	-1	-1	-1	-1	2	-1	2
-1	-1	-1	-1	-1	-1	-1	2	-1	2	-1	-1	-1	-1	-1	-1	-1		-1	-1	-1	-1		-1	-1	-1	-1	-1	1	-1	-1	1	-1		1	-1	-1	-1	-1	-1	2	-1	2	-1	-1	-1	-1	2	-1	2
	-1	-1	-1	-1	-1	-1	2	-1	2	-1	-1	-1	-1	-1	-1	-1		-1	-1	-1	-1		-1		-1	-1	-1	1	-1	-1	1	-1		1	-1	-1	-1	-1	-1	2	-1	2	-1	-1	-1	-1	2	-1	2
	-1	-1	-1	-1	-1	-1	2	-1	2	-1	-1	-1	-1	-1	-1	-1		-1	-1	-1	-1		-1	-1	-1	-1	-1	1	-1	-1	1	-1		2	-1	-1	-1	-1	-1	2	-1	2	-1	-1	-1	-1	2	-1	2
	-1	-1	-1	-1	-1	-1	2	-1	2	-1	-1	-1	-1	-1	-1	-1		-1	-1	-1	-1		-1	-1	-1	-1		1	-1	-1	1	-1		2	-1	-1	-1	-1	-1	2	-1	2	-1	-1	-1	-1	2	-1	2
	-1	-1	-1	-1	-1	-1	2	-1	2	-1	-1	-1	-1	-1	-1	-1		-1	-1	-1	-1		-1	-1	-1	-1		1	-1	-1	1	-1		2	-1	-1	-1	-1	-1	2	-1	2	-1	-1	-1	-1	2	-1	2
-1	-1	-1	-1	-1	-1	-1	2	-1	2	-1	-1	-1	-1	-1	-1	-1		-1	-1	-1	-1		-1	-1	-1	-1		1	-1	-1	1	-1		2	-1	-1	-1	-1	-1	2	-1	2	-1	-1	-1	-1	2	-1	2
	-1	-1	-1	-1	-1	-1	2	-1	2	-1	-1	-1	-1	-1	-1	-1		-1	-1	-1	-1		-1	-1	-1	-1		1	-1	-1	1	-1		2	-1	-1	-1	-1	-1	2	-1	2	-1	-1	-1	-1	2	-1	2
	-1	-1	-1	-1	-1	-1	2	-1	2	-1	-1	-1	-1	-1	-1	-1		-1	-1	-1	-1		-1	-1	-1	-1	-1	1	-1	-1	1	-1		2	-1	-1	-1	-1	-1	2	-1	2		-1	-1	-1	2	-1	2
	-1	-1	-1	-1	-1	-1	2	-1	2	-1	-1	-1	-1	-1	-1	-1		-1	-1	-1	-1		-1	-1	-1	-1	-1	1	-1	-1	1	-1		2	-1	-1	-1	-1	-1	2	-1	2		-1	-1	-1	2	-1	2
	-1	-1	-1	-1	-1	-1	2	-1	2	-1	-1	-1	-1	-1	-1	-1		-1	-1	-1	-1		-1	-1	-1	-1	-1	1	-1	-1	1	-1		2	-1	-1	-1	-1	-1	2	-1	2		-1	-1	-1	2	-1	2
	-1	-1	-1	-1	-1	-1	2	-1	2	-1	-1	-1	-1	-1	-1	-1		-1	-1	-1	-1		-1	-1	-1	-1	-1	1	-1	-1	1	-1		2	-1	-1	-1	-1	-1	2	-1	2		-1		-1	2		2
	-1	-1	-1	-1	-1	-1	2	-1	2	-1	-1		-1	-1	-1	-1		-1	-1	-1	-1		-1	-1	-1	-1	-1	1	-1	-1	1	-1		2	-1	-1	-1	-1	-1	2	-1	2		-1		-1	2		2
-1	-1	-1	-1	-1	-1	-1	2	-1	2	-1	-1		-1	-1	-1	-1		-1	-1	-1	-1		-1	-1	-1	-1	-1	1	-1	-1	1	-1		2	-1	-1	-1	-1	-1	2	-1	2		-1		-1	2		2
-1	-1	-1	-1	-1	-1	-1	2	-1	2	-1	-1		-1	-1	-1	-1		-1	-1	-1	-1		-1	-1	-1	-1		1	-1	-1	1	-1		2	-1	-1	-1	-1	-1	2	-1	2		-1		-1	2		2
-1	-1	-1	-1	-1	-1	-1	2	-1	2	-1	-1		-1	-1	-1	-1	-1	-1	-1	-1	-1		-1	-1	-1	-1	-1	1	-1	-1	1	-1		2	-1	-1	-1	-1	-1	2	-1	2		-1		-1	2		2
-1	-1	-1	-1	-1	-1	-1	2	-1	2	-1	-1		-1	-1	-1	-1	-1	-1	-1	-1	-1		-1	-1	-1	-1	-1	1	-1	-1	1	-1		2	-1	-1	-1	-1	-1	2	-1	2		-1		-1	2		2
-1	-1	-1	-1	-1	-1	-1	2	-1	2	-1	-1		-1	-1	-1	-1	-1	-1	-1	-1	-1		-1	-1	-1	-1	-1	1	-1	-1	1	-1		2	-1	-1	-1	-1	-1	2	-1	2				-1	2		2
-1		-1	-1	-1	-1	-1	2	-1	2	-1	-1	-1	-1	-1	-1	-1	-1	-1	-1	-1	-1		-1	-1	-1	-1	-1	1	-1	-1	1	-1		2	-1	-1	-1	-1	-1	2	-1	2				-1	2		2
-1		-1	-1	-1	-1	-1	2	-1	2	-1	-1	-1	-1	-1	-1	-1	-1	-1	-1	-1	-1		-1	-1	-1	-1	-1	1	-1	-1	1	-1		2	-1	-1	-1	-1	-1	2	-1	2	-1			-1	2		2
-1		-1	-1	-1	-1	-1	2	-1	2	-1	-1	-1	-1	-1	-1	-1	-1	-1	-1	-1	-1		-1	-1	-1	-1	-1	1	-1	-1	1	-1		2	-1	-1	-1	-1	-1	2	-1	2	-1			-1	2		2
-1		-1	-1	-1	-1	-1	2	-1	2	-1	-1	-1	-1	-1	-1	-1	-1	-1	-1	-1	-1		-1	-1	-1	-1	-1	1	-1	-1	1	-1		2	-1	-1	-1	-1	-1	2	-1	2	-1	-1		-1	2		2
-1		-1	-1	-1	-1	-1	2	-1	2	-1	-1	-1	-1	-1	-1	-1	-1	-1	-1	-1	-1		-1	-1	-1	-1	-1	1	-1	-1	1	-1		2	-1	-1	-1	-1	-1	2	-1	2	-1	-1		-1	2		2
-1		-1	-1	-1	-1	-1	2	-1	2	-1	-1	-1	-1	-1	-1	-1	-1	-1	-1	-1	-1		-1	-1	-1	-1	-1	1	-1	-1	1	-1		2	-1	-1	-1	-1	-1	2	-1	2	-1	-1		-1	2		2
-1	-1	-1	-1	-1	-1	-1	2	-1	2	-1	-1	-1	-1	-1	-1	-1	-1	-1	-1	-1	-1		-1	-1	-1	-1	-1	1	-1	-1	1	-1		2		-1		-1	-1	2	-1	0	-1	-1		-1	2		2
-1	-1	-1	-1	-1	-1	-1	2	-1	2	-1	-1	-1	-1	-1	-1	-1	-1	-1	-1	-1	-1		-1	-1	-1	-1	-1	1	-1	-1	1	-1		2	-1	-1	-1	-1	-1	2	-1	0	-1			-1	2		2
-1	-1	-1	-1	-1	-1	-1	2	-1	2	-1	-1	-1	-1	-1	-1	-1	-1	-1	-1	-1	-1		-1	-1	-1	-1	-1	1	-1	-1	1	-1		2	-1	-1	-1	-1	-1	2	-1	0	-1	-1		-1	2		2
-1	-1	-1	-1	-1	-1	-1	2	-1	2	-1	-1	-1	-1	-1	-1	-1	-1	-1	-1	-1	-1		-1	-1	-1	-1	-1	1	-1	-1	1	-1		2	-1	-1	-1	-1	-1	2	-1	0	-1	-1		-1	2		2
-1	-1	-1	-1	-1	-1	-1	2	-1	2	-1	-1	-1	-1	-1	-1	-1	-1	-1	-1	-1	-1		-1	-1	-1	-1	-1	1	-1	-1	1	-1		2		-1	-1	-1	-1	2	-1	0	-1	-1		-1	2		2
-1	-1	-1	-1	-1	-1	-1	2	-1	2	-1	-1	-1	-1	-1	-1	-1	-1	-1	-1	-1	-1		-1	-1	-1	-1	-1	1	-1	-1	1	-1		2	-1	-1	-1	-1	-1	2	-1	0	-1	-1		-1	2		2
-1	-1	-1	-1	-1	-1	-1	2	-1	2	-1	-1	-1	-1	-1	-1	-1	-1	-1	-1	-1	-1		-1	-1	-1	-1	-1	1	-1	-1	1	-1		2	-1	-1	-1	-1	-1	2	-1	0	-1	-1		-1	2		2
-1		-1	-1	-1	-1	-1	2	-1	2	-1	-1	-1	-1	-1	-1	-1	-1	-1	-1	-1	-1		-1	-1	-1	-1	-1	1	-1	-1	1	-1		2	-1	-1	-1	-1	-1	2	-1	0	-1	-1		-1	2		2
-1		-1	-1	-1	-1	-1	2	-1	2	-1	-1	-1	-1	-1	-1	-1	-1	-1	-1	-1	-1		-1	-1	-1	-1	-1	1	-1	-1	1	-1		2		-1	-1	-1	-1	2	-1	0		-1			2		2
-1		-1	-1	-1	-1	-1	2	-1	2	-1	-1	-1	-1	-1	-1	-1	-1	-1	-1	-1	-1		-1	-1	-1	-1	-1	1	-1	-1	1	-1		2		-1	-1	-1	-1	2	-1	0		-1		-1	2		2
-1		-1	-1	-1	-1	-1	2	-1	2	-1	-1	-1	-1	-1	-1	-1	-1	-1	-1	-1	-1		-1	-1	-1	-1	-1	1	-1	-1	1	-1		2	-1	-1	-1	-1	-1	2	-1	0		-1		-1	2		2
-1		-1	-1	-1	-1	-1	2	-1	2	-1	-1	-1	-1	-1	-1	-1	-1	-1	-1	-1	-1		-1	-1	-1	-1	-1	1	-1	-1	1	-1		2	-1	-1	-1	-1	-1	2	-1	0		-1		-1	2		2
-1	-1	-1	-1	-1	-1	-1	2	-1	2	-1	-1	-1	-1	-1	-1	-1	-1	-1	-1	-1	-1		-1	-1	-1	-1	-1	1	-1	-1	1	-1		2	-1	-1	-1	-1	-1	2	-1	0	-1	-1		-1	2		2
-1	-1	-1	-1	-1	-1	-1	2	-1	2	-1	-1	-1	-1	-1	-1	-1	-1	-1	-1	-1	-1		-1	-1	-1	-1	-1	1	-1	-1	1	-1		2	-1	-1	-1	-1	-1	2	-1	0	-1	-1		-1	2	-1	2
-1	-1	-1	-1	-1	-1	-1	2	-1	2	-1	-1	-1	-1	-1	-1	-1	-1	-1	-1	-1	-1		-1	-1	-1	-1	-1	1	-1	-1	1	-1		2	-1	-1	-1	-1	-1	2	-1	0	-1	-1		-1	2	-1	2
-1	-1	-1	-1	-1	-1	-1	2	-1	2	-1	-1	-1	-1	-1	-1	-1	-1	-1	-1	-1	-1		-1	-1	-1	-1	-1	1	-1	-1	1	-1		2	-1	-1	-1	-1	-1	2	-1	0	-1	-1		-1	2	-1	2
-1	-1	-1	-1	-1	-1	-1	2	-1	2	-1	-1	-1	-1	-1	-1	-1	-1	-1	-1	-1	-1		-1	-1	-1	-1	-1	1	-1	-1	1	-1		2	-1	-1	-1	-1	-1	2	-1	0	-1	-1		-1	2	-1	2
-1	-1	-1	-1	-1	-1	-1	2	-1	2	-1	-1	-1	-1	-1	-1	-1	-1	-1	-1	-1	-1		-1	-1	-1	-1	-1	1	-1	-1	1	-1		2	-1	-1	-1	-1	-1	2	-1	0	-1	-1		-1	2	-1	2
-1	-1	-1	-1	-1	-1	-1	2	-1	2	-1	-1	-1	-1	-1	-1	-1	-1	-1	-1	-1	-1		-1	-1	-1	-1	-1	1	-1	-1	1	-1		2	-1	-1	-1	-1	-1	2	-1	0	-1	-1		-1	2	-1	2
-1	-1	-1	-1	-1	-1	-1	2	-1	2	-1	-1	-1	-1	-1	-1	-1	-1	-1		-1	-1		-1	-1	-1	-1	-1	1	-1	-1	1	-1		2		-1	-1	-1	-1	2	-1	0	-1	-1	-1	-1	2	-1	2
-1	-1	-1	-1	-1	-1	-1	2	-1	2	-1	-1	-1	-1	-1	-1	-1	-1	-1		-1			-1	-1	-1	-1	-1	1	-1	-1	1	-1		2		-1	-1	-1	-1	2	-1	0	-1	-1	-1	-1	2	-1	2
-1		-1	-1	-1	-1	-1	2	-1	2	-1	-1	-1	-1	-1	-1	-1	-1	-1	-1	-1	-1	-1	-1	-1	-1	-1	-1	1	-1	-1	1	-1		2		-1	-1	-1	-1	2	-1	0	-1	-1	-1	-1	2	-1	2
-1		-1	-1	-1	-1	-1	2	-1	2	-1	-1	-1	-1	-1	-1	-1	-1	-1	-1	-1	-1	-1	-1	-1	-1	-1	-1	1	-1	-1	1	-1		2	-1	-1	-1	-1	-1	2	-1	0	-1	-1	-1	-1	2	-1	2
-1	-1	-1	-1	-1	-1	-1	2	-1	2	-1	-1	-1	-1	-1	-1	-1	-1	-1	-1	-1	-1	-1	-1	-1	-1	-1	-1	1	-1	-1	1	-1		2	-1	-1	-1	-1	-1	2	-1	0	-1	-1	-1	-1	2	-1	2
-1	-1	-1	-1	-1	-1	-1	2	-1	2	-1	-1	-1	-1	-1	-1	-1	-1	-1	-1	-1	-1	-1	-1	-1	-1	-1	-1	1	-1	-1	1	-1		2	-1	-1	-1	-1	-1	2	-1	0	-1	-1	-1	-1	2	-1	2
-1		-1	-1	-1	-1	-1	2	-1	2	-1	-1	-1	-1	-1	-1	-1	-1	-1	-1	-1	-1	-1	-1	-1	-1	-1	-1	1	-1	-1	1	-1		2	-1	-1	-1	-1	-1	2	-1	0	-1	-1	-1	-1	2	-1	2
-1	-1	-1	-1	-1	-1	-1	2	-1	2	-1	-1	-1	-1	-1	-1	-1	-1	-1	-1	-1	-1	-1	-1	-1	-1	-1	-1	1	-1	-1	1	-1		2	-1	-1	-1	-1	-1	2	-1	0	-1	-1	-1	-1	2	-1	2
-1		-1	-1	-1	-1	-1	2	-1	2	-1	-1	-1	-1	-1	-1	-1	-1	-1	-1	-1	-1	-1	-1	-1	-1	-1	-1	1	-1	-1	1	-1		2	-1	-1	-1	-1	-1	2	-1	0		-1		-1	2	-1	2
-1		-1	-1	-1	-1	-1	2	-1	2	-1	-1	-1	-1	-1	-1	-1	-1	-1	-1	-1	-1	-1	-1	-1	-1	-1	-1	1	-1	-1	1	-1		2		-1	-1	-1	-1	2	-1	0		-1		-1	2	-1	2
-1		-1	-1	-1	-1	-1	2	-1	2	-1	-1	-1	-1	-1	-1	-1	-1	-1	-1	-1	-1	-1	-1	-1	-1	-1	-1	1	-1	-1	1	-1		2		-1	-1	-1	-1	2	-1	0		-1		-1	2	-1	2
-1		-1	-1	-1	-1	-1	2	-1	2	-1	-1	-1	-1	-1	-1	-1	-1	-1	-1	-1	-1	-1	-1	-1	-1	-1	-1	1	-1	-1	1	-1		2	-1	-1	-1	-1	-1	2	-1	0		-1		-1	2	-1	2
-1	-1	-1	-1	-1	-1	-1	2	-1	2	-1	-1	-1	-1	-1	-1	-1	-1	-1	-1	-1	-1	-1	-1	-1	-1	-1	-1	1	-1	-1	1	-1		2	-1	-1	-1	-1	-1	2	-1	0		-1		-1	2	-1	2
-1	-1	-1	-1	-1	-1	-1	2	-1	2	-1	-1	-1	-1	-1	-1	-1	-1	-1	-1	-1	-1	2	-1	-1	-1	-1	-1	1	-1	-1	1	-1		2	-1	-1	-1	-1	-1	2	-1	0		-1		-1	2	-1	2
-1	-1	-1	-1	-1	-1	-1	2	-1	2	-1	-1	-1	-1	-1	-1	-1	-1	-1	-1	-1	-1	2	-1	-1	-1	-1	-1	1	-1	-1	1	-1		2	-1	-1	-1	-1	-1	2	-1	0		-1	-1	-1	2	-1	2
-1	-1	-1	-1	-1	-1	-1	2	-1	2	-1	-1	-1	-1	-1	-1	-1	-1	-1	-1	-1	-1	2	-1	-1	-1	-1	-1	1	-1	-1	1	-1		2	-1	-1	-1	-1	-1	2	-1	0		-1	-1	-1	2	-1	2
-1	-1	-1	-1	-1	-1	-1	2	-1	2	-1	-1	-1	-1	-1	-1	-1	-1	-1	-1	-1	-1	2	-1	-1	-1	-1	-1	1	-1	-1	1	-1		2		-1	-1	-1	-1	2	-1	0		-1	-1	-1	2	-1	2
-1	-1	-1	-1	-1	-1	-1	2	-1	2	-1	-1	-1	-1	-1	-1	-1	-1	-1	-1	-1	-1	2	-1	-1	-1	-1	-1	1	-1	-1	1	-1		2		-1	-1	-1	-1	2	-1	0		-1	-1	-1	2	-1	2
-1	-1	-1	-1	-1	-1	-1	2	-1	2	-1	-1	-1	-1	-1	-1	-1	-1	-1	-1	-1	-1	2	-1	-1	-1	-1	-1	1	-1	-1	1	-1		2	-1	-1	-1	-1	-1	2	-1	0		-1	-1	-1	2	-1	2
-1	-1	-1	-1	-1	-1	-1	2	-1	2	-1	-1	-1	-1	-1	-1	-1	-1	-1	-1	-1	-1	2	-1	-1	-1	-1	-1	1	-1	-1	1	-1		2	-1	-1	-1	-1	-1	2	-1	0		-1	-1	-1	2	-1	2
-1	-1	-1	-1	-1	-1	-1	2	-1	2	-1	-1	-1	-1	-1	-1	-1	-1	-1	-1	-1	-1	2	-1	-1	-1	-1	-1	1	-1	-1	1	-1		2	-1	-1	-1	-1	-1	2	-1	0		-1	-1	-1	2	-1	2
-1	-1		-1	-1	-1	-1	2	-1	2	-1	-1	-1	-1	-1	-1	-1	-1	-1	-1	-1	-1	2	-1	-1	-1	-1	-1	1	-1	-1	1	-1		2	-1	-1	-1	-1	-1	2	-1	0		-1	-1	-1	2	-1	2
-1	-1	-1	-1	-1	-1	-1	2	-1	2	-1	-1	-1	-1	-1	-1	-1	-1	-1	-1	-1	-1	2	-1	-1	-1	-1	-1	1	-1	-1	2	-1		2	-1	-1	-1	-1	-1	2	-1	0		-1	-1	-1	2		2
-1	-1	-1	-1	-1	-1	-1	2	-1	2	-1	-1	-1	-1	-1	-1	-1	-1	-1	-1	-1	-1	2	-1	-1	-1	-1	-1	1	-1	-1	2	-1		2	-1	-1	-1	-1	-1	2	-1	0		-1	-1	-1	2		2
-1	-1	-1	-1	-1	-1	-1	2	-1	2	-1	-1	-1	-1	-1	-1	-1	-1	-1	-1	-1	-1	2	-1	-1	-1	-1	-1	1	-1	-1	2	-1		2	-1	-1	-1	-1	-1	2	-1	0		-1	-1	-1	2		2
-1	-1	-1	-1	-1	-1	-1	2	-1	2	-1	-1	-1	-1	-1	-1	-1	-1	-1	-1	-1	-1	2	-1	-1	-1	-1	-1	1	-1	-1	2	-1		2	-1	-1	-1	-1	-1	2	-1	0		-1	-1	-1	2		2
-1	-1	-1	-1	-1	-1		2	-1	2	-1	-1	-1	-1	-1	-1	-1	-1	-1	-1	-1	-1	2	-1	-1	-1	-1	-1	1	-1	-1	2	-1		2	-1	-1	-1	-1	-1	2	-1	0		-1	-1	-1	2		2
-1	-1	-1	-1	-1	-1		2	-1	2	-1	-1	-1	-1	-1	-1	-1	-1	-1	-1	-1	-1	2	-1	-1	-1	-1	-1	1	-1	-1	2	-1		2	-1	-1	-1	-1	-1	2	-1	0		-1	-1	-1	2		2
-1	-1	-1	-1	-1	-1		2	-1	2	-1	-1	-1	-1	-1	-1	-1	-1	-1	-1	-1	-1	2	-1	-1	-1	-1	-1	1	-1	-1	2	-1		2	-1	-1	-1	-1	-1	2	-1	0		-1		-1	2		2
-1	-1	-1	-1	-1	-1	-1	2	-1	2	-1	-1	-1	-1	-1	-1	-1	-1	-1	-1	-1	-1	2	-1	-1	-1	-1		1	-1	-1	2	-1		2	-1	-1	-1	-1	-1	2	-1	0		-1	-1	-1	2		2
-1		-1	-1	-1	-1	-1	2	-1	2	-1	-1	-1	-1	-1	-1	-1	-1	-1	-1	-1	-1	2	-1	-1	-1	-1		1	-1	-1	2	-1		2	-1	-1	-1	-1	-1	2	-1	0		-1	-1	-1	2		2
-1		-1	-1	-1	-1	-1	2	-1	2	-1	-1	-1	-1	-1	-1	-1	-1	-1	-1	-1	-1	2	-1	-1	-1	-1		1	-1	-1	2	-1		2	-1	-1	-1	-1	-1	2	-1	0		-1	-1	-1	2		2
-1		-1	-1	-1	-1	-1	2	-1	2	-1	-1	-1	-1	-1	-1	-1	-1	-1	-1	-1	-1	2	-1	-1	-1	-1		1	-1	-1	2	-1		2	-1	-1	-1	-1	-1	2	-1	0		-1	-1	-1	2		2
-1	-1	-1	-1	-1	-1	-1	2	-1	2	-1	-1	-1	-1	-1	-1	-1	-1	-1	-1	-1	-1	2	-1	-1	-1	-1		1	-1	-1	2	-1		2	-1	-1	-1	-1	-1	2	-1	0		-1	-1	-1	2		2
-1		-1	-1	-1	-1	-1	2	-1	2	-1	-1	-1	-1	-1	-1	-1	-1	-1	-1	-1	-1	2	-1	-1	-1	-1	-1	1	-1	-1	2	-1		2	-1	-1	-1	-1	-1	2	-1	0	-1	-1	-1	-1	2		2
-1		-1	-1	-1		-1	2	-1	2	-1	-1	-1	-1	-1	-1	-1	-1	-1	-1	-1	-1	2	-1	-1	-1	-1	-1	1	-1	-1	2	-1		2	-1	-1	-1	-1	-1	2	-1	0	-1	-1	-1	-1	2		2
-1		-1	-1	-1		-1	2	-1	2	-1	-1	-1	-1	-1	-1	-1	-1	-1	-1	-1	-1	2	-1	-1	-1	-1	-1	-1	-1	-1	2	-1		2	-1	-1	-1	-1	-1	2	-1	0	-1	-1	-1	-1	2		2
-1		-1	-1	-1		-1	2	-1	2	-1	-1	-1	-1	-1	-1	-1	-1	-1	-1	-1	-1	2	-1	-1	-1	-1	-1	-1	-1	-1	2	-1		2	-1	-1	-1	-1	-1	2	-1	0	-1	-1	-1	-1	2		2
-1		-1	-1	-1		-1	2	-1	2	-1	-1	-1	-1	-1	-1	-1	-1	-1	-1	-1	-1	2	-1	-1	-1	-1	-1	-1	-1	-1	2	-1		2	-1	-1	-1	-1	-1	2	-1	0	-1	-1	-1	-1	2		2
-1		-1	-1	-1		-1	2	-1	2	-1	-1	-1	-1	-1	-1	-1	-1	-1	-1	-1	-1	2	-1	-1	-1	-1	-1	-1	-1	-1	2	-1		2	-1	-1	-1	-1	-1	2	-1	0	-1	-1	-1	-1	2		2
-1		-1	-1	-1		-1	2	-1	2	-1	-1	-1	-1	-1	-1	-1	-1	-1	-1	-1	-1	2	-1	-1	-1	-1	-1	-1	-1	-1	2	-1		2	-1		-1	-1	-1	2	-1	0	-1	-1	-1	-1	2		2
-1		-1	-1	-1		-1	2	-1	2	-1	-1	-1	-1	-1	-1	-1	-1	-1	-1	-1	-1	2	-1	-1	-1	-1	-1	-1	-1	-1	2	-1		2	-1		-1	-1	-1	2	-1	0	-1	-1	-1	-1	2		2
-1	-1	-1	-1	-1	-1	-1	2	-1	2	-1	-1	-1	-1	-1	-1	-1	-1	-1	-1	-1	-1	2	-1	-1	-1	-1	-1	-1	-1	-1	2	-1		2	-1	-1	-1	-1	-1	2	-1	0	-1	-1	-1	-1	2		2
-1	-1	-1	-1	-1	-1	-1	2	-1	2	-1	-1	-1	-1	-1	-1	-1	-1	-1	-1	-1	-1	2	-1	-1	-1	-1	-1	-1	-1	-1	2	-1		2	-1		-1	-1	-1	2	-1	0	-1	-1	-1	-1	2		2
-1	-1	-1	-1	-1	-1	-1	2	-1	2	-1	-1	-1	-1	-1	-1	-1	-1	-1	-1	-1	-1	2	-1	-1	-1	-1	-1		-1	-1	2	-1		2	-1	-1	-1	-1	-1	2	-1	0	-1	-1	-1	-1	2		2
-1	-1	-1	-1	-1	-1	-1	2	-1	2	-1	-1	-1	-1	-1	-1	-1	-1	-1	-1	-1	-1	2	-1	-1	-1	-1	-1		-1	-1	2	-1		2	-1	-1	-1	-1	-1	2	-1	0	-1	-1	-1	-1	2		2
-1	-1	-1	-1	-1	-1	-1	2	-1	2	-1	-1	-1	-1	-1	-1	-1	-1	-1	-1	-1	-1	2	-1	-1	-1	-1	-1		-1	-1	2	-1		2	-1	-1	-1	-1	-1	2	-1	0	-1	-1	-1	-1	2		2
-1	-1	-1	-1	-1	-1	-1	2	-1	2	-1	-1	-1	-1	-1	-1	-1	-1	-1	-1	-1	-1	2	-1	-1	-1	-1	-1		-1	-1	2	-1		2	-1	-1	-1	-1	-1	2	-1	0	-1	-1	-1	-1	2		2
-1	-1	-1	-1	-1	-1	-1	2	-1	2	-1	-1	-1	-1	-1	-1	-1	-1	-1	-1	-1	-1	2	-1	-1	-1	-1	-1		-1	-1	2	-1		2	-1	-1	-1	-1	-1	2	-1	0		-1	-1	-1	2	-1	2
-1	-1	-1	-1	-1	-1		2	-1	2	-1	-1	-1	-1	-1	-1	-1	-1	-1	-1	-1	-1	2	-1	-1	-1	-1	-1		-1	-1	2	-1		2	-1	-1	-1	-1	-1	2	-1	0		-1	-1	-1	2	-1	2
-1	-1	-1	-1	-1	-1	-1	2	-1	2	-1	-1	-1	-1	-1	-1	-1	-1	-1	-1	-1	-1	2	-1	-1	-1	-1	-1		-1	-1	2	-1		2	-1	-1	-1	-1	-1	2	-1	0		-1	-1	-1	2	-1	2
-1	-1	-1		-1	-1	-1	2	-1	2	-1	-1	-1	-1	-1	-1	-1	-1	-1	-1	-1	-1	2	-1	-1	-1	-1	-1		-1	-1	2	-1		2	-1	-1	-1	-1	-1	2	-1	0		-1	-1	-1	2	-1	2
-1	-1	-1	-1	-1	-1	-1	2	-1	2	-1	-1	-1	-1	-1	-1	-1	-1	-1	-1	-1	-1	2	-1	-1	-1	-1	-1		-1	-1	2	-1		2	-1		-1	-1	-1	2	-1	0		-1	-1	-1	2	-1	2
-1	-1	-1	-1		-1	-1	2	-1	2	-1	-1	-1	-1	-1	-1	-1	-1	-1	-1	-1	-1	2	-1	-1	-1	-1	-1		-1	-1	2	-1		2	-1		-1	-1	-1	2	-1	0		-1	-1	-1	2		2
-1	-1	-1	-1	-1	-1	-1	2	-1	2	-1	-1	-1	-1	-1	-1	-1	-1	-1	-1	-1	-1	2	-1	-1	-1	-1	-1		-1	-1	2	-1		2	-1	-1	-1	-1	-1	2	-1	0		-1	-1	-1	2		2
-1	-1	-1	-1	-1	-1	-1	2	-1	2	-1	-1	-1	-1	-1	-1	-1	-1	-1	-1	-1	-1	2	-1	-1	-1	-1	-1	-1	-1	-1	2	-1		2	-1		-1	-1	-1	2	-1	0		-1	-1	-1	2		2
-1	-1	-1	-1	-1	-1	-1	2	-1	2	-1	-1	-1	-1	-1	-1	-1	-1	-1	-1	-1	-1	2	-1	-1	-1	-1	-1	-1	-1	-1	2	-1		2	-1		-1	-1	-1	2	-1	0		-1	-1	-1	2		2
-1	-1	-1	-1	-1	-1	-1	2	-1	2	-1	-1	-1	-1	-1	-1	-1	-1	-1	-1	-1	-1	2	-1	-1	-1	-1	-1	-1	-1	-1	2	-1		2	-1	-1	-1	-1	-1	2	-1	0		-1	-1	-1	2		2
-1	-1	-1	-1	-1	-1	-1	2	-1	2	-1	-1	-1	-1	-1	-1	-1	-1	-1	-1	-1	-1	2	-1	-1	-1	-1	-1	-1	-1	-1	2	-1		2	-1	-1	-1	-1	-1	2	-1	0		-1	-1	-1	2		2
-1	-1	-1	-1	-1	-1	-1	2	-1	2	-1	-1	-1	-1	-1	-1	-1	-1	-1	-1	-1	-1	2	-1	-1	-1	-1	-1	-1	-1	-1	2	-1		2	-1		-1	-1	-1	2	-1	0		-1	-1	-1	2		2
-1	-1	-1	-1	-1	-1	-1	2	-1	2	-1	-1	-1	-1	-1	-1	-1	-1	-1	-1	-1	-1	2	-1	-1	-1	-1	-1	-1	-1	-1	2	-1		2	-1	-1	-1	-1	-1	2	-1	0		-1	-1	-1	2		2
-1	-1		-1	-1	-1	-1	2	-1	2	-1	-1	-1	-1	-1	-1	-1	-1	-1	-1	-1	-1	2	-1	-1	-1	-1	-1	-1	-1	-1	2	-1		2	-1	-1	-1	-1	-1	2	-1	0		-1	-1	-1	2		2
-1	-1		-1	-1	-1	-1	2	-1	2	-1	-1	-1	-1	-1	-1	-1	-1	-1	-1	-1	-1	2	-1	-1	-1	-1	-1	-1	-1	-1	2	-1		2	-1	-1	-1	-1	-1	2	-1	0		-1	-1	-1	2		2
-1	-1		-1	-1	-1	-1	2	-1	2	-1	-1	-1	-1	-1	-1	-1	-1	-1	-1	-1	-1	2	-1	-1	-1	-1	-1	-1	-1	-1	2	-1		2	-1	-1	-1	-1	-1	2	-1	0		-1	-1	-1	2		2
-1	-1		-1	-1	-1	-1	2	-1	2	-1	-1	-1	-1	-1	-1	-1	-1	-1	-1	-1	-1	2	-1	-1	-1	-1	-1	-1	-1	-1	2	-1		2	-1		-1	-1	-1	2	-1	0		-1	-1	-1	2		2
-1	-1		-1	-1	-1	-1	2	-1	2	-1	-1	-1	-1	-1	-1	-1	-1	-1	-1	-1	-1	2	-1	-1	-1	-1	-1	-1	-1	-1	2	-1		2	-1		-1	-1	-1	2	-1	0		-1	-1	-1	2		2
-1	-1		-1	-1	-1	-1	2	-1	2	-1	-1	-1	-1	-1	-1	-1	-1	-1	-1	-1	-1	2	-1	-1	-1	-1	-1	2	-1	-1	2	-1		2	-1	-1	-1	-1	-1	2	-1	0		-1	-1	-1	2		2
-1	-1		-1	-1	-1	-1	2	-1	2	-1	-1	-1	-1	-1	-1	-1	-1	-1	-1	-1	-1	2	-1	-1	-1	-1	-1	2	-1	-1	2	-1		2	-1		-1	-1	-1	2	-1	0		-1	-1	-1	2		2
-1	-1		-1	-1	-1	-1	2	-1	2	-1	-1	-1	-1	-1	-1	-1	-1	-1	-1	-1	-1	2	-1	-1	-1	-1	-1	2	-1	-1	2	-1		2	-1	-1	-1	-1	-1	2	-1	0		-1	-1	-1	2		2
-1	-1		-1	-1	-1	-1	2	-1	2	-1	-1	-1	-1	-1	-1	-1	-1	-1	-1	-1	-1	2	-1	-1	-1	-1	-1	2	-1	-1	2	-1		2	-1	-1	-1	-1	-1	2	-1	0		-1	-1	-1	2		2
-1	-1		-1	-1	-1	-1	2	-1	2	-1	-1	-1	-1	-1	-1	-1	-1	-1	-1	-1	-1	2	-1	-1	-1	-1	-1	2	-1	-1	2	-1		2	-1	-1	-1	-1	-1	2	-1	0		-1	-1	-1	2		2
-1	-1	-1	-1	-1	-1	-1	2	-1	2	-1	-1	-1	-1	-1	-1	-1	-1	-1	-1	-1	-1	2	-1	-1	-1	-1	-1	2	-1	-1	2	-1		2	-1	-1	-1	-1	-1	2	-1	0		-1	-1	-1	2		2
	-1	-1	-1	-1	-1	-1	2	-1	2	-1	-1	-1	-1	-1	-1	-1	-1	-1	-1	-1	-1	2	-1	-1	-1	-1	-1	2	-1	-1	2	-1		2	-1	-1	-1	-1	-1	2	-1	0		-1	-1	-1	2		2
-1	-1	-1	-1	-1	-1	-1	2	-1	2	-1	-1	-1	-1	-1	-1	-1	-1	-1	-1	-1	-1	2	-1	-1	-1	-1	-1	2	-1	-1	2	-1		2	-1	-1	-1	-1	-1	2	-1	0	-1	-1	-1	-1	2		2
-1	-1	-1	-1	-1	-1	-1	2	-1	2	-1	-1	-1	-1	-1	-1	-1	-1	-1	-1	-1	-1	2	-1	-1	-1	-1	-1	2	-1	-1	2	-1		2	-1	-1	-1	-1	-1	2	-1	0	-1	-1	-1	-1	2		2
-1	-1	-1	-1	-1	-1	-1	2	-1	2	-1	-1	-1	-1	-1	-1	-1	-1	-1	-1	-1	-1	2	-1	-1	-1	-1	-1	2	-1	-1	2	-1		2	-1	-1	-1	-1	-1	2	-1	0	-1	-1	-1	-1	2		2
-1	-1		-1	-1	-1	-1	2	-1	2	-1	-1	-1	-1	-1	-1	-1	-1	-1	-1	-1	-1	2	-1	-1	-1	-1	-1	2	-1	-1	2	-1		2	-1	-1	-1	-1	-1	2	-1	0	-1	-1	-1	-1	2		2
	-1	-1	-1	-1	-1	-1	2	-1	2	-1	-1	-1	-1	-1	-1	-1	-1	-1	-1	-1	-1	2	-1	-1	-1	-1	-1	2	-1	-1	2	-1		2	-1		-1	-1	-1	2	-1	0	-1	-1	-1	-1	2		2
	-1		-1	-1	-1	-1	2	-1	2	-1	-1	-1	-1	-1	-1	-1	-1	-1	-1	-1	-1	2	-1	-1	-1	-1	-1	2	-1	-1	2	-1		2	-1	-1	-1	-1	-1	2	-1	0	-1	-1	-1	-1	2		2
	-1		-1	-1	-1	-1	2	-1	2	-1	-1	-1	-1	-1	-1	-1	-1	-1	-1	-1	-1	2	-1	-1	-1	-1	-1	2	-1	-1	2	-1		2	-1	-1	-1	-1	-1	2	-1	0	-1	-1	-1	-1	2		2
-1	-1	-1	-1	-1	-1	-1	2	-1	2	-1	-1	-1	-1	-1	-1	-1	-1	-1	-1	-1	-1	2	-1	-1	-1	-1	-1	2	-1	-1	2	-1		2	-1	-1	-1	-1	-1	2	-1	0	-1	-1	-1	-1	2		2
-1	-1	-1	-1	-1	-1	-1	2	-1	2	-1	-1	-1	-1	-1	-1	-1	-1	-1	-1	-1	-1	2	-1	-1	-1	-1	-1	2	-1	-1	2	-1		2	-1	-1	-1	-1	-1	2	-1	0	-1	-1	-1	-1	2		2
-1	-1	-1	-1	-1	-1	-1	2	-1	2	-1	-1	-1	-1	-1	-1	-1	-1	-1	-1	-1	-1	2	-1	-1	-1	-1	-1	2	-1	-1	2	-1		2	-1	-1	-1	-1	-1	2	-1	0	-1	-1	-1	-1	2		2
-1	-1	-1	-1	-1	-1	-1	2	-1	2	-1	-1	-1	-1	-1	-1	-1	-1	-1	-1	-1	-1	2	-1	-1	-1	-1	-1	2	-1	-1	2	-1		2	-1		-1	-1	-1	2	-1	0		-1	-1	-1	2		2
-1	-1	-1	-1	-1	-1	-1	2	-1	2	-1	-1	-1	-1	-1	-1	-1	-1	-1	-1	-1	-1	2	-1	-1	-1	-1	-1	2	-1	-1	2	-1		2	-1	-1	-1	-1	-1	2	-1	0		-1	-1	-1	2		2
-1	-1	-1	-1	-1	-1	-1	2	-1	2	-1	-1	-1	-1	-1	-1	-1	-1	-1	-1	-1	-1	2	-1	-1	-1	-1	-1	2	-1	-1	2	-1		2	-1	-1	-1	-1	-1	2		0		-1	-1	-1	2		2
-1	-1	-1	-1	-1	-1	-1	2	-1	2	-1	-1	-1	-1	-1	-1	-1	-1	-1	-1	-1	-1	2	-1	-1	-1	-1	-1	2	-1	-1	2	-1		2	-1	-1	-1	-1	-1	2		0		-1	-1	-1	2		2
-1	-1	-1	-1	-1	-1	-1	2	-1	2	-1	-1	-1	-1	-1	-1	-1	-1	-1	-1	-1	-1	2	-1	-1	-1	-1	-1	2	-1	-1	2	-1		2	-1	-1	-1	-1	-1	2		0		-1	-1	-1	2		2
-1	-1	-1	-1	-1	-1	-1	2	-1	2	-1	-1	-1	-1	-1	-1	-1	-1	-1	-1	-1	-1	2	-1	-1	-1	-1	-1	2	-1	-1	2	-1		2	-1		-1	-1	-1	2		0		-1	-1	-1	2		2
-1	-1	-1	-1	-1	-1	-1	2	-1	2	-1	-1	-1	-1	-1	-1	-1	-1	-1	-1	-1	-1	2	-1	-1	-1	-1	-1	2	-1	-1	2	-1		2	-1	-1	-1	-1	-1	2		0		-1	-1	-1	2		2
-1	-1		-1	-1	-1	-1	2	-1	2	-1	-1	-1	-1	-1	-1	-1	-1	-1	-1	-1	-1	2	-1	-1	-1	-1	-1	2	-1	-1	2	-1		2	-1	-1	-1	-1	-1	2		0		-1	-1	-1	2		2
-1	-1	-1	-1	-1	-1	-1	2	-1	2	-1	-1	-1	-1	-1	-1	-1	-1	-1	-1	-1	-1	2	-1	-1	-1	-1	-1	2	-1	-1	2	-1		2	-1	-1	-1	-1	-1	2		0		-1	-1	-1	2		2
-1	-1	-1	-1	-1	-1	-1	2	-1	2	-1	-1	-1	-1	-1	-1	-1	-1	-1	-1	-1	-1	2	-1	-1	-1	-1	-1	2	-1	-1	2	-1		2	-1	-1	-1	-1	-1	2		0		-1	-1	-1	2		2
-1	-1		-1	-1	-1	-1	2	-1	2	-1	-1	-1	-1	-1	-1	-1	-1	-1	-1	-1	-1	2	-1	-1	-1	-1	-1	2	-1	-1	2	-1		2	-1	-1	-1	-1	-1	2		0		-1	-1	-1	2		2
-1	-1		-1	-1	-1	-1	2	-1	2	-1	-1	-1	-1	-1	-1	-1	-1	-1	-1	-1	-1	2	-1	-1	-1	-1	-1	2	-1	-1	2	-1		2	-1		-1	-1	-1	2		0		-1	-1	-1	2		2
-1	-1		-1	-1	-1	-1	2	-1	2	-1	-1	-1	-1	-1	-1	-1	-1	-1	-1	-1	-1	2	-1	-1	-1	-1	-1	2	-1	-1	2	-1		2	-1	-1	-1	-1	-1	2		0		-1	-1	-1	2		2
-1	-1		-1	-1	-1	-1	2	-1	2	-1	-1	-1	-1	-1	-1	-1	-1	-1	-1	-1	-1	2	-1	-1	-1	-1	-1	2	-1	-1	2	-1		2	-1	-1	-1	-1	-1	2	-1	0		-1	-1	-1	2		2
-1	-1		-1	-1	-1	-1	2	-1	2	-1	-1	-1	-1	-1	-1	-1	-1	-1	-1	-1	-1	2	-1	-1	-1	-1	-1	2	-1	-1	2	-1		2	-1	-1	-1	-1	-1	2	-1	0		-1	-1	-1	2		2
-1			-1	-1	-1	-1	2	-1	2	-1	-1	-1	-1	-1	-1	-1	-1	-1	-1	-1	-1	2	-1	-1	-1	-1	-1	2	-1	-1	2	-1		2	-1	-1	-1	-1	-1	2	-1	0		-1	-1	-1	2		2
-1	-1		-1	-1	-1	-1	2	-1	2	-1	-1	-1	-1	-1	-1	-1	-1	-1	-1	-1	-1	2	-1	-1	-1	-1	-1	2	-1	-1	2	-1		2	-1	-1	-1	-1	-1	2	-1	0		-1	-1	-1	2		2
-1	-1		-1	-1	-1	-1	2	-1	2	-1	-1	-1	-1	-1	-1	-1	-1	-1	-1	-1	-1	2	-1	-1	-1	-1	-1	2	-1	-1	2	-1		2	-1	-1	-1	-1	-1	2	-1	0		-1	-1	-1	2		2
-1	-1		-1	-1	-1	-1	2	-1	2	-1	-1	-1	-1	-1	-1	-1	-1	-1	-1	-1	-1	2	-1	-1	-1	-1	-1	2	-1	-1	2	-1		2	-1	-1	-1	-1	-1	2	-1	0		-1	-1		2		2
-1	-1	-1	-1	-1	-1	-1	2	-1	2	-1	-1	-1	-1	-1	-1	-1	-1	-1	-1	-1	-1	2	-1	-1	-1	-1	-1	2	-1	-1	2	-1		2	-1	-1	-1	-1	-1	2	-1	0		-1	-1	-1	2		2
-1	-1	-1	-1	-1	-1	-1	2	-1	2	-1	-1	-1	-1	-1	-1	-1	-1	-1	-1	-1	-1	2	-1	-1	-1	-1	-1	2	-1	-1	2	-1		2	-1	-1	-1	-1	-1	2	-1	0		-1	-1	-1	2		2
-1	-1		-1	-1	-1	-1	2	-1	2	-1	-1	-1	-1	-1	-1	-1	-1	-1	-1	-1	-1	2	-1	-1	-1	-1	-1	2	-1	-1	2	-1		2	-1	-1	-1	-1	-1	2	-1	0		-1	-1	-1	2		2
-1	-1	-1	-1	-1	-1	-1	2	-1	2	-1	-1	-1	-1	-1	-1	-1	-1	-1	-1	-1	-1	2	-1	-1	-1	-1	-1	2	-1	-1	2	-1		2		-1	-1	-1	-1	2	-1	0		-1	-1	-1	2		2
-1	-1	-1	-1	-1	-1	-1	2	-1	2	-1	-1	-1	-1	-1	-1	-1	-1	-1	-1	-1	-1	2	-1	-1	-1	-1	-1	2	-1	-1	2	-1		2		-1	-1	-1	-1	2	-1	0		-1	-1	-1	2		2
-1	-1	-1	-1	-1	-1	-1	2	-1	2	-1	-1	-1	-1	-1	-1	-1	-1	-1	-1	-1	-1	2	-1	-1	-1	-1	-1	2	-1	-1	2	-1		2	-1	-1	-1	-1	-1	2	-1	0		-1	-1	-1	2		2
-1	-1	-1	-1	-1	-1	-1	2	-1	2	-1	-1	-1	-1	-1	-1	-1	-1	-1	-1	-1	-1	2	-1	-1	-1	-1	-1	2	-1	-1	2	-1		2	-1	-1	-1	-1	-1	2	-1	0		-1	-1	-1	2		2
-1	-1	-1	-1	-1	-1	-1	2	-1	2	-1	-1	-1	-1	-1	-1	-1	-1	-1	-1	-1	-1	2	-1	-1	-1	-1	-1	2	-1	-1	2	-1		2	-1	-1	-1	-1	-1	2	-1	0		-1	-1	-1	2		2
-1	-1	-1	-1	-1	-1	-1	2	-1	2	-1	-1	-1	-1	-1	-1	-1	-1	-1	-1	-1	-1	2	-1	-1	-1	-1	-1	2	-1	-1	2	-1		2	-1	-1	-1	-1	-1	2	-1	0		-1	-1	-1	2		2
-1	-1	-1	-1	-1	-1	-1	2	-1	2	-1	-1	-1	-1	-1	-1	-1	-1	-1	-1	-1	-1	2	-1	-1	-1	-1	-1	2	-1	-1	2	-1		2	-1	-1	-1	-1	-1	2	-1	0		-1	-1	-1	2		2
-1	-1	-1	-1	-1	-1	-1	2	-1	2	-1	-1	-1	-1	-1	-1	-1	-1	-1	-1	-1	-1	2	-1	-1	-1	-1	-1	2	-1	-1	2	-1		2		-1	-1	-1	-1	2	-1	0		-1	-1	-1	2		2
-1	-1	-1	-1	-1	-1	-1	2	-1	2	-1	-1	-1	-1	-1	-1	-1	-1	-1	-1	-1	-1	2	-1	-1	-1	-1	-1	2	-1	-1	2	-1		2	-1	-1	-1	-1	-1	2	-1	0		-1	-1	-1	2		2
-1	-1	-1	-1	-1		-1	2	-1	2	-1	-1	-1	-1	-1	-1	-1	-1	-1	-1	-1	-1	2	-1	-1	-1	-1	-1	2	-1	-1	2	-1		2		-1	-1	-1	-1	2	-1	0		-1	-1	-1	2		2
-1	-1	-1	-1	-1	-1	-1	2	-1	2	-1	-1	-1	-1	-1	-1	-1	-1	-1	-1	-1	-1	2	-1	-1	-1	-1	-1	2	-1	-1	2	-1		2	-1	-1	-1	-1	-1	2	-1	0		-1	-1	-1	2		2
-1	-1	-1	-1	-1	-1	-1	2	-1	2	-1	-1	-1	-1	-1	-1	-1	-1	-1		-1	-1	2	-1	-1	-1	-1	-1	2	-1	-1	2	-1		2	-1	-1	-1	-1	-1	2	-1	0		-1	-1	-1	2		2
-1	-1	-1	-1	-1	-1	-1	2	-1	2	-1	-1	-1	-1	-1	-1	-1	-1	-1		-1	-1	2	-1	-1	-1	-1	-1	2	-1	-1	2	-1		2	-1	-1	-1	-1	-1	2	-1	0		-1	-1	-1	2		2
-1	-1	-1	-1	-1	-1	-1	2	-1	2	-1	-1	-1	-1	-1	-1	-1	-1	-1		-1	-1	2	-1	-1	-1	-1	-1	2	-1	-1	2	-1		2	-1	-1	-1	-1	-1	2	-1	0		-1	-1	-1	2		2
-1	-1	-1	-1	-1		-1	2	-1	2	-1	-1	-1	-1	-1	-1	-1	-1	-1	-1	-1	-1	2	-1	-1	-1	-1	-1	2	-1	-1	2	-1		2		-1	-1	-1	-1	2	-1	0		-1	-1	-1	2		2
-1	-1	-1	-1	-1	-1	-1	2	-1	2	-1	-1	-1	-1	-1	-1	-1	-1	-1	-1	-1	-1	2	-1	-1	-1	-1	-1	2	-1	-1	2	-1		2	-1	-1	-1	-1	-1	2	-1	0	-1	-1	-1	-1	2		2
-1	-1	-1	-1	-1	-1	-1	2	-1	2	-1	-1	-1	-1	-1	-1	-1	-1	-1	-1	-1	-1	2	-1	-1	-1	-1	-1	2	-1	-1	2	-1		2		-1	-1	-1	-1	2	-1	0	-1	-1	-1	-1	2		2
-1	-1	-1	-1	-1	-1	-1	2	-1	2	-1	-1	-1	-1	-1	-1	-1	-1	-1	-1	-1	-1	2	-1	-1	-1	-1	-1	2	-1	-1	2	-1		2	-1	-1	-1	-1	-1	2	-1	0	-1	-1	-1	-1	2		2
-1	-1	-1	-1	-1	-1	-1	2	-1	2	-1	-1	-1	-1	-1	-1	-1	-1	-1	-1	-1	-1	2	-1	-1	-1	-1	-1	2	-1	-1	2	-1		2		-1	-1	-1	-1	2	-1	0	-1	-1	-1	-1	2		2
-1	-1	-1	-1	-1	-1	-1	2	-1	2	-1	-1	-1	-1	-1	-1	-1	-1	-1	-1	-1	-1	2	-1	-1	-1	-1	-1	2	-1	-1	2	-1		2		-1	-1	-1	-1	2		0	-1	-1	-1	-1	2		2
-1	-1	-1	-1	-1	-1	-1	2	-1	2	-1	-1	-1	-1	-1	-1	-1	-1	-1	-1	-1	-1	2	-1	-1	-1	-1	-1	2	-1	-1	2	-1		2	-1	-1	-1	-1	-1	2	-1	0	-1	-1	-1	-1	2		2
-1	-1	-1	-1	-1	-1	-1	2	-1	2	-1	-1	-1	-1	-1	-1	-1	-1	-1	-1	-1	-1	2	-1	-1	-1	-1	-1	2	-1	-1	2	-1		2		-1	-1	-1	-1	2	-1	0	-1	-1	-1	-1	2		2
-1	-1	-1	-1	-1	-1	-1	2	-1	2	-1	-1	-1	-1	-1	-1	-1	-1	-1	-1	-1	-1	2	-1	-1	-1	-1	-1	2	-1	-1	2	-1		2		-1	-1	-1	-1	2	-1	0	-1	-1	-1	-1	2		2
-1	-1	-1	-1	-1	-1	-1	2	-1	2	-1	-1	-1	-1	-1	-1	-1	-1	-1	-1	-1	-1	2	-1	-1	-1	-1	-1	2	-1	-1	2	-1		2		-1	-1	-1	-1	2	-1	0	-1	-1	-1	-1	2		2
-1	-1	-1	-1	-1	-1	-1	2	-1	2	-1	-1	-1	-1	-1	-1	-1	-1	-1	-1	-1	-1	2	-1	-1	-1	-1	-1	2	-1	-1	2	-1		2	-1	-1	-1	-1	-1	2	-1	0	-1	-1	-1	-1	2	-1	2
-1	-1		-1	-1	-1	-1	2	-1	2	-1	-1	-1	-1	-1	-1	-1	-1	-1	-1	-1	-1	2	-1	-1	-1	-1	-1	2	-1	-1	2	-1		2	-1	-1	-1	-1	-1	2	-1	0	-1	-1	-1	-1	2	-1	2
-1	-1	-1	-1	-1	-1	-1	2	-1	2	-1	-1	-1	-1	-1	-1	-1	-1	-1	-1	-1	-1	2	-1	-1	-1	-1	-1	2	-1	-1	2	-1		2		-1	-1	-1	-1	2	-1	0		-1	-1	-1	2	-1	2
-1	-1		-1	-1	-1	-1	2	-1	2	-1	-1	-1	-1	-1	-1	-1	-1	-1	-1	-1	-1	2	-1	-1	-1	-1	-1	2	-1	-1	2	-1		2		-1	-1	-1	-1	2	-1	0		-1	-1	-1	2	-1	2
-1	-1		-1	-1	-1	-1	2	-1	2	-1	-1	-1	-1	-1	-1	-1	-1	-1	-1	-1	-1	2	-1	-1	-1	-1	-1	2	-1	-1	2	-1		2	-1	-1	-1	-1	-1	2	-1	0		-1	-1	-1	2	-1	2
	-1	-1	-1	-1	-1	-1	2	-1	2	-1	-1	-1	-1	-1	-1	-1	-1	-1	-1	-1	-1	2	-1	-1	-1	-1	-1	2	-1	-1	2	-1		2	-1	-1	-1	-1	-1	2	-1	0		-1	-1	-1	2	-1	2
	-1	-1	-1	-1	-1	-1	2	-1	2	-1	-1	-1	-1	-1	-1	-1	-1	-1	-1	-1	-1	2	-1	-1	-1	-1	-1	2	-1	-1	2	-1		2		-1	-1	-1	-1	2	-1	0		-1	-1	-1	2	-1	2
	-1	-1	-1	-1		-1	2	-1	2	-1	-1	-1	-1	-1	-1	-1	-1	-1	-1	-1	-1	2	-1	-1	-1	-1	-1	2	-1	-1	2	-1		2		-1	-1	-1	-1	2	-1	0		-1	-1	-1	2	-1	2
	-1	-1	-1	-1	-1	-1	2	-1	2	-1	-1	-1	-1	-1	-1	-1	-1	-1	-1	-1	-1	2	-1	-1	-1	-1	-1	2	-1	-1	2	-1		2		-1	-1	-1	-1	2	-1	0		-1	-1	-1	2	-1	2
	-1	-1	-1	-1	-1	-1	2	-1	2	-1	-1	-1	-1	-1	-1	-1	-1	-1	-1	-1	-1	2	-1	-1	-1	-1	-1	2	-1	-1	2	-1		2	-1	-1	-1	-1	-1	2	-1	0	-1	-1	-1	-1	2	-1	2
	-1		-1	-1	-1	-1	2	-1	2	-1	-1	-1	-1	-1	-1	-1	-1	-1	-1	-1	-1	2	-1	-1	-1	-1	-1	2	-1	-1	2	-1		2	-1	-1	-1	-1	-1	2	-1	0	-1	-1	-1	-1	2	-1	2
	-1		-1	-1	-1	-1	2	-1	2	-1	-1	-1	-1	-1	-1	-1	-1	-1	-1	-1	-1	2	-1	-1	-1	-1	-1	2	-1	-1	2	-1		2	-1	-1	-1	-1	-1	2	-1	0	-1	-1	-1	-1	2	-1	2
-1	-1		-1	-1	-1	-1	2	-1	2	-1	-1	-1	-1	-1	-1	-1	-1	-1	-1	-1	-1	2	-1	-1	-1	-1	-1	2	-1	-1	2	-1		2	-1	-1	-1	-1	-1	2	-1	0	-1	-1	-1	-1	2	-1	2
-1	-1		-1	-1	-1	-1	2	-1	2	-1	-1	-1	-1	-1	-1	-1	-1	-1	-1	-1	-1	2	-1	-1	-1	-1	-1	2	-1	-1	2	-1		2		-1	-1	-1	-1	2	-1	0	-1	-1	-1	-1	2	-1	2
-1	-1	-1	-1	-1	-1	-1	2	-1	2	-1	-1	-1	-1	-1	-1	-1	-1	-1	-1	-1	-1	2	-1	-1	-1	-1	-1	2	-1	-1	2	-1		2	-1	-1	-1	-1	-1	2	-1	0	-1	-1	-1	-1	2	-1	2
-1	-1	-1	-1	-1	-1	-1	2	-1	2	-1	-1	-1	-1	-1	-1	-1	-1	-1	-1	-1	-1	2	-1	-1	-1	-1	-1	2	-1	-1	2	-1		2	-1	-1	-1	-1	-1	2	-1	0	-1	-1	-1	-1	2	-1	2
-1	-1	-1	-1	-1	-1	-1	2	-1	2	-1	-1	-1	-1	-1	-1	-1	-1	-1	-1	-1	-1	2	-1	-1	-1	-1	-1	2	-1	-1	2	-1		2	-1	-1	-1	-1	-1	2	-1	0	-1	-1	-1	-1	2	-1	2
-1	-1	-1	-1	-1	-1	-1	2	-1	2	-1	-1	-1	-1	-1	-1	-1	-1	-1	-1	-1	-1	2	-1	-1	-1	-1	-1	2	-1	-1	2	-1		2	-1	-1	-1	-1	-1	2	-1	0	-1	-1	-1	-1	2	-1	2
-1	-1	-1	-1	-1	-1	-1	2	-1	2	-1	-1	-1	-1	-1	-1	-1	-1	-1	-1	-1	-1	2	-1	-1	-1	-1	-1	2	-1	-1	2	-1		2	-1	-1	-1	-1	-1	2	-1	0	-1	-1	-1	-1	2		2
-1	-1	-1	-1	-1	-1	-1	2	-1	2	-1	-1	-1	-1	-1	-1	-1	-1	-1	-1	-1	-1	2	-1	-1	-1	-1	-1	2	-1	-1	2	-1		2	-1	-1	-1	-1	-1	2	-1	0	-1	-1	-1	-1	2		2
-1		-1	-1	-1	-1	-1	2	-1	2	-1	-1	-1	-1	-1	-1	-1	-1	-1	-1	-1	-1	2	-1	-1	-1	-1	-1	2	-1	-1	2	-1		2	-1	-1	-1	-1	-1	2	-1	0		-1	-1	-1	2		2
-1		-1	-1	-1	-1	-1	2	-1	2	-1	-1	-1	-1	-1	-1	-1	-1	-1	-1	-1	-1	-1	-1	-1	-1	-1	-1	2	-1	-1	2	-1		2		-1	-1	-1	-1	2	-1	0		-1	-1	-1	2		2
-1		-1	-1	-1	-1	-1	2	-1	2	-1	-1	-1	-1	-1	-1	-1	-1	-1	-1	-1	-1	-1	-1	-1	-1	-1	-1	2	-1	-1	2	-1		2	-1	-1	-1	-1	-1	2	-1	0		-1	-1	-1	2		2
-1		-1	-1	-1	-1	-1	2	-1	2	-1	-1	-1	-1	-1	-1	-1	-1	-1	-1	-1	-1	-1	-1	-1	-1	-1	-1	2	-1	-1	2	-1		2	-1		-1	-1	-1	2	-1	0		-1	-1	-1	2		2
-1	-1	-1	-1	-1	-1	-1		-1	2	-1	-1	-1	-1	-1	-1	-1	-1	-1	-1	-1	-1	-1	-1	-1	-1	-1	-1	2	-1	-1	2	-1		2		-1	-1	-1	-1	2	-1	0		-1	-1	-1	2		2
-1	-1	-1	-1	-1	-1	-1	2	-1	2	-1	-1	-1	-1	-1	-1	-1	-1	-1	-1	-1	-1	-1	-1	-1	-1	-1	-1	2	-1	-1	2	-1		2		-1	-1	-1	-1	2	-1	0		-1	-1	-1	2		2
-1	-1	-1	-1	-1	-1	-1	2	-1	2	-1	-1	-1	-1	-1	-1	-1	-1	-1	-1	-1	-1	-1	-1	-1	-1	-1	-1	2	-1	-1	2	-1		2	-1	-1	-1	-1	-1	2	-1	0		-1	-1	-1	2		2
-1		-1	-1	-1	-1	-1	2	-1	2	-1	-1	-1	-1	-1	-1	-1	-1	-1	-1	-1	-1	-1	-1	-1	-1	-1	-1	2	-1	-1	2	-1		2	-1	-1	-1	-1	-1	2	-1	0	-1	-1	-1	-1	2		2
-1		-1	-1	-1	-1	-1	2	-1	2	-1	-1	-1	-1	-1	-1	-1	-1	-1	-1	-1	-1	-1	-1	-1	-1	-1	-1	2	-1	-1	2	-1		2	-1	-1	-1	-1	-1	2	-1	0	-1	-1	-1	-1	2	-1	2
-1	-1	-1	-1	-1	-1	-1	2	-1	2	-1	-1	-1	-1	-1	-1	-1	-1	-1	-1	-1	-1	-1	-1	-1	-1	-1	-1	2	-1	-1	2	-1		2	-1	-1	-1	-1	-1	2	-1	0	-1	-1	-1	-1	2	-1	2
	-1	-1	-1	-1	-1	-1	2	-1	2	-1	-1	-1	-1	-1	-1	-1	-1	-1	-1	-1	-1	-1	-1	-1	-1	-1	-1	2	-1	-1	2	-1		2	-1	-1	-1	-1	-1	2	-1	0	-1	-1	-1	-1	2	-1	2
		-1	-1	-1	-1	-1	2	-1	2	-1	-1	-1	-1	-1	-1	-1	-1	-1	-1	-1	-1	2	-1	-1	-1	-1	-1	2	-1	-1	2	-1		2	-1	-1	-1	-1	-1	2	-1	0	-1	-1	-1	-1	2	-1	2
-1	-1	-1	-1	-1	-1	-1	2	-1	2	-1	-1	-1	-1	-1	-1	-1	-1	-1	-1	-1	-1	2	-1	-1	-1	-1	-1	2	-1	-1	2	-1		2	-1	-1	-1	-1	-1	2	-1	0	-1	-1	-1	-1	2	-1	2
-1	-1		-1	-1	-1	-1	2	-1	2	-1	-1	-1	-1	-1	-1	-1	-1	-1	-1	-1	-1	2	-1	-1	-1	-1	-1	2	-1	-1	2	-1		2	-1	-1	-1	-1	-1	2	-1	0	-1	-1	-1	-1	2	-1	2
-1	-1		-1	-1	-1	-1	2	-1	2	-1	-1	-1	-1	-1	-1	-1	-1	-1	-1	-1	-1	2	-1	-1	-1	-1	-1	2	-1	-1	2	-1		2	-1		-1	-1	-1	2	-1	0	-1	-1	-1	-1	2	-1	2
-1		-1	-1	-1	-1	-1	2	-1	2	-1	-1	-1	-1	-1	-1	-1	-1	-1	-1	-1	-1	2	-1	-1	-1	-1	-1	2	-1	-1	2	-1		2	-1	-1	-1	-1	-1	2	-1	0	-1	-1	-1	-1	2	-1	2
-1				-1	-1	-1	2	-1	2	-1	-1	-1	-1	-1	-1	-1	-1	-1	-1	-1	-1	2	-1	-1	-1	-1	-1	2	-1	-1	2	-1		2	-1		-1	-1	-1	2	-1	0	-1	-1	-1	-1	2	-1	2
-1			-1	-1	-1	-1	2	-1	2	-1	-1	-1	-1	-1	-1	-1	-1	-1	-1	-1	-1	2	-1	-1	-1	-1	-1	2	-1	-1	2	-1		2	-1		-1	-1	-1	2	-1	0	-1	-1	-1	-1	2	-1	2
-1		-1	-1	-1	-1	-1	2	-1	2	-1	-1	-1	-1	-1	-1	-1	-1	-1	-1	-1	-1	2	-1	-1	-1	-1	-1	2	-1	-1	2	-1		2		-1	-1	-1	-1	2	-1	0	-1	-1	-1	-1	2	-1	2
-1		-1	-1	-1	-1	-1	2	-1	2	-1	-1	-1	-1	-1	-1	-1	-1	-1	-1	-1	-1	2	-1	-1	-1	-1	-1	2	-1	-1	2	-1		2	-1	-1	-1	-1	-1	2	-1	0	-1	-1	-1	-1	2	2	2
-1	-1		-1	-1	-1	-1	2	-1	2	-1	-1	-1	-1	-1	-1	-1	-1	-1	-1	-1	-1	2	-1	-1	-1	-1	-1	2	-1	-1	2	-1		2	-1	-1	-1	-1	-1	2	-1	0		-1	-1	-1	2	2	2
-1	-1	-1	-1	-1	-1	-1	2	-1	2	-1	-1	-1	-1	-1	-1	-1	-1	-1	-1	-1	-1	2	-1	-1	-1	-1	-1	2	-1	-1	2	-1		2		-1	-1	-1	-1	2	-1	0		-1	-1	-1	2	2	2
-1	-1	-1	-1	-1	-1	-1	2	-1	2	-1	-1	-1	-1	-1	-1	-1	-1	-1	-1	-1	-1	2	-1	-1	-1	-1	-1	2	-1	-1	2	-1		2		-1	-1	-1	-1	2	-1	0		-1	-1	-1	2	2	2
-1	-1	-1	-1	-1	-1	-1	2	-1	2	-1	-1	-1	-1	-1	-1	-1	-1	-1	-1	-1	-1	2	-1	-1	-1	-1	-1	2	-1	-1	2	-1		2		-1	-1	-1	-1	2	-1	0		-1	-1	-1	2	2	2
-1		-1	-1	-1	-1	-1	2	-1	2	-1	-1	-1	-1	-1	-1	-1	-1	-1	-1	-1	-1	2	-1	-1	-1	-1	-1	2	-1	-1	2	-1		2			-1	-1	-1	2	-1	0	-1	-1	-1	-1	2	2	2
-1		-1	-1	-1	-1	-1	2	-1	2	-1	-1	-1	-1	-1	-1	-1	-1	-1	-1	-1	-1	2	-1	-1	-1	-1	-1	2	-1	-1	2	-1		2		-1	-1	-1	-1	2	-1	0	-1	-1	-1	-1	2	2	2
-1	-1	-1	-1	-1	-1	-1	2	-1	2	-1	-1	-1	-1	-1	-1	-1	-1	-1	-1	-1	-1	2	-1	-1	-1	-1	-1	2	-1	-1	2	-1		2			-1	-1	-1	2	-1	0	-1	-1	-1	-1	2	2	2
-1		-1	-1	-1	-1	-1	2	-1	2	-1	-1	-1	-1	-1	-1	-1	-1	-1	-1	-1	-1	2	-1	-1	-1	-1	-1	2	-1	-1	2	-1		2			-1	-1	-1	2	-1	0	-1	-1	-1	-1	2	2	2
-1	-1	-1	-1	-1	-1	-1	2	-1	2	-1	-1	-1	-1	-1	-1	-1	-1	-1	-1	-1	-1	2	-1	-1	-1	-1	-1	2	-1	-1	2	-1		2		-1	-1	-1	-1	2	-1	0	-1	-1	-1	-1	2	2	2
-1		-1	-1	-1	-1	-1	2	-1	2	-1	-1	-1	-1	-1	-1	-1	-1	-1	-1	-1	-1	2	-1	-1	-1	-1	-1	2	-1	-1	2	-1		2	-1	-1	-1	-1	-1	2	-1	0	-1	-1	-1	-1	2	2	2
-1	-1	-1	-1	-1	-1	-1	2	-1	2	-1	-1	-1	-1	-1	-1	-1	-1	-1	-1	-1	-1	2	-1	-1	-1	-1	-1	2	-1	-1	2	-1		2	-1	-1	-1	-1	-1	2	-1	0	-1	-1	-1	-1	2	2	2
-1	-1	-1	-1	-1	-1	-1	2	-1	2	-1	-1	-1	-1	-1	-1	-1	-1	-1	-1	-1	-1	2	-1	-1	-1	-1	-1	2	-1	-1	2	-1		2		-1	-1	-1	-1	2	-1	0	-1	-1	-1	-1	2	2	2
-1		-1	-1	-1	-1	-1	2	-1	2	-1	-1	-1	-1	-1	-1	-1	-1	-1		-1	-1	2	-1		-1	-1	-1	2	-1	-1	2	-1		2		-1	-1	-1	-1	2	-1	0	-1	-1	-1	-1	2	2	2
-1	-1	-1	-1	-1	-1	-1	2	-1	2	-1	-1	-1	-1	-1	-1	-1	-1	-1		-1	-1	2	-1		-1	-1	-1	2	-1	-1	2	-1		2	-1	-1	-1	-1	-1	2	-1	0	-1	-1	-1	-1	2	2	2
-1	-1	-1	-1	-1	-1	-1	2	-1	2	-1	-1	-1	-1	-1	-1	-1	-1	-1		-1	-1	2	-1		-1	-1	-1	2		-1	2	-1		2		-1	-1	-1	-1	2	-1	0	-1	-1	-1	-1	2	2	2
-1	-1	-1	-1	-1	-1	-1	2	-1	2	-1	-1	-1	-1	-1	-1	-1	-1	-1		-1	-1	2	-1		-1	-1	-1	2		-1	2	-1		2	-1	-1	-1	-1	-1	2	-1	0	-1	-1	-1	-1	2	2	2
-1	-1	-1	-1	-1	-1	-1	2	-1	2	-1	-1	-1	-1	-1	-1	-1	-1	-1		-1	-1	2	-1		-1	-1	-1	2		-1	2	-1		2	-1	-1	-1	-1	-1	2	-1	0		-1	-1	-1	2	2	2
-1	-1	-1		-1	-1	-1	2	-1	2	-1	-1	-1	-1	-1	-1	-1	-1	-1		-1	-1	2	-1	-1	-1	-1	-1	2		-1	2	-1		2		-1	-1	-1	-1	2	-1	0		-1	-1	-1	2	2	2
-1	-1	-1	-1	-1	-1	-1	2	-1	2	-1	-1	-1	-1	-1	-1	-1	-1	-1		-1	-1	2	-1	-1	-1	-1	-1	2	-1	-1	2	-1		2	-1	-1	-1	-1	-1	2	-1	0		-1	-1	-1	2	2	2
-1	-1	-1	-1	-1	-1	-1	2	-1	2	-1	-1	-1	-1	-1	-1	-1	-1	-1		-1		2	-1	-1	-1	-1	-1	2	-1	-1	2	-1		2		-1	-1	-1	-1	2	-1	0		-1	-1	-1	2	2	2
-1	-1	-1	-1	-1	-1	-1	-1	-1	2	-1	-1	-1	-1	-1	-1	-1	-1	-1		-1		2	-1	-1	-1	-1	-1	2	-1	-1	2	-1		2		-1	-1	-1	-1	2	-1	0		-1	-1	-1	2	2	2
-1	-1	-1	-1	-1	-1	-1	-1	-1	2	-1	-1	-1	-1	-1	-1	-1	-1	-1		-1	-1	2	-1	-1	-1	-1	-1	2	-1	-1	2	-1		2		-1	-1	-1	-1	2	-1	0		-1	-1	-1	2	2	2
-1	-1	-1	-1	-1	-1	-1	-1	-1	2	-1	-1	-1	-1	-1	-1	-1	-1	-1		-1		2	-1	-1	-1	-1	-1	2	-1	-1	2	-1		2		-1	-1	-1	-1	2	-1	0		-1	-1	-1	2	2	2
-1	-1	-1	-1	-1	-1	-1	-1	-1	2	-1	-1	-1	-1	-1	-1	-1	-1	-1		-1	-1	2	-1	-1	-1	-1	-1	2	-1	-1	2	-1		2		-1	-1	-1	-1	2	-1	0		-1	-1	-1	2	2	2
-1	-1	-1	-1	-1	-1	-1	-1	-1	2	-1	-1	-1	-1	-1	-1	-1	-1	-1		-1	-1	2	-1	-1	-1	-1	-1	2	-1	-1	2	-1		2	-1	-1	-1	-1	-1	2	-1	0		-1	-1	-1	2	2	2
-1	-1	-1	-1	-1	-1	-1	-1	-1	2	-1	-1	-1	-1	-1	-1	-1	-1	-1		-1		2	-1	-1	-1	-1	-1	2	-1	-1	2	-1		2	-1	-1	-1	-1	-1	2	-1	0		-1	-1	-1	2	2	2
-1	-1	-1	-1	-1	-1	-1	-1	-1	2	-1	-1	-1	-1	-1	-1	-1	-1	-1	-1	-1		2	-1	-1	-1	-1	-1	2	-1	-1	2	-1		2		-1	-1	-1	-1	2	-1	0		-1	-1	-1	2	2	2
-1	-1	-1	-1	-1	-1	-1	-1	-1	2	-1	-1	-1	-1	-1	-1	-1	-1	-1	-1	-1		2	-1	-1	-1	-1	-1	2	-1	-1	2	-1		2		-1	-1	-1	-1	2	-1	0		-1	-1	-1	2	2	2
-1	-1	-1	-1	-1	-1	-1	-1	-1	2	-1	-1	-1	-1	-1	-1	-1	-1	-1	-1	-1	-1	2	-1	-1	-1	-1	-1	2	-1	-1	2	-1		2		-1	-1	-1	-1	2	-1	0		-1	-1	-1	2	2	2
-1	-1	-1	-1	-1	-1	-1	-1	-1	2	-1	-1	-1	-1	-1	-1	-1	-1	-1	-1	-1		2	-1	-1	-1	-1	-1	2	-1	-1	2	-1		2		-1	-1	-1	-1	2	-1	0		-1	-1	-1	2	2	2
-1	-1	-1	-1	-1	-1	-1	-1	-1	2	-1	-1	-1	-1	-1	-1	-1	-1	-1	-1	-1	-1	2	-1	-1	-1	-1	-1	2	-1	-1	2	-1		2		-1	-1	-1	-1	2	-1	0		-1	-1	-1	2	2	2
-1	-1	-1	-1	-1	-1	-1	-1	-1	2	-1	-1	-1	-1	-1	-1	-1	-1	-1	-1	-1	-1	2	-1	-1	-1	-1	-1	2	-1	-1	2	-1		2		-1	-1	-1	-1	2	-1	0		-1	-1	-1	2	2	2
-1	-1	-1	-1	-1	-1	-1		-1	2	-1	-1	-1	-1	-1	-1	-1	-1	-1	-1	-1	-1	2	-1	-1	-1	-1	-1	2	-1	-1	2	-1		2	-1	-1	-1	-1	-1	2	-1	0		-1	-1	-1	2	2	2
-1	-1	-1	-1	-1	-1	-1		-1	2	-1	-1	-1	-1	-1	-1	-1	-1	-1	-1	-1	-1	2	-1	-1	-1	-1	-1	2	-1	-1	2	-1		2	-1	-1	-1	-1	-1	2	-1	0	-1	-1	-1	-1	2	2	2
-1	-1	-1	-1	-1	-1	-1		-1	2	-1	-1	-1	-1	-1	-1	-1	-1	-1	-1	-1	-1	2	-1	-1	-1	-1	-1	2	-1	-1	2	-1		2	-1	-1	-1	-1	-1	2	-1	0	-1	-1	-1	-1	2	2	2
-1	-1	-1	-1	-1	-1	-1		-1	2	-1	-1	-1	-1	-1	-1	-1	-1	-1	-1	-1	-1	2	-1	-1	-1	-1	-1	2	-1	-1	2	-1		2	-1	-1	-1	-1	-1	2	-1	0	-1	-1	-1	-1	2	2	2
-1	-1	-1	-1	-1	-1	-1		-1	2	-1	-1	-1	-1	-1	-1	-1	-1	-1	-1	-1	-1	2	-1	-1	-1	-1	-1	2	-1	-1	2	-1		2	-1	-1	-1	-1	-1	2	-1	0	-1	-1	-1	-1	2	2	2
-1	-1	-1	-1	-1	-1	-1		-1	2	-1	-1	-1	-1	-1	-1	-1	-1	-1	-1	-1	-1	2	-1	-1	-1	-1	-1	2	-1	-1	2	-1		2	-1	-1	-1	-1	-1	2	-1	0	-1	-1	-1	-1	2	2	2
-1	-1	-1	-1	-1	-1	-1		-1	2	-1	-1	-1	-1	-1	-1	-1	-1	-1	-1	-1	-1	2	-1	-1	-1	-1	-1	2	-1	-1	2	-1		2	-1	-1	-1	-1	-1	2	-1	0	-1	-1	-1	-1	2	2	2
-1	-1	-1	-1	-1	-1	-1		-1	2	-1	-1	-1	-1	-1	-1	-1	-1	-1	-1	-1	-1	2	-1	-1	-1	-1	-1	2	-1	-1	2	-1		2	-1	-1	-1	-1	-1	2	-1	0	-1	-1	-1	-1	2	2	2
-1	-1	-1	-1	-1	-1	-1		-1	2	-1	-1	-1	-1	-1	-1	-1	-1	-1	-1	-1	-1	2	-1	-1	-1	-1	-1	2	-1	-1	2	-1		2	-1	-1	-1	-1	-1	2	-1	0		-1	-1	-1	2	2	2
-1	-1	-1	-1	-1	-1	-1		-1	2	-1	-1	-1	-1	-1	-1	-1	-1	-1	-1	-1	-1	2	-1	-1	-1	-1	-1	2	-1	-1	2	-1		2	-1	-1	-1	-1	-1	2	-1	0		-1	-1	-1	2	2	2
-1	-1	-1	-1	-1		-1		-1	2	-1	-1	-1	-1	-1	-1	-1	-1	-1	-1	-1	-1	2	-1	-1	-1	-1	-1	2	-1	-1	2	-1		2	-1	-1	-1	-1	-1	2	-1	0		-1	-1	-1	2	2	2
-1	-1	-1	-1	-1	-1	-1	-1	-1	2	-1	-1	-1	-1	-1	-1	-1	-1	-1	-1	-1	-1	2	-1	-1	-1	-1	-1	2	-1	-1	2	-1		2	-1	-1	-1	-1	-1	2	-1	0		-1	-1	-1	2	2	2
-1	-1	-1	-1	-1	-1	-1	-1	-1	2	-1	-1		-1	-1	-1	-1	-1	-1	-1	-1	-1	2	-1	-1	-1	-1	-1	2	-1	-1	2	-1		2	-1	-1	-1	-1	-1	2	-1	0	-1	-1	-1	-1	2	2	2
-1	-1	-1	-1	-1	-1	-1	-1	-1	2	-1	-1	-1	-1	-1	-1	-1	-1	-1	-1	-1	-1	2	-1	-1	-1	-1	-1	2	-1	-1	2	-1		2	-1	-1	-1	-1	-1	2	-1	0	-1	-1	-1	-1	2	2	2
-1	-1	-1	-1	-1	-1	-1	-1	-1	2	-1	-1	-1	-1	-1	-1	-1	-1	-1	-1	-1	-1	2	-1	-1	-1	-1	-1	2	-1	-1	2	-1		2		-1	-1	-1	-1	2	-1	0	-1	-1	-1	-1	2	2	2
-1	-1	-1	-1	-1		-1	-1	-1	2	-1	-1	-1	-1	-1	-1	-1	-1	-1	-1	-1	-1	2	-1	-1	-1	-1	-1	2	-1	-1	2	-1		2		-1	-1	-1	-1	2	-1	0	-1	-1	-1	-1	2	2	2
-1	-1	-1	-1	-1	-1	-1	-1	-1	2	-1	-1	-1	-1	-1	-1	-1	-1	-1	-1	-1	-1	2	-1	-1	-1	-1	-1	2	-1	-1	2	-1		2	-1	-1	-1	-1	-1	2	-1	0	-1	-1	-1	-1	2	2	2
-1	-1	-1	-1	-1		-1	-1	-1	2	-1	-1	-1	-1	-1	-1	-1	-1	-1	-1	-1	-1	2	-1	-1	-1	-1	-1	2	-1	-1	2	-1		2	-1	-1	-1	-1	-1	2	-1	0	-1	-1	-1	-1	2	2	2
-1	-1	-1	-1	-1	-1	-1	-1	-1	2	-1	-1	-1	-1	-1	-1	-1	-1	-1	-1	-1	-1	2	-1	-1	-1	-1	-1	2	-1	-1	2	-1		2	-1	-1	-1	-1	-1	2	-1	0	-1	-1	-1	-1	2	2	2
-1	-1	-1	-1	-1	-1	-1	-1	-1	2	-1	-1	-1	-1	-1	-1	-1	-1	-1	-1	-1	-1		-1	-1	-1	-1	-1	2	-1	-1	2	-1		2		-1	-1	-1		2	-1	0	-1	-1	-1	-1	2	2	2
-1		-1	-1	-1	-1	-1	-1	-1	2	-1	-1	-1	-1	-1	-1	-1	-1	-1	-1	-1	-1		-1	-1	-1	-1	-1	2	-1	-1	2	-1		2	-1	-1	-1	-1	-1	2	-1	2	-1	-1	-1	-1	2	2	2
-1		-1	-1	-1		-1	-1	-1	2	-1	-1	-1	-1	-1	-1	-1	-1	-1	-1	-1	-1		-1	-1	-1	-1	-1	2	-1	-1	2	-1		2		-1	-1	-1	-1	2	-1	2	-1	-1	-1	-1	2	2	2
-1	-1	-1	-1	-1	-1	-1	-1	-1	2	-1	-1	-1	-1	-1	-1	-1	-1	-1	-1	-1	-1		-1	-1	-1	-1	-1	2	-1	-1	2	-1		2		-1	-1	-1	-1	2	-1	2	-1	-1	-1	-1	2	2	2
-1	-1	-1	-1	-1	-1	-1	-1	-1	2	-1	-1	-1	-1	-1	-1	-1	-1	-1	-1	-1	-1		-1	-1	-1	-1	-1	2	-1	-1	2	-1		2		-1	-1	-1	-1	2	-1	2	-1	-1	-1	-1	2	2	2
-1	-1	-1	-1	-1	-1	-1	-1	-1	2	-1	-1	-1	-1	-1	-1	-1	-1	-1	-1	-1	-1		-1	-1	-1	-1	-1	2	-1	-1	2	-1		2	-1	-1	-1	-1	-1	2	-1	2	-1	-1	-1	-1	2	2	2
-1	-1	-1	-1	-1	-1	-1	-1	-1	2	-1	-1	-1	-1	-1	-1	-1	-1	-1	-1	-1	-1		-1	-1	-1	-1	-1	2	-1	-1	2	-1		2	-1	-1	-1	-1	-1	2	-1	2	-1	-1	-1	-1	2	2	2
-1	-1	-1	-1	-1	-1	-1	-1	-1	2	-1	-1	-1	-1	-1	-1	-1	-1	-1	-1	-1	-1		-1	-1	-1	-1	-1	2	-1	-1	2	-1		2	-1	-1	-1	-1	-1	2	-1	2	-1	-1	-1	-1	2	2	2
-1	-1	-1	-1	-1	-1	-1	-1	-1	2	-1	-1	-1	-1	-1	-1	-1	-1	-1	-1	-1	-1		-1	-1	-1	-1	-1	2	-1	-1	2	-1		2		-1	-1	-1	-1	2	-1	2	-1	-1	-1	-1	2	2	2
-1	-1	-1	-1	-1	-1	-1	-1	-1	2	-1	-1	-1	-1	-1	-1	-1	-1	-1	-1	-1	-1		-1	-1	-1	-1	-1	2	-1	-1	2	-1		2	-1	-1	-1	-1	-1	2	-1	2		-1	-1	-1	2	2	2
	-1	-1	-1	-1	-1	-1	-1	-1	2	-1	-1	-1	-1	-1	-1	-1	-1	-1	-1	-1	-1	2	-1	-1	-1	-1	-1	2	-1	-1	2	-1		2	-1	-1	-1	-1	-1	2	-1	2		-1	-1	-1	2	2	2
	-1	-1	-1	-1	-1	-1	-1	-1	2	-1	-1	-1	-1	-1	-1	-1	-1	-1	-1	-1	-1	2	-1	-1	-1	-1	-1	-1	-1	-1	2	-1		2		-1	-1	-1	-1	2	-1	2		-1	-1	-1	2	2	2
	-1	-1	-1	-1	-1	-1	-1	-1	2	-1	-1	-1	-1		-1	-1	-1	-1	-1	-1	-1	2	-1	-1	-1	-1	-1	-1	-1	-1	2	-1		2		-1	-1	-1		2	-1	2		-1	-1	-1	2	2	2
	-1	-1	-1	-1	-1	-1	-1	-1	2	-1	-1	-1	-1		-1	-1	-1	-1	-1	-1	-1		-1	-1	-1	-1	-1	-1	-1	-1	2	-1		2		-1	-1	-1	-1	2	-1	2		-1	-1	-1	2	2	2
	-1	-1	-1	-1	-1	-1	-1	-1	2	-1	-1	-1	-1		-1	-1	-1	-1	-1	-1	-1		-1	-1	-1	-1	-1	-1	-1	-1	2	-1		2	-1	-1	-1	-1	-1	2	-1	2		-1	-1	-1	2	2	2
-1		-1	-1	-1	-1	-1	-1	-1	2	-1	-1	-1	-1		-1	-1	-1	-1	-1	-1	-1		-1	-1	-1	-1	-1	-1	-1	-1	2	-1		2	-1	-1	-1	-1		2	-1	2	-1	-1	-1	-1	2	2	2
-1		-1	-1	-1	-1	-1	-1	-1	2	-1	-1	-1	-1		-1	-1	-1	-1	-1	-1	-1		-1	-1	-1	-1	-1	-1	-1	-1	2	-1		2	-1	-1	-1	-1	-1	2	-1	2	-1	-1	-1	-1	2	2	2
-1		-1	-1	-1	-1	-1	-1	-1	2	-1	-1	-1	-1		-1	-1	-1	-1	-1	-1	-1		-1	-1	-1	-1	-1	-1	-1	-1	2	-1		2	-1	-1	-1	-1	-1	2	-1	2	-1	-1	-1	-1	2	2	2
-1	-1	-1	-1	-1	-1	-1	-1	-1	2	-1	-1	-1	-1		-1	-1	-1	-1	-1	-1	-1		-1	-1	-1	-1	-1	-1	-1	-1	2	-1		2	-1	-1		-1	-1	2	-1	2	-1	-1	-1	-1	2	2	2
-1		-1	-1	-1	-1	-1	-1	-1	2	-1	-1	-1	-1		-1	-1	-1	-1	-1	-1	-1		-1	-1	-1	-1	-1		-1	-1	2	-1		2	-1	-1	-1	-1	-1	2	-1	2	-1	-1	-1	-1	2	2	2
-1	-1	-1	-1	-1	-1	-1	-1	-1	2	-1	-1	-1	-1		-1	-1	-1	-1	-1	-1	-1	2	-1	-1	-1	-1	-1		-1	-1	2	-1		2	-1	-1	-1	-1	-1	2	-1	2	-1	-1	-1	-1	2	2	2
-1		-1	-1	-1	-1	-1	-1	-1	2	-1	-1	-1	-1	-1	-1	-1	-1	-1	-1	-1	-1	2	-1	-1	-1	-1	-1		-1	-1	2	-1		2	-1	-1	-1	-1	-1	2	-1	2	-1	-1		-1	2	2	2
-1	-1		-1	-1	-1	-1	-1	-1	2	-1	-1	-1	-1	-1	-1	-1	-1	-1	-1	-1	-1	2	-1	-1	-1	-1	-1		-1	-1	2	-1		2		-1	-1	-1	-1	2	-1	2	-1		-1	-1	2	2	2
-1	-1		-1	-1	-1	-1	-1	-1	2	-1	-1	-1	-1	-1	-1	-1	-1	-1	-1	-1	-1	2	-1	-1	-1	-1	-1		-1	-1	2	-1		2	-1	-1	-1	-1	-1	2	-1	2	-1	-1	-1	-1	2	2	2
-1			-1	-1	-1	-1	-1	-1	2	-1	-1	-1	-1	-1	-1	-1	-1	-1	-1	-1	-1	2	-1	-1	-1	-1	-1		-1	-1	2	-1		2	-1	-1	-1	-1	-1	2	-1	2	-1	-1	-1	-1	2	2	2
-1	-1	-1	-1	-1	-1	-1	-1	-1	2	-1	-1	-1	-1	-1	-1	-1	-1	-1	-1	-1	-1	2	-1	-1	-1	-1	-1		-1	-1	2	-1		2		-1	-1	-1	-1	2	-1	2	-1	-1	-1	-1	2	2	2
-1	-1		-1	-1	-1	-1	-1	-1	2	-1	-1	-1	-1	-1	-1	-1	-1	-1	-1	-1	-1	2	-1	-1	-1	-1	-1		-1	-1	2	-1		2	-1	-1	-1	-1	-1	2	-1	2	-1	-1	-1	-1	2	2	2
-1			-1	-1	-1	-1	-1	-1	2	-1	-1	-1	-1	-1	-1	-1	-1	-1	-1	-1	-1	2	-1	-1	-1	-1	-1		-1	-1	2	-1		2	-1	-1	-1	-1	-1	2	-1	2	-1	-1	-1	-1	2	2	2
-1	-1		-1	-1	-1	-1	-1	-1	2	-1	-1	-1	-1	-1	-1	-1	-1	-1	-1	-1	-1	2	-1	-1	-1	-1	-1		-1	-1	2	-1		2	-1	-1	-1	-1	-1	2	-1	2	-1	-1	-1	-1	2	2	2
-1	-1		-1	-1	-1	-1	-1	-1	2	-1	-1	-1	-1	-1	-1	-1	-1	-1	-1	-1	-1	2	-1	-1	-1	-1	-1		-1	-1	2	-1		2	-1	-1	-1	-1	-1	2	-1	2		-1	-1	-1	2	2	2
-1	-1		-1	-1	-1	-1	-1	-1	2	-1	-1	-1	-1	-1	-1	-1	-1	-1	-1	-1	-1	2	-1	-1	-1	-1	-1		-1	-1	2	-1		2	-1	-1		-1	-1	2	-1	2		-1	-1	-1	2	2	2
-1	-1		-1	-1	-1	-1	-1	-1	2	-1	-1	-1	-1	-1	-1	-1	-1	-1	-1	-1	-1	2	-1	-1	-1	-1	-1		-1	-1	2	-1		2	-1	-1		-1	-1	2	-1	2		-1	-1	-1	2	2	2
-1	-1		-1	-1	-1	-1	-1	-1	2	-1	-1	-1	-1	-1	-1	-1	-1	-1	-1	-1	-1	2	-1	-1	-1	-1	-1		-1	-1	2	-1		2	-1	-1	-1	-1	-1	2	-1	2		-1	-1	-1	2	2	2
-1	-1		-1	-1	-1	-1	-1	-1	2	-1	-1	-1	-1	-1	-1	-1	-1	-1	-1	-1	-1	2	-1	-1	-1	-1	-1		-1	-1	2	-1		2	-1	-1	-1	-1	-1	2	-1	2		-1	-1	-1	2	2	2
-1			-1	-1	-1	-1	-1	-1	2	-1	-1	-1	-1	-1	-1	-1	-1	-1	-1	-1	-1	2	-1	-1	-1	-1	-1		-1	-1	2	-1		2	-1	-1	-1	-1	-1	2	-1	2		-1	-1	-1	2	2	2
-1	-1		-1	-1	-1	-1	-1	-1	2	-1	-1	-1	-1	-1	-1	-1	-1	-1	-1	-1	-1	2	-1	-1	-1	-1	-1		-1	-1	2	-1		2	-1	-1	-1	-1	-1	2	-1	2		-1	-1	-1	2	2	2
-1	-1		-1	-1	-1	-1	-1	-1	2	-1	-1	-1	-1	-1	-1	-1	-1	-1	-1	-1	-1	2	-1	-1	-1	-1	-1			-1	2	-1		2	-1	-1	-1	-1	-1	2	-1	2		-1	-1	-1	2	2	2
-1	-1		-1	-1	-1	-1	-1	-1	2	-1	-1	-1	-1	-1	-1	-1	-1	-1	-1	-1	-1	2	-1	-1	-1	-1	-1	-1	-1	-1	2	-1		2	-1	-1	-1	-1	-1	2	-1	2	-1	-1	-1	-1	2	2	2
-1	-1	-1	-1	-1	-1	-1	-1	-1	2	-1	-1	-1	-1	-1	-1	-1	-1	-1	-1	-1	-1	2	-1	-1	-1	-1	-1	-1	-1	-1	2	-1		2		-1	-1	-1	-1	2	-1	2	-1	-1	-1	-1	2	2	2
-1	-1	-1	-1	-1	-1	-1	-1	-1	2	-1	-1	-1	-1	-1	-1	-1	-1	-1	-1	-1	-1	2	-1	-1	-1	-1	-1	-1	-1	-1	2	-1		2	-1	-1	-1	-1	-1	2	-1	2	-1	-1	-1	-1	2	2	2
-1	-1	-1	-1	-1	-1	-1	-1	-1	2	-1	-1	-1	-1	-1	-1	-1	-1	-1	-1	-1	-1	2	-1	-1	-1	-1	-1	-1	-1	-1	2	-1		2	-1	-1	-1	-1	-1	2	-1	2	-1	-1	-1	-1	2	2	2
-1	-1	-1	-1	-1	-1	-1	-1	-1	2	-1	-1	-1	-1	-1	-1	-1	-1	-1	-1	-1	-1	2	-1	-1	-1	-1	-1	-1	-1	-1	2	-1		2	-1	-1	-1	-1	-1	2	-1	2	-1	-1	-1	-1	2	2	2
-1	-1	-1	-1	-1	-1	-1	-1	-1	2	-1	-1	-1	-1	-1	-1	-1	-1	-1	-1	-1	-1	2	-1	-1	-1	-1	-1	-1	-1	-1	2	-1		2	-1	-1	-1	-1	-1	2	-1	2		-1	-1	-1	2	2	2
-1	-1	-1	-1	-1	-1	-1	-1	-1	2	-1	-1	-1	-1	-1	-1	-1	-1	-1	-1	-1	-1	2	-1	-1	-1	-1	-1	-1	-1	-1	2	-1		2	-1	-1	-1	-1	-1	2	-1	2	-1	-1	-1	-1	2	2	2
-1	-1	-1	-1	-1	-1	-1	-1	-1	2	-1	-1		-1	-1	-1	-1	-1	-1	-1	-1	-1	2	-1	-1	-1	-1	-1	-1	-1	-1	2	-1		2	-1	-1	-1	-1	-1	2	-1	2	-1	-1	-1	-1	2	2	2
-1	-1	-1	-1	-1	-1	-1	-1	-1	2	-1	-1		-1	-1	-1	-1	-1	-1	-1	-1	-1	2	-1	-1	-1	-1	-1	-1	-1	-1	2	-1		2		-1	-1	-1	-1	2	-1	2	-1	-1	-1	-1	2	2	2
-1	-1	-1	-1	-1	-1	-1	-1	-1	2	-1	-1		-1	-1	-1	-1	-1	-1	-1	-1	-1	2	-1	-1	-1	-1	-1	-1	-1	-1	2	-1		2		-1	-1	-1	-1	2	-1	2	-1	-1	-1	-1	2	2	2
-1	-1		-1	-1	-1	-1	-1	-1	2	-1	-1	-1	-1	-1	-1	-1	-1	-1	-1	-1	-1	2	-1	-1	-1	-1	-1	-1	-1	-1	2	-1		2	-1	-1	-1	-1	-1	2	-1	2		-1	-1	-1	2	2	2
-1	-1		-1	-1	-1	-1	-1	-1	2	-1	-1	-1	-1	-1	-1	-1	-1	-1	-1	-1	-1	2	-1	-1	-1	-1	-1	-1	-1	-1	2	-1		2	-1	-1	-1	-1	-1	2	-1	2		-1	-1	-1	2	2	2
-1	-1		-1	-1	-1	-1	-1	-1	2	-1	-1	-1	-1	-1	-1	-1	-1	-1	-1	-1	-1	2	-1	-1	-1	-1	-1	-1	-1	-1	2	-1		2	-1	-1	-1	-1	-1	2		2		-1	-1	-1	2	2	2
-1			-1	-1	-1	-1	-1	-1	2	-1	-1	-1	-1	-1	-1	-1	-1	-1	-1	-1	-1	2	-1	-1	-1	-1	-1	-1	-1	-1	2	-1		2	-1	-1	-1	-1	-1	2		2		-1	-1	-1	2	2	2
-1	-1	-1	-1	-1	-1	-1	-1	-1	2	-1	-1	-1	-1	-1	-1	-1	-1	-1	-1	-1	-1	2	-1	-1	-1	-1	-1	-1	-1	-1	2	-1		2	-1	-1		-1	-1	2		2		-1	-1	-1	2	2	2
-1	-1	-1	-1	-1	-1	-1	-1	-1	2	-1	-1	-1	-1	-1	-1	-1	-1	-1	-1	-1	-1	2	-1	-1	-1	-1	-1	-1	-1	-1	2	-1		2	-1	-1	-1	-1	-1	2		2		-1	-1	-1	2	2	2
-1	-1	-1	-1	-1	-1	-1	-1	-1	2	-1	-1	-1	-1	-1	-1	-1	-1	-1	-1	-1	-1	2	-1	-1	-1	-1	-1	-1	-1	-1	2	-1		2	-1	-1	-1	-1	-1	2		2		-1	-1	-1	2	2	2
-1	-1	-1	-1	-1	-1	-1	-1	-1	2	-1	-1	-1	-1	-1	-1	-1	-1	-1	-1	-1	-1	2	-1	-1	-1	-1	-1	-1	-1	-1	2	-1		2	-1	-1	-1	-1	-1	2		2		-1	-1	-1	2	2	2
-1		-1	-1	-1	-1	-1	-1	-1	2	-1	-1	-1	-1	-1	-1	-1	-1	-1	-1	-1	-1	2	-1	-1	-1	-1	-1	-1	-1	-1	2	-1		2	-1	-1	-1	-1	-1	2		2		-1	-1	-1	2	2	2
-1	-1	-1	-1	-1	-1	-1	-1	-1	2	-1	-1	-1	-1	-1	-1	-1	-1	-1	-1	-1	-1	2	-1	-1	-1	-1	-1	-1	-1	-1	2	-1		2		-1	-1	-1	-1	2		2		-1	-1	-1	2	2	2
-1	-1	-1	-1	-1	-1	-1	-1	-1	2	-1	-1	-1	-1	-1	-1	-1	-1	-1	-1	-1	-1	2	-1	-1	-1	-1	-1	-1	-1	-1	2	-1		2	-1	-1	-1	-1	-1	2		2		-1	-1	-1	2	2	2
-1	-1	-1	-1	-1	-1	-1	-1	-1	2	-1	-1	-1	-1	-1	-1	-1	-1	-1	-1	-1	-1	2	-1	-1	-1	-1	-1	-1	-1	-1	2	-1		2	-1	-1	-1	-1	-1	2		2		-1	-1	-1	2	2	2
-1	-1		-1	-1	-1	-1	-1	-1	2	-1	-1	-1	-1	-1	-1	-1	-1	-1	-1	-1	-1	2	-1	-1	-1	-1	-1	-1	-1	-1	2	-1		2	-1	-1	-1	-1	-1	2		2		-1	-1	-1	2	2	2
-1			-1	-1	-1	-1	-1	-1	2	-1	-1	-1	-1	-1	-1	-1	-1	-1	-1	-1	-1	2	-1	-1	-1	-1	-1	-1	-1	-1	2	-1		2	-1	-1	-1	-1	-1	2		2		-1	-1	-1	2	2	2
-1		-1	-1	-1	-1	-1	-1	-1	2	-1	-1	-1		-1	-1	-1	-1	-1	-1	-1	-1	2	-1	-1	-1	-1	-1	-1	-1	-1	2	-1		2	-1		-1	-1	-1	2		2		-1	-1	-1	2	2	2
-1		-1	-1	-1	-1	-1	-1	-1	2	-1	-1	-1		-1	-1	-1	-1	-1	-1	-1	-1	2	-1	-1	-1	-1	-1	-1	-1	-1	2	-1		2	-1		-1	-1	-1	2	-1	2		-1	-1	-1	2	2	2
-1		-1	-1	-1	-1	-1	-1	-1	2	-1	-1	-1	-1	-1	-1	-1	-1	-1	-1	-1	-1	2	-1	-1	-1	-1	-1	-1	-1	-1	2	-1		2	-1	-1		-1	-1	2	-1	2		-1	-1	-1	2	2	2
-1	-1		-1	-1	-1	-1	-1	-1	2	-1	-1	-1	-1	-1	-1	-1	-1	-1	-1	-1	-1	2	-1	-1	-1	-1	-1	-1	-1	-1	2	-1		2	-1	-1	-1	-1	-1	2	-1	2		-1	-1	-1	2	2	2
-1		-1	-1	-1	-1	-1	-1	-1	2	-1	-1	-1	-1	-1	-1	-1	-1	-1	-1	-1	-1	2	-1	-1	-1	-1	-1	-1	-1	-1	2	-1		2	-1	-1	-1	-1	-1	2	-1	2		-1	-1	-1	2	2	2
-1		-1	-1	-1	-1	-1	-1	-1	2	-1	-1	-1	-1	-1	-1	-1	-1	-1	-1	-1	-1	2	-1	-1	-1	-1	-1	-1	-1	-1	2	-1		2	-1	-1	-1	-1	-1	2	-1	2		-1	-1	-1	2	2	2
-1		-1	-1	-1	-1	-1	-1	-1	2	-1	-1	-1	-1	-1	-1	-1	-1	-1	-1	-1	-1	2	-1	-1	-1	-1	-1	-1	-1	-1	2	-1		2	-1	-1	-1	-1	-1	2	-1	2		-1	-1	-1	2	2	2
-1		-1	-1	-1	-1	-1	-1	-1	2	-1	-1	-1	-1	-1	-1	-1	-1	-1	-1	-1	-1	2	-1	-1	-1	-1	-1	-1	-1	-1	2	-1		2	-1	-1		-1	-1	2	-1	2		-1	-1	-1	2	2	2
-1			-1	-1	-1	-1	-1	-1	2	-1	-1	-1	-1	-1	-1	-1	-1	-1	-1	-1	-1	2	-1	-1	-1	-1	-1	-1	-1	-1	2	-1		2	-1	-1	-1	-1	-1	2	-1	2		-1	-1	-1	2	2	2
-1		-1	-1	-1	-1	-1	-1	-1	2	-1	-1	-1	-1	-1	-1	-1	-1	-1	-1	-1	-1	2	-1	-1	-1	-1	-1	-1	-1	-1	2	-1		2	-1	-1	-1	-1	-1	2	-1	2		-1	-1	-1	2	2	2
			-1	-1	-1	-1	-1	-1	2	-1	-1	-1	-1	-1	-1	-1	-1	-1	-1	-1	-1	2	-1	-1	-1	-1	-1	2	-1	-1	2	-1		2	-1	-1	-1	-1	-1	2	-1	2		-1	-1	-1	2	2	2
	-1		-1	-1	-1	-1	-1	-1	2	-1	-1	-1	-1	-1	-1	-1	-1	-1	-1	-1	-1	2	-1	-1	-1	-1	-1	2	-1	-1	2	-1		2	-1	-1	-1	-1	-1	2	-1	2		-1	-1	-1	2	2	2
			-1	-1	-1	-1	-1	-1	2	-1	-1	-1	-1	-1	-1	-1	-1	-1	-1	-1	-1	2	-1	-1	-1	-1	-1	2	-1	-1	2	-1		2	-1	-1	-1	-1	-1	2	-1	2		-1	-1	-1	2	2	2
	-1	-1	-1	-1	-1	-1	-1	-1	2	-1	-1	-1	-1	-1	-1	-1	-1	-1	-1	-1	-1	2	-1	-1	-1	-1	-1	2	-1	-1	2	-1		2	-1	-1	-1	-1	-1	2	-1	2	-1	-1	-1	-1	2	2	2
-1	-1	-1	-1	-1	-1	-1	-1	-1	2	-1	-1	-1	-1	-1	-1	-1	-1	-1	-1	-1	-1	2	-1	-1	-1	-1	-1	2	-1	-1	2	-1		2		-1	-1	-1	-1	2	-1	2	-1		-1	-1	2	2	2
-1	-1	-1	-1	-1	-1	-1	-1	-1	2	-1	-1	-1	-1	-1	-1	-1	-1	-1	-1	-1	-1	2	-1	-1	-1	-1	-1	2	-1	-1	2	-1		2	-1	-1	-1	-1	-1	2	-1	2	-1		-1	-1	2	2	2
-1	-1	-1	-1	-1	-1	-1	-1	-1	2	-1	-1	-1	-1	-1	-1	-1	-1	-1	-1	-1	-1	2	-1	-1	-1	-1	-1	2	-1	-1	2	-1		2		-1	-1	-1	-1	2	-1	2	-1		-1	-1	2	2	2
-1	-1	-1	-1	-1	-1	-1	-1	-1	2	-1	-1	-1	-1	-1	-1	-1	-1	-1	-1	-1	-1	2	-1	-1	-1	-1	-1	2	-1	-1	2	-1		2	-1	-1	-1	-1	-1	2	-1	2	-1	-1	-1	-1	2	-1	2
-1	-1	-1	-1	-1	-1	-1	-1	-1	2	-1	-1	-1	-1	-1	-1	-1	-1	-1	-1	-1	-1	2	-1	-1	-1	-1	-1	2	-1	-1	2	-1		2		-1	-1	-1	-1	2	-1	2	-1	-1	-1	-1	2	-1	2
-1	-1		-1	-1	-1	-1	-1	-1	2	-1	-1	-1	-1	-1	-1	-1	-1	-1	-1	-1	-1	2	-1	-1	-1	-1	-1	2	-1	-1	2	-1		2	-1	-1	-1	-1	-1	2	-1	2	-1	-1	-1	-1	2	-1	2
-1	-1	-1	-1	-1	-1	-1	-1	-1	2	-1	-1	-1	-1	-1	-1	-1	-1	-1	-1	-1	-1	2	-1	-1	-1	-1	-1	2	-1	-1	2	-1		2	-1	-1	-1	-1	-1	2	-1	2	-1	-1	-1	-1	2	-1	2
-1	-1	-1	-1	-1	-1	-1	-1	-1	2	-1	-1	-1	-1	-1	-1	-1	-1	-1	-1	-1	-1	2	-1	-1	-1	-1	-1	2	-1	-1	2	-1		2	-1	-1	-1	-1	-1	2	-1	2	-1	-1	-1	-1	2	-1	2
-1	-1	-1	-1	-1	-1	-1	-1	-1	2	-1	-1	-1	-1	-1	-1	-1	-1	-1	-1	-1	-1	2	-1	-1	-1	-1	-1	2	-1	-1	2	-1		2	-1	-1	-1	-1	-1	2	-1	2	-1	-1	-1	-1	2	-1	2
-1	-1	-1	-1	-1	-1	-1	-1	-1	2	-1	-1	-1	-1	-1	-1	-1	-1	-1	-1	-1	-1	2	-1	-1	-1	-1	-1	2	-1	-1	2	-1		2		-1	-1	-1	-1	2	-1	2	-1	-1	-1	-1	2	-1	2
-1	-1	-1	-1	-1	-1	-1	-1	-1	2	-1	-1	-1	-1	-1	-1	-1	-1	-1	-1	-1	-1	2	-1	-1	-1	-1	-1	2	-1	-1	2	-1		2		-1	-1	-1	-1	2	-1	2	-1	-1	-1	-1	2	-1	2
-1	-1	-1	-1	-1	-1	-1	-1	-1	2	-1	-1	-1	-1	-1	-1	-1	-1	-1	-1	-1	-1	2	-1	-1	-1	-1	-1	2	-1	-1	2	-1		2	-1	-1	-1	-1	-1	2	-1	2	-1	-1	-1	-1	2	-1	2
-1	-1	-1	-1	-1	-1	-1	-1	-1	2	-1	-1	-1	-1	-1	-1	-1	-1	-1	-1	-1	-1	2	-1	-1	-1	-1	-1	2	-1	-1	2	-1		2	-1	-1	-1	-1	-1	2	-1	2	-1	-1	-1	-1	2	-1	2
-1	-1	-1	-1	-1	-1	-1	-1	-1	2	-1	-1	-1	-1	-1	-1	-1	-1	-1	-1	-1	-1	2	-1	-1	-1	-1	-1	2	-1	-1	2	-1		2		-1	-1	-1	-1	2	-1	2	-1		-1	-1	2		2
-1	-1	-1	-1	-1	-1	-1	-1	-1	2	-1	-1	-1	-1	-1	-1	-1	-1	-1	-1	-1	-1	2	-1	-1	-1	-1	-1	2	-1	-1	2	-1		2		-1	-1	-1	-1	2	-1	2		-1	-1	-1	2		2
-1	-1	-1	-1	-1	-1	-1	-1	-1	2	-1	-1	-1	-1	-1	-1	-1	-1	-1	-1	-1	-1	2	-1	-1	-1	-1	-1	2	-1	-1	2	-1		2	-1	-1	-1	-1	-1	2	-1	2		-1	-1	-1	2		2
-1	-1	-1	-1	-1	-1	-1	-1	-1	2	-1	-1	-1	-1	-1	-1	-1	-1	-1	-1	-1	-1	2	-1	-1	-1	-1	-1	2	-1	-1	2	-1		2	-1	-1	-1	-1	-1	2	-1	2			-1	-1	2		2
-1	-1	-1	-1	-1	-1	-1	-1	-1	2	-1	-1	-1	-1	-1	-1	-1	-1	-1	-1	-1	-1	2	-1	-1	-1	-1	-1	2	-1	-1	2	-1		2		-1	-1	-1	-1	2	-1	2		-1	-1	-1	2		2
-1	-1	-1	-1	-1	-1	-1	-1	-1	2	-1	-1	-1	-1	-1	-1	-1	-1	-1	-1	-1	-1	2	-1	-1	-1	-1	-1	2	-1	-1	2	-1		2		-1	-1	-1	-1	2	-1	2			-1	-1	2		2
-1	-1	-1	-1	-1	-1	-1	-1	-1	2	-1	-1	-1	-1	-1	-1	-1	-1	-1	-1	-1	-1	2	-1	-1	-1	-1	-1	2	-1	-1	2	-1		2		-1	-1	-1	-1	2	-1	2			-1	-1	2		2
-1	-1	-1	-1	-1	-1	-1	-1	-1	2	-1	-1	-1	-1	-1	-1	-1	-1	-1	-1	-1	-1	2	-1	-1	-1	-1	-1	2	-1	-1	2	-1		2		-1	-1	-1	-1	2	-1	2	-1		-1	-1	2		2
-1	-1	-1	-1	-1	-1	-1	-1	-1	2	-1	-1	-1	-1	-1	-1	-1	-1	-1	-1	-1	-1	2	-1	-1	-1	-1	-1	2	-1	-1	2	-1		2	-1		-1	-1	-1	2	-1	2	-1	-1	-1	-1	2		2
-1	-1	-1	-1	-1	-1			-1	2	-1	-1	-1	-1	-1	-1	-1	-1	-1	-1	-1	-1	2	-1	-1	-1	-1	-1	2	-1	-1	2	-1		2	-1	-1	-1	-1	-1	2	-1	2	-1	-1	-1	-1	2		2
-1	-1	-1	-1	-1	-1		-1	-1	2	-1	-1	-1	-1	-1	-1	-1	-1	-1	-1	-1	-1	2	-1	-1	-1	-1	-1	2	-1	-1	2	-1		2	-1	-1	-1	-1	-1	2	-1	2	-1	-1	-1	-1	2		2
-1	-1		-1	-1	-1		-1	-1	2	-1	-1	-1	-1	-1	-1	-1	-1	-1	-1	-1	-1	2	-1	-1	-1	-1	-1	2	-1	-1	2	-1		2	-1	-1	-1	-1	-1	2	-1	2	-1	-1	-1	-1	2		2
-1	-1	-1	-1	-1	-1		-1	-1	2	-1	-1	-1	-1	-1	-1	-1	-1	-1	-1	-1	-1	2	-1	-1	-1	-1	-1	2		-1	2	-1		0	-1	-1	-1	-1	-1	2	-1	2	-1	-1	-1	-1	2		2
-1	-1	-1	-1	-1	-1		-1	-1	2	-1	-1	-1	-1	-1	-1	-1	-1	-1	-1	-1	-1	2	-1	-1	-1	-1	-1	2		-1	2	-1		0	-1	-1	-1	-1	-1	2	-1	2	-1	-1	-1	-1	2		2
-1	-1	-1	-1	-1	-1		-1	-1	2	-1	-1	-1	-1	-1	-1	-1	-1	-1	-1	-1	-1	2	-1	-1	-1	-1	-1	2		-1	2	-1		0	-1	-1	-1	-1	-1	2	-1	2	-1	-1	-1	-1	2		2
-1	-1	-1		-1	-1	-1	-1	-1	2	-1	-1	-1	-1	-1	-1	-1	-1	-1	-1	-1	-1	2	-1	-1	-1	-1	-1	2		-1	2	-1		0	-1	-1	-1	-1	-1	2	-1	2	-1	-1	-1	-1	2		2
-1	-1	-1	-1	-1	-1	-1	-1	-1	2	-1	-1	-1	-1	-1	-1	-1	-1	-1	-1	-1	-1	2	-1	-1	-1	-1	-1	2		-1	2	-1		0	-1	-1	-1	-1	-1	2	-1	2	-1	-1	-1	-1	2		2
-1	-1	-1	-1	-1	-1	-1	-1	-1	2	-1	-1	-1	-1	-1	-1	-1	-1	-1	-1	-1	-1	2	-1	-1	-1	-1	-1	2		-1	2	-1		0	-1	-1	-1	-1	-1	2	-1	2	-1	-1	-1	-1	2		2
-1	-1	-1	-1	-1	-1	-1	-1	-1	2	-1	-1	-1	-1	-1	-1	-1	-1	-1	-1	-1	-1	2	-1	-1	-1	-1	-1	2		-1	2	-1		0	-1	-1	-1	-1	-1	2	-1	2	-1	-1	-1	-1	2		2
-1	-1	-1	-1	-1	-1	-1	-1	-1	2	-1	-1	-1	-1	-1	-1	-1	-1	-1	-1	-1	-1	2	-1	-1	-1	-1	-1	2		-1	2	-1		0	-1	-1	-1	-1	-1	2	-1	2	-1	-1	-1	-1	2		2
-1	-1	-1	-1	-1	-1	-1	-1	-1	2	-1	-1	-1	-1	-1	-1	-1	-1	-1	-1	-1	-1	2	-1	-1	-1	-1	-1	2		-1	2	-1		0	-1	-1	-1	-1	-1	2	-1	2	-1	-1	-1	-1	2		2
-1	-1	-1	-1	-1	-1	-1	-1	-1	2	-1	-1	-1	-1	-1	-1	-1	-1	-1	-1	-1	-1	2	-1	-1	-1	-1	-1	2	-1	-1	2	-1		0	-1	-1	-1	-1	-1	2	-1	2		-1	-1	-1	2		2
-1	-1	-1	-1	-1	-1	-1	-1	-1	2	-1	-1	-1	-1	-1	-1	-1	-1	-1	-1	-1	-1	2	-1	-1	-1	-1	-1	2	-1	-1	2	-1		0	-1	-1	-1	-1	-1	2	-1	2		-1	-1	-1	2		2
-1	-1	-1	-1	-1	-1	-1	-1	-1	2	-1	-1	-1	-1	-1	-1	-1	-1	-1	-1	-1	-1	2	-1	-1	-1	-1	-1	2	-1	-1	2	-1		0	-1	-1	-1	-1	-1	2	-1	2		-1	-1	-1	2		2
-1	-1	-1	-1	-1	-1	-1	-1	-1	2	-1	-1	-1	-1	-1	-1	-1	-1	-1	-1	-1	-1	2	-1	-1	-1	-1	-1	2	-1	-1	2	-1		0	-1	-1	-1	-1	-1	2	-1	2	-1	-1	-1	-1	2		2
-1	-1	-1	-1	-1	-1	-1	-1	-1	2	-1	-1	-1	-1	-1	-1	-1	-1	-1	-1	-1	-1	2	-1	-1	-1	-1	-1	2	-1	-1	2	-1		0	-1	-1	-1	-1	-1	2	-1	2	-1	-1	-1	-1	2		2
-1	-1	-1	-1	-1	-1	-1	-1	-1	2	-1	-1	-1	-1	-1	-1	-1	-1	-1	-1	-1	-1	2	-1	-1	-1	-1	-1	2	-1	-1	2	-1		0	-1	-1	-1	-1	-1	2	-1	2	-1	-1	-1	-1	2		2
-1	-1	-1	-1	-1	-1	-1	-1	-1	2	-1	-1	-1	-1	-1	-1	-1	-1	-1	-1	-1	-1	2	-1	-1	-1	-1	-1	2	-1	-1	2	-1		0	-1	-1	-1	-1	-1	2	-1	2	-1	-1	-1	-1	2		2
-1	-1	-1	-1	-1	-1	-1	-1	-1	2	-1	-1	-1	-1	-1	-1	-1	-1	-1	-1	-1	-1	2	-1	-1	-1	-1	-1	2	-1	-1	2	-1		0	-1	-1	-1	-1	-1	2	-1	2	-1	-1	-1	-1	2		2
-1	-1	-1	-1	-1	-1	-1	-1	-1	2	-1	-1	-1	-1	-1	-1	-1	-1	-1	-1	-1	-1	2	-1	-1	-1	-1	-1	2	-1	-1	2	-1		0	-1		-1	-1	-1	2	-1	2	-1	-1	-1	-1	2		2
-1	-1	-1	-1	-1	-1	-1	-1	-1	2	-1	-1	-1	-1	-1	-1	-1	-1	-1	-1	-1	-1	2	-1	-1	-1	-1	-1	2	-1	-1	2	-1		0	-1		-1	-1	-1	2	-1	2	-1	-1	-1	-1	2		2
-1	-1	-1	-1	-1	-1	-1	-1	-1	2	-1	-1	-1	-1	-1	-1	-1	-1	-1	-1	-1	-1	2	-1	-1	-1	-1	-1	2	-1	-1	2	-1		0	-1	-1	-1	-1	-1	2	-1	2	-1	-1	-1	-1	2		2
	-1	-1	-1	-1	-1	-1	-1	-1	2	-1	-1	-1	-1	-1	-1	-1	-1	-1	-1	-1	-1	2	-1	-1	-1	-1	-1	2	-1	-1	2	-1		0	-1	-1	-1	-1	-1	2	-1	2	-1	-1	-1	-1	2		2
-1	-1	-1	-1	-1	-1	-1	-1	-1	2	-1	-1	-1	-1	-1	-1	-1	-1	-1	-1	-1	-1	2	-1	-1	-1	-1	-1	2	-1	-1	2	-1		0	-1	-1	-1	-1	-1	2	-1	2	-1	-1	-1	-1	2		2
-1	-1	-1	-1	-1	-1	-1	-1	-1	2	-1	-1	-1	-1	-1	-1	-1	-1	-1	-1	-1	-1	2	-1	-1	-1	-1	-1	2	-1	-1	2	-1		0		-1	-1	-1	-1	2	-1	2	-1	-1	-1	-1	2		2
-1	-1	-1	-1	-1	-1	-1	-1	-1	2	-1	-1	-1	-1	-1	-1	-1	-1	-1	-1	-1	-1	2	-1	-1	-1	-1	-1	2	-1	-1	2	-1		0		-1	-1	-1	-1	2	-1	2	-1	-1	-1	-1	2		2
-1	-1	-1	-1	-1	-1	-1	-1	-1	2	-1	-1	-1	-1	-1	-1	-1	-1	-1	-1	-1	-1	2	-1	-1	-1	-1	-1	2	-1	-1	2	-1		0		-1	-1	-1	-1	2	-1	2		-1	-1	-1	2		2
-1	-1	-1	-1	-1	-1	-1	-1	-1	2	-1	-1	-1	-1	-1	-1	-1	-1	-1	-1	-1	-1	2	-1	-1	-1	-1	-1	2	-1	-1	2	-1		0		-1	-1	-1	-1	2	-1	2		-1	-1	-1	2		2
-1	-1	-1	-1	-1	-1	-1	-1	-1	2	-1	-1	-1	-1	-1	-1	-1	-1	-1	-1	-1	-1	2	-1	-1	-1	-1	-1	2	-1	-1	2	-1		0	-1	-1	-1	-1	-1	2	-1	2		-1	-1	-1	2		2
-1	-1	-1	-1	-1	-1	-1	-1	-1	2	-1	-1	-1	-1	-1	-1	-1	-1	-1	-1	-1	-1	2	-1	-1	-1	-1	-1	2	-1	-1	2	-1		0		-1	-1	-1	-1	2	-1	2		-1	-1	-1	2		2
-1	-1	-1	-1	-1	-1	-1	-1	-1	2	-1	-1	-1	-1	-1	-1	-1	-1	-1	-1	-1	-1	2	-1	-1	-1	-1	-1	2	-1	-1	2	-1		0		-1	-1	-1	-1	2	-1	2		-1	-1	-1	2		2
-1	-1	-1	-1	-1	-1	-1	-1	-1	2	-1	-1	-1	-1	-1	-1	-1	-1	-1	-1	-1	-1	2	-1	-1	-1	-1	-1	2	-1	-1	2	-1		0		-1	-1	-1	-1	2	-1	2		-1	-1	-1	2		2
-1	-1	-1	-1	-1	-1	-1	-1	-1	2	-1	-1	-1	-1	-1	-1	-1	-1	-1	-1	-1	-1	2	-1	-1	-1	-1	-1	2	-1	-1	2	-1		0		-1	-1	-1	-1	2	-1	2		-1	-1	-1	2		2
-1		-1	-1	-1	-1	-1	-1	-1	2	-1	-1	-1	-1	-1	-1	-1	-1	-1	-1	-1	-1	2	-1	-1	-1	-1	-1	2	-1	-1	2	-1		0		-1	-1	-1	-1	2	-1	2		-1	-1	-1	2		2
-1		-1	-1	-1	-1	-1	-1	-1	2	-1	-1	-1	-1	-1	-1	-1	-1	-1	-1	-1	-1	2	-1		-1	-1	-1	2	-1	-1	2	-1		0	-1	-1	-1	-1	-1	2	-1	2		-1	-1	-1	2		2
-1		-1	-1	-1	-1	-1	-1	-1	2	-1	-1	-1	-1	-1	-1	-1	-1	-1	-1	-1	-1	2	-1	-1	-1	-1	-1	2	-1	-1	2	-1		0	-1	-1	-1	-1	-1	2	-1	2		-1	-1	-1	2		2
-1	-1	-1	-1	-1	-1	-1	-1	-1	2	-1	-1	-1	-1	-1	-1	-1	-1	-1	-1	-1	-1	2	-1	-1	-1	-1	-1	2	-1	-1	2	-1		0	-1	-1	-1	-1	-1	2	-1	2		-1	-1	-1	2		2
-1		-1	-1	-1	-1	-1	-1	-1	2	-1	-1	-1	-1	-1	-1	-1	-1	-1	-1	-1	-1	2	-1	-1	-1	-1	-1	2	-1	-1	2	-1		0	-1	-1	-1	-1	-1	2	-1	2		-1	-1	-1	2		2
-1	-1	-1	-1	-1	-1	-1	-1	-1	2	-1	-1	-1	-1	-1	-1	-1	-1	-1	-1	-1	-1	2	-1	-1	-1	-1	-1	2	-1	-1	2	-1		0	-1	-1	-1	-1	-1	2	-1	2		-1	-1	-1	2		2
-1	-1	-1	-1	-1	-1	-1	-1	-1	2	-1	-1	-1	-1	-1	-1	-1	-1	-1	-1	-1	-1	2	-1	-1	-1	-1	-1	2	-1	-1	2	-1		0		-1	-1	-1	-1	2	-1	2		-1	-1	-1	2		2
-1	-1	-1	-1	-1	-1	-1	-1	-1	2	-1	-1	-1	-1	-1	-1	-1	-1	-1	-1	-1	-1	2	-1	-1	-1	-1	-1	2	-1	-1	2	-1		0	-1	-1	-1	-1	-1	2	-1	2		-1	-1	-1	2		2
-1	-1	-1	-1	-1		-1	-1	-1	2	-1	-1	-1	-1	-1	-1	-1	-1	-1	-1	-1	-1	2	-1	-1	-1	-1	-1	2	-1	-1	2	-1		0	-1	-1	-1	-1	-1	2	-1	2		-1	-1	-1	2		2
-1	-1	-1	-1	-1	-1	-1	-1	-1	2	-1	-1	-1	-1	-1	-1	-1	-1	-1	-1	-1	-1	2	-1	-1	-1	-1	-1	2	-1	-1	2	-1		0	-1	-1	-1	-1	-1	2	-1	2		-1	-1	-1	2		2
-1	-1	-1	-1	-1	-1	-1	-1	-1	2	-1	-1	-1	-1	-1	-1	-1	-1	-1	-1	-1	-1	2	-1	-1	-1	-1	-1	2	-1	-1	2	-1		0	-1	-1	-1	-1	-1	2	-1	2		-1	-1	-1	2		2
-1	-1		-1	-1	-1	-1	-1	-1	2	-1	-1	-1	-1	-1	-1	-1	-1		-1	-1	-1	2	-1	-1	-1	-1	-1	2	-1	-1	2	-1		0		-1	-1	-1	-1	2	-1	2		-1	-1	-1	2		2
-1	-1		-1	-1	-1	-1	-1	-1	2	-1	-1	-1	-1	-1	-1	-1	-1	-1	-1	-1	-1	2	-1	-1	-1	-1	-1	2	-1	-1	2	-1		0	-1	-1	-1	-1	-1	2	-1	2	-1	-1	-1	-1	2		2
-1	-1		-1	-1	-1	-1	-1	-1	2	-1	-1	-1	-1	-1	-1	-1	-1		-1	-1	-1	2	-1	-1	-1	-1	-1	2		-1	2	-1		0	-1	-1	-1	-1	-1	2	-1	2	-1	-1	-1	-1	2		2
-1	-1		-1	-1	-1	-1	-1	-1	2	-1	-1	-1	-1	-1	-1	-1	-1	-1	-1	-1	-1	2	-1	-1	-1	-1	-1	2	-1	-1	2	-1		0	-1	-1	-1	-1	-1	2	-1	2	-1	-1	-1	-1	2		2
-1	-1	-1	-1	-1	-1	-1	-1	-1	2	-1	-1	-1	-1	-1	-1	-1	-1	-1	-1	-1	-1	2	-1	-1	-1	-1	-1	2	-1	-1	2	-1		0	-1	-1	-1	-1	-1	2	-1	2	-1	-1	-1	-1	2		2
-1	-1		-1	-1	-1	-1	-1	-1	2	-1	-1	-1	-1	-1	-1	-1	-1	-1	-1	-1	-1	2	-1	-1	-1	-1	-1	2	-1	-1	2	-1		0	-1	-1	-1	-1	-1	2	-1	2	-1	-1	-1	-1	2		2
-1	-1	-1	-1	-1	-1	-1	-1	-1	2	-1	-1	-1	-1	-1	-1	-1	-1	-1	-1	-1	-1	2	-1	-1	-1	-1	-1	2	-1	-1	2	-1		0	-1	-1	-1	-1	-1	2	-1	2	-1	-1	-1	-1	2		2
-1	-1	-1	-1	-1	-1	-1	-1	-1	2	-1	-1	-1	-1	-1	-1	-1	-1	-1	-1	-1	-1	2	-1	-1	-1	-1	-1	2	-1	-1	2	-1		0	-1	-1	-1	-1	-1	2	-1	2	-1	-1	-1	-1	2		2
-1	-1		-1	-1	-1	-1	-1	-1	2	-1	-1	-1	-1	-1	-1	-1	-1	-1	-1	-1	-1	2	-1	-1	-1	-1	-1	2	-1	-1	2	-1		0	-1	-1	-1	-1	-1	2	-1	2	-1		-1	-1	2		2
-1	-1		-1	-1	-1		-1	-1	2	-1	-1	-1	-1	-1	-1	-1	-1	-1	-1	-1	-1	2	-1	-1	-1	-1	-1	2	-1	-1	2	-1		0	-1	-1	-1	-1	-1	2	-1	2	-1	-1	-1	-1	2		2
-1	-1		-1	-1			-1	-1	2	-1	-1	-1	-1	-1	-1	-1	-1	-1	-1	-1	-1	2	-1	-1	-1	-1	-1	2	-1	-1	2	-1		0	-1	-1	-1	-1	-1	2	-1	2	-1	-1	-1	-1	2		2
-1	-1		-1	-1			-1	-1	2	-1	-1	-1	-1	-1	-1	-1	-1	-1	-1	-1	-1	2	-1	-1	-1	-1	-1	2	-1	-1	2	-1		0	-1	-1	-1	-1	-1	2	-1	2	-1	-1	-1	-1	2	-1	2
	-1		-1	-1	-1		-1	-1	2	-1	-1	-1	-1	-1	-1	-1	-1	-1	-1	-1	-1	2	-1	-1	-1	-1	-1	2	-1	-1	2	-1		0	-1	-1	-1	-1	-1	2	-1	2	-1	-1	-1	-1	2	-1	2
	-1		-1	-1	-1	-1	-1	-1	2	-1	-1	-1	-1	-1	-1	-1	-1	-1	-1	-1	-1	2	-1	-1	-1	-1	-1	2	-1	-1	2	-1		0	-1	-1	-1	-1	-1	2	-1	2	-1	-1	-1	-1	2	-1	2
-1	-1		-1	-1	-1	-1	-1	-1	2	-1	-1	-1	-1	-1	-1	-1	-1	-1	-1	-1	-1	2	-1	-1	-1	-1	-1	2	-1	-1	2	-1		0		-1	-1	-1	-1	2	-1	2	-1	-1	-1	-1	2	-1	2
-1	-1		-1	-1	-1	-1	-1	-1	2	-1	-1	-1	-1	-1	-1	-1	-1	-1	-1	-1	-1	2	-1	-1	-1	-1	-1	2	-1	-1	2	-1		0		-1	-1	-1	-1	2	-1	2	-1	-1	-1	-1	2	-1	2
-1	-1		-1	-1	-1	-1	-1	-1	2	-1	-1	-1	-1	-1	-1	-1	-1	-1	-1	-1	-1	2	-1	-1	-1	-1	-1	2	-1	-1	2	-1		0	-1	-1	-1	-1	-1	2	-1	2	-1	-1	-1	-1	2	-1	2
-1	-1		-1	-1	-1	-1	-1	-1	2	-1	-1	-1	-1	-1	-1	-1	-1	-1	-1	-1	-1	2	-1	-1	-1	-1	-1	2	-1	-1	2	-1		0		-1	-1	-1	-1	2	-1	2	-1	-1	-1	-1	2	-1	2
-1	-1	-1	-1	-1	-1	-1	-1	-1	2	-1	-1	-1	-1	-1	-1	-1	-1	-1	-1	-1	-1	2	-1	-1	-1	-1	-1	2	-1	-1	2	-1		0	-1	-1	-1	-1	-1	2	-1	2	-1	-1	-1	-1	2	-1	2
-1	-1	-1	-1	-1	-1	-1	-1	-1	2	-1	-1	-1	-1	-1	-1	-1	-1	-1	-1	-1	-1	2	-1	-1	-1	-1	-1	2	-1	-1	2	-1		0	-1	-1	-1	-1	-1	2	-1	2	-1	-1	-1	-1	2	-1	2
-1	-1	-1	-1	-1	-1	-1	-1	-1	2	-1	-1	-1	-1	-1	-1	-1	-1	-1	-1	-1	-1	2	-1	-1	-1	-1	-1	2	-1	-1	2	-1		0	-1	-1	-1	-1	-1	2	-1	2	-1	-1	-1	-1	2	-1	2
-1	-1	-1	-1	-1	-1	-1	-1	-1	2	-1	-1	-1	-1	-1	-1	-1	-1	-1	-1	-1	-1	2	-1	-1	-1	-1	-1	2	-1	-1	2	-1		0			-1	-1	-1	2	-1	2	-1	-1	-1	-1	2	-1	2
-1	-1	-1	-1	-1	-1	-1	-1	-1	2	-1	-1	-1	-1	-1	-1	-1	-1	-1	-1	-1	-1	2	-1	-1	-1	-1	-1	2	-1	-1	2	-1		0			-1	-1	-1	2	-1	2	-1	-1	-1	-1	2	-1	2
-1	-1		-1	-1	-1	-1	-1	-1	2	-1	-1	-1	-1	-1	-1	-1	-1	-1	-1	-1	-1	2	-1	-1	-1	-1	-1	2	-1	-1	2	-1		0	-1	-1	-1	-1	-1	2	-1	2	-1	-1	-1	-1	2	-1	2
-1	-1		-1	-1	-1	-1	-1	-1	2	-1	-1	-1	-1	-1	-1	-1	-1	-1	-1	-1	-1	2	-1	-1	-1	-1	-1	2	-1	-1	2	-1		0	-1	-1	-1	-1	-1	2	-1	2	-1	-1	-1	-1	2	-1	2
-1	-1		-1	-1	-1	-1	-1	-1	2	-1	-1	-1	-1	-1	-1	-1	-1	-1	-1	-1	-1	2	-1	-1	-1	-1	-1	2	-1	-1	2	-1		0	-1	-1	-1	-1	-1	2	-1	2	-1	-1	-1	-1	2		2
-1	-1		-1	-1	-1	-1	-1	-1	2	-1	-1	-1	-1	-1	-1	-1	-1	-1	-1	-1	-1	2	-1	-1	-1	-1	-1	2	-1	-1	2	-1		0		-1	-1	-1	-1	2	-1	2	-1	-1	-1	-1	2		2
-1	-1		-1	-1	-1	-1	-1	-1	2	-1	-1	-1	-1	-1	-1	-1	-1	-1	-1	-1	-1	2	-1	-1	-1	-1	-1	2	-1	-1	2	-1		0		-1	-1	-1	-1	2	-1	2				-1	2		2
-1	-1		-1	-1	-1	-1	-1	-1	2	-1	-1	-1	-1	-1	-1	-1	-1	-1	-1	-1	-1	2	-1	-1	-1	-1	-1	2	-1	-1	2	-1		0		-1	-1	-1	-1	2	-1	2		-1	-1	-1	2		2
-1	-1		-1	-1	-1	-1	-1	-1	2	-1	-1	-1	-1	-1	-1	-1	-1	-1	-1	-1	-1	2	-1	-1	-1	-1	-1	2	-1	-1	2	-1		0		-1	-1	-1	-1	2	-1	2		-1	-1	-1	2		2
-1	-1		-1	-1	-1	-1	-1	-1	2	-1	-1	-1	-1	-1	-1	-1	-1	-1	-1	-1	-1	2	-1	-1	-1	-1	-1	2	-1	-1	2	-1		0		-1	-1	-1	-1	2	-1	2		-1	-1	-1	2		2
-1	-1		-1	-1	-1	-1	-1	-1	2	-1	-1	-1	-1	-1	-1	-1	-1	-1	-1	-1	-1	2	-1	-1	-1	-1	-1	2	-1	-1	2	-1		0		-1	-1	-1	-1	2	-1	2		-1	-1	-1	2		2
-1	-1		-1	-1	-1	-1	-1	-1	2	-1	-1		-1	-1	-1	-1	-1	-1	-1	-1	-1	2	-1	-1	-1	-1	-1	2	-1	-1	2	-1		0		-1	-1	-1	-1	2	-1	2		-1	-1	-1	2		2
-1	-1		-1	-1	-1	-1	-1	-1	2	-1	-1	-1	-1	-1	-1	-1	-1	-1	-1	-1	-1	2	-1	-1	-1	-1	-1	2	-1	-1	2	-1		0	-1	-1	-1	-1	-1	2	-1	2		-1	-1	-1	2		2
-1	-1	-1	-1	-1	-1	-1	-1	-1	2	-1	-1	-1	-1	-1	-1	-1	-1	-1	-1	-1	-1	2	-1	-1	-1	-1	-1	2	-1	-1	2	-1		0	-1	-1	-1	-1	-1	2	-1	2		-1	-1	-1	2		2
-1	-1	-1	-1	-1	-1	-1	-1	-1	2	-1	-1	-1	-1	-1	-1	-1	-1	-1	-1	-1	-1	2	-1	-1	-1	-1	-1	2	-1	-1	2	-1		0	-1	-1	-1	-1	-1	2	-1	2		-1	-1	-1	2	-1	2
-1	-1	-1	-1	-1	-1	-1	-1	-1	2	-1	-1	-1	-1	-1	-1	-1	-1	-1	-1	-1	-1	2	-1	-1	-1	-1	-1	2	-1	-1	2	-1		0	-1	-1	-1	-1	-1	2	-1	2		-1	-1	-1	2	-1	2
-1	-1	-1	-1	-1	-1	-1	-1	-1	2	-1	-1	-1	-1	-1	-1	-1	-1	-1	-1	-1	-1	2	-1	-1	-1	-1	-1	2	-1	-1	2	-1		0	-1	-1	-1	-1	-1	2	-1	2		-1	-1	-1	2	-1	2
-1	-1	-1	-1	-1	-1	-1	-1	-1	2	-1	-1	-1	-1	-1	-1	-1	-1	-1	-1	-1	-1	2	-1	-1	-1	-1	-1	2	-1	-1	2	-1		0	-1	-1	-1	-1	-1	2	-1	2		-1	-1	-1	2	-1	2
-1	-1	-1	-1	-1	-1	-1	-1	-1	2	-1	-1	-1	-1	-1	-1	-1	-1	-1	-1	-1	-1	2	-1	-1	-1	-1	-1	2	-1	-1	2	-1		0	-1	-1	-1	-1	-1	2	-1	2		-1	-1	-1	2	-1	2
-1	-1	-1	-1	-1	-1	-1	-1	-1	2	-1	-1	-1	-1	-1	-1	-1	-1	-1	-1	-1	-1	2	-1	-1	-1	-1	-1	2	-1	-1	2	-1		0	-1		-1	-1	-1	2	-1	2		-1	-1	-1	2	-1	2
-1	-1	-1	-1	-1	-1	-1	-1	-1	2	-1	-1	-1	-1	-1	-1	-1	-1	-1	-1	-1	-1	2	-1	-1	-1	-1	-1	2	-1	-1	2	-1		0	-1		-1	-1	-1	2	-1	2		-1	-1	-1	2	-1	2
-1	-1	-1	-1	-1	-1	-1	-1	-1	2	-1	-1	-1	-1	-1	-1	-1	-1	-1	-1	-1	-1	2	-1	-1	-1	-1	-1	2	-1	-1	2	-1		0	-1		-1	-1	-1	2	-1	2		-1	-1	-1	2	-1	2
-1	-1	-1	-1	-1	-1	-1	-1	-1	2	-1	-1	-1	-1	-1	-1	-1	-1	-1	-1	-1	-1	2	-1	-1	-1	-1	-1	2	-1	-1	2	-1		0	-1		-1	-1	-1	2	-1	2		-1	-1	-1	2	-1	2
-1	-1		-1	-1	-1	-1	-1	-1	2	-1	-1	-1	-1	-1	-1	-1	-1	-1	-1	-1	-1	2	-1	-1	-1	-1	-1	2	-1	-1	2	-1		0	-1		-1	-1		2	-1	2		-1	-1	-1	2	-1	2
-1	-1		-1	-1	-1	-1	-1	-1	2	-1	-1	-1	-1	-1	-1	-1	-1	-1	-1	-1	-1	2	-1	-1	-1	-1	-1	2	-1	-1	2	-1		0	-1	-1	-1	-1	-1	2	-1	2		-1	-1	-1	2	-1	2
-1	-1		-1	-1	-1	-1	-1	-1	2	-1	-1	-1	-1	-1	-1	-1	-1	-1	-1	-1	-1	2	-1	-1	-1	-1	-1	2	-1	-1	2	-1		0	-1	-1	-1	-1	-1	2	-1	2		-1	-1	-1	2		2
-1	-1	-1	-1	-1	-1	-1	-1	-1	2	-1	-1	-1	-1	-1	-1	-1	-1	-1	-1	-1	-1	2	-1	-1	-1	-1	-1	2	-1	-1	2	-1		0	-1	-1	-1	-1	-1	2	-1	2		-1	-1	-1	2		2
-1	-1	-1	-1	-1	-1	-1	-1	-1	2	-1	-1	-1	-1	-1	-1	-1	-1	-1	-1	-1	-1	2	-1	-1	-1	-1	-1	2	-1	-1	2	-1		0	-1	-1	-1	-1	-1	2	-1	2		-1	-1	-1	2		2
-1	-1		-1	-1	-1	-1	-1	-1	2	-1	-1	-1	-1	-1	-1	-1	-1	-1	-1	-1	-1	2	-1	-1	-1	-1	-1	2	-1	-1	2	-1		0	-1	-1	-1	-1	-1	2	-1	2		-1	-1	-1	2		2
-1	-1		-1	-1	-1	-1	-1	-1	2	-1	-1	-1	-1	-1	-1	-1	-1	-1	-1	-1	-1	2	-1	-1	-1	-1	-1	2	-1	-1	2	-1		0	-1	-1	-1	-1		2	-1	2		-1	-1	-1	2		2
-1	-1	-1	-1	-1	-1	-1	-1	-1	2	-1	-1	-1	-1	-1	-1	-1	-1	-1	-1	-1	-1	2	-1	-1	-1	-1	-1	2	-1	-1	2	-1		0	-1	-1	-1	-1	-1	2	-1	2		-1	-1	-1	2		2
-1	-1	-1	-1	-1	-1	-1	-1	-1	2	-1	-1	-1	-1	-1	-1	-1	-1	-1	-1	-1	-1	2	-1	-1	-1	-1	-1	2	-1	-1	2	-1		0	-1	-1	-1	-1	-1	2	-1	2		-1	-1	-1	2		2
-1	-1	-1	-1	-1	-1	-1	-1	-1	2	-1	-1	-1	-1	-1	-1	-1	-1	-1	-1	-1	-1	2	-1	-1	-1	-1	-1	2	-1	-1	2	-1		0	-1	-1	-1	-1	-1	2	-1	2	-1	-1	-1	-1	2		2
	-1		-1	-1	-1	-1	-1	-1	2	-1	-1	-1	-1	-1	-1	-1	-1	-1	-1	-1	-1	2	-1	-1	-1	-1	-1	2	-1	-1	2	-1		0	-1	-1	-1	-1	-1	2	-1	2	-1	-1	-1	-1	2		2
	-1	-1	-1	-1	-1	-1	-1	-1	2	-1	-1	-1	-1	-1	-1	-1	-1	-1	-1	-1	-1	2	-1	-1	-1	-1	-1	2	-1	-1	2	-1		0	-1	-1	-1	-1	-1	2	-1	2	-1	-1	-1	-1	2		2
-1	-1	-1	-1	-1	-1	-1	-1	-1	2	-1	-1	-1	-1	-1	-1	-1	-1	-1	-1	-1	-1	2	-1	-1	-1	-1	-1	2	-1	-1	2	-1		0	-1	-1	-1	-1	-1	2	-1	2	-1	-1	-1	-1	2		2
	-1	-1	-1	-1	-1	-1	-1	-1	2	-1	-1	-1	-1	-1	-1	-1	-1	-1	-1	-1	-1	2	-1	-1	-1	-1	-1	2	-1	-1	2	-1		0	-1	-1	-1	-1	-1	2	-1	2	-1	-1	-1	-1	2		2
	-1		-1	-1	-1	-1	-1	-1	2	-1	-1	-1	-1	-1	-1	-1	-1	-1	-1	-1	-1	2	-1	-1	-1	-1	-1	2	-1	-1	2	-1		0	-1	-1	-1	-1	-1	2	-1	2	-1	-1	-1	-1	2		2
			-1	-1	-1	-1	-1	-1	2	-1	-1	-1	-1	-1	-1	-1	-1	-1	-1	-1	-1	2	-1	-1	-1	-1	-1	2	-1	-1	2	-1		0	-1	-1	-1	-1	-1	2	-1	2	-1	-1	-1	-1	2		2
	-1		-1	-1	-1	-1	-1	-1	2	-1	-1	-1	-1	-1	-1	-1	-1	-1	-1	-1	-1	2	-1	-1	-1	-1	-1	2	-1	-1	2	-1		0	-1	-1	-1	-1	-1	2	-1	2	-1	-1	-1	-1	2		2
-1	-1		-1	-1	-1	-1	-1	-1	2	-1	-1	-1	-1	-1	-1	-1	-1	-1	-1	-1	-1	2	-1	-1	-1	-1	-1	2	-1	-1	2	-1		0	-1	-1	-1	-1	-1	2	-1	2	-1	-1	-1	-1	2		2
-1	-1		-1	-1	-1	-1	-1	-1	2	-1	-1	-1	-1	-1	-1	-1	-1	-1	-1	-1	-1	2	-1	-1	-1	-1	-1	2	-1	-1	2	-1		0	-1	-1	-1	-1	-1	2	-1	2	-1	-1	-1	-1	2		2
-1	-1	-1	-1	-1	-1	-1	-1	-1	2	-1	-1	-1	-1	-1	-1	-1	-1	-1	-1	-1	-1	2	-1	-1	-1	-1	-1	2	-1	-1	2	-1		0	-1	-1	-1	-1	-1	2	-1	2	-1	-1	-1	-1	2		2
-1	-1		-1	-1	-1	-1	-1	-1	2	-1	-1	-1	-1	-1	-1	-1	-1	-1	-1	-1	-1	2	-1	-1	-1	-1	-1	2	-1	-1	2	-1		0	-1	-1	-1	-1	-1	2	-1	2	-1	-1	-1	-1	2		2
-1	-1		-1	-1	-1	-1	-1	-1	2	-1	-1	-1	-1	-1	-1	-1	-1	-1	-1	-1	-1	2	-1	-1	-1	-1	-1	2	-1	-1	2	-1		0	-1	-1	-1	-1	-1	2	-1	2	-1	-1	-1	-1	2		2
	-1		-1	-1	-1	-1	-1	-1	2	-1	-1	-1	-1	-1	-1	-1	-1	-1	-1	-1	-1	2	-1	-1	-1	-1	-1	2	-1	-1	2	-1		0	-1	-1	-1	-1	-1	2	-1	2		-1	-1	-1	2		2
	-1		-1	-1	-1	-1	-1	-1	2	-1	-1	-1	-1	-1	-1	-1	-1	-1	-1	-1	-1	2	-1	-1	-1	-1	-1	2	-1	-1	2	-1		0	-1	-1	-1	-1	-1	2	-1	2		-1	-1	-1	2		2
	-1		-1	-1	-1	-1	-1	-1	2	-1	-1	-1	-1	-1	-1	-1	-1	-1	-1	-1	-1	2	-1	-1	-1	-1	-1	2	-1	-1	2	-1		0	-1	-1	-1	-1	-1	2	-1	2		-1	-1	-1	2		2
-1			-1	-1	-1	-1	-1	-1	2	-1	-1	-1	-1	-1	-1	-1	-1	-1	-1	-1	-1	2	-1	-1	-1	-1	-1	2	-1	-1	2	-1		0	-1	-1	-1	-1	-1	2	-1	2		-1	-1	-1	2		2
-1		-1	-1	-1	-1	-1	-1	-1	2	-1	-1	-1	-1	-1	-1	-1	-1	-1	-1	-1	-1	2	-1	-1	-1	-1	-1	2	-1	-1	2	-1		0	-1	-1	-1	-1	-1	2	-1	2		-1	-1	-1	2		2
-1		-1	-1	-1	-1	-1	-1	-1	0	-1	-1	-1	-1	-1	-1	-1	-1	-1	-1	-1	-1	2	-1	-1	-1	-1	-1	2	-1	-1	2	-1		0	-1	-1	-1	-1	-1	2	-1	2		-1	-1	-1	2		2
-1		-1	-1	-1	-1	-1	-1	-1	0	-1	-1	-1	-1	-1	-1	-1	-1	-1	-1	-1	-1	2	-1	-1	-1	-1	-1	2	-1	-1	2	-1		0	-1	-1	-1	-1	-1	2	-1	2		-1	-1	-1	2		2
-1		-1	-1	-1	-1	-1	-1	-1	0	-1	-1	-1	-1	-1	-1	-1	-1	-1	-1	-1	-1	2	-1	-1	-1	-1	-1	2	-1	-1	2	-1		0	-1	-1	-1	-1	-1	2		2		-1	-1	-1	2		2
-1	-1	-1	-1	-1	-1	-1	-1	-1	0	-1	-1	-1	-1	-1	-1	-1	-1	-1	-1	-1	-1	2	-1	-1	-1	-1	-1	2	-1	-1	2	-1		0	-1	-1	-1	-1	-1	2		2		-1	-1	-1	2		2
-1	-1		-1	-1	-1	-1	-1	-1	0	-1	-1	-1	-1	-1	-1	-1	-1	-1	-1	-1	-1	2	-1	-1	-1	-1	-1	2	-1	-1	2	-1		0	-1	-1	-1	-1	-1	2		2		-1	-1	-1	2		2
-1	-1	-1	-1	-1	-1	-1	-1	-1	0	-1	-1	-1	-1	-1	-1	-1	-1	-1	-1	-1	-1	2	-1	-1	-1	-1	-1	2	-1	-1	2	-1		0	-1	-1	-1	-1	-1	2		2		-1	-1	-1	2		2
-1	-1		-1	-1	-1	-1	-1	-1	0	-1	-1	-1	-1	-1	-1	-1	-1	-1	-1	-1	-1	2	-1	-1	-1	-1	-1	2	-1	-1	2	-1		0	-1	-1	-1	-1	-1	2		2		-1	-1	-1	2		2
-1	-1	-1	-1	-1	-1	-1	-1	-1	0	-1	-1	-1	-1	-1	-1	-1	-1	-1	-1	-1	-1	2	-1	-1	-1	-1	-1	2	-1	-1	2	-1		0	-1	-1	-1	-1	-1	2		2		-1	-1	-1	2		2
-1	-1	-1	-1	-1	-1	-1	-1	-1	0	-1	-1	-1	-1	-1	-1	-1	-1	-1	-1	-1	-1	2	-1	-1	-1	-1	-1	2	-1	-1	2	-1		0	-1	-1	-1	-1	-1	2		2		-1	-1	-1	2		2
-1	-1	-1	-1	-1	-1	-1	-1	-1	0	-1	-1	-1	-1	-1	-1	-1	-1	-1	-1	-1	-1	2	-1	-1	-1	-1	-1	2	-1	-1	2	-1		0	-1	-1	-1	-1	-1	2	-1	2		-1	-1	-1	2		2
-1		-1	-1	-1	-1	-1	-1	-1	0	-1	-1	-1	-1	-1	-1	-1	-1	-1	-1	-1	-1	2	-1	-1	-1	-1	-1	2	-1	-1	2	-1		0	-1	-1	-1	-1	-1	2	-1	2		-1	-1	-1	2		2
-1	-1	-1	-1	-1	-1	-1	-1	-1	0	-1	-1	-1	-1	-1	-1	-1	-1	-1	-1	-1	-1	2	-1	-1	-1	-1	-1	2	-1	-1	2	-1		0	-1	-1	-1	-1	-1	2	-1	2		-1	-1	-1	2		2
-1	-1	-1	-1	-1	-1	-1	-1	-1	0	-1	-1	-1	-1	-1	-1	-1	-1	-1	-1	-1	-1	2	-1	-1	-1	-1	-1	2	-1	-1	2	-1		0	-1	-1	-1	-1	-1	2	-1	2		-1	-1	-1	2		2
	-1	-1	-1	-1	-1	-1	-1	-1	0	-1	-1	-1	-1	-1	-1	-1	-1	-1	-1	-1	-1	2	-1	-1	-1	-1	-1	2	-1	-1	2	-1		0	-1	-1	-1	-1	-1	2	-1	2		-1	-1	-1	2		2
-1	-1	-1	-1	-1	-1	-1	-1	-1	0	-1	-1	-1	-1	-1	-1	-1	-1	-1	-1	-1	-1	2	-1	-1	-1	-1	-1	2	-1	-1	2	-1		0	-1	-1	-1	-1	-1	2	-1	2		-1	-1	-1	2		2
-1		-1	-1	-1	-1	-1	-1	-1	0	-1	-1	-1	-1	-1	-1	-1	-1	-1	-1	-1	-1	2	-1	-1	-1	-1	-1	2	-1	-1	2	-1		0		-1	-1	-1	-1	2	-1	2		-1	-1	-1	2		2
-1		-1	-1	-1	-1	-1	-1	-1	0	-1	-1	-1	-1	-1	-1	-1	-1	-1	-1	-1	-1	2	-1	-1	-1	-1	-1	2	-1	-1	2	-1		0	-1	-1	-1	-1	-1	2	-1	2		-1	-1	-1	0		2
-1		-1	-1	-1	-1	-1	-1	-1	0	-1	-1	-1	-1	-1	-1	-1	-1	-1	-1	-1	-1	2	-1	-1	-1	-1	-1	2	-1	-1	2	-1		0	-1	-1	-1	-1	-1	2	-1	2		-1	-1	-1	0		2
-1		-1	-1	-1	-1	-1	-1	-1	0	-1	-1	-1	-1	-1	-1	-1	-1	-1	-1	-1	-1	2	-1	-1	-1	-1	-1	2	-1	-1	2	-1		0	-1	-1	-1	-1	-1	2	-1	2		-1	-1	-1	0		2
-1		-1	-1	-1	-1	-1	-1	-1	0	-1	-1	-1	-1	-1	-1	-1	-1	-1	-1	-1	-1	2	-1	-1	-1	-1	-1	2	-1	-1	2	-1		0	-1	-1	-1	-1	-1	2	-1	2		-1	-1	-1	0		2
-1		-1	-1	-1	-1	-1	-1	-1	0	-1	-1	-1	-1	-1	-1	-1	-1	-1	-1	-1	-1	2	-1	-1	-1	-1	-1	2	-1	-1	2	-1		0	-1	-1	-1	-1	-1	2	-1	2		-1	-1	-1	0		2
-1		-1	-1	-1	-1	-1	-1	-1	0	-1	-1	-1	-1	-1	-1	-1	-1	-1	-1	-1	-1	2	-1	-1	-1	-1	-1	2	-1	-1	2	-1		0	-1	-1	-1	-1	-1	2	-1	2		-1	-1	-1	0		2
-1	-1	-1	-1	-1	-1	-1	-1	-1	0	-1	-1	-1	-1	-1	-1	-1	-1	-1	-1	-1	-1	2	-1	-1	-1	-1	-1	2	-1	-1	2	-1		0	-1	-1	-1	-1	-1	2	-1	2		-1	-1	-1	0	-1	2
-1	-1	-1	-1	-1	-1	-1	-1	-1	0	-1	-1	-1	-1	-1	-1	-1	-1	-1	-1	-1	-1	2	-1	-1	-1	-1	-1	2	-1	-1	2	-1		0	-1	-1	-1	-1	-1	2	-1	2		-1	-1	-1	0	-1	2
-1	-1	-1	-1	-1	-1	-1	-1	-1	0	-1	-1	-1	-1	-1	-1	-1	-1	-1	-1	-1	-1	2	-1	-1	-1	-1	-1	2	-1	-1	2	-1		0	-1	-1	-1	-1	-1	2	-1	2			-1	-1	0	-1	2
-1	-1	-1	-1	-1	-1	-1	-1	-1	0	-1	-1	-1	-1	-1	-1	-1	-1	-1	-1	-1	-1	2	-1	-1	-1	-1	-1	2	-1	-1	2	-1		0	-1	-1	-1	-1	-1	2	-1	2			-1	-1	0	-1	2
-1	-1	-1	-1	-1	-1	-1	-1	-1	0	-1	-1	-1	-1	-1	-1	-1	-1	-1	-1	-1	-1	2	-1	-1	-1	-1	-1	2	-1	-1	2	-1		0		-1	-1	-1	-1	2	-1	2			-1	-1	0	-1	2
-1	-1	-1	-1	-1	-1	-1	-1	-1	0	-1	-1	-1	-1	-1	-1	-1	-1	-1	-1	-1	-1	2	-1	-1	-1	-1	-1	2	-1	-1	2	-1		0	-1	-1	-1	-1	-1	2	-1	2			-1	-1	0	-1	2
-1	-1	-1	-1	-1	-1	-1	-1	-1	0	-1	-1	-1	-1	-1	-1	-1	-1	-1	-1	-1	-1	2	-1	-1	-1	-1	-1	2	-1	-1	2	-1		0	-1	-1	-1	-1	-1	2	-1	0			-1	-1	0	-1	2
-1	-1	-1	-1	-1	-1	-1	-1	-1	0	-1	-1	-1	-1	-1	-1	-1	-1	-1	-1	-1	-1	2	-1	-1	-1	-1	-1	2	-1	-1	2	-1		0	-1	-1	-1	-1	-1	2	-1	0			-1	-1	0	-1	2
-1	-1	-1	-1	-1	-1	-1	-1	-1	0	-1	-1	-1	-1	-1	-1	-1	-1	-1	-1	-1	-1	2	-1	-1	-1	-1	-1	2	-1	-1	2	-1		0	-1	-1	-1	-1	-1	2	-1	0			-1	-1	0	-1	2
-1	-1	-1	-1	-1	-1	-1	-1	-1	0	-1	-1	-1	-1	-1	-1	-1	-1	-1	-1	-1	-1	2	-1	-1	-1	-1	-1	2	-1	-1	2	-1		0		-1	-1	-1	-1	2	-1	0			-1	-1	0	-1	2
-1	-1	-1	-1	-1	-1	-1	-1	-1	0	-1	-1	-1	-1	-1	-1	-1	-1	-1	-1	-1	-1	2	-1	-1	-1	-1	-1	2	-1	-1	2	-1		0		-1	-1	-1	-1	2	-1	0			-1	-1	0	-1	2
-1	-1	-1	-1	-1	-1	-1	-1	-1	0	-1	-1	-1	-1	-1	-1	-1	-1	-1	-1	-1	-1	2	-1	-1	-1	-1	-1	2	-1	-1	2	-1		0		-1	-1	-1	-1	2	-1	0			-1	-1	0	-1	2
-1	-1	-1	-1	-1	-1	-1	-1	-1	0	-1	-1	-1	-1	-1	-1	-1	-1	-1	-1	-1	-1	2	-1	-1	-1	-1	-1	2	-1	-1	2	-1		0		-1	-1	-1	-1	2	-1	0			-1	-1	0	-1	1
-1	-1	-1	-1	-1	-1	-1	-1	-1	0	-1	-1	-1	-1	-1	-1	-1	-1	-1	-1	-1	-1	2	-1	-1	-1	-1	-1	2	-1	-1	2	-1		0			-1	-1	-1	2	-1	0			-1	-1	0	-1	1
-1	-1	-1	-1	-1		-1	-1	-1	0	-1	-1	-1	-1	-1	-1	-1	-1	-1	-1	-1	-1	2	-1	-1	-1	-1	-1	2	-1	-1	2	-1		0	-1		-1	-1	-1	2	-1	0			-1	-1	0		1
-1	-1	-1	-1	-1		-1	-1	-1	0	-1	-1	-1	-1	-1	-1	-1	-1	-1	-1	-1	-1	2	-1	-1	-1	-1	-1	2	-1	-1	2	-1		0	-1		-1	-1	-1	2	-1	0			-1	-1	0		1
-1	-1	-1	-1	-1		-1	-1	-1	0	-1	-1	-1	-1	-1	-1	-1	-1	-1	-1	-1	-1	2	-1	-1	-1	-1	-1	2	-1	-1	2	-1		0		-1	-1	-1	-1	2	-1	0			-1	-1	0		1
-1	-1	-1	-1	-1		-1	-1	-1	0	-1	-1	-1	-1	-1	-1	-1	-1	-1	-1	-1	-1	2	-1	-1	-1	-1	-1	2	-1	-1	2	-1		0	-1		-1	-1	-1	2	-1	0			-1	-1	0		1
-1	-1	-1	-1	-1		-1	-1	-1	0	-1	-1	-1	-1	-1	-1	-1	-1	-1	-1	-1	-1	2	-1	-1	-1	-1	-1	2	-1	-1	2	-1		0		-1	-1	-1	-1	2	-1	0			-1	-1	0		1
-1	-1	-1	-1	-1		-1	-1	-1	0	-1	-1	-1	-1	-1	-1	-1	-1	-1	-1	-1	-1	2	-1	-1	-1	-1	-1	2	-1	-1	2	-1		0			-1	-1	-1	2	-1	0		-1	-1	-1	0		1
-1	-1	-1	-1	-1		-1	-1	-1	0	-1	-1	-1	-1	-1	-1	-1	-1	-1	-1	-1	-1	2	-1	-1	-1	-1	-1	2	-1	-1	2	-1		0	-1	-1	-1	-1	-1	2	-1	0		-1	-1	-1	0		1
-1	-1	-1	-1	-1		-1	-1	-1	0	-1	-1	-1	-1	-1	-1	-1	-1	-1	-1	-1	-1	2	-1	-1	-1	-1	-1	2	-1	-1	2	-1		0	-1	-1	-1	-1	-1	2	-1	0	-1	-1	-1	-1	0		1
-1	-1	-1	-1	-1		-1	-1	-1	0	-1	-1	-1	-1	-1	-1	-1	-1	-1	-1	-1	-1	2	-1	-1	-1	-1	-1	2	-1	-1	2	-1		0		-1	-1	-1	-1	2	-1	0	-1	-1	-1	-1	0	-1	1
-1	-1	-1	-1	-1		-1	-1	-1	0	-1	-1	-1	-1	-1	-1	-1	-1	-1	-1	-1	-1	2	-1	-1	-1	-1	-1	2	-1	-1	2	-1		0	-1	-1	-1	-1	-1	2	-1	0	-1	-1	-1	-1	0	-1	1
-1	-1	-1	-1	-1		-1	-1	-1	0	-1	-1	-1	-1	-1	-1	-1	-1	-1	-1	-1	-1	2	-1	-1	-1	-1	-1	2	-1	-1	2	-1		0		-1	-1	-1	-1	2	-1	0	-1	-1		-1	0	-1	1
-1	-1	-1	-1	-1	-1	-1	-1	-1	0	-1	-1	-1	-1	-1	-1	-1	-1	-1	-1	-1	-1	2	-1	-1	-1	-1	-1	2	-1	-1	2	-1		0		-1	-1	-1	-1	2	-1	0	-1	-1	-1	-1	0	-1	1
-1	-1	-1	-1	-1	-1	-1	-1	-1	0	-1	-1	-1	-1	-1	-1	-1	-1	-1	-1	-1	-1	2	-1	-1	-1	-1	-1	2	-1	-1	2	-1		0	-1	-1	-1	-1	-1	2	-1	0	-1	-1	-1	-1	0	-1	1
-1	-1	-1	-1	-1	-1	-1	-1	-1	0	-1	-1	-1	-1	-1	-1	-1	-1	-1	-1	-1	-1	2	-1	-1	-1	-1	-1	2	-1	-1	2	-1		0		-1	-1	-1	-1	2	-1	0	-1	-1	-1	-1	0	-1	1
-1	-1	-1	-1	-1	-1	-1	-1	-1	0	-1	-1	-1	-1	-1	-1	-1	-1	-1	-1	-1	-1	2	-1	-1	-1	-1	-1	2	-1	-1	2	-1		0		-1	-1	-1	-1	2	-1	0	-1	-1	-1	-1	0	-1	1
-1	-1	-1	-1	-1	-1	-1	-1	-1	0	-1	-1	-1	-1	-1	-1	-1	-1	-1	-1	-1	-1	2	-1	-1	-1	-1	-1	2	-1	-1	2	-1		0		-1	-1	-1	-1	2	-1	0	-1	-1	-1	-1	0	-1	1
-1	-1	-1	-1	-1	-1	-1	-1	-1	0	-1	-1	-1	-1	-1	-1	-1	-1	-1	-1	-1	-1	2	-1	-1	-1	-1	-1	2	-1	-1	2	-1		0		-1	-1	-1	-1	2	-1	0	-1	-1	-1	-1	0	-1	1
-1	-1	-1	-1	-1	-1	-1	-1	-1	0	-1	-1	-1	-1	-1	-1	-1	-1	-1	-1	-1	-1	2	-1	-1	-1	-1	-1	2	-1	-1	2	-1		0		-1	-1	-1	-1	2	-1	0	-1	-1	-1	-1	0	-1	1
-1	-1	-1	-1	-1	-1	-1	-1	-1	0	-1	-1	-1	-1	-1	-1	-1	-1	-1	-1	-1	-1	2	-1	-1	-1	-1	-1	2	-1	-1	2	-1		0	-1	-1	-1	-1	-1	2	-1	0	-1	-1	-1	-1	0	-1	1
-1	-1		-1	-1	-1	-1	-1	-1	0	-1	-1	-1	-1	-1	-1	-1	-1	-1	-1	-1	-1	2	-1	-1	-1	-1	-1	2	-1	-1	2	-1		0		-1	-1	-1	-1	2	-1	0		-1	-1	-1	0		1
-1	-1	-1	-1	-1	-1	-1	-1	-1	0	-1	-1	-1	-1	-1	-1	-1	-1	-1	-1	-1	-1	2	-1	-1	-1	-1	-1	2	-1	-1	2	-1		0		-1	-1	-1	-1	2	-1	0		-1	-1	-1	0		1
	-1	-1	-1	-1	-1	-1	-1	-1	0	-1	-1	-1	-1	-1	-1	-1	-1	-1	-1	-1	-1	2	-1	-1	-1	-1	-1	2	-1	-1	2	-1		0		-1	-1	-1	-1	2	-1	0		-1	-1	-1	0		1
	-1	-1	-1	-1	-1	-1	-1	-1	0	-1	-1	-1	-1	-1	-1	-1	-1	-1	-1	-1	-1	2	-1		-1	-1	-1	2	-1	-1	2	-1		0	-1	-1	-1	-1	-1	2	-1	0		-1	-1	-1	0		1
-1	-1	-1	-1	-1	-1	-1	-1	-1	0	-1	-1	-1	-1	-1	-1	-1	-1	-1	-1	-1	-1	2	-1		-1	-1	-1	2	-1	-1	2	-1		0		-1	-1	-1	-1	2	-1	0		-1	-1	-1	0		1
	-1	-1	-1	-1	-1	-1	-1	-1	0	-1	-1	-1	-1	-1	-1	-1	-1	-1	-1	-1	-1	2	-1	-1	-1	-1	-1	2	-1	-1	2	-1		0		-1	-1	-1	-1	2	-1	0		-1	-1	-1	0		1
	-1		-1	-1	-1	-1	-1	-1	0	-1	-1	-1	-1	-1	-1	-1	-1	-1	-1	-1	-1	2	-1	-1	-1	-1	-1	2	-1	-1	2	-1		0	-1	-1	-1	-1	-1	2	-1	0		-1	-1	-1	0		1
-1	-1	-1	-1	-1	-1	-1	-1	-1	0	-1	-1	-1	-1	-1	-1	-1	-1	-1	-1	-1	-1	2	-1	-1	-1	-1	-1	2	-1	-1	2	-1		0	-1	-1	-1	-1	-1	2	-1	0		-1	-1	-1	0		1
-1	-1	-1	-1	-1	-1	-1	-1	-1	0	-1	-1	-1	-1	-1	-1	-1	-1	-1	-1	-1	-1	2	-1	-1	-1	-1	-1	2	-1	-1	2	-1		0	-1	-1	-1	-1	-1	2	-1	0		-1	-1	-1	0		1
-1	-1	-1	-1	-1	-1	-1	-1	-1	0	-1	-1	-1	-1	-1	-1	-1	-1	-1	-1	-1	-1	2	-1	-1	-1	-1	-1	2	-1	-1	2	-1		0	-1	-1	-1	-1	-1	2	-1	0		-1	-1	-1	0		1
	-1	-1	-1	-1	-1	-1	-1	-1	0	-1	-1	-1	-1	-1	-1	-1	-1	-1	-1	-1	-1	2	-1	-1	-1	-1	-1	2	-1	-1	2	-1		0		-1	-1	-1	-1	2	-1	0		-1	-1	-1	0		1
	-1	-1	-1	-1	-1	-1	-1	-1	0	-1	-1	-1	-1	-1	-1	-1	-1	-1	-1	-1	-1	2	-1	-1	-1	-1	-1	2	-1	-1	2	-1		0		-1	-1	-1	-1	2	-1	0		-1	-1	-1	0		1
	-1	-1	-1	-1	-1	-1	-1	-1	0	-1	-1	-1	-1	-1	-1	-1	-1	-1	-1	-1	-1	2	-1	-1	-1	-1	-1	2	-1	-1	2	-1		0		-1	-1	-1	-1	2	-1	0		-1	-1	-1	0		1
	-1	-1	-1	-1	-1	-1	-1	-1	0	-1	-1	-1	-1	-1	-1	-1	-1	-1	-1	-1	-1	2	-1	-1	-1	-1	-1	2	-1	-1	2	-1		0		-1	-1	-1	-1	2	-1	0			-1	-1	0		1
	-1	-1	-1	-1	-1	-1	-1	-1	0	-1	-1	-1	-1	-1	-1	-1	-1	-1	-1	-1	-1	2	-1	-1	-1	-1	-1	2	-1	-1	2	-1		0	-1	-1	-1	-1	-1	2	-1	0		-1	-1	-1	0		1
	-1	-1	-1	-1	-1	-1	-1	-1	0	-1	-1	-1	-1	-1	-1	-1	-1	-1	-1	-1	-1	2	-1	-1	-1	-1	-1	2	-1	-1	2	-1		0	-1	-1	-1	-1	-1	2	-1	0		-1	-1	-1	0		1
	-1		-1	-1	-1	-1	-1	-1	0	-1	-1	-1	-1	-1	-1	-1	-1	-1	-1	-1	-1	2	-1	-1	-1	-1	-1	2	-1	-1	2	-1		0	-1	-1	-1	-1	-1	2	-1	0		-1	-1	-1	0		1
-1	-1	-1	-1	-1	-1	-1	-1	-1	0	-1	-1	-1	-1	-1	-1	-1	-1	-1	-1	-1	-1	2	-1	-1	-1	-1	-1	2	-1	-1	2	-1		0		-1	-1	-1	-1	2	-1	0		-1	-1	-1	0		1
-1	-1	-1	-1	-1	-1	-1	-1	-1	0	-1	-1	-1	-1	-1	-1	-1	-1	-1	-1	-1	-1	2	-1	-1	-1	-1	-1	2	-1	-1	2	-1		0	-1	-1	-1	-1	-1	2	-1	0		-1	-1	-1	0		1
-1	-1	-1	-1	-1	-1	-1	-1	-1	0	-1	-1	-1	-1	-1	-1	-1	-1	-1	-1	-1	-1	2	-1	-1	-1	-1	-1	2	-1	-1	2	-1		0	-1	-1	-1	-1	-1	2	-1	0		-1	-1	-1	0		1
-1	-1	-1	-1	-1	-1	-1	-1	-1	0	-1	-1	-1	-1	-1	-1	-1	-1	-1	-1	-1	-1	2	-1	-1	-1	-1	-1	2	-1	-1	2	-1		0		-1	-1	-1	-1	2	-1	0		-1	-1	-1	0		1
-1	-1	-1	-1	-1	-1	-1	-1	-1	0	-1	-1	-1	-1	-1	-1	-1	-1	-1	-1	-1	-1	2	-1	-1	-1	-1	-1	2	-1	-1	2	-1		0		-1	-1	-1	-1	2	-1	0		-1	-1	-1	0		1
-1	-1		-1	-1	-1	-1	-1	-1	0	-1	-1	-1	-1	-1	-1	-1	-1	-1	-1	-1	-1	2	-1	-1	-1	-1	-1	2	-1	-1	2	-1		0	-1	-1	-1	-1	-1	2	-1	0		-1	-1	-1	0		1
-1	-1		-1	-1	-1	-1	-1	-1	0	-1	-1	-1	-1	-1	-1	-1	-1	-1	-1	-1	-1	2	-1	-1	-1	-1	-1	2	-1	-1	2	-1		0	-1	-1	-1	-1	-1	2	-1	0		-1	-1	-1	0		1
-1	-1		-1	-1	-1	-1	-1	-1	0	-1	-1	-1	-1	-1	-1	-1	-1	-1	-1	-1	-1	2	-1	-1	-1	-1	-1	2		-1	2	-1		0	-1	-1	-1	-1	-1	2	-1	0		-1	-1	-1	0		1
-1	-1		-1	-1	-1	-1	-1	-1	0	-1	-1	-1	-1	-1	-1	-1	-1	-1	-1	-1	-1	2	-1	-1	-1	-1	-1	2	-1	-1	2	-1		0	-1	-1	-1	-1	-1	2	-1	0		-1	-1	-1	0		1
-1	-1		-1	-1	-1	-1	-1	-1	0	-1	-1	-1	-1	-1	-1	-1	-1	-1	-1	-1	-1	2	-1	-1	-1	-1	-1	2	-1	-1	2	-1		0		-1	-1	-1	-1	2	-1	0		-1	-1	-1	0		1
-1	-1		-1	-1	-1	-1	-1	-1	0	-1	-1	-1	-1	-1	-1	-1	-1	-1	-1	-1	-1	2	-1	-1	-1	-1	-1	2	-1	-1	2	-1		0		-1	-1	-1	-1	2	-1	0		-1	-1	-1	0		1
-1	-1	-1	-1	-1	-1	-1	-1	-1	0	-1	-1	-1	-1	-1	-1	-1	-1	-1	-1	-1	-1	2	-1	-1	-1	-1	-1	2	-1	-1	2	-1		0		-1	-1	-1	-1	2	-1	0	-1	-1	-1	-1	0		1
-1	-1	-1	-1	-1	-1	-1	-1	-1	0	-1	-1	-1	-1	-1	-1	-1	-1	-1	-1	-1	-1	2	-1	-1	-1	-1	-1	2	-1	-1	2	-1		0		-1	-1	-1	-1	2	-1	0	-1	-1	-1	-1	0		1
-1	-1	-1	-1	-1	-1	-1	-1	-1	0	-1	-1	-1	-1	-1	-1	-1	-1	-1	-1	-1	-1	2	-1	-1	-1	-1	-1	2	-1	-1	2	-1		0	-1	-1	-1	-1	-1	2	-1	0	-1	-1	-1	-1	0		1
-1	-1	-1	-1	-1	-1	-1	-1	-1	0	-1	-1	-1	-1	-1	-1	-1	-1	-1	-1	-1	-1	2	-1	-1	-1	-1	-1	2	-1	-1	2	-1		0	-1	-1	-1	-1	-1	2	-1	0	-1	-1	-1	-1	0		1
-1	-1	-1	-1	-1	-1	-1	-1	-1	0	-1	-1	-1	-1	-1	-1	-1	-1	-1	-1	-1	-1	2	-1	-1	-1	-1	-1	2	-1	-1	2	-1		0		-1	-1	-1	-1	2	-1	0	-1	-1	-1	-1	0		1
-1	-1	-1	-1	-1	-1	-1	-1	-1	0	-1	-1	-1	-1	-1	-1	-1	-1	-1	-1	-1	-1	2	-1	-1	-1	-1	-1	2	-1	-1	2	-1		0		-1	-1	-1	-1	2	-1	0	-1	-1	-1	-1	0		1
-1	-1		-1	-1	-1	-1	-1	-1	0	-1	-1	-1	-1	-1	-1	-1	-1	-1	-1	-1	-1	2	-1	-1	-1	-1	-1	2	-1	-1	2	-1		0		-1	-1	-1	-1	2	-1	0	-1	-1	-1	-1	0		1
-1	-1	-1	-1	-1	-1	-1	-1	-1	0	-1	-1	-1	-1	-1	-1	-1	-1	-1	-1	-1	-1	2	-1	-1	-1	-1	-1	2	-1	-1	2	-1		0	-1	-1	-1	-1	-1	2	-1	0	-1	-1	-1	-1	0		1
-1	-1		-1	-1	-1	-1	-1	-1	0	-1	-1	-1	-1	-1	-1	-1	-1	-1	-1	-1	-1	2	-1	-1	-1	-1	-1	2	-1	-1	2	-1		0	-1	-1	-1	-1	-1	2	-1	0	-1		-1	-1	0		1
-1	-1	-1	-1	-1	-1	-1	-1	-1	0	-1	-1	-1	-1	-1	-1	-1	-1	-1	-1	-1	-1	2	-1	-1	-1	-1	-1	2	-1	-1	2	-1		0		-1	-1	-1	-1	2	-1	0	-1	-1	-1	-1	0		1
-1	-1		-1	-1	-1	-1	-1	-1	0	-1	-1	-1	-1	-1	-1	-1	-1	-1	-1	-1	-1	2	-1	-1	-1	-1	-1	2	-1	-1	2	-1		0			-1	-1	-1	2	-1	0	-1	-1	-1	-1	0		1
-1	-1		-1	-1	-1	-1	-1	-1	0	-1	-1	-1	-1	-1	-1	-1	-1	-1	-1	-1	-1	2	-1	-1	-1	-1	-1	2	-1	-1	2	-1		0	-1		-1	-1	-1	2	-1	0	-1	-1	-1	-1	0		1
-1	-1	-1	-1	-1	-1	-1	-1	-1	0	-1	-1	-1	-1	-1	-1	-1	-1	-1	-1	-1	-1	2	-1	-1	-1	-1	-1	2		-1	2	-1		0	-1		-1	-1	-1	2	-1	0	-1	-1	-1	-1	0		1
-1	-1	-1	-1	-1	-1	-1	-1	-1	0	-1	-1	-1	-1	-1	-1	-1	-1	-1	-1	-1	-1	2	-1	-1	-1	-1	-1	2	-1	-1	2	-1		0	-1		-1	-1	-1	2	-1	0		-1	-1	-1	0		1
-1	-1	-1	-1	-1	-1	-1	-1	-1	0	-1	-1	-1	-1	-1	-1	-1	-1	-1	-1	-1	-1	2	-1	-1	-1	-1	-1	2	-1	-1	2	-1		0	-1		-1	-1	-1	2	-1	0		-1	-1	-1	0		1
-1	-1	-1	-1	-1	-1	-1	-1	-1	0	-1	-1	-1	-1	-1	-1	-1	-1	-1	-1	-1	-1	2	-1	-1	-1	-1	-1	2	-1	-1	2	-1		0	-1		-1	-1	-1	2	-1	0		-1	-1	-1	0		1
-1	-1	-1	-1	-1	-1	-1	-1	-1	0	-1	-1	-1	-1	-1	-1	-1	-1	-1	-1	-1	-1	2	-1	-1	-1	-1	-1	2	-1	-1	2	-1		0	-1		-1	-1	-1	2	-1	0		-1	-1	-1	0		1
-1	-1	-1	-1	-1	-1	-1	-1	-1	0	-1	-1	-1	-1	-1	-1	-1	-1	-1	-1	-1	-1	2	-1	-1	-1	-1	-1	2	-1	-1	2	-1		0	-1		-1	-1	-1	2	-1	0		-1	-1	-1	0		1
-1	-1	-1	-1	-1	-1	-1	-1	-1	0	-1	-1	-1	-1	-1	-1	-1	-1	-1	-1	-1	-1	2	-1	-1	-1	-1	-1	2	-1	-1	2	-1		0				-1	-1	2	-1	0	-1	-1	-1	-1	0		1
-1	-1	-1	-1	-1	-1	-1	-1	-1	0	-1	-1	-1	-1	-1	-1	-1	-1	-1	-1	-1	-1	2	-1	-1	-1	-1	-1	2	-1	-1	2	-1		0				-1	-1	2	-1	0	-1	-1	-1	-1	0		1
-1	-1	-1	-1	-1	-1	-1	-1	-1	0	-1	-1	-1	-1	-1	-1	-1	-1	-1	-1	-1	-1	2	-1	-1	-1	-1	-1	2	-1	-1	2	-1		0	-1		-1	-1	-1	2	-1	0	-1	-1	-1	-1	0		1
-1		-1	-1	-1	-1	-1	-1	-1	0	-1	-1	-1	-1	-1	-1	-1	-1	-1	-1	-1	-1	2	-1	-1	-1	-1	-1	2	-1	-1	2	-1		0			-1	-1	-1	2	-1	0	-1	-1	-1	-1	0		1
-1	-1	-1	-1	-1	-1	-1	-1	-1	0	-1	-1	-1	-1	-1	-1	-1	-1	-1	-1	-1	-1	2	-1	-1	-1	-1	-1	2	-1	-1	2	-1		0			-1	-1	-1	2	-1	0	-1	-1	-1	-1	0		1
-1	-1	-1	-1	-1	-1	-1	-1	-1	0	-1	-1	-1	-1	-1	-1	-1	-1	-1	-1	-1	-1	2	-1	-1	-1	-1	-1	2		-1	2	-1		0	-1		-1	-1	-1	2	-1	0	-1	-1	-1	-1	0		1
-1	-1	-1	-1	-1	-1	-1	-1	-1	0	-1	-1	-1	-1	-1	-1	-1	-1		-1	-1	-1	2	-1	-1	-1	-1	-1	2	-1	-1	2	-1		0			-1	-1	-1	2	-1	0	-1	-1	-1	-1	0		1
-1	-1	-1	-1	-1	-1	-1	-1	-1	0	-1	-1	-1	-1	-1	-1	-1	-1	-1	-1	-1	-1	2	-1	-1	-1	-1	-1	2	-1	-1	2	-1		0	-1		-1	-1	-1	2	-1	0	-1	-1	-1	-1	0		1
-1		-1	-1	-1	-1		-1	-1	0	-1	-1	-1	-1	-1	-1	-1	-1	-1	-1	-1	-1	2	-1	-1	-1	-1	-1	2	-1	-1	2	-1		0			-1	-1	-1	2	-1	0	-1	-1	-1	-1	0		1
-1		-1	-1	-1	-1		-1	-1	0	-1	-1	-1	-1	-1	-1	-1	-1	-1	-1	-1	-1	2	-1	-1	-1	-1	-1	2	-1	-1	2	-1		0	-1		-1	-1	-1	2	-1	0	-1	-1	-1	-1	0		1
-1	-1	-1	-1	-1	-1	-1	-1	-1	0	-1	-1	-1	-1	-1	-1	-1	-1	-1	-1	-1	-1	2	-1	-1	-1	-1	-1	2	-1	-1	2	-1		0			-1	-1	-1	2	-1	0	-1	-1	-1	-1	0		1
-1	-1	-1	-1	-1	-1	-1	-1	-1	0	-1	-1	-1	-1	-1	-1	-1	-1	-1	-1	-1	-1	2	-1	-1	-1	-1	-1	2	-1	-1	2	-1		0			-1	-1	-1	2	-1	0	-1	-1	-1	-1	0		1
-1	-1	-1	-1	-1	-1	-1	-1	-1	0	-1	-1	-1	-1	-1	-1	-1	-1	-1	-1	-1	-1	2	-1	-1	-1	-1	-1	2	-1	-1	2	-1		0	-1		-1	-1	-1	2	-1	0	-1	-1	-1	-1	0		1
-1	-1	-1	-1	-1	-1	-1	-1	-1	0	-1	-1	-1	-1	-1	-1	-1	-1	-1	-1	-1	-1	2	-1	-1	-1	-1	-1	2	-1	-1	2	-1		0			-1	-1	-1	2	-1	0	-1	-1	-1	-1	0		1
-1	-1	-1	-1	-1	-1	-1	-1	-1	0	-1	-1	-1	-1	-1	-1	-1	-1	-1	-1	-1	-1	2	-1	-1	-1	-1	-1	2	-1	-1	2	-1		0	-1		-1	-1	-1	2	-1	0	-1	-1	-1	-1	0		1
-1		-1	-1	-1	-1	-1	-1	-1	0	-1	-1	-1	-1	-1	-1	-1	-1	-1	-1	-1	-1	2	-1	-1	-1	-1	-1	2	-1	-1	2	-1		0	-1		-1	-1	-1	2	-1	0	-1	-1	-1	-1	0		1
-1	-1	-1	-1	-1	-1	-1	-1	-1	-1	-1	-1	-1	-1	-1	-1	-1	-1	-1	-1	-1	-1	2	-1	-1	-1	-1	-1	2	-1	-1	2	-1		0	-1		-1	-1	-1	2	-1	0		-1	-1	-1	0		1
-1	-1	-1	-1	-1	-1	-1	-1	-1	-1	-1	-1	-1	-1	-1	-1	-1	-1	-1	-1	-1	-1	2	-1	-1	-1	-1	-1	2	-1	-1	2	-1		0	-1		-1	-1	-1	2	-1	0		-1	-1	-1	0		1
-1	-1	-1	-1	-1	-1	-1	-1	-1	-1	-1	-1	-1	-1	-1	-1	-1	-1	-1	-1	-1	-1	2	-1	-1	-1	-1	-1	2	-1	-1	2	-1		0	-1		-1	-1	-1	2	-1	0		-1	-1	-1	0		1
-1	-1	-1	-1	-1	-1	-1	-1	-1	-1	-1	-1	-1	-1	-1	-1	-1	-1	-1	-1	-1	-1	2	-1	-1	-1	-1	-1	2	-1	-1	2	-1		0	-1		-1	-1	-1	2	-1	0		-1	-1	-1	0		1
-1	-1	-1	-1	-1	-1	-1	-1	-1	2	-1	-1	-1	-1	-1	-1	-1	-1	-1	-1	-1	-1	2	-1	-1	-1	-1	-1	2	-1	-1	2	-1		0	-1		-1	-1	-1	2	-1	0		-1	-1	-1	0		1
	-1	-1	-1	-1	-1	-1	-1	-1	2	-1	-1	-1	-1	-1	-1	-1	-1	-1	-1	-1	-1	2	-1	-1	-1	-1	-1	2		-1	2	-1		0	-1		-1	-1	-1	2	-1	0		-1	-1	-1	0		1
-1	-1	-1	-1	-1	-1	-1	-1	-1	2	-1	-1	-1	-1	-1	-1	-1	-1	-1	-1	-1	-1	2	-1	-1	-1	-1	-1	2		-1	2	-1		0			-1	-1	-1	2	-1	0		-1	-1	-1	0		1
-1	-1	-1	-1	-1	-1	-1	-1	-1	2	-1	-1	-1	-1	-1	-1	-1	-1	-1	-1	-1	-1	2	-1	-1	-1	-1	-1	2		-1	2	-1		0			-1	-1	-1	2	-1	0	-1	-1	-1	-1	0	-1	1
-1	-1	-1	-1	-1	-1	-1	-1	-1	2	-1	-1	-1	-1	-1	-1	-1	-1	-1	-1	-1	-1	2	-1	-1	-1	-1	-1	2		-1	2	-1		0	-1		-1	-1	-1	2	-1	0	-1	-1	-1	-1	0	-1	1
-1	-1	-1	-1	-1	-1	-1	-1	-1	2	-1	-1	-1	-1	-1	-1	-1	-1	-1	-1	-1	-1	2		-1	-1	-1	-1	2		-1	2	-1		0	-1		-1	-1	-1	2	-1	0	-1	-1	-1	-1	0	-1	1
-1	-1	-1	-1	-1	-1	-1	-1	-1	2	-1	-1	-1	-1	-1	-1	-1	-1	-1	-1	-1	-1	2	-1	-1	-1	-1	-1	2		-1	2	-1		0	-1		-1	-1	-1	2	-1	0	-1	-1	-1	-1	0	-1	1
-1	-1	-1	-1	-1	-1	-1	-1	-1	2	-1	-1	-1	-1	-1	-1	-1	-1	-1	-1	-1	-1	2	-1	-1	-1	-1	-1	2	-1	-1	2	-1		0	-1		-1	-1	-1	2	-1	0	-1	-1	-1	-1	0	-1	1
-1	-1	-1	-1	-1	-1	-1	-1	-1	2	-1	-1	-1	-1	-1	-1	-1	-1	-1	-1	-1	-1	2	-1	-1	-1	-1	-1	2	-1	-1	2	-1		0			-1	-1	-1	2	-1	0	-1	-1	-1	-1	0	-1	1
-1	-1	-1	-1	-1	-1	-1		-1	2	-1	-1	-1	-1	-1	-1	-1	-1	-1	-1	-1	-1	2	-1	-1	-1	-1	-1	2	-1	-1	2	-1		0			-1	-1	-1	2	-1	0	-1	-1	-1	-1	0	-1	1
-1	-1	-1	-1	-1	-1	-1		-1	2	-1	-1	-1	-1	-1	-1	-1	-1	-1	-1	-1	-1	2	-1	-1	-1	-1	-1	2	-1	-1	2	-1		0			-1	-1	-1	2	-1	0	-1	-1	-1	-1	0	-1	1
-1	-1	-1	-1	-1	-1	-1		-1	2	-1	-1	-1	-1	-1	-1	-1	-1	-1	-1	-1	-1	2	-1	-1	-1	-1	-1	2	-1	-1	2	-1		0			-1	-1	-1	2	-1	0	-1	-1	-1	-1	0	-1	1
-1	-1	-1	-1	-1	-1	-1		-1	2	-1	-1	-1	-1	-1	-1	-1	-1	-1	-1	-1	-1	2	-1	-1	-1	-1	-1	2	-1	-1	2	-1		0	-1		-1	-1	-1	2	-1	0	-1	-1	-1	-1	0	-1	1
-1	-1	-1	-1	-1	-1	-1	-1	-1	2	-1	-1	-1	-1	-1	-1	-1	-1	-1	-1	-1	-1	2	-1	-1	-1	-1	-1	2	-1	-1	2	-1		0			-1	-1	-1	2	-1	0	-1	-1	-1	-1	0		1
-1	-1	-1	-1	-1	-1	-1	-1	-1	2	-1	-1	-1	-1	-1	-1	-1	-1	-1	-1	-1	-1	2	-1	-1	-1	-1	-1	2	-1	-1	2	-1		0			-1	-1	-1	2	-1	0	-1	-1	-1	-1	0		1
-1	-1	-1	-1	-1	-1	-1	-1	-1	2	-1	-1	-1	-1	-1	-1	-1	-1	-1	-1	-1	-1	2	-1	-1	-1	-1	-1	2	-1	-1	2	-1		0			-1	-1	-1	2	-1	0		-1	-1	-1	0		1
-1	-1	-1	-1	-1	-1	-1	-1	-1	2	-1	-1	-1	-1	-1	-1	-1	-1	-1	-1	-1	-1	2	-1	-1	-1	-1	-1	2	-1	-1	2	-1		0	-1		-1	-1	-1	2	-1	0		-1	-1	-1	0		1
-1	-1	-1	-1	-1		-1	-1	-1	2	-1	-1	-1	-1	-1	-1	-1	-1	-1	-1	-1	-1	2	-1	-1	-1	-1	-1	2	-1	-1	2	-1		0	-1		-1	-1	-1	2	-1	0		-1	-1	-1	0		1
-1	-1	-1	-1	-1	-1	-1	-1	-1	2	-1	-1	-1	-1	-1	-1	-1	-1	-1	-1	-1	-1	2	-1	-1	-1	-1	-1	2	-1	-1	2	-1		0	-1		-1	-1	-1	2	-1	0		-1	-1	-1	0		1
-1	-1	-1	-1	-1	-1	-1	-1	-1	2	-1	-1	-1	-1	-1	-1	-1	-1	-1	-1	-1	-1	2	-1	-1	-1	-1	-1	2	-1	-1	2	-1		0	-1		-1	-1	-1	2	-1	0	-1	-1	-1	-1	0		1
-1	-1	-1	-1	-1	-1	-1	-1	-1	2	-1	-1	-1	-1	-1	-1	-1	-1	-1	-1	-1	-1	2	-1	-1	-1	-1	-1	2	-1	-1	2	-1		0	-1		-1	-1	-1	2	-1	0	-1	-1	-1	-1	0		1
-1	-1	-1	-1	-1	-1	-1	-1	-1	2	-1	-1	-1	-1	-1	-1	-1	-1	-1	-1	-1	-1	2	-1	-1	-1	-1	-1	2	-1	-1	2	-1		0			-1	-1	-1	2	-1	0	-1	-1	-1	-1	0		1
-1	-1	-1	-1	-1	-1	-1	-1	-1	2	-1	-1	-1	-1	-1	-1	-1	-1	-1	-1	-1	-1	2	-1	-1	-1	-1	-1	2	-1	-1	2	-1		0	-1		-1	-1	-1	2	-1	0	-1	-1	-1	-1	-1		1
-1	-1	-1	-1	-1	-1	-1	-1	-1	2	-1	-1	-1	-1	-1	-1	-1	-1	-1	-1	-1	-1	2	-1	-1	-1	-1	-1	2	-1	-1	2	-1		0	-1		-1	-1	-1	2	-1	0	-1	-1	-1	-1	-1		1
-1	-1	-1	-1	-1	-1	-1	-1	-1	2	-1	-1	-1	-1	-1	-1	-1	-1	-1	-1	-1	-1	2	-1	-1	-1	-1	-1	2	-1	-1	2	-1		0			-1	-1	-1	2	-1	0	-1	-1	-1	-1	-1		1
-1	-1	-1	-1	-1	-1	-1	-1	-1	2	-1	-1	-1	-1	-1	-1	-1	-1	-1	-1	-1	-1	2	-1	-1	-1	-1	-1	2	-1	-1	2	-1		0	-1		-1	-1	-1	2	-1	0	-1	-1	-1	-1	-1		1
-1	-1	-1	-1	-1	-1	-1	-1	-1	2	-1	-1	-1	-1	-1	-1	-1	-1	-1	-1	-1	-1	2	-1	-1	-1	-1	-1	2	-1	-1	2	-1		0	-1		-1	-1	-1	2	-1	0	-1	-1	-1	-1	-1		1
-1	-1	-1	-1	-1	-1	-1	-1	-1	2	-1	-1	-1	-1	-1	-1	-1	-1	-1	-1	-1	-1	2	-1	-1	-1	-1	-1	2		-1	2	-1		0	-1		-1	-1	-1	2	-1	2	-1	-1	-1	-1	-1		1
-1	-1	-1	-1	-1	-1	-1	-1	-1	2	-1	-1	-1	-1	-1	-1	-1	-1	-1	-1	-1	-1	2	-1	-1	-1	-1	-1	2	-1	-1	2	-1		0			-1	-1	-1	2	-1	2	-1	-1	-1	-1	-1		1
-1	-1	-1	-1	-1	-1	-1	-1	-1	2	-1	-1	-1	-1	-1	-1	-1	-1	-1	-1	-1	-1	2	-1	-1	-1	-1	-1	2	-1	-1	2	-1		0	-1		-1	-1	-1	2	-1	2	-1	-1	-1	-1	-1		1
-1	-1	-1	-1	-1	-1	-1	-1	-1	2	-1	-1	-1	-1	-1	-1	-1	-1	-1	-1	-1	-1	2	-1	-1	-1	-1	-1	2	-1	-1	2	-1		0	-1		-1	-1	-1	2	-1	2	-1	-1	-1	-1	-1		1
-1	-1	-1	-1	-1	-1	-1	-1	-1	2	-1	-1	-1	-1	-1	-1	-1	-1	-1	-1	-1	-1	2	-1	-1	-1	-1	-1	2	-1	-1	2	-1		0	-1		-1	-1	-1	2	-1	2	-1	-1	-1	-1	-1		1
-1	-1	-1	-1	-1	-1	-1	-1	-1	2	-1	-1	-1	-1	-1	-1	-1	-1	-1	-1	-1	-1	2	-1	-1	-1	-1	-1	2	-1	-1	2	-1		0	-1			-1	-1	2	-1	2		-1	-1	-1	-1		1
	-1	-1	-1	-1	-1	-1	-1	-1	2	-1	-1	-1	-1	-1	-1	-1	-1	-1	-1	-1	-1	2	-1	-1	-1	-1	-1	2	-1	-1	2	-1		0			-1	-1	-1	2	-1	2		-1	-1	-1	-1		2
-1	-1		-1	-1	-1	-1	-1	-1	2	-1	-1	-1	-1	-1	-1	-1	-1	-1	-1		-1	2	-1	-1	-1	-1	-1	2	-1	-1	2	-1		0			-1	-1	-1	2	-1	2		-1	-1	-1	-1		2
	-1		-1	-1	-1	-1	-1	-1	2	-1	-1	-1	-1	-1	-1	-1	-1	-1	-1		-1	2	-1	-1	-1	-1	-1	2	-1	-1	2	-1		0	-1		-1	-1	-1	2	-1	2		-1	-1	-1	-1		2
	-1		-1	-1	-1	-1	-1	-1	2	-1	-1	-1	-1	-1	-1	-1	-1	-1	-1	-1	-1	2	-1	-1	-1	-1	-1	2	-1	-1	2	-1		0	-1		-1	-1	-1	2	-1	2		-1	-1	-1	0		2
	-1		-1	-1	-1	-1	-1	-1	2	-1	-1	-1	-1	-1	-1	-1	-1	-1	-1	-1	-1	2	-1	-1	-1	-1	-1	2	-1	-1	2	-1		0	-1		-1	-1	-1	2	-1	2		-1	-1	-1	0		2
	-1		-1	-1	-1	-1	-1	-1	2	-1	-1	-1	-1	-1	-1	-1	-1	-1	-1	-1	-1	2	-1	-1	-1	-1	-1	2	-1	-1	2	-1		0	-1		-1	-1	-1	2	-1	2		-1		-1	0		2
	-1		-1	-1	-1	-1	-1	-1	2	-1	-1	-1	-1	-1	-1	-1	-1	-1	-1	-1	-1	2	-1	-1	-1	-1	-1	2	-1	-1	2	-1		0			-1	-1	-1	2	-1	2		-1	-1	-1	0		2
-1	-1		-1	-1	-1	-1	-1	-1	2	-1	-1	-1	-1	-1	-1	-1	-1	-1	-1	-1	-1	2	-1	-1	-1	-1	-1	2	-1	-1	2	-1		0	-1		-1	-1	-1	2	-1	2		-1	-1	-1	0		2
-1	-1		-1	-1	-1	-1	-1	-1	2	-1	-1	-1	-1	-1	-1	-1	-1	-1	-1	-1	-1	2	-1	-1	-1	-1	-1	2		-1	2	-1		0			-1	-1	-1	2	-1	2		-1	-1	-1	0		2
-1	-1		-1	-1	-1	-1	-1	-1	2	-1	-1	-1	-1	-1	-1	-1	-1	-1	-1	-1	-1	2	-1	-1	-1	-1	-1	2		-1	2	-1		0			-1	-1	-1	2	-1	2		-1	-1	-1	0		2
-1	-1		-1	-1	-1	-1	-1	-1	2	-1	-1	-1	-1	-1	-1	-1	-1	-1	-1	-1	-1	2	-1	-1	-1	-1	-1	2		-1	2	-1		0	-1		-1	-1	-1	2	-1	2		-1	-1	-1	0	-1	2
-1	-1		-1	-1	-1	-1	-1	-1	2	-1	-1	-1	-1	-1	-1	-1	-1	-1	-1	-1	-1	2	-1	-1	-1	-1	-1	2		-1	2	-1		0	-1		-1	-1	-1	2	-1	2		-1	-1	-1	0	-1	2
	-1		-1	-1	-1	-1	-1	-1	2	-1	-1	-1	-1	-1	-1	-1	-1	-1	-1	-1	-1	2	-1	-1	-1	-1	-1	2		-1	2	-1		0	-1		-1	-1	-1	2	-1	2		-1	-1	-1	0	-1	2
	-1	-1	-1	-1	-1	-1	-1	-1	2	-1	-1	-1	-1	-1	-1	-1	-1	-1	-1	-1	-1	2	-1	-1	-1	-1	-1	2		-1	2	-1		0	-1		-1	-1	-1	2	-1	2		-1	-1	-1	0	-1	2
	-1	-1	-1	-1	-1	-1		-1	2	-1	-1	-1	-1	-1	-1	-1	-1	-1	-1	-1	-1	2	-1	-1	-1	-1	-1	2		-1	2	-1		0	-1		-1	-1	-1	2	-1	2		-1	-1	-1	0	-1	2
-1	-1	-1	-1	-1	-1	-1	-1	-1	2	-1	-1	-1	-1	-1	-1	-1	-1	-1	-1	-1	-1	2	-1	-1	-1	-1	-1	2		-1	2	-1		0	-1		-1	-1	-1	2	-1	2		-1	-1	-1	0	-1	2
	-1	-1	-1	-1	-1	-1	-1	-1	2	-1	-1	-1	-1	-1	-1	-1	-1	-1	-1	-1	-1	2	-1	-1	-1	-1	-1	2		-1	2	-1		0	-1		-1	-1	-1	2	-1	2		-1	-1	-1	0	-1	2
-1	-1	-1	-1	-1	-1	-1	-1	-1	2	-1	-1	-1	-1	-1	-1	-1	-1	-1	-1	-1	-1	2	-1	-1	-1	-1	-1	2		-1	2	-1		0			-1	-1	-1	2		2		-1	-1	-1	0	-1	2
-1	-1	-1	-1	-1	-1	-1	-1	-1	2	-1	-1	-1	-1	-1	-1	-1	-1	-1	-1	-1	-1	2	-1	-1	-1	-1	-1	2		-1	2	-1		0			-1	-1	-1	2		2		-1	-1	-1	0	-1	2
-1	-1	-1	-1	-1	-1	-1	-1	-1	2	-1	-1	-1	-1	-1	-1	-1	-1	-1	-1	-1	-1	2	-1	-1	-1	-1	-1	2		-1	2	-1		0			-1	-1	-1	2	-1	2		-1	-1	-1	0	-1	2
-1	-1	-1	-1	-1	-1	-1	-1	-1	2	-1	-1	-1	-1	-1	-1	-1	-1	-1	-1	-1	-1	2	-1	-1	-1	-1	-1	2	-1	-1	2	-1		0			-1	-1	-1	2	-1	2		-1	-1		0		2
-1		-1	-1	-1	-1	-1	-1	-1	2	-1	-1	-1	-1	-1	-1	-1	-1	-1	-1	-1	-1	2	-1	-1	-1	-1	-1	2	-1	-1	2	-1		0			-1	-1	-1	2	-1	2		-1	-1		0		2
-1	-1	-1	-1	-1	-1	-1	-1	-1	2	-1	-1	-1	-1	-1	-1	-1	-1	-1	-1	-1	-1	2	-1	-1	-1	-1	-1	2	-1	-1	2	-1		0			-1	-1	-1	2	-1	2		-1	-1	-1	0		2
-1	-1	-1	-1	-1	-1	-1	-1	-1	2	-1	-1	-1	-1	-1	-1	-1	-1	-1	-1	-1	-1	2	-1	-1	-1	-1	-1	2	-1	-1	2	-1		0			-1	-1	-1	2	-1	2		-1	-1	-1	0		2
-1	-1	-1	-1	-1	-1	-1	-1	-1	2	-1	-1	-1	-1	-1	-1	-1	-1	-1	-1	-1	-1	2	-1	-1	-1	-1	-1	2	-1	-1	2	-1		0			-1	-1	-1	2	-1	2		-1	-1	-1	0		2
-1	-1	-1	-1	-1	-1	-1	-1	-1	2	-1	-1	-1	-1	-1	-1	-1	-1	-1	-1	-1	-1	2	-1	-1	-1	-1	-1	2	-1	-1	2	-1		0			-1	-1	-1	2	-1	2		-1	-1	-1	0		2
-1		-1	-1	-1	-1	-1	-1	-1	2	-1	-1	-1	-1	-1	-1	-1	-1	-1	-1	-1	-1	2	-1	-1	-1	-1	-1	2	-1	-1	2	-1		0			-1	-1	-1	2	-1	2		-1	-1	-1	0		2
-1		-1	-1	-1	-1	-1	-1	-1	2	-1	-1	-1	-1	-1	-1	-1	-1	-1	-1	-1	-1	2	-1	-1	-1	-1	-1	2	-1	-1	2	-1		0	-1		-1	-1	-1	2	-1	2		-1	-1	-1	0		2
-1		-1	-1	-1	-1	-1		-1	2	-1	-1	-1	-1	-1	-1	-1	-1	-1	-1	-1	-1	2		-1	-1	-1	-1	2	-1	-1	2	-1		0	-1		-1	-1	-1	2	-1	2		-1	-1	-1	0		2
-1		-1	-1	-1	-1	-1	-1	-1	2	-1	-1	-1	-1	-1	-1	-1	-1	-1	-1	-1	-1	2	-1	-1	-1	-1	-1	2	-1	-1	2	-1		0	-1		-1	-1	-1	2	-1	2		-1	-1	-1	0		2
-1		-1	-1	-1	-1	-1		-1	2	-1	-1	-1	-1	-1	-1	-1	-1	-1	-1	-1	-1	2	-1	-1	-1	-1	-1	2	-1	-1	2	-1		0			-1	-1	-1	2	-1	2		-1	-1	-1	0		2
-1			-1	-1	-1	-1	-1	-1	2	-1	-1	-1	-1	-1	-1	-1	-1	-1	-1	-1	-1	2	-1	-1	-1	-1	-1	2	-1	-1	2	-1		0		-1	-1	-1	-1	2	-1	2		-1	-1	-1	0		2
-1			-1	-1	-1	-1	-1	-1	2	-1	-1	-1	-1	-1	-1	-1	-1	-1	-1	-1	-1	2	-1	-1	-1	-1	-1	2	-1	-1	2	-1		0		-1	-1	-1	-1	2	-1	2		-1	-1	-1	0		2
-1	-1		-1	-1	-1	-1	-1	-1	2	-1	-1	-1	-1	-1	-1	-1	-1	-1	-1	-1	-1	2	-1	-1	-1	-1	-1	2	-1	-1	2	-1		0		-1		-1	-1	2	-1	2		-1	-1	-1	0		2
-1	-1		-1	-1	-1	-1	-1	-1	2	-1	-1	-1	-1	-1	-1	-1	-1	-1	-1	-1	-1	2	-1	-1	-1	-1	-1	2	-1	-1	2	-1		0		-1	-1	-1	-1	2	-1	2		-1		-1	0		2
-1	-1		-1	-1	-1	-1	-1	-1	2	-1	-1	-1	-1	-1	-1	-1	-1	-1	-1	-1	-1	2	-1	-1	-1	-1	-1	2	-1	-1	2	-1		0		-1	-1	-1	-1	2	-1	2		-1		-1	0		2
-1	-1		-1	-1	-1	-1	-1	-1	2	-1	-1		-1	-1	-1	-1	-1	-1	-1	-1	-1	2	-1	-1	-1	-1	-1	2	-1	-1	2	-1		0		-1	-1	-1	-1	2	-1	2		-1	-1	-1	0		2
-1	-1		-1	-1	-1	-1	-1	-1	2	-1	-1		-1	-1	-1	-1	-1	-1	-1	-1	-1	2	-1	-1	-1	-1	-1	2	1	-1	2	-1		0		-1	-1	-1	-1	2	-1	2		-1	-1	-1	0		2
-1	-1		-1	-1	-1	-1		-1	2	-1	-1		-1	-1	-1	-1	-1	-1	-1	-1	-1	2	-1	-1	-1	-1	-1	2	1	-1	2	-1		0		-1	-1	-1	-1	2	-1	2		-1	-1	-1	0		2
-1	-1		-1	-1	-1	-1		-1	2	-1	-1	-1	-1	-1	-1	-1	-1	-1	-1	-1	-1	2	-1	-1	-1	-1	-1	2	1	-1	2	-1		0		-1	-1	-1	-1	2	-1	2		-1		-1	0		2
-1	-1	-1	-1	-1	-1	-1		-1	2	-1	-1	-1	-1	-1	-1	-1	-1	-1	-1	-1	-1	2	-1	-1	-1	-1	-1	2	1	-1	2	-1		0		-1	-1	-1	-1	2	-1	2		-1		-1	0		2
	-1		-1	-1	-1	-1		-1	2	-1	-1	-1	-1	-1	-1	-1	-1	-1	-1	-1	-1	2	-1	-1	-1	-1	-1	2	1	-1	2	-1		0		2	-1	-1	-1	2	-1	2		-1	-1	-1	0		2
-1	-1	-1	-1	-1	-1	-1	-1	-1	2	-1	-1	-1	-1	-1	-1	-1	-1	-1	-1	-1	-1	2	-1	-1	-1	-1	-1	2	1	-1	2	-1		0		2	-1	-1	-1	2	-1	2		-1		-1	0		2
-1	-1	-1	-1	-1	-1	-1	-1	-1	2	-1	-1	-1	-1	-1	-1	-1	-1	-1	-1	-1	-1	2	-1	-1	-1	-1	-1	2	1	-1	2	-1		0	-1	2	-1	-1	-1	2	-1	2		-1	-1	-1	0		2
-1	-1	-1	-1	-1	-1	-1	-1	-1	2	-1	-1	-1	-1	-1	-1	-1	-1	-1	-1	-1	-1	2	-1	-1	-1	-1	-1	2	1	-1	2	-1		0		2	-1	-1	-1	2	-1	2		-1	-1	-1	0		2
	-1	-1	-1	-1	-1	-1	-1	-1	2	-1	-1	-1	-1	-1	-1	-1	-1	-1	-1	-1	-1	2	-1	-1	-1	-1	-1	2	1	-1	2	-1		0	-1	2	-1	-1	-1	2	-1	2		-1	-1	-1	0	-1	2
	-1	-1	-1	-1	-1	-1	-1	-1	2	-1	-1	-1	-1	-1	-1	-1	-1	-1	-1	-1	-1	2	-1	-1	-1	-1	-1	2	1	-1	2	-1		0	-1	2	-1	-1	-1	2	-1	2		-1	-1	-1	0	-1	2
-1	-1	-1	-1	-1	-1	-1	-1	-1	2	-1	-1	-1	-1	-1	-1	-1	-1	-1	-1	-1	-1	2	-1	-1	-1	-1	-1	2	1	-1	2	-1		0		2	-1	-1	-1	2	-1	2	-1	-1	-1	-1	0	-1	2
	-1	-1	-1	-1	-1	-1	-1	-1	2	-1	-1	-1	-1	-1	-1	-1	-1	-1	-1	-1	-1	2	-1	-1	-1	-1	-1	2	1	-1	2	-1		0	-1	2	-1	-1	-1	2	-1	2	-1	-1	-1	-1	0	-1	2
-1	-1	-1	-1	-1	-1	-1	-1	-1	2	-1	-1	-1	-1	-1	-1	-1	-1	-1	-1	-1	-1	2	-1	-1	-1	-1	-1	2	1	-1	2	-1		0		2	-1	-1	-1	2	-1	2	-1	-1	-1	-1	0	-1	2
	-1	-1	-1	-1	-1	-1	-1	-1	2	-1	-1	-1	-1	-1	-1	-1	-1		-1	-1	-1	2	-1	-1	-1	-1	-1	2	1	-1	2	-1		0		2	-1	-1	-1	2	-1	2	-1	-1	-1	-1	0	-1	2
	-1	-1	-1	-1	-1	-1	-1	-1	2	-1	-1	-1	-1	-1	-1	-1	-1	-1	-1	-1	-1	2	-1	-1	-1	-1	-1	2	1	-1	2	-1		0		2	-1	-1	-1	2	-1	2	-1	-1	-1	-1	0	-1	2
	-1	-1	-1	-1	-1	-1	-1	-1	2	-1	-1	-1	-1	-1	-1	-1	-1	-1	-1	-1	-1	2	-1	-1	-1	-1	-1	2	1	-1	2	-1		0	-1	2	-1	-1	-1	2	-1	2	-1	-1	-1	-1	0	-1	2
	-1	-1	-1	-1	-1	-1	-1	-1	2	-1	-1	-1	-1	-1	-1	-1	-1	-1	-1	-1	-1	2	-1	-1	-1	-1	-1	2	1	-1	2	-1		0	-1	2	-1	-1	-1	2	-1	2	-1	-1	-1	-1	0	-1	2
	-1	-1	-1	-1	-1	-1	-1	-1	2	-1	-1	-1	-1	-1	-1	-1	-1	-1	-1	-1	-1	2	-1	-1	-1	-1	-1	2	1	-1	2	-1		0	-1	2	-1	-1	-1	2	-1	2	-1	-1	-1	-1	0	-1	2
-1	-1	-1	-1	-1	-1	-1	-1	-1	2	-1	-1	-1	-1	-1	-1	-1	-1	-1	-1	-1	-1	2	-1	-1	-1	-1	-1	2	1	-1	2	-1		0		2	-1	-1	-1	2	-1	2	-1	-1	-1	-1	0	-1	2
-1	-1	-1	-1	-1	-1	-1	-1	-1	2	-1	-1	-1	-1	-1	-1	-1	-1	-1	-1	-1	-1	2	-1	-1	-1	-1	-1	2	1	-1	2	-1		0		2	-1	-1	-1	2	-1	2	-1	-1	-1	-1	0	-1	2
-1	-1	-1	-1	-1	-1	-1	-1	-1	2	-1	-1	-1	-1	-1	-1	-1	-1	-1	-1	-1	-1	2	-1	-1	-1	-1	-1	2	1	-1	2	-1		0	-1	2	-1	-1	-1	2	-1	2	-1	-1	-1	-1	0	-1	2
-1	-1	-1	-1	-1	-1	-1	-1	-1	2	-1	-1	-1	-1	-1	-1	-1	-1	-1	-1	-1	-1	2	-1	-1	-1	-1	-1	2	1	-1	2	-1		0	-1	2	-1	-1	-1	2	-1	2	-1	-1	-1	-1	0	-1	2
	-1	-1	-1	-1	-1	-1	-1	-1	2	-1	-1	-1	-1	-1	-1	-1	-1	-1	-1	-1	-1	2	-1	-1	-1	-1	-1	2	1	-1	2	-1		0	-1	2	-1	-1	-1	2	-1	2	-1	-1	-1	-1	0	-1	2
	-1	-1	-1	-1	-1	-1	-1	-1	2	-1	-1	-1	-1	-1	-1	-1	-1	-1	-1	-1	-1	2	-1	-1	-1	-1	-1	2	1	-1	2	-1		0	-1	2	-1	-1	-1	2	-1	2	-1	-1	-1	-1	0		2
-1	-1	-1	-1	-1	-1	-1	-1	-1	2	-1	-1	-1	-1	-1	-1	-1	-1	-1	-1	-1	-1	2	-1	-1	-1	-1	-1	2	1	-1	2	-1		0	-1	2	-1	-1	-1	2	-1	2		-1	-1	-1	0		2
	-1	-1	-1	-1	-1	-1	-1	-1	2	-1	-1	-1	-1	-1	-1	-1	-1	-1	-1	-1	-1	2	-1	-1	-1	-1	-1	2	1	-1	2	-1		0	-1	2	-1	-1	-1	2	-1	2		-1	-1	-1	0		2
	-1	-1	-1	-1	-1	-1	-1	-1	2	-1	-1	-1	-1	-1	-1	-1	-1	-1	-1	-1	-1	2	-1	-1	-1	-1	-1	2	1	-1	2	-1		0		2	-1	-1	-1	2	-1	2			-1	-1	0		2
	-1	-1	-1	-1	-1	-1	-1	-1	2	-1	-1	-1	-1	-1	-1	-1	-1	-1	-1	-1	-1	2	-1	-1	-1	-1	-1	2	1	-1	2	-1		0	-1	2	-1	-1	-1	2	-1	2			-1	-1	0		2
-1	-1	-1	-1	-1	-1	-1	-1	-1	2	-1	-1	-1	-1	-1	-1	-1	-1	-1	-1	-1	-1	2	-1	-1	-1	-1	-1	2	1	-1	2	-1		0	-1	2	-1	-1	-1	2	-1	2			-1	-1	0		2
-1	-1	-1	-1	-1	-1	-1	-1	-1	2	-1	-1	-1	-1	-1	-1	-1	-1	-1	-1	-1	-1	2	-1	-1	-1	-1	-1	2	1	-1	2	-1		0	-1	2	-1	-1	-1	2	-1	2			-1	-1	0		2
-1	-1	-1	-1	-1	-1	-1	-1	-1	2	-1	-1	-1	-1	-1	-1	-1	-1	-1	-1	-1	-1	2	-1	-1	-1	-1	-1	2	1	-1	2	-1		0	-1	2	-1	-1	-1	2	-1	2		-1	-1	-1	0		2
-1	-1	-1	-1	-1	-1	-1	-1	-1	2	-1	-1	-1	-1	-1	-1	-1	-1	-1	-1	-1	-1	2	-1	-1	-1	-1	-1	2	1	-1	2	-1		0	-1	2	-1	-1	-1	2	-1	2		-1	-1	-1	0	-1	2
-1	-1	-1	-1	-1	-1	-1	-1	-1	2	-1	-1	-1	-1	-1	-1	-1	-1	-1	-1	-1	-1	2	-1	-1	-1	-1	-1	2	1	-1	2	-1		0	-1	2	-1	-1	-1	2	-1	2		-1	-1	-1	0	-1	2
-1	-1	-1	-1	-1	-1	-1	-1	-1	2	-1	-1	-1	-1	-1	-1	-1	-1	-1	-1	-1	-1	2	-1	-1	-1	-1	-1	2	1	-1	2	-1		0	-1	2	-1	-1	-1	2	-1	2			-1	-1	0	-1	2
-1	-1	-1	-1	-1	-1	-1	-1	-1	2	-1	-1	-1	-1	-1	-1	-1	-1	-1	-1	-1	-1	2	-1	-1	-1	-1	-1	2	1	-1	2	-1		0	-1	2	-1	-1	-1	2	-1	2			-1	-1	0	-1	2
-1	-1	-1	-1	-1	-1	-1	-1	-1	2	-1	-1	-1	-1	-1	-1	-1	-1	-1	-1	-1	-1	2	-1	-1	-1	-1	-1	2	1	-1	2	-1		0	-1	2	-1	-1	-1	2	-1	2		-1	-1	-1	0	-1	2
-1	-1		-1	-1	-1	-1	-1	-1	2	-1	-1	-1	-1	-1	-1	-1	-1	-1	-1	-1	-1	2	-1	-1	-1	-1	-1	2	1	-1	2	-1		0	-1	2	-1	-1	-1	2	-1	2		-1	-1	-1	0	-1	2
-1	-1		-1	-1	-1	-1	-1	-1	2	-1	-1	-1	-1	-1	-1	-1	-1	-1	-1	-1	-1	2	-1	-1	-1	-1	-1	2	1	-1	2	-1		0	-1	2	-1	-1	-1	2	-1	2		-1	-1	-1	0	-1	2
-1	-1		-1	-1	-1	-1	-1	-1	2	-1	-1	-1	-1	-1	-1	-1	-1	-1	-1	-1	-1	2	-1	-1	-1	-1	-1	2	1	-1	2	-1		0	-1	2	-1	-1	-1	2	-1	2		-1	-1	-1	0	-1	2
	-1		-1	-1	-1	-1	-1	-1	2	-1	-1	-1	-1	-1	-1	-1	-1	-1	-1	-1	-1	2	-1	-1	-1	-1	-1	2	1	-1	2	-1		0	-1	2	-1	-1	-1	2	-1	2		-1	-1	-1	0	-1	2
	-1		-1	-1	-1	-1	-1	-1	2	-1	-1	-1	-1	-1	-1	-1	-1	-1	-1	-1	-1	2	-1	-1	-1	-1	-1	2	1	-1	2	-1		0	-1	2	-1	-1	-1	2	-1	2		-1	-1	-1	0	-1	2
	-1		-1	-1	-1	-1	-1	-1	2	-1	-1	-1	-1	-1	-1	-1	-1	-1	-1	-1	-1	2	-1	-1	-1	-1	-1	2	1	-1	2	-1		0	-1	2	-1	-1	-1	2	-1	2		-1	-1	-1	0	-1	2
	-1		-1	-1	-1	-1	-1	-1	2	-1	-1	-1	-1	-1	-1	-1	-1	-1	-1	-1	-1	2	-1	-1	-1	-1	-1	2	1	-1	2	-1		0	-1	2	-1	-1	-1	2	-1	2		-1	-1	-1	0	-1	2
	-1		-1	-1	-1	-1	-1	-1	2	-1	-1	-1	-1	-1	-1	-1	-1	-1	-1	-1	-1	2	-1	-1	-1	-1	-1	2	1	-1	2	-1		0	-1	2	-1	-1	-1	2	-1	2		-1	-1	-1	0		2
-1	-1		-1	-1	-1	-1	-1	-1	2	-1	-1	-1	-1	-1	-1	-1	-1	-1	-1	-1	-1	2	-1	-1	-1	-1	-1	2	1	-1	2	-1		0	-1	2	-1	-1	-1	2	-1	2		-1	-1	-1	0		2
	-1		-1	-1	-1	-1	-1	-1	2	-1	-1	-1	-1	-1	-1	-1	-1	-1	-1	-1	-1	2	-1	-1	-1	-1	-1	2	1	-1	2	-1		0	-1	2	-1	-1	-1	2	-1	2		-1	-1	-1	0		2
	-1		-1	-1	-1	-1	-1	-1	2	-1	-1	-1	-1	-1	-1	-1	-1	-1	-1	-1	-1	2	-1	-1	-1	-1	-1	2	1	-1	2	-1		0	-1	2	-1	-1	-1	2	-1	2		-1	-1	-1	0		2
	-1		-1	-1	-1	-1	-1	-1	2	-1	-1	-1	-1	-1	-1	-1	-1	-1	-1	-1	-1	2	-1	-1	-1	-1	-1	2	1	-1	-1	-1		0	-1	2	-1	-1	-1	2	-1	2		-1	-1	-1	0	-1	2
-1	-1		-1	-1	-1	-1	-1	-1	2	-1	-1	-1	-1	-1	-1	-1	-1	-1	-1	-1	-1	2	-1	-1	-1	-1	-1	2	1	-1	-1	-1		0	-1	2	-1	-1	-1	2	-1	2		-1	-1	-1	0	-1	2
	-1		-1	-1	-1	-1	-1	-1	2	-1	-1	-1	-1	-1	-1	-1	-1	-1	-1	-1	-1	2	-1	-1	-1	-1	-1	2	1	-1	-1	-1		0	-1	2	-1	-1	-1	2	-1	2		-1	-1	-1	0	-1	2
-1	-1		-1	-1	-1	-1	-1	-1	2	-1	-1	-1	-1	-1	-1	-1	-1	-1	-1	-1	-1	2	-1	-1	-1	-1	-1	2	1	-1	-1	-1		0	-1	2	-1	-1	-1	2	-1	2		-1	-1	-1	0	-1	2
-1	-1		-1	-1	-1	-1	-1	-1	2	-1	-1	-1	-1	-1	-1	-1	-1	-1	-1	-1	-1	2	-1	-1	-1	-1	-1	2	1	-1	-1	-1		0	-1	2		-1	-1	2	-1	2		-1	-1	-1	0	-1	2
-1	-1	-1	-1	-1	-1	-1	-1	-1	2	-1	-1	-1	-1	-1	-1	-1	-1	-1	-1	-1	-1	2	-1	-1	-1	-1	-1	2	1	-1	-1	-1		0		2		-1	-1	2	-1	2		-1	-1	-1	0	-1	2
-1	-1	-1	-1	-1	-1	-1	-1	-1	2	-1	-1	-1	-1	-1	-1	-1	-1	-1	-1	-1	-1	2	-1	-1	-1	-1	-1	2	1	-1	-1	-1		0	-1	2	-1	-1	-1	2	-1	2		-1	-1	-1	0	-1	2
-1	-1	-1	-1	-1	-1	-1	-1	-1	2	-1	-1	-1	-1	-1	-1	-1	-1	-1	-1	-1	-1	2	-1	-1	-1	-1	-1	2	1	-1	-1	-1		0	-1	2	-1	-1	-1	2	-1	2		-1	-1	-1	0	-1	2
-1	-1	-1	-1	-1	-1	-1	-1	-1	2	-1	-1	-1	-1	-1	-1	-1	-1	-1	-1	-1	-1	2	-1	-1	-1	-1	-1	2	1	-1	-1	-1		0	-1	2	-1	-1	-1	2	-1	2	-1	-1	-1	-1	0	-1	2
-1	-1	-1	-1	-1	-1	-1		-1	2	-1	-1	-1	-1	-1	-1	-1	-1	-1	-1	-1	-1	2	-1	-1	-1	-1	-1	2	1	-1	-1	-1		1	-1	2	-1	-1	-1	2	-1	2	-1	-1	-1	-1	0	-1	2
-1	-1	-1	-1	-1	-1	-1	-1	-1	2	-1	-1	-1	-1	-1	-1	-1	-1	-1	-1	-1	-1	2	-1	-1	-1	-1	-1	2	1	-1	-1	-1		1	-1	2	-1	-1	-1	2	-1	2	-1	-1	-1	-1	0	-1	2
-1	-1	-1	-1	-1	-1	-1	-1	-1	2	-1	-1	-1	-1	-1	-1	-1	-1	-1	-1	-1	-1	2	-1	-1	-1	-1	-1	2	1	-1	-1	-1		1	-1	2	-1	-1	-1	2	-1	2	-1	-1	-1	-1	0	-1	2
-1	-1	-1	-1	-1	-1	-1	-1	-1	2	-1	-1	-1	-1	-1	-1	-1	-1	-1	-1	-1	-1	2	-1	-1	-1	-1	-1	2	1	-1	-1	-1		1	-1	2	-1	-1	-1	2	-1	2	-1	-1	-1	-1	0	-1	2
-1	-1	-1	-1	-1	-1	-1	-1	-1	2	-1	-1	-1	-1	-1	-1	-1	-1	-1	-1	-1	-1	2	-1	-1	-1	-1	-1	2	1	-1	-1	-1		1		2	-1	-1	-1	2	-1	2	-1	-1	-1	-1	0	-1	2
-1	-1	-1	-1	-1	-1	-1	-1	-1	2	-1	-1	-1	-1	-1	-1	-1	-1	-1	-1	-1	-1	2	-1	-1	-1	-1	-1	2	1	-1	-1	-1		1	-1	2	-1	-1	-1	2	-1	2	-1	-1	-1	-1	0	-1	2
-1	-1	-1	-1	-1	-1	-1	-1	-1	2	-1	-1	-1	-1	-1	-1	-1	-1	-1	-1	-1	-1	2	-1	-1	-1	-1	-1	2	1	-1	-1	-1		1	-1	2	-1	-1	-1	2	-1	2	-1	-1	-1	-1	0	-1	2
-1	-1	-1	-1	-1	-1	-1	-1	-1	2	-1	-1	-1	-1	-1	-1	-1	-1	-1	-1	-1	-1	2	-1	-1	-1	-1	-1	2	1	-1	-1	-1		1	-1	2	-1	-1	-1	2	-1	2	-1	-1	-1	-1	0	-1	2
-1		-1	-1	-1	-1	-1	-1	-1	2	-1	-1	-1	-1	-1	-1	-1	-1	-1	-1	-1	-1	2	-1	-1	-1	-1	-1	2	1	-1	-1	-1		1	-1	2	-1	-1	-1	2	-1	2	-1	-1	-1	-1	0	-1	2
-1		-1	-1	-1	-1	-1	-1	-1	2	-1	-1	-1	-1	-1	-1	-1	-1	-1	-1	-1	-1	2	-1	-1	-1	-1	-1	2	1	-1	-1	-1		1	-1	2	-1	-1	-1	2	-1	2		-1	-1	-1	0		2
-1	-1	-1	-1	-1	-1	-1	-1	-1	2	-1	-1	-1	-1	-1	-1	-1	-1	-1	-1	-1	-1	2	-1	-1	-1	-1	-1	2	1	-1	-1	-1		1	-1	2	-1	-1	-1	2	-1	2		-1	-1	-1	0		2
-1	-1	-1	-1	-1	-1	-1	-1	-1	2	-1	-1	-1	-1	-1	-1	-1	-1	-1	-1	-1	-1	2	-1	-1	-1	-1	-1	2	1	-1	-1	-1		1		2	-1	-1	-1	2	-1	2		-1	-1	-1	0		2
-1	-1	-1	-1	-1	-1	-1	-1	-1	2	-1	-1	-1	-1	-1	-1	-1	-1	-1	-1	-1	-1	2	-1	-1	-1	-1	-1	2	1	-1	-1	-1		1		2	-1	-1	-1	2	-1	2	-1	-1	-1	-1	0		2
-1	-1	-1	-1	-1	-1	-1	-1	-1	2	-1	-1	-1	-1	-1	-1	-1	-1	-1	-1	-1	-1	2	-1	-1	-1	-1	-1	2	1	-1	-1	-1		1		2	-1	-1	-1	2	-1	2	-1	-1	-1	-1	0		2
-1	-1	-1	-1	-1	-1	-1	-1	-1	2	-1	-1	-1	-1	-1	-1	-1	-1	-1	-1	-1	-1	2	-1	-1	-1	-1	-1	2	1	-1	-1	-1		1	-1	2	-1	-1	-1	2	-1	2	-1	-1	-1	-1	0		2
-1	-1	-1	-1	-1	-1	-1	-1	-1	2	-1	-1	-1	-1	-1	-1	-1	-1	-1	-1	-1	-1	2	-1	-1	-1	-1	-1	2	1	-1	-1	-1		1	-1	2	-1	-1	-1	2	-1	2	-1	-1	-1	-1	0		2
-1	-1	-1	-1	-1	-1	-1	-1	-1	2	-1	-1	-1	-1	-1	-1	-1	-1	-1	-1	-1	-1	2	-1	-1	-1	-1	-1	2	1	-1	-1	-1		1		2	-1	-1	-1	2	-1	2	-1	-1	-1	-1	0		2
-1	-1		-1	-1	-1	-1	-1	-1	2	-1	-1	-1	-1	-1	-1	-1	-1	-1	-1	-1	-1	2	-1	-1	-1	-1	-1	2	1	-1	-1	-1		1		2	-1	-1	-1	2	-1	2	-1	-1	-1	-1	0		2
-1	-1		-1	-1	-1	-1	-1	-1	2	-1	-1	-1	-1	-1	-1	-1	-1	-1	-1	-1	-1	2	-1	-1	-1	-1	-1	2	1	-1	-1	-1		1		2	-1	-1	-1	2	-1	2	-1	-1	-1	-1	0		2
-1	-1		-1	-1	-1	-1	-1	-1	2	-1	-1	-1		-1	-1	-1	-1	-1	-1	-1	-1	2	-1	-1	-1	-1	-1	2	1	-1	-1	-1		1	-1	2	-1	-1	-1	2	-1	2	-1	-1	-1	-1	0		2
-1	-1			-1	-1	-1	-1	-1	2	-1	-1	-1	-1	-1	-1	-1	-1	-1	-1	-1	-1	-1	-1	-1	-1	-1	-1	2	1	-1	-1	-1		1	-1	2	-1	-1	-1	2	-1	2	-1	-1	-1	-1	0		2
-1	-1			-1	-1	-1	-1	-1	2	-1	-1	-1	-1	-1	-1	-1	-1	-1	-1	-1	-1	-1	-1	-1	-1	-1	-1	2	1	-1	-1	-1		1	-1	2	-1	-1	-1	2	-1	0	-1		-1	-1	0		2
-1	-1	-1		-1	-1	-1	-1	-1	2	-1	-1	-1	-1	-1	-1	-1	-1	-1	-1	-1	-1	-1	-1	-1	-1	-1	-1	2	1	-1	-1	-1		1		2	-1	-1	-1	2	-1	0	-1		-1	-1	0		2
-1	-1	-1		-1	-1	-1	-1	-1	2	-1	-1	-1	-1	-1	-1	-1	-1	-1	-1	-1	-1	-1	-1	-1	-1	-1	-1	2	1	-1	-1	-1		1	-1	2	-1	-1	-1	2	-1	0	-1		-1	-1	0		2
-1	-1	-1		-1	-1	-1	-1	-1	2	-1	-1	-1	-1	-1	-1	-1	-1	-1	-1	-1	-1	-1	-1	-1	-1	-1	-1	2	1	-1	-1	-1		1	-1	2	-1	-1	-1	2	-1	0	-1		-1	-1	0		2
-1	-1	-1		-1	-1	-1	-1	-1	2	-1	-1	-1	-1	-1	-1	-1	-1	-1	-1	-1	-1	-1	-1	-1	-1	-1	-1	2	1	-1	-1	-1		1		2	-1	-1	-1	2	-1	0	-1		-1	-1	0		2
-1	-1	-1		-1	-1	-1	-1	-1	2	-1	-1	-1	-1	-1	-1	-1	-1	-1	-1	-1	-1	-1	-1	-1	-1	-1	-1	2	1	-1		-1		1		2	-1	-1	-1	2	-1	0	-1		-1	-1	0		2
-1	-1	-1		-1	-1	-1	-1	-1	2	-1	-1	-1	-1	-1	-1	-1	-1	-1	-1	-1	-1	-1	-1	-1	-1	-1	-1	2	1	-1		-1		1		2	-1	-1	-1	2	-1	0	-1		-1	-1	0		1
-1	-1	-1		-1	-1	-1	-1	-1	2	-1	-1	-1	-1	-1	-1	-1	-1	-1	-1	-1	-1		-1	-1	-1	-1	-1	2	1	-1		-1		1		2	-1	-1	-1	2	-1	0	-1	-1	-1	-1	0		1
-1	-1	-1		-1	-1	-1	-1	-1	2	-1	-1	-1	-1	-1	-1	-1	-1	-1	-1	-1	-1		-1	-1	-1	-1	-1	2	1	-1		-1		1		2	-1	-1	-1	2	-1	0		-1	-1	-1	0		1
-1	-1	-1	-1	-1	-1	-1	-1	-1	2	-1	-1	-1	-1	-1	-1	-1	-1	-1	-1	-1	-1		-1	-1	-1	-1	-1	2	1	-1		-1		1		2	-1	-1	-1	2	-1	0		-1	-1	-1	2		1
-1	-1	-1	-1	-1	-1	-1	-1	-1	2	-1	-1	-1	-1	-1	-1	-1	-1		-1	-1	-1		-1	-1	-1	-1	-1	2	1	-1		-1		1		2	-1	-1	-1	2	-1	0		-1	-1	-1	2		1
-1	-1	-1	-1	-1	-1	-1	-1	-1	2	-1	-1	-1	-1	-1	-1	-1	-1		-1	-1	-1		-1	-1	-1	-1	-1	2	1	-1		-1		1		2	-1	-1	-1	2	-1	0		-1	-1	-1	2		1
-1	-1	-1	-1	-1	-1	-1	-1	-1	2	-1	-1	-1	-1	-1	-1	-1	-1	-1	-1	-1	-1		-1	-1	-1	-1	-1	2	1	-1		-1		1		2	-1	-1	-1	2	-1	0		-1	-1	-1	2		1
-1	-1	-1	-1	-1	-1	-1	-1	-1	2	-1	-1	-1	-1	-1	-1	-1	-1	-1	-1	-1	-1		-1	-1	-1	-1	-1	2	1	-1		-1		1		2	-1	-1	-1	2	-1	0		-1	-1	-1	2		1
-1	-1	-1	-1	-1	-1	-1	-1	-1	2	-1	-1	-1	-1	-1	-1	-1	-1	-1	-1	-1	-1		-1	-1	-1	-1	-1	2	1	-1		-1		1		2	-1	-1	-1	2	-1	0		-1	-1	-1	2		1
-1	-1	-1	-1	-1	-1	-1	-1	-1	2	-1	-1	-1	-1	-1	-1	-1	-1		-1	-1	-1		-1	-1	-1	-1	-1	2	1	-1		-1		1		2	-1	-1	-1	2	-1	0		-1	-1	-1	2		1
-1	-1	-1	-1	-1	-1	-1	-1	-1	2	-1	-1	-1	-1	-1	-1	-1	-1	-1	-1	-1	-1		-1	-1	-1	-1	-1	2	1	-1		-1		1		2	-1	-1	-1	2	-1	0		-1	-1	-1	2		1
-1	-1	-1	-1	-1	-1	-1	-1	-1	2	-1	-1	-1	-1	-1	-1	-1	-1	-1	-1	-1	-1		-1	-1	-1	-1	-1	2	1	-1		-1		1		2	-1	-1	-1	2	-1	0		-1	-1	-1	2		1
-1	-1	-1	-1	-1	-1	-1	-1	-1	2	-1	-1	-1	-1	-1	-1	-1	-1	-1	-1	-1	-1		-1	-1	-1	-1	-1	2	1	-1		-1		1		2	-1	-1	-1	2	-1	0		-1	-1	-1	2		1
-1	-1	-1	-1	-1		-1	-1	-1	2	-1	-1	-1	-1	-1	-1	-1	-1	-1	-1	-1	-1		-1	-1	-1	-1	-1	2	1	-1		-1		1		2	-1	-1	-1	2	-1	0	-1	-1	-1	-1	2		1
-1	-1	-1	-1	-1	-1	-1	-1	-1	2	-1	-1	-1	-1	-1	-1	-1	-1	-1	-1	-1	-1		-1	-1	-1	-1	-1	2	1	-1		-1		1		2	-1	-1	-1	2	-1	0	-1	-1	-1	-1	2		1
-1	-1	-1	-1	-1	-1	-1	-1	-1	2	-1	-1	-1	-1	-1	-1	-1	-1	-1	-1	-1	-1		-1	-1	-1	-1	-1	2	1	-1		-1		1		2	-1	-1	-1	2	-1	0	-1	-1	-1	-1	2		1
-1	-1	-1	-1	-1	-1	-1	-1	-1	2	-1	-1	-1	-1	-1	-1	-1	-1	-1	-1	-1	-1		-1	-1	-1	-1	-1	2	1	-1		-1		1		2	-1	-1	-1	2	-1	0	-1	-1	-1	-1	2		1
-1	-1	-1	-1	-1	-1	-1	-1	-1	2	-1	-1	-1	-1	-1	-1	-1	-1	-1	-1	-1	-1		-1	-1	-1	-1	-1	2	1	-1		-1		1		2	-1	-1	-1	2	-1	0	-1	-1	-1	-1	2		1
-1	-1	-1	-1	-1	-1	-1	-1	-1	2	-1	-1	-1	-1	-1	-1	-1	-1	-1	-1	-1	-1		-1	-1	-1	-1	-1	2	1	-1		-1	1	1		2	-1	-1	-1	2	-1	0	-1	-1	-1	-1	2		1
-1	-1	-1	-1	-1	-1	-1	-1	-1	2	-1	-1	-1	-1	-1	-1	-1	-1	-1	-1	-1	-1		-1	-1	-1	-1	-1	2	1	-1		-1	1	1		2	-1	-1	-1	2	-1	0	-1	-1	-1	-1	2		1
-1	-1	-1	-1	-1	-1	-1	-1	-1	2	-1	-1	-1	-1	-1	-1	-1	-1	-1	-1	-1	-1		-1	-1	-1	-1	-1	2	1	-1		-1	1	1		2	-1	-1	-1	2	-1	0		-1	-1	-1	2		1
-1	-1	-1	-1	-1	-1	-1	-1	-1	2	-1	-1	-1	-1	-1	-1	-1	-1	-1	-1	-1	-1		-1	-1	-1	-1	-1	2	1	-1		-1	1	1		2	-1	-1	-1	2	-1	0		-1	-1	-1	2		1
-1	-1	-1	-1	-1	-1	-1	-1	-1	2	-1	-1	-1	-1	-1	-1	-1	-1	-1	-1	-1	-1		-1	-1	-1	-1	-1	2	1	-1		-1	1	1		2	-1	-1	-1	2	-1	0		-1	-1	-1	2		1
-1	-1	-1	-1	-1	-1	-1	-1	-1	2	-1	-1	-1	-1	-1	-1	-1	-1	-1	-1	-1	-1		-1	-1	-1	-1	-1	2	1	-1	-1	-1	1	1		2	-1	-1	-1	2	-1	0	-1	-1	-1	-1	2		1
-1	-1	-1	-1	-1	-1	-1	-1	-1	2	-1	-1	-1	-1	-1	-1	-1	-1	-1	-1	-1	-1		-1	-1	-1	-1	-1	2	1	-1	-1	-1	1	1		2	-1	-1	-1	2	-1	0	-1	-1	-1	-1	2		1
-1	-1	-1	-1	-1	-1	-1	-1	-1	2	-1	-1	-1	-1	-1	-1	-1	-1	-1	-1	-1	-1		-1	-1	-1	-1	-1	2	1	-1	-1	-1	1	1		2	-1	-1	-1	2	-1	0	-1	-1	-1	-1	2		1
-1	-1	-1	-1	-1	-1	-1	-1	-1	2	-1	-1	-1	-1	-1	-1	-1	-1	-1	-1	-1	-1		-1	-1	-1	-1	-1	2	1	-1	-1	-1	1	1		2	-1	-1	-1	2	-1	0	-1	-1	-1	-1	2		1
		-1	-1	-1	-1	-1	-1	-1	2	-1	-1	-1	-1	-1	-1	-1	-1	-1	-1	-1	-1	-1	-1	-1	-1	-1	-1	2	1	-1	-1	-1	1	1		2	-1	-1	-1	2	-1	0	-1	-1	-1	-1	2	-1	1
-1		-1	-1	-1	-1	-1	-1	-1	2	-1	-1	-1	-1	-1	-1	-1	-1	-1	-1	-1	-1	-1	-1	-1	-1	-1	-1	2	1	-1	-1	-1	1	1		2	-1	-1	-1	2	-1	0	-1	-1	-1	-1	2	-1	1
-1		-1	-1	-1	-1	-1	-1	-1	2	-1	-1	-1	-1	-1	-1	-1	-1	-1	-1	-1	-1	-1	-1	-1	-1	-1	-1	2	1	-1	-1	-1	1	1		2	-1	-1	-1	2	-1	0	-1	-1	-1	-1	2	-1	1
-1		-1	-1	-1	-1	-1	-1	-1	2	-1	-1	-1	-1	-1	-1	-1	-1	-1	-1	-1	-1	-1	-1	-1	-1	-1	-1	2	1	-1	-1	-1	1	1		2	-1	-1	-1	2	-1	0	-1	-1	-1	-1	2	-1	1
-1		-1	-1	-1	-1	-1	-1	-1	2	-1	-1	-1	-1	-1	-1	-1	-1	-1	-1	-1	-1	-1	-1	-1	-1	-1	-1	2	1	-1	-1	-1	1	1		2	-1	-1	-1	2	-1	0	-1	-1	-1	-1	2	-1	1
-1		-1	-1	-1	-1	-1	-1	-1	2	-1	-1	-1	-1	-1	-1	-1	-1	-1	-1	-1	-1	-1	-1	-1	-1	-1	-1	2	1	-1	-1	-1	1	1		2	-1	-1	-1	2	-1	0	-1	-1	-1	-1	2	-1	1
-1		-1	-1	-1	-1	-1	-1	-1	2	-1	-1	-1	-1	-1	-1	-1	-1	-1	-1	-1	-1	-1	-1	-1	-1	-1	-1	2	1	-1	-1	-1	1	1	-1	2	-1	-1	-1	2	-1	0	-1	-1	-1	-1	2	-1	1
-1		-1	-1	-1	-1	-1	-1	-1	2	-1	-1	-1	-1	-1	-1	-1	-1	-1	-1	-1	-1	-1	-1	-1	-1	-1	-1	2	1	-1	-1	-1	1	1	-1	2	-1	-1	-1	2	-1	0	-1	-1	-1	-1	2	-1	1
-1		-1	-1	-1	-1	-1	-1	-1	2	-1	-1	-1	-1	-1	-1	-1	-1	-1	-1	-1	-1	-1	-1	-1	-1	-1	-1	2	1	-1	-1	-1	1	1		2	-1	-1	-1	2	-1	0	-1	-1	-1	-1	2	-1	1
-1		-1	-1	-1	-1	-1	-1	-1	2	-1	-1	-1	-1	-1	-1	-1	-1	-1	-1	-1	-1	-1	-1	-1	-1	-1	-1	2	1	-1	-1	-1	1	1		2	-1	-1	-1	2	-1	0		-1	-1	-1	2	-1	1
-1	-1	-1	-1	-1	-1	-1	-1	-1	2	-1	-1	-1	-1	-1	-1	-1	-1	-1	-1	-1	-1	-1	-1	-1	-1	-1	-1	2	2	-1	-1	-1	1	1		2	-1	-1	-1	2	-1	0		-1	-1	-1	2	-1	1
-1	-1	-1	-1	-1	-1	-1	-1	-1	2	-1	-1	-1	-1	-1	-1	-1	-1	-1	-1	-1	-1	-1	-1	-1		-1	-1	2	2	-1	-1	-1	1	1		2	-1	-1	-1	2	-1	0		-1	-1	-1	2	-1	1
-1	-1	-1	-1	-1	-1	-1	-1	-1	2	-1	-1	-1	-1	-1	-1	-1	-1	-1	-1	-1	-1	-1	-1	-1		-1	-1	2	2	-1	-1	-1	1	1		2	-1	-1	-1	2	-1	0		-1	-1	-1	2	-1	1
-1	-1	-1	-1	-1	-1	-1	-1	-1	2	-1	-1	-1	-1	-1	-1	-1	-1	-1	-1	-1	-1	-1	-1	-1		-1	-1	2	2	-1	-1	-1	1	1		2	-1	-1	-1	2	-1	0		-1	-1	-1	2	-1	1
-1	-1	-1	-1	-1	-1	-1	-1	-1	2	-1	-1	-1	-1	-1	-1	-1	-1	-1	-1	-1	-1	-1	-1	-1		-1	-1	2	2	-1	-1	-1	1	1		2	-1	-1	-1	2	-1	0		-1	-1	-1	2	-1	1
-1	-1	-1	-1	-1	-1	-1	-1	-1	2	-1	-1	-1	-1	-1	-1	-1	-1	-1	-1	-1	-1	-1	-1	-1		-1	-1	2	2	-1	-1	-1	1	1		2	-1	-1	-1	2	-1	0		-1	-1	-1	2	-1	1
-1	-1	-1	-1	-1	-1	-1	-1	-1	2	-1	-1	-1	-1	-1	-1	-1	-1	-1	-1	-1	-1	-1	-1	-1	-1	-1	-1	2	2	-1	-1	-1	1	1	-1	2	-1	-1	-1	2	-1	0			-1	-1	2		1
-1	-1	-1	-1	-1	-1	-1	-1	-1	2	-1	-1	-1	-1	-1	-1	-1	-1	-1	-1	-1	-1	-1	-1	-1	-1	-1	-1	2	2	-1	-1	-1	1	1	-1	2	-1	-1	-1	2	-1	0		-1	-1	-1	2		1
	-1	-1	-1	-1	-1	-1	-1	-1	2	-1	-1	-1	-1	-1	-1	-1	-1	-1	-1	-1	-1	-1	-1	-1	-1	-1	-1		2	-1	-1	-1	1	1	-1	2	-1	-1	-1	2	-1	0		-1	-1	-1	2		1
		-1	-1	-1	-1	-1	-1	-1	2	-1	-1	-1	-1	-1	-1	-1	-1	-1	-1	-1	-1	-1	-1	-1	-1	-1		2	2	-1	-1	-1	1	1	-1	2	-1	-1	-1	2	-1	0		-1	-1	-1	2		1
-1	-1	-1	-1	-1	-1	-1	-1	-1	2	-1	-1	-1	-1	-1	-1	-1	-1	-1	-1	-1	-1	-1	-1	-1	-1	-1		2	2	-1	-1	-1	1	1		2	-1	-1	-1	2	-1	0		-1	-1	-1	2		1
		-1	-1	-1	-1	-1	-1	-1	2	-1	-1	-1	-1	-1	-1	-1	-1	-1	-1	-1	-1	-1	-1	-1	-1	-1	-1	2	2	-1	-1	-1	1	1	-1	2	-1	-1	-1	2	-1	0		-1	-1	-1	2	-1	1
-1	-1	-1	-1	-1	-1	-1	-1	-1	2	-1	-1	-1	-1	-1	-1	-1	-1	-1	-1	-1	-1	-1	-1	-1	-1	-1	-1	2	2	-1	-1	-1	1	1	-1	2	-1	-1	-1	2	-1	0		-1	-1	-1	2	-1	1
-1	-1	-1	-1	-1	-1	-1	-1	-1	2	-1	-1	-1	-1	-1	-1	-1	-1	-1	-1	-1	-1	-1	-1	-1	-1	-1	-1		2	-1	-1	-1	1	1	-1	2	-1	-1	-1	2	-1	0		-1	-1	-1	2	-1	1
-1	-1	-1	-1	-1	-1	-1	-1	-1	2	-1	-1	-1	-1	-1	-1	-1	-1	-1	-1	-1	-1	-1	-1	-1	-1	-1	-1	2	2	-1	-1	-1	1	1	-1	2	-1	-1	-1	2	-1	0		-1	-1	-1	2	-1	1
-1	-1	-1	-1	-1	-1	-1	-1	-1	2	-1	-1	-1	-1	-1	-1	-1	-1	-1	-1	-1	-1	-1	-1	-1	-1	-1	-1		2	-1	-1	-1	1	1		2	-1	-1	-1	2	-1	0		-1	-1	-1	2	-1	1
-1	-1	-1	-1	-1	-1	-1	-1	-1	2	-1	-1	-1	-1	-1	-1	-1	-1	-1	-1	-1	-1	-1	-1	-1	-1	-1	-1	2	2	-1	-1	-1	1	1	-1	2	-1	-1	-1	2	-1	0		-1	-1	-1	2	-1	1
-1	-1	-1	-1	-1	-1	-1	-1	-1	2	-1	-1	-1	-1	-1	-1	-1	-1	-1	-1	-1	-1	2	-1	-1	-1	-1	-1	2	2	-1	-1	-1	1	1		2	-1	-1	-1	2	-1	0		-1	-1	-1	2	-1	1
-1	-1	-1	-1	-1	-1	-1	-1	-1	2	-1	-1	-1	-1	-1	-1	-1	-1	-1	-1	-1	-1	2	-1	-1	-1	-1	-1	2	2	-1	-1	-1	1	1		2	-1	-1	-1	2	-1	0		-1	-1	-1	2	-1	1
[truncated: 84,401 more rows]
[truncated: 25 more columns]

## Sheet: source_data_supp_figure10c
wake	wake.1	wake.2	wake.3	wake.4	wake.5	wake.6	wake.7	QEM1	QEM1.1	QEM1.2	QEM1.3	QEM1.4	QEM1.5	QEM1.6	QEM1.7
ctrl_pre	ctrl_post	omr_pre	omr_post	ctrl_pre_10min	ctrl_post_10min	omr_pre_10min	omr_post_10min	ctrl_pre	ctrl_post	omr_pre	omr_post	ctrl_pre_10min	ctrl_post_10min	omr_pre_10min	omr_post_10min
0.662505	0.882032	0.300774	0.719589	0.766793	0.660448	0.306475	0.000000	0.328774	0.083843	0.281642	0.280411	0.233207	0.339552	0.395683	1.000000
0.878899	0.911008	0.962193	0.809464	1.000000	1.000000	1.000000	1.000000	0.109606	0.054202	0.033892	0.178574	0.000000	0.000000	0.000000	0.000000
0.351384	0.849513	0.811544	0.561064	0.101879	1.000000	0.210468	0.114734	0.624029	0.123639	0.168675	0.311512	0.898121	0.000000	0.789532	0.740338
0.950830	1.000000	0.510480	0.691559	1.000000	1.000000	0.928571	0.030833	0.046216	0.000000	0.431942	0.295828	0.000000	0.000000	0.071429	0.969167
0.383467	0.738719	0.974597	0.392131	0.655332	1.000000	1.000000	0.892500	0.607723	0.259267	0.025403	0.456386	0.344668	0.000000	0.000000	0.107500
0.448602	0.901387	0.357678	0.264216	0.780158	0.398680	0.108161	0.000000	0.522894	0.098613	0.505788	0.621352	0.219842	0.601319	0.511308	1.000000
0.921536	0.991227	0.996825	1.000000	1.000000	1.000000	1.000000	1.000000	0.078464	0.008773	0.003175	0.000000	0.000000	0.000000	0.000000	0.000000
0.253829	0.526455	0.919833	0.983145	0.069000	0.825260	1.000000	0.710041	0.691798	0.450047	0.054680	0.016855	0.867000	0.174740	0.000000	0.289959
0.872031	0.994610	0.992461	1.000000	1.000000	1.000000	0.885932	1.000000	0.127969	0.005390	0.007539	0.000000	0.000000	0.000000	0.114068	0.000000
0.740895	0.942580	0.760396	0.520680	1.000000	1.000000	0.439560	0.215067	0.214970	0.037862	0.220614	0.178457	0.000000	0.000000	0.560440	0.784933
0.928177	0.965019	0.970838	0.123977	1.000000	0.888007	0.507326	0.023852	0.060668	0.026369	0.025754	0.656741	0.000000	0.111993	0.492674	0.976148
0.763396	0.870942	0.815828	0.925227	1.000000	1.000000	0.997255	0.000000	0.236604	0.127067	0.181644	0.070970	0.000000	0.000000	0.002745	1.000000
0.983114	0.985764	0.996104	0.647328	0.353135	1.000000	0.966387	0.008368	0.016886	0.014236	0.003896	0.338010	0.646865	0.000000	0.033613	0.991632
0.856746	0.800474	1.000000	0.432239	1.000000	0.594203	1.000000	0.202679	0.138026	0.186782	0.000000	0.494707	0.000000	0.405797	0.000000	0.797321
1.000000	1.000000	1.000000	0.839998	1.000000	1.000000	1.000000	0.012500	0.000000	0.000000	0.000000	0.160002	0.000000	0.000000	0.000000	0.987500
1.000000	0.789028	0.982455	0.668095	1.000000	1.000000	1.000000	1.000000	0.000000	0.009458	0.015210	0.258301	0.000000	0.000000	0.000000	0.000000
0.760888	0.312642	1.000000	0.798272	1.000000	1.000000	1.000000	1.000000	0.225264	0.331890	0.000000	0.083729	0.000000	0.000000	0.000000	0.000000
0.772471	0.526230	0.979764	0.849138	1.000000	0.644872	1.000000	1.000000	0.215567	0.452742	0.013730	0.107016	0.000000	0.355128	0.000000	0.000000
0.856643	0.805451	0.921964	0.905584	0.741100	0.479426	1.000000	0.786022	0.140378	0.192738	0.075748	0.043391	0.258900	0.520574	0.000000	0.213978
0.880165	0.300639	1.000000	0.726827	0.627198	1.000000	1.000000	1.000000	0.118131	0.511414	0.000000	0.262816	0.372802	0.000000	0.000000	0.000000
1.000000	0.933135	0.834868	0.758508	1.000000	1.000000	1.000000	1.000000	0.000000	0.066865	0.147337	0.224073	0.000000	0.000000	0.000000	0.000000
0.421045	0.387385	0.532399	0.342665	0.541756	0.435847	0.546898	0.000000	0.569684	0.595674	0.449755	0.653273	0.458244	0.564153	0.453102	1.000000
0.092087	0.086595	0.901405	0.305656	0.005106	0.032918	0.789386	1.000000	0.805311	0.668395	0.084094	0.520860	0.994894	0.967082	0.210614	0.000000
0.596916	0.682532	0.985544	0.466524	0.010000	0.061181	1.000000	0.299725	0.367614	0.212973	0.001267	0.390746	0.890000	0.402954	0.000000	0.700275
0.958809	0.867396	0.377450	0.192333	0.856688	1.000000	1.000000	1.000000	0.041191	0.070926	0.093070	0.399920	0.143312	0.000000	0.000000	0.000000
0.763291	0.296964	0.393148	0.266604	0.218056	0.566116	0.069094	0.000000	0.212310	0.497679	0.164545	0.639558	0.683333	0.433884	0.706816	1.000000
0.700139	0.680119	0.239100	0.082901	0.346021	1.000000	0.020478	0.000000	0.287633	0.278090	0.160319	0.446382	0.653979	0.000000	0.092150	0.404742
0.709355	0.787288	0.163654	0.222473	1.000000	0.547544	0.316315	0.038427	0.285529	0.197588	0.196832	0.568161	0.000000	0.452456	0.140954	0.857909
0.481163	0.380935	0.499267	0.353299	0.647887	0.300643	1.000000	1.000000	0.452792	0.270349	0.139363	0.294577	0.352113	0.242765	0.000000	0.000000
0.624798	0.120656	0.944850	0.888250	1.000000	0.218750	0.751462	0.096441	0.364237	0.821656	0.049327	0.108284	0.000000	0.781250	0.248538	0.903559
0.593066	0.374156	0.934512	0.189122	0.119527	0.365517	0.080264	0.000000	0.376955	0.432051	0.060469	0.715540	0.863905	0.568276	0.919736	1.000000
0.433326	0.729499	0.990353	0.951582	0.701467	1.000000	1.000000	1.000000	0.560871	0.241711	0.009647	0.048418	0.298533	0.000000	0.000000	0.000000
0.514716	0.590465	0.975053	0.793076	0.346863	0.301462	1.000000	1.000000	0.454049	0.264849	0.024947	0.201572	0.653137	0.563555	0.000000	0.000000
0.199965	0.147516			0.040609	0.000000			0.190772	0.465457			0.324873	0.200000
0.597039	0.442025			0.090680	0.000000			0.181146	0.312443			0.607053	0.390000
0.372677	0.197356			0.000000	0.063591			0.603991	0.655699			1.000000	0.936409
0.186571	0.126662			0.000000	0.000000			0.748031	0.666956			0.100000	0.101868
0.315929	0.024302			0.000000	0.000000			0.684071	0.964229			1.000000	1.000000
0.688800	0.138521			0.000000	0.000000			0.301843	0.758540			1.000000	1.000000
0.524367	0.519672			0.611748	0.064449			0.466590	0.475632			0.388252	0.935551
0.341784	0.357930			0.018198	0.044790			0.638493	0.639750			0.981802	0.955210
0.963449	0.358987			1.000000	0.805063			0.036551	0.581984			0.000000	0.194937

## Sheet: source_data_supp_figure10e
ctrl_fg_5min	omr_fg_5min	ctrl_fg_15min	omr_fg_15min	ctrl_fg_30min	omr_fg_30min	ctrl_fg_45min	omr_fg_45min
0.095782	0.155196	0.032513	0.047233	0.007909	0.031039	0.002636	0.013495
0.108963	0.1417	0.039543	0.047233	0.000879	0.016194	0	0.009447
0.108963	0.153846	0.043937	0.055331	0.005272	0.017544	0.000879	0.005398
0.119508	0.137652	0.044815	0.039136	0.008787	0.020243	0.000879	0.006748
0.112478	0.148448	0.036028	0.043185	0.005272	0.020243	0	0.006748
0.104569	0.144399	0.036028	0.041835	0.002636	0.020243	0.000879	0.012146
0.103691	0.156545	0.037786	0.039136	0.003515	0.006748	0	0.002699
0.108084	0.125506	0.043058	0.040486	0.006151	0.014845	0.001757	0.008097
0.103691	0.118758	0.039543	0.035088	0.002636	0.013495	0.000879	0.005398
0.09754	0.153846	0.039543	0.044534	0.002636	0.013495	0	0.005398
0.112478	0.133603	0.044815	0.037787	0.003515	0.012146	0.001757	0.004049
0.115993	0.128205	0.038664	0.048583	0.005272	0.016194	0	0.004049
0.111599	0.133603	0.042179	0.037787	0.004394	0.017544	0	0.009447
0.09754	0.133603	0.035149	0.033738	0.005272	0.012146	0.001757	0.006748
0.102812	0.152497	0.040422	0.036437	0.002636	0.020243	0	0.010796
0.101933	0.151147	0.037786	0.053981	0.002636	0.026991	0	0.012146
0.11775	0.130904	0.040422	0.032389	0.003515	0.013495	0	0.009447
0.12478	0.168691	0.050088	0.049933	0.003515	0.021592	0	0.008097
0.118629	0.157895	0.047452	0.047233	0.005272	0.017544	0.000879	0.010796
0.099297	0.124157	0.036907	0.033738	0.004394	0.016194	0.001757	0.014845
0.105448	0.126856	0.046573	0.033738	0.00703	0.016194	0.000879	0.008097
0.11775	0.153846	0.037786	0.047233	0.003515	0.025641	0.000879	0.013495
0.101054	0.136302	0.031634	0.033738	0.004394	0.014845	0	0.006748
0.104569	0.134953	0.036028	0.039136	0.002636	0.017544	0.000879	0.009447
0.108084	0.157895	0.039543	0.036437	0.00703	0.012146	0.002636	0.008097
0.116872	0.139001	0.047452	0.045884	0.00703	0.020243	0	0.012146
0.101054	0.129555	0.032513	0.033738	0.001757	0.017544	0	0.008097
0.108084	0.129555	0.038664	0.041835	0.006151	0.024291	0.001757	0.008097
0.08348	0.137652	0.032513	0.049933	0.006151	0.021592	0	0.012146
0.115993	0.152497	0.052724	0.052632	0.00703	0.022942	0.002636	0.006748
0.098418	0.159244	0.025483	0.043185	0.002636	0.024291	0.000879	0.016194
0.112478	0.139001	0.036028	0.037787	0.003515	0.014845	0.000879	0.008097
0.121265	0.174089	0.050967	0.048583	0.007909	0.022942	0.003515	0.013495
0.109842	0.148448	0.038664	0.043185	0.003515	0.021592	0.000879	0.009447
0.105448	0.148448	0.041301	0.044534	0.006151	0.020243	0.001757	0.013495
0.121265	0.145749	0.039543	0.031039	0.003515	0.012146	0	0.006748
0.115993	0.151147	0.031634	0.02834	0.003515	0.016194	0.001757	0.012146
0.115993	0.130904	0.047452	0.033738	0.005272	0.016194	0.003515	0.006748
0.107206	0.149798	0.038664	0.043185	0.004394	0.025641	0.000879	0.014845
0.103691	0.132254	0.034271	0.039136	0.001757	0.013495	0.001757	0.005398
0.112478	0.152497	0.040422	0.044534	0.003515	0.018893	0	0.010796
0.112478	0.132254	0.041301	0.037787	0.006151	0.016194	0.001757	0.009447
0.118629	0.159244	0.05536	0.048583	0.004394	0.024291	0.000879	0.014845
0.108963	0.118758	0.036028	0.039136	0.004394	0.013495	0	0.005398
0.103691	0.14305	0.036028	0.033738	0.002636	0.014845	0.000879	0.005398
0.110721	0.1417	0.033392	0.035088	0.008787	0.017544	0.001757	0.009447
0.096661	0.1417	0.032513	0.036437	0.00703	0.020243	0.000879	0.012146
0.114236	0.139001	0.038664	0.044534	0.002636	0.018893	0.001757	0.004049
0.098418	0.151147	0.033392	0.033738	0.007909	0.017544	0.002636	0.006748
0.094025	0.151147	0.027241	0.055331	0.00703	0.017544	0.002636	0.008097
0.108084	0.140351	0.046573	0.040486	0.005272	0.016194	0.000879	0.009447
0.108963	0.140351	0.041301	0.047233	0.004394	0.025641	0.000879	0.009447
0.087873	0.17004	0.032513	0.05668	0.002636	0.02969	0	0.021592
0.114236	0.151147	0.040422	0.041835	0.002636	0.014845	0	0.006748
0.107206	0.118758	0.036907	0.026991	0.005272	0.010796	0	0.004049
0.094025	0.149798	0.025483	0.05668	0.004394	0.024291	0.002636	0.017544
0.108963	0.1417	0.040422	0.031039	0.009666	0.006748	0.002636	0.006748
0.109842	0.1417	0.043058	0.035088	0.004394	0.016194	0.000879	0.002699
0.111599	0.130904	0.040422	0.035088	0.002636	0.012146	0.000879	0.008097
0.104569	0.124157	0.036907	0.02834	0.001757	0.014845	0.000879	0.008097
0.108084	0.153846	0.039543	0.040486	0.004394	0.016194	0.001757	0.005398
0.133568	0.133603	0.043937	0.035088	0.005272	0.013495	0.001757	0.009447
0.113357	0.133603	0.040422	0.02969	0.007909	0.013495	0.002636	0.009447
0.112478	0.165992	0.028998	0.044534	0.002636	0.018893	0.000879	0.002699
0.101054	0.136302	0.039543	0.051282	0.004394	0.022942	0.000879	0.013495
0.115993	0.132254	0.038664	0.043185	0.006151	0.018893	0	0.010796
0.092267	0.14305	0.022847	0.043185	0.003515	0.024291	0.001757	0.016194
0.114236	0.140351	0.039543	0.049933	0.006151	0.014845	0.000879	0.009447
0.108963	0.149798	0.033392	0.039136	0.005272	0.016194	0.002636	0.009447
0.115993	0.145749	0.039543	0.037787	0.002636	0.014845	0.000879	0.008097
0.101933	0.145749	0.042179	0.039136	0.006151	0.018893	0.000879	0.012146
0.111599	0.129555	0.031634	0.037787	0.005272	0.020243	0.002636	0.013495
0.108963	0.139001	0.044815	0.043185	0.00703	0.020243	0.000879	0.009447
0.103691	0.139001	0.036907	0.041835	0.003515	0.022942	0.000879	0.008097
0.107206	0.134953	0.043937	0.05803	0.004394	0.024291	0.000879	0.008097
0.105448	0.1417	0.039543	0.043185	0.005272	0.016194	0.002636	0.012146
0.115114	0.140351	0.037786	0.048583	0.004394	0.025641	0.001757	0.009447
0.108084	0.136302	0.045694	0.02969	0.006151	0.017544	0	0.008097
0.095782	0.155196	0.036907	0.05668	0.003515	0.021592	0.000879	0.010796
0.101054	0.148448	0.040422	0.044534	0.000879	0.021592	0	0.006748
0.110721	0.157895	0.036028	0.044534	0.000879	0.025641	0	0.014845
0.112478	0.125506	0.036028	0.032389	0.003515	0.013495	0.000879	0.006748
0.108084	0.164642	0.032513	0.036437	0.000879	0.014845	0	0.010796
0.106327	0.14305	0.043937	0.043185	0.003515	0.021592	0.000879	0.009447
0.113357	0.139001	0.037786	0.040486	0.001757	0.018893	0	0.009447
0.123023	0.126856	0.043937	0.048583	0.00703	0.026991	0.001757	0.008097
0.119508	0.148448	0.034271	0.043185	0.005272	0.016194	0.000879	0.006748
0.103691	0.144399	0.036907	0.039136	0.002636	0.014845	0	0.009447
0.104569	0.148448	0.043058	0.045884	0.005272	0.022942	0	0.013495
0.116872	0.136302	0.039543	0.044534	0.008787	0.025641	0.002636	0.016194
0.09754	0.148448	0.029877	0.048583	0.004394	0.021592	0.000879	0.005398
0.106327	0.145749	0.036907	0.043185	0.003515	0.014845	0.000879	0.009447
0.093146	0.140351	0.026362	0.047233	0.002636	0.022942	0	0.016194
0.098418	0.140351	0.031634	0.033738	0.003515	0.016194	0.001757	0.006748
0.112478	0.140351	0.043937	0.044534	0.003515	0.021592	0.000879	0.010796
0.115114	0.153846	0.042179	0.031039	0.004394	0.018893	0.002636	0.008097
0.094903	0.159244	0.035149	0.040486	0.002636	0.022942	0.001757	0.010796
0.09754	0.1417	0.024605	0.039136	0.003515	0.020243	0.000879	0.006748
0.101933	0.152497	0.032513	0.037787	0.002636	0.016194	0.000879	0.008097
0.086995	0.153846	0.039543	0.037787	0.006151	0.016194	0.000879	0.008097

## Sheet: source_data_supp_figure17
wake_mu_relative_wake	wake_std_relative_wake	wake_mu_relative_behav	wake_std_relative_behav	wake_mu_relative_shuffle_state	wake_std_relative_shuffle_state	wake_pred_wake_r2	wake_pred_behav_r2	wake_pred_shuffle_state_r2
0.265979	0.0895025	0.504007	0.00598577	0.428239	0.0476728	0.818044	0.343535	0.000342886
0.228697	0.0799718	0.505258	0.00426917	0.40568	0.0457113	0.402314	-0.0969713	-0.00931181
0.168583	0.061882	0.501442	0.00178423	0.407949	0.0581432	0.725999	0.301571	-0.006912
0.147844	0.0514623	0.5016	0.00163049	0.425673	0.0354005	0.802779	0.171502	0.00262933
0.137304	0.0580867	0.502452	0.000798488	0.43926	0.0270375	0.71765	-0.0326681	-0.00405801
0.139913	0.0486644	0.499594	0.00181488	0.44508	0.0328648	0.455813	-0.140444	-0.00259617
0.148174	0.0521856	0.499278	0.000986543	0.43194	0.0276128	0.717297	0.0109627	0.00311461
0.168971	0.0618073	0.499781	0.0021817	0.444801	0.0330934	0.440787	0.308209	-0.0106212
0.156758	0.0655539	0.499553	0.00215927	0.431273	0.0283994	0.491461	0.0928543	0.00256351
0.150757	0.062837	0.504017	0.00260569	0.461971	0.0378616	0.476419	-0.114554	0.0021064
0.166177	0.0574075	0.500056	0.00185372	0.438604	0.021716	0.571053	0.415479	-0.0224712
0.188093	0.0591208	0.497821	0.00299564	0.457608	0.0336275
0.176647	0.0567416	0.503373	0.00290168	0.445488	0.0359812
0.203967	0.0555667	0.501269	0.00228829	0.445717	0.0320886
0.215183	0.0494926	0.505962	0.00608055	0.457458	0.0371106
0.217724	0.0486631	0.501411	0.00196247	0.458676	0.0343013
0.244647	0.0491733	0.499822	0.00175582	0.429577	0.0316333
0.261073	0.0468575	0.500458	0.00208777	0.437543	0.0245594
0.286951	0.0520113	0.496076	0.00317232	0.451506	0.0326412
0.27991	0.0476028	0.498495	0.00342057	0.435569	0.035043
0.283616	0.0448489	0.501776	0.00330338	0.476667	0.026887
0.311838	0.0489224	0.500357	0.0013246	0.490954	0.0159359
0.298255	0.0412931	0.499398	0.00225206	0.450765	0.0190558
0.312521	0.0394748	0.495922	0.0038462	0.468662	0.0258016
0.30653	0.0383348	0.502684	0.00198318	0.470497	0.0189345
0.333057	0.0468193	0.497122	0.00183785	0.453603	0.0267873
0.34513	0.0428788	0.501984	0.00142504	0.478145	0.0237537
0.358454	0.0368687	0.501946	0.00206567	0.471305	0.022421
0.395435	0.0316895	0.498248	0.00146395	0.500662	0.0227209
0.391736	0.0324349	0.505499	0.00590903	0.479595	0.0178512
0.418704	0.0338276	0.497224	0.00152523	0.469752	0.0220278
0.427835	0.0274714	0.495686	0.00363112	0.503222	0.0240065
0.425068	0.026345	0.500236	0.00243442	0.501027	0.0268165
0.444375	0.0306792	0.497274	0.00148766	0.502315	0.0316287
0.441642	0.0291338	0.499888	0.00246285	0.469502	0.032145
0.46576	0.0303614	0.5015	0.00320899	0.464978	0.0343486
0.476905	0.0350347	0.499762	0.00215751	0.492117	0.0209131
0.472529	0.0403674	0.496689	0.00273936	0.516639	0.0337571
0.4888	0.0398304	0.498892	0.00168578	0.472686	0.0223182
0.498194	0.0409869	0.505215	0.00391053	0.506071	0.0204422
0.515973	0.0314266	0.500635	0.00229959	0.504157	0.0218666
0.520809	0.033601	0.49751	0.00264307	0.493035	0.0224135
0.507404	0.0291387	0.49927	0.00164497	0.492881	0.0164495
0.492367	0.0276524	0.497254	0.00506033	0.49811	0.013998
0.485418	0.024622	0.499265	0.00243953	0.494936	0.02093
0.51229	0.029645	0.500087	0.00376212	0.54714	0.0195254
0.525036	0.0305363	0.50104	0.00199585	0.526801	0.0131567
0.539897	0.033073	0.497515	0.00184354	0.556367	0.0299754
0.544561	0.0324693	0.495875	0.00346889	0.514138	0.0179859
0.547586	0.0309802	0.495595	0.00350006	0.486448	0.03947
0.542167	0.028103	0.501405	0.00184766	0.481913	0.029677
0.542097	0.0296773	0.500583	0.00207596	0.521279	0.0376111
0.572972	0.0325208	0.500897	0.00176307	0.492187	0.0241786
0.561032	0.042092	0.49707	0.00225239	0.485844	0.0180771
0.582778	0.0385326	0.496831	0.00354526	0.484063	0.0436531
0.60913	0.0414637	0.50161	0.00376685	0.493504	0.0336193
0.604758	0.0414615	0.499648	0.00184824	0.50923	0.0372334
0.623188	0.0421129	0.498486	0.0033574	0.538979	0.0244557
0.61836	0.0384668	0.49948	0.00223956	0.533013	0.0144235
0.607876	0.0436708	0.507223	0.00518575	0.548193	0.0191607
0.604298	0.0393553	0.494277	0.00313859	0.513451	0.0322507
0.575023	0.041126	0.503666	0.00368882	0.506646	0.0325494
0.595497	0.0429788	0.501653	0.00175065	0.542669	0.0207497
0.588427	0.0385392	0.504569	0.00661118	0.53235	0.0196471
0.596657	0.0390075	0.504942	0.00400284	0.487438	0.0128632
0.619488	0.0359247	0.496422	0.00208882	0.528563	0.0226753
0.623401	0.0308066	0.500784	0.0025917	0.503228	0.0199263
0.595718	0.0361641	0.497491	0.00303881	0.51871	0.0296413
0.608684	0.0355519	0.501607	0.00271546	0.56508	0.0324054
0.616849	0.0352741	0.498989	0.00229246	0.54197	0.0241332
0.595354	0.042376	0.499249	0.00202139	0.522652	0.0231492
0.621985	0.0411376	0.499931	0.00136946	0.528691	0.0252602
0.661472	0.0331377	0.500414	0.00329287	0.543962	0.0318041
0.654454	0.0394456	0.500007	0.00225691	0.541909	0.038277
0.674165	0.0300381	0.492992	0.00241286	0.534951	0.0360886
0.674997	0.030504	0.503673	0.00333141	0.519718	0.0196364
0.695618	0.0308031	0.496572	0.00198373	0.541604	0.0264744
0.68625	0.0371469	0.501713	0.00169737	0.527103	0.0244391
0.678447	0.0428851	0.50086	0.00168987	0.545529	0.0379131
0.715613	0.033083	0.497119	0.0019906	0.521564	0.0296083
0.710176	0.0299463	0.500496	0.00170152	0.534983	0.0212449
0.717613	0.0360976	0.497605	0.00336075	0.530765	0.0231958
0.699446	0.0409315	0.503776	0.00211	0.579743	0.041264
0.711545	0.0375134	0.502907	0.00150688	0.587196	0.0397
0.70814	0.0464761	0.496123	0.00348539	0.577317	0.0382935
0.720761	0.0420091	0.498568	0.00147981	0.562351	0.0344138
0.723985	0.0410964	0.504311	0.00258948	0.529986	0.0271655
0.749106	0.0429133	0.493898	0.00416713	0.555446	0.0371095
0.730545	0.0445283	0.497758	0.00215686	0.526283	0.0182535
0.721142	0.0479761	0.500297	0.00168553	0.534708	0.0266787
0.734344	0.0521811	0.497396	0.00147931	0.548888	0.0306961
0.73175	0.0467911	0.501238	0.00141543	0.556851	0.0234091
0.767942	0.0491412	0.503091	0.00492176	0.580655	0.0213829
0.757236	0.048239	0.499414	0.00196324	0.554708	0.0245181
0.756386	0.0505055	0.497556	0.00283733	0.546895	0.0330706
0.711454	0.0583159	0.501972	0.00265214	0.540395	0.0371482
0.720784	0.0691186	0.50301	0.0028657	0.530402	0.0386768
0.708422	0.0654897	0.495782	0.00222098	0.497012	0.0313443
0.664591	0.071166	0.501437	0.00251879	0.490715	0.0387741
0.675031	0.0684782	0.496645	0.00196077	0.445919	0.040985

## Sheet: source_data_supp_figure_1b
SABIC
300798
251618
192275
194180
199188

## Sheet: source_data_supp_figure_2c
state_2	state_2.1	state_2.2	state_2.3	state_0	state_0.1	state_0.2	state_0.3	state_1	state_1.1	state_1.2	state_1.3	state_3	state_3.1	state_3.2	state_3.3
day1	night1	day2	night2	day1	night1	day2	night2	day1	night1	day2	night2	day1	night1	day2	night2
0.747829	0.000000	0.589454	0.000000	0.252171	0.196834	0.277778	0.409405	0.000000	0.187258	0.132768	0.203610	0.000000	0.615908	0.000000	0.386985
0.815220	0.000000	0.763306	0.001784	0.155319	0.084259	0.117243	0.306843	0.023039	0.129721	0.090017	0.171985	0.006422	0.786020	0.029433	0.519389
0.858274	0.000000	0.712172	0.001723	0.101529	0.222419	0.147776	0.155743	0.038383	0.157957	0.122726	0.138714	0.001814	0.619624	0.017326	0.703821
0.984735	0.000000	0.869173	0.006130	0.015265	0.099412	0.105601	0.233077	0.000000	0.184797	0.025225	0.206024	0.000000	0.715791	0.000000	0.554769
0.891342	0.011333	0.810752	0.047979	0.088448	0.173608	0.148551	0.286265	0.020210	0.285768	0.040697	0.329560	0.000000	0.529291	0.000000	0.336197
0.984921	0.000000	0.928605	0.005454	0.001328	0.121055	0.057225	0.340853	0.011085	0.137441	0.014170	0.164980	0.002666	0.741503	0.000000	0.488712
0.958377	0.000000	0.993923	0.001734	0.035716	0.093790	0.006077	0.106661	0.005907	0.131212	0.000000	0.117598	0.000000	0.774998	0.000000	0.774007
0.245047	0.000000	0.844802	0.007993	0.588540	0.068018	0.060271	0.154760	0.079854	0.298627	0.060271	0.346269	0.086559	0.633355	0.034656	0.490978
0.554415	0.001707	0.403532	0.001709	0.316077	0.109899	0.394805	0.143988	0.116056	0.107296	0.174732	0.169063	0.013452	0.781098	0.026930	0.685241
0.981387	0.000000	0.958340	0.000000	0.013116	0.096152	0.028061	0.106685	0.005497	0.092139	0.013599	0.095630	0.000000	0.811709	0.000000	0.797685
0.924128	0.000000	0.743117	0.000000	0.035352	0.122506	0.256883	0.098967	0.012332	0.095761	0.000000	0.092380	0.028188	0.781733	0.000000	0.808654
0.914064	0.000000	0.773178	0.004115	0.072686	0.149804	0.157986	0.164896	0.013249	0.079294	0.068836	0.096238	0.000000	0.770902	0.000000	0.734751
0.925685	0.001732	0.913369	0.001951	0.051686	0.140285	0.053982	0.090993	0.022629	0.052856	0.032649	0.045396	0.000000	0.805128	0.000000	0.861661
0.669183	0.001780	0.637820	0.000000	0.181945	0.158785	0.238831	0.128773	0.143715	0.110846	0.112603	0.086801	0.005157	0.728589	0.010746	0.784426
0.874394	0.000000	0.085106	0.003726	0.110697	0.217753	0.635638	0.139229	0.014909	0.243069	0.159574	0.178038	0.000000	0.539178	0.119681	0.679008
0.860472	0.000000	0.878750	0.003480	0.069054	0.142286	0.097555	0.093281	0.070475	0.178632	0.023695	0.155907	0.000000	0.679083	0.000000	0.747332
0.886684	0.024487	0.845187	0.001807	0.054336	0.150551	0.074680	0.119648	0.058980	0.124067	0.080133	0.100748	0.000000	0.700896	0.000000	0.777796
0.812351	0.001789	0.562014	0.001757	0.173677	0.093158	0.239978	0.115151	0.013971	0.155477	0.186313	0.134219	0.000000	0.749575	0.011695	0.748872
0.978070	0.003489	0.857877	0.001706	0.018365	0.205788	0.066413	0.227700	0.003565	0.089005	0.075711	0.106591	0.000000	0.701718	0.000000	0.664003
0.837992	0.001719	0.880954	0.000000	0.088306	0.149961	0.062433	0.145450	0.062331	0.046917	0.051363	0.053862	0.011370	0.801404	0.005250	0.800687
0.845522	0.005934	0.919384	0.000000	0.090990	0.193916	0.032685	0.139857	0.055309	0.172115	0.047931	0.098857	0.008179	0.628036	0.000000	0.761286
0.843627	0.006555	0.665090	0.001977	0.096049	0.194391	0.191971	0.283782	0.048167	0.064658	0.140000	0.058682	0.012156	0.734396	0.002939	0.655559
0.987931	0.003477	0.959159	0.003430	0.006651	0.171484	0.029830	0.137083	0.005418	0.067452	0.011012	0.079403	0.000000	0.757588	0.000000	0.780083
0.866039	0.000000	0.764288	0.000000	0.101075	0.184574	0.172609	0.175056	0.032886	0.103993	0.063103	0.117225	0.000000	0.711434	0.000000	0.707719
0.924245	0.007086	0.881354	0.001904	0.024949	0.112960	0.076479	0.138610	0.032281	0.112074	0.028304	0.155190	0.018524	0.767881	0.013863	0.704297
0.804710	0.000000	0.524315	0.001703	0.148868	0.122442	0.282422	0.121660	0.046253	0.083815	0.170426	0.052316	0.000169	0.793743	0.022837	0.824321
0.663057	0.026790	0.926631	0.000000	0.203946	0.173166	0.008642	0.109110	0.119123	0.335690	0.060788	0.107949	0.013874	0.464355	0.003939	0.782942

## Sheet: source_data_supp_figure_3c
state_2	state_2.1	state_2.2	state_2.3	state_2.4	state_0	state_0.1	state_0.2	state_0.3	state_0.4	state_1	state_1.1	state_1.2	state_1.3	state_1.4	state_3	state_3.1	state_3.2	state_3.3	state_3.4
day1	night1	day2	night2	day3	day1	night1	day2	night2	day3	day1	night1	day2	night2	day3	day1	night1	day2	night2	day3
0.990134	0.000000	0.967294	0.003529	0.881766	0.009866	0.113302	0.000000	0.232063	0.118234	0.000000	0.531438	0.000000	0.462389	0.000000	0.000000	0.355260	0.032706	0.302018	0.000000
0.970592	0.000000	0.994953	0.000000	1.000000	0.016149	0.060519	0.005047	0.098398	0.000000	0.013259	0.570262	0.000000	0.428644	0.000000	0.000000	0.369219	0.000000	0.472959	0.000000
0.739221		1.000000	0.006295	1.000000	0.188456		0.000000	0.193177	0.000000	0.052112		0.000000	0.326532	0.000000	0.020210		0.000000	0.473996	0.000000
1.000000	0.002190	0.881022	0.002174	0.647310	0.000000	0.121116	0.087862	0.140713	0.217097	0.000000	0.329593	0.031116	0.226651	0.095063	0.000000	0.547102	0.000000	0.630461	0.040531
0.744396	0.002001	0.748349	0.000000	0.000000	0.175388	0.060817	0.175034	0.088397	0.295723	0.072996	0.216328	0.071227	0.278215	0.484531	0.007220	0.720854	0.005389	0.633388	0.219745
0.930879	0.006035	0.735874	0.001911	0.341863	0.038524	0.099607	0.221863	0.071546	0.494023	0.030597	0.206959	0.029010	0.248021	0.136845	0.000000	0.687398	0.013252	0.678522	0.027269
0.400414	0.016114	0.636596	0.000000	0.615068	0.344751	0.120108	0.236512	0.057596	0.259716	0.210994	0.324360	0.112267	0.222596	0.107052	0.043840	0.539418	0.014625	0.719809	0.018163
1.000000	0.000000	0.962297	0.000000	0.723676	0.000000	0.150015	0.013457	0.106128	0.199745	0.000000	0.271946	0.009699	0.338029	0.076579	0.000000	0.578040	0.014548	0.555843	0.000000
0.940331	0.000000	1.000000	0.000000	0.907483	0.059669	0.097610	0.000000	0.054490	0.064582	0.000000	0.377241	0.000000	0.399145	0.027934	0.000000	0.525149	0.000000	0.546365	0.000000
0.987994	0.000000	0.937349	0.000000	0.495024	0.012006	0.099386	0.000000	0.058338	0.430117	0.000000	0.266718	0.062651	0.188250	0.074859	0.000000	0.633896	0.000000	0.753412	0.000000
0.987696	0.000000	0.742296	0.003884	0.180999	0.002967	0.063294	0.196072	0.085762	0.202019	0.000000	0.191443	0.061632	0.445541	0.462132	0.009337	0.745264	0.000000	0.464814	0.154850
0.131164	0.000000	0.632070	0.006505	0.222035	0.000000	0.072117	0.231510	0.088928	0.344592	0.342209	0.258580	0.136420	0.413738	0.350741	0.526627	0.669303	0.000000	0.490829	0.082631
0.921985	0.000000	0.851757	0.000000	0.565632	0.037870	0.064717	0.096829	0.071845	0.197494	0.040144	0.279087	0.051414	0.293297	0.213007	0.000000	0.656195	0.000000	0.634858	0.023866
0.965104	0.000000	0.647965	0.000000	0.188805	0.017278	0.061848	0.208668	0.071388	0.367294	0.017618	0.355603	0.133494	0.308982	0.359374	0.000000	0.582549	0.009872	0.619630	0.084527
0.966523	0.000000	0.914867	0.000000		0.026466	0.210192	0.085133	0.194290		0.007011	0.406357	0.000000	0.327288		0.000000	0.383451	0.000000	0.478421
0.968542	0.002787	0.771545	0.000000		0.014525	0.107644	0.169438	0.066654		0.016933	0.327447	0.059018	0.352113		0.000000	0.562121	0.000000	0.581233
0.952583	0.000000	0.856456	0.000000		0.025004	0.106847	0.082760	0.081066		0.022413	0.241878	0.060784	0.261909		0.000000	0.651276	0.000000	0.657025
0.964829	0.000000	0.683473	0.001757		0.020403	0.091687	0.249278	0.056482		0.008148	0.303451	0.058799	0.268236		0.006620	0.604862	0.008450	0.673525
0.375102	0.000000	0.643562	0.000000	0.335196	0.400747	0.107424	0.232738	0.081153	0.664804	0.204777	0.314438	0.115702	0.441993	0.000000	0.019374	0.578138	0.007998	0.476854	0.000000
0.813868	0.000000	0.178681	0.000000	0.220996	0.157181	0.056262	0.680164	0.025863	0.589936	0.028952	0.228366	0.079046	0.209984	0.068848	0.000000	0.715372	0.062108	0.764153	0.120221
0.782421	0.000000	0.919180	0.001840	0.841017	0.123432	0.144179	0.080820	0.089957	0.158983	0.076992	0.289940	0.000000	0.244454	0.000000	0.017155	0.565881	0.000000	0.663749	0.000000
0.754071	0.000000	1.000000	0.001891		0.143113	0.081463	0.000000	0.080501		0.098675	0.284352	0.000000	0.389974		0.004140	0.634185	0.000000	0.527635
0.604700	0.000000	0.382479	0.000000	0.098311	0.291980	0.108749	0.350979	0.113206	0.531022	0.088006	0.350048	0.217614	0.324056	0.240711	0.015314	0.541203	0.048928	0.562738	0.129956

## Sheet: source_data_supp_figure_3f
state_2	state_2.1	state_2.2	state_2.3	state_2.4	state_0	state_0.1	state_0.2	state_0.3	state_0.4	state_1	state_1.1	state_1.2	state_1.3	state_1.4	state_3	state_3.1	state_3.2	state_3.3	state_3.4
day1	night1	day2	night2	day3	day1	night1	day2	night2	day3	day1	night1	day2	night2	day3	day1	night1	day2	night2	day3
0.950800	0.447250	0.412851	0.032606	0.031938	0.049200	0.377104	0.261044	0.413500	0.276487	0.000000	0.165685	0.326104	0.262424	0.340308	0.000000	0.009961	0.000000	0.291470	0.351267
0.976418	0.571169	0.394499	0.051143	0.006696	0.014680	0.329307	0.402016	0.433718	0.419862	0.008700	0.089134	0.163161	0.301426	0.247609	0.000202	0.010390	0.040324	0.213714	0.325834
0.983802	0.755922	0.646406	0.219148	0.188148	0.000000	0.212628	0.206897	0.524261	0.539153	0.016198	0.031450	0.146698	0.221104	0.192831	0.000000	0.000000	0.000000	0.035487	0.079868
0.867597	0.435575	0.611015	0.079020	0.028340	0.054334	0.483215	0.336619	0.577891	0.399966	0.078069	0.077720	0.052366	0.234246	0.421221	0.000000	0.003490	0.000000	0.108843	0.150472
0.968641	0.499035	0.220351	0.038239	0.092693	0.019319	0.385664	0.566800	0.449871	0.477152	0.012039	0.079926	0.104622	0.260124	0.201238	0.000000	0.035376	0.108228	0.251766	0.228916
0.990863	0.947567	0.949197	0.256240	0.028717	0.000000	0.036758	0.021491	0.520318	0.438663	0.009137	0.014232	0.017745	0.148295	0.218631	0.000000	0.001443	0.011567	0.075148	0.313988
0.951907	0.948827	0.902480	0.173611	0.137878	0.000000	0.018533	0.000000	0.400529	0.479109	0.048093	0.021374	0.028163	0.245527	0.200489	0.000000	0.011265	0.069357	0.180333	0.182524
0.928832	0.918433	0.945122	0.252713	0.239243	0.020371	0.042784	0.034152	0.407443	0.342216	0.041759	0.031892	0.020727	0.209468	0.302171	0.009037	0.006891	0.000000	0.130376	0.116370
0.245212	0.309534	0.362963	0.016475	0.000000	0.179446	0.227628	0.338356	0.291187	0.128734	0.425977	0.324832	0.171430	0.262270	0.419673	0.149365	0.138006	0.127252	0.430069	0.451593
0.908255	0.878033	0.469773	0.063069	0.071201	0.078176	0.089514	0.379093	0.440413	0.473499	0.013570	0.032453	0.000000	0.296866	0.310504	0.000000	0.000000	0.151134	0.199652	0.144796
0.608460	0.686882	0.438226	0.005729	0.004421	0.241795	0.205100	0.308894	0.336882	0.293309	0.102031	0.083913	0.174717	0.298974	0.282146	0.047714	0.024105	0.078163	0.358415	0.420124
0.710823	0.546015	0.352826	0.206647		0.138573	0.267689	0.348331	0.000000		0.139451	0.171183	0.188295	0.219653		0.011153	0.015114	0.110548	0.573699

## Sheet: source_data_supp_figure_5c
state_-1	state_-1.1	state_-1.2	state_2	state_2.1	state_2.2	state_1	state_1.1	state_1.2	state_0	state_0.1	state_0.2	state_3	state_3.1	state_3.2
day1	night	day2	day1	night	day2	day1	night	day2	day1	night	day2	day1	night	day2
0.559605	0.030903	0.475067	0.187105	0.007389	0.000000	0.065249	0.108667	0.000000	0.114181	0.091111	0.002583	0.044503	0.714361	0.001832
0.757091	0.074181	0.404300	0.150307	0.004958	0.038739	0.018933	0.147097	0.007177	0.028743	0.157958	0.003378	0.005219	0.561056	0.005360
0.200439	0.041333	0.186925	0.496594	0.010500	0.192916	0.046974	0.135681	0.008649	0.132617	0.174806	0.041022	0.102368	0.556931	0.008934
0.642398	0.027556	0.313293	0.136930	0.000000	0.077043	0.020877	0.077278	0.007823	0.153070	0.117208	0.029535	0.020877	0.722250	0.010751
0.458626	0.019306	0.468160	0.060219	0.008472	0.000000	0.121974	0.175361	0.005360	0.189415	0.168694	0.005691	0.133070	0.599514	0.002162
0.636535	0.030986	0.437589	0.116637	0.002431	0.014580	0.030585	0.087014	0.001787	0.084152	0.194153	0.013634	0.103026	0.607222	0.005360
0.059927	0.032319	0.408324	0.755015	0.018736	0.039715	0.036330	0.142167	0.000000	0.042178	0.345417	0.000000	0.079079	0.409903	0.000000
0.731608	0.068625	0.286881	0.183904	0.006597	0.150212	0.005219	0.044750	0.010436	0.028918	0.156694	0.014234	0.001740	0.578611	0.000000
0.512749	0.032972	0.284749	0.339196	0.001653	0.128545	0.010439	0.063014	0.004820	0.102515	0.195875	0.024895	0.001652	0.672681	0.002883
0.381725	0.033389	0.384751	0.418173	0.006611	0.025030	0.011798	0.123819	0.005285	0.117675	0.206208	0.015796	0.014254	0.601097	0.003574
0.756974	0.050139	0.448370	0.041754	0.000000	0.000000	0.001740	0.000000	0.000000	0.010439	0.000000	0.000000	0.158289	0.850194	0.013018
0.864035	0.026639	0.462274	0.104678	0.026333	0.003994	0.000994	0.160528	0.000000	0.006959	0.228222	0.007478	0.000000	0.524917	0.000000
0.427368	0.134139	0.444271	0.286447	0.008417	0.023874	0.032895	0.120153	0.002763	0.154298	0.147083	0.004970	0.047953	0.378792	0.000000
0.959020	0.050319	0.449812	0.014883	0.000000	0.016622	0.001740	0.076556	0.000000	0.011754	0.144778	0.002763	0.000000	0.619292	0.000000
0.350965	0.149736	0.360261	0.420965	0.008431	0.090992	0.043509	0.081458	0.013288	0.127222	0.191819	0.000000	0.012178	0.343167	0.000000
0.319532	0.064375	0.322963	0.315365	0.011569	0.038379	0.089854	0.110806	0.005360	0.190980	0.221153	0.005360	0.043319	0.502458	0.000000
0.503275	0.031347	0.453956	0.187675	0.011639	0.011096	0.033626	0.068431	0.001817	0.157208	0.162694	0.008934	0.064722	0.672653	0.000045
0.463626	0.037458	0.357453	0.416404	0.001653	0.107644	0.019693	0.047028	0.001787	0.043757	0.112778	0.003018	0.000000	0.722778	0.000000
0.702705	0.089681	0.471343	0.121623	0.001653	0.002447	0.029371	0.066917	0.000000	0.054518	0.152528	0.000000	0.008465	0.453847	0.000105
0.759108	0.041903	0.456208	0.052295	0.026444	0.014370	0.027836	0.122764	0.003799	0.118977	0.186528	0.001396	0.027968	0.530708	0.000000
0.423333	0.026556	0.852685	0.006009	0.014833	0.010255	0.007851	0.131903	0.003574	0.007822	0.215819	0.008799	0.003392	0.561222	0.000976
0.482997	0.043417	0.956546	0.012061	0.003458	0.008273	0.000000	0.096472	0.000000	0.000000	0.196417	0.003273	0.000000	0.578444	0.000000
0.437558	0.020153	0.976771	0.017295	0.008264	0.001171	0.003480	0.048917	0.000000	0.005219	0.174944	0.005526	0.000000	0.715583	0.000000
0.462193	0.036542	0.867806	0.015000	0.003306	0.025766	0.001740	0.056722	0.002177	0.000000	0.150431	0.002868	0.000000	0.673375	0.000000
0.431389	0.028819	0.713855	0.030687	0.018278	0.129762	0.001623	0.106222	0.013078	0.000000	0.271819	0.045271	0.000000	0.535083	0.004685
0.366711	0.031875	0.920479	0.009737	0.013000	0.000000	0.001623	0.129472	0.000000	0.001096	0.219403	0.000000	0.000000	0.544528	0.000000
0.330439	0.028694	0.882851	0.071447	0.013389	0.014219	0.007412	0.147028	0.002222	0.008509	0.232347	0.010736	0.000000	0.521000	0.000000
0.148670	0.036319	0.745792	0.283099	0.001653	0.165978	0.015205	0.028042	0.000000	0.021140	0.207917	0.003574	0.001740	0.654722	0.003574
0.484050	0.119167	0.982507	0.010365	0.004958	0.002387	0.000000	0.036819	0.000000	0.000000	0.227875	0.002147	0.000000	0.514208	0.000000
0.500000	0.028472	0.997402	0.000000	0.003306	0.000000	0.000000	0.027694	0.000000	0.000000	0.385236	0.000000	0.000000	0.506597	0.000000
0.169313	0.016000	0.670896	0.243787	0.013861	0.150333	0.013845	0.045097	0.008318	0.027515	0.343333	0.036998	0.009503	0.564264	0.024685
0.356915	0.023972	0.637592	0.128333	0.009014	0.247196	0.006140	0.077306	0.013499	0.000000	0.266597	0.022478	0.000000	0.583750	0.001787
0.473509	0.035389	0.928633	0.007778	0.002681	0.023739	0.000000	0.120236	0.007042	0.000000	0.251639	0.010526	0.002061	0.529750	0.004159
0.444868	0.020042	0.972732	0.009327	0.012556	0.000000	0.002602	0.065292	0.000000	0.000000	0.222653	0.000000	0.000000	0.653181	0.000000
0.452266	0.020653	0.770312	0.019196	0.013889	0.130858	0.000000	0.055069	0.006291	0.000000	0.253972	0.005390	0.000000	0.622611	0.000075
0.471974	0.024333	0.982492	0.014094	0.004958	0.009580	0.000000	0.053806	0.000000	0.000000	0.230083	0.003574	0.000000	0.652806	0.000000
0.307939	0.027986	0.981486	0.097646	0.042153	0.000000	0.018538	0.147278	0.001787	0.053801	0.183694	0.000000	0.004488	0.548917	0.000946
0.190453	0.021958	0.964054	0.239415	0.013556	0.019430	0.017398	0.066778	0.000000	0.012968	0.234958	0.002613	0.021228	0.621931	0.001952
0.493392	0.027278	0.790072	0.001740	0.035500	0.036097	0.000000	0.137458	0.005736	0.000980	0.250667	0.015180	0.000000	0.493694	0.003979
0.366213	0.027319	0.954549	0.063012	0.000000	0.020721	0.012895	0.129722	0.001787	0.024006	0.137569	0.003604	0.002865	0.663653	0.001787
0.492588	0.024236	0.781814	0.160219	0.001653	0.003664	0.001462	0.021486	0.000000	0.005219	0.169611	0.011607	0.000000	0.743778	0.005360
0.291988	0.036278	0.767909	0.322208	0.002042	0.013048	0.003480	0.032375	0.001787	0.052193	0.407667	0.016081	0.003480	0.464431	0.000150
0.601754	0.054847	0.528116	0.026111	0.005028	0.143876	0.004094	0.052944	0.001787	0.014766	0.103542	0.033829	0.000000	0.754000	0.005360
0.545556	0.022778	0.783645	0.067851	0.012694	0.009114	0.010439	0.039097	0.001787	0.028348	0.316611	0.011036	0.003480	0.583708	0.000000
0.466447	0.061986	0.750221	0.161842	0.005181	0.038334	0.001740	0.040875	0.002988	0.046974	0.325431	0.009595	0.000000	0.474889	0.001787
0.580000	0.056611	0.714110	0.064430	0.001653	0.060752	0.006711	0.034306	0.001787	0.001740	0.421208	0.007748	0.001740	0.416833	0.000000
0.436711	0.047403	0.581811	0.163392	0.001653	0.170753	0.005205	0.028444	0.002718	0.027383	0.347292	0.007583	0.000000	0.469861	0.000000
0.455570	0.037361	0.779471	0.123450	0.008431	0.003378	0.004342	0.028347	0.000000	0.078567	0.287486	0.000000	0.000000	0.585042	0.000000
0.682675	0.020014	0.800718	0.000000	0.001653	0.002447	0.000000	0.033444	0.000000	0.000000	0.264139	0.000000	0.000000	0.637181	0.000000
0.632120	0.021681	0.755086	0.018991	0.020375	0.024069	0.000000	0.061931	0.000000	0.006930	0.328250	0.002342	0.000000	0.533361	0.003979
0.683056	0.035569	0.797489	0.000000	0.001653	0.002207	0.000000	0.037042	0.000000	0.000000	0.420833	0.000075	0.000000	0.462778	0.000000
0.306608	0.057736	0.779877	0.326930	0.000000	0.011397	0.013918	0.039639	0.000000	0.008026	0.345917	0.000000	0.000000	0.429486	0.000000
0.451374	0.090292	0.691362	0.092851	0.000000	0.080737	0.005512	0.033528	0.002312	0.057968	0.216625	0.015676	0.000000	0.471458	0.001862
0.668246	0.044042	0.798360	0.003699	0.009792	0.001652	0.000000	0.034639	0.000000	0.000000	0.319028	0.001937	0.000000	0.487375	0.000000
0.504605	0.040556	0.689710	0.114883	0.001653	0.063124	0.003480	0.037681	0.001787	0.020614	0.162597	0.013544	0.003480	0.704958	0.003829
0.515365	0.089681	0.763840	0.043026	0.005042	0.015991	0.000000	0.037431	0.000000	0.012178	0.240111	0.014490	0.105073	0.574986	0.001787
0.373845	0.037417	0.800928	0.285556	0.003306	0.000000	0.006301	0.065375	0.000090	0.008699	0.371750	0.000000	0.001740	0.463306	0.000000
0.221579	0.054694	0.723209	0.253377	0.012194	0.066427	0.012178	0.052097	0.003574	0.154839	0.383125	0.004550	0.024357	0.445375	0.000000

## Sheet: source_data_supp_figure_5f
state_-1	state_-1.1	state_-1.2	state_2	state_2.1	state_2.2	state_1	state_1.1	state_1.2	state_0	state_0.1	state_0.2	state_3	state_3.1	state_3.2
day1	night	day2	day1	night	day2	day1	night	day2	day1	night	day2	day1	night	day2
0.344199	0.189694	0.163995	0.088643	0.000000	0.022237	0.115426	0.020819	0.033729	0.303592	0.077597	0.159653	0.083837	0.408931	0.005219
0.622752	0.157444	0.074322	0.014057	0.000000	0.029299	0.042326	0.079569	0.075046	0.189109	0.122889	0.210070	0.041421	0.333278	0.049935
0.640607	0.035139	0.290467	0.161964	0.000000	0.023619	0.017894	0.060778	0.015307	0.154742	0.155833	0.116187	0.001486	0.713458	0.017566
0.471912	0.143736	0.239632	0.105026	0.000000	0.091603	0.038243	0.029000	0.011360	0.208811	0.104542	0.067809	0.016189	0.369389	0.000000
0.486357	0.054736	0.392487	0.082041	0.000000	0.000000	0.021525	0.048236	0.027961	0.335465	0.133083	0.047348	0.008824	0.646931	0.012391
0.833527	0.098903	0.461786	0.063760	0.000000	0.003136	0.032597	0.071319	0.005219	0.027481	0.107236	0.016119	0.000000	0.561153	0.002610
0.192119	0.189389	0.303779	0.284367	0.000000	0.052172	0.070607	0.020181	0.014408	0.385194	0.067694	0.050396	0.017003	0.612389	0.007829
0.174858	0.256972	0.152328	0.449625	0.000000	0.188644	0.188346	0.008528	0.016667	0.163411	0.020667	0.087634	0.000000	0.395542	0.002610
0.478088	0.152431	0.087195	0.099677	0.000000	0.071712	0.026137	0.037417	0.030724	0.253359	0.084361	0.239852	0.038295	0.427653	0.014079
0.687145	0.090083	0.163534	0.245375	0.000014	0.134279	0.006938	0.025139	0.016996	0.041059	0.058736	0.132327	0.001537	0.697417	0.015000
0.715220	0.053833	0.274304	0.154897	0.000000	0.057107	0.003191	0.056847	0.007829	0.070969	0.210972	0.122261	0.004884	0.646361	0.010790
0.835879	0.060375	0.405294	0.073643	0.005819	0.010834	0.006822	0.073250	0.005219	0.034638	0.370639	0.050286	0.004612	0.362833	0.007829
0.249380	0.169306	0.283033	0.111563	0.000000	0.045615	0.032171	0.046319	0.010592	0.506266	0.122389	0.069015	0.034638	0.550000	0.008706
0.665788	0.109750	0.292923	0.157351	0.000000	0.058971	0.028023	0.046306	0.010614	0.088643	0.147389	0.092919	0.003075	0.500569	0.015417
0.999897	0.079014	0.385074	0.000000	0.000000	0.003004	0.000000	0.074153	0.002610	0.000000	0.108000	0.006601	0.000000	0.600736	0.002610
0.506731	0.165069	0.215465	0.159367	0.000000	0.039453	0.023863	0.025125	0.018356	0.209083	0.060028	0.050813	0.011214	0.481139	0.000000
0.115620	0.107250	0.205312	0.102235	0.000000	0.017917	0.083023	0.030014	0.022808	0.617972	0.084847	0.130134	0.037300	0.556111	0.021821
0.734496	0.236347	0.227922	0.106266	0.000042	0.121099	0.039509	0.055889	0.034935	0.062765	0.042917	0.080089	0.003140	0.274278	0.001754
0.317649	0.206000	0.205706	0.062158	0.000000	0.049826	0.034419	0.039653	0.010856	0.448682	0.079833	0.098950	0.031641	0.402944	0.010439
0.349677	0.027056	0.210334	0.260297	0.000000	0.098621	0.009225	0.036889	0.018794	0.112984	0.113472	0.334393	0.003075	0.781431	0.039913
0.285904	0.440806	0.349854	0.020491	0.000000	0.002610	0.036240	0.040653	0.066778	0.116085	0.021833	0.068532	0.060724	0.280847	0.296980
0.048850	0.068097	0.248229	0.661951	0.000000	0.372508	0.007687	0.029653	0.023794	0.049522	0.180444	0.066142	0.000000	0.584472	0.007873
0.149548	0.237681	0.266519	0.532700	0.000000	0.252242	0.006253	0.046194	0.025220	0.028566	0.155111	0.068050	0.012300	0.247403	0.014759
0.288876	0.023111	0.585473	0.212868	0.000111	0.028027	0.038760	0.032667	0.023751	0.163475	0.090819	0.045330	0.021860	0.810847	0.018707
0.522636	0.043444	0.369591	0.091499	0.001653	0.054036	0.000000	0.077056	0.004518	0.057597	0.145236	0.201232	0.000000	0.659056	0.003509
0.116163	0.054069	0.317617	0.468010	0.000000	0.053093	0.001537	0.035694	0.002610	0.141925	0.046028	0.121954	0.000000	0.767764	0.015592
0.047028	0.010597	0.150815	0.105103	0.000000	0.019057	0.059742	0.081889	0.070067	0.371641	0.096694	0.296739	0.081447	0.800681	0.165333
0.168953	0.062875	0.196342	0.467933	0.000000	0.135529	0.001537	0.026611	0.021908	0.093411	0.099500	0.369613	0.000000	0.719333	0.029496
0.158450	0.092597	0.356280	0.461718	0.000000	0.277418	0.000000	0.031819	0.007193	0.137455	0.039153	0.125354	0.000000	0.663736	0.007829
0.555543	0.079236	0.395710	0.077054	0.000000	0.115310	0.005129	0.022972	0.004430	0.036822	0.071236	0.097919	0.013088	0.705514	0.020307
0.476214	0.116972	0.272396	0.088282	0.000000	0.049694	0.019922	0.036833	0.030922	0.151576	0.055083	0.258427	0.009690	0.565694	0.046975
0.306964	0.136125	0.260971	0.304612	0.000000	0.252155	0.001266	0.035556	0.015000	0.129083	0.074958	0.245378	0.000000	0.472125	0.011404
0.275891	0.060667	0.209149	0.441744	0.001306	0.347727	0.000000	0.064667	0.018312	0.000801	0.198153	0.121297	0.000000	0.605750	0.017983
0.194302	0.117944	0.290094	0.167881	0.000000	0.008355	0.030530	0.037694	0.038225	0.303540	0.041389	0.195180	0.056899	0.650333	0.085155
0.440413	0.044139	0.584837	0.270646	0.000778	0.132371	0.002326	0.029667	0.005066	0.024096	0.177000	0.039233	0.000000	0.672111	0.005351
0.288398	0.015375	0.351236	0.389031	0.000000	0.380995	0.001537	0.029472	0.000000	0.016693	0.178264	0.042062	0.000000	0.758611	0.000000
0.322196	0.080625	0.210948	0.174910	0.001653	0.171561	0.006150	0.032181	0.026097	0.134767	0.092819	0.275774	0.003075	0.634347	0.024781
0.415271	0.093375	0.342858	0.200116	0.000000	0.034738	0.011628	0.031431	0.054497	0.091822	0.045347	0.162021	0.000000	0.662972	0.035615
0.346835	0.038361	0.327244	0.202041	0.000000	0.069080	0.007196	0.030056	0.026338	0.183760	0.058083	0.265225	0.000000	0.820750	0.010373
0.137481	0.058528	0.213820	0.422778	0.000000	0.224808	0.021525	0.082500	0.055067	0.109031	0.148958	0.202965	0.001537	0.605806	0.047742
0.623915	0.074569	0.409724	0.067481	0.000000	0.281475	0.004612	0.065458	0.054892	0.003075	0.265972	0.104827	0.001537	0.444819	0.006053
0.173359	0.072625	0.165179	0.296757	0.010111	0.278142	0.030672	0.168097	0.086559	0.176021	0.237917	0.289699	0.000000	0.338750	0.017149
0.155000	0.066514	0.366192	0.511421	0.000000	0.365490	0.003075	0.035556	0.014299	0.020129	0.275292	0.154345	0.000000	0.504833	0.000000
0.388023	0.074375	0.772144	0.297196	0.002139	0.069651	0.001537	0.052653	0.015220	0.013101	0.327028	0.030505	0.000000	0.415431	0.005219
0.646253	0.147208	0.725805	0.000000	0.001653	0.124915	0.000000	0.029528	0.003991	0.000000	0.146292	0.026645	0.000000	0.478389	0.000000
0.686873	0.141472	0.831707	0.006357	0.000000	0.059957	0.001563	0.043417	0.009255	0.000000	0.289542	0.020351	0.000000	0.250111	0.005219
0.157700	0.159181	0.228207	0.269935	0.000000	0.427444	0.033437	0.044611	0.041032	0.097028	0.203556	0.088423	0.030065	0.325889	0.000000
0.698282	0.024472	0.943354	0.008217	0.000000	0.014101	0.000000	0.123319	0.000000	0.001537	0.351597	0.028597	0.000000	0.461431	0.000000
0.146460	0.032236	0.260883	0.337726	0.000125	0.224128	0.018450	0.029806	0.018268	0.198036	0.204444	0.461194	0.000000	0.680792	0.000000
0.111150	0.036431	0.505866	0.488295	0.000000	0.198031	0.027907	0.026986	0.020702	0.075698	0.454292	0.097151	0.000000	0.426625	0.000000
0.682261	0.030958	0.663019	0.016253	0.003486	0.224457	0.000000	0.057042	0.011777	0.000000	0.618181	0.032501	0.000000	0.248819	0.007829
0.400659	0.013889	0.302967	0.272946	0.008111	0.281958	0.003204	0.125208	0.012259	0.005491	0.241347	0.182087	0.000000	0.591111	0.005219
0.505646	0.116639	0.453387	0.138075	0.000000	0.167723	0.007687	0.045069	0.029299	0.025814	0.215111	0.222593	0.000000	0.402889	0.003969
0.400065	0.011569	0.659203	0.166938	0.000000	0.045220	0.001537	0.034403	0.002259	0.095685	0.309528	0.095945	0.000000	0.628250	0.002610
0.013734	0.124056	0.321652	0.390749	0.000069	0.253405	0.067649	0.024806	0.038115	0.235233	0.256556	0.334415	0.000000	0.468194	0.000855
0.392946	0.016736	0.408715	0.245581	0.000000	0.195947	0.005155	0.037722	0.005307	0.040879	0.433222	0.167284	0.003075	0.492944	0.000000
0.541680	0.037833	0.159126	0.135827	0.000000	0.643654	0.000840	0.052486	0.010439	0.012468	0.380556	0.158446	0.000000	0.476458	0.004934

[truncated: 10 more sheets: source_data_supp_figure_5i, source_data_supp_figure_5l, source_data_supp_figure_6c, source_data_supp_figure_6f, source_data_supp_figure_7c, source_data_supp_figure_7e, source_data_supp_figure_7g, source_data_supp_figure_7i, source_data_supp_figure_9c, source_data_supp_figure_9e]
