# Supplementary material for: Eye movement kinematics reveal novel circadian organization of sleep substates
Source: Nat Commun. 2026 May 5;17:4068. doi: 10.1038/s41467-026-72222-0 (PMC13144723; doi:10.1038/s41467-026-72222-0)
Supplement: Supplementary file 10 — Source Data [file 41467_2026_72222_MOESM10_ESM.zip › Source_Data/Figure_1/Figure_1_source_data.xlsx]

## Sheet: source_data_figure1_panel_j
No. of saccades
11.0
10.0
11.0
11.0
14.0
11.0
11.0
11.0
10.0
7.0
8.0
6.0
4.0
12.0
3.0
11.0
10.0
8.0
11.0
7.0
10.0
5.0
9.0
2.0
5.0
7.0
7.0
3.0
5.0
1.0
6.0
6.0
8.0
6.0
6.0
3.0
4.0
7.0
6.0
8.0
6.0
3.0
3.0
5.0
3.0
1.0
4.0
7.0
4.0
3.0
2.0
3.0
2.0
3.0
2.0
3.0
3.0
3.0
2.0
2.0
5.0
2.0
5.0
5.0
2.0
0.0
2.0
5.0
3.0
3.0
2.0
4.0
7.0
2.0
4.0
1.0
2.0
6.0
6.0
4.0
5.0
3.0
5.0
3.0
6.0
3.0
4.0
3.0
6.0
4.0
4.0
3.0
2.0
4.0
2.0
2.0
5.0
4.0
5.0
6.0
3.0
6.0
2.0
2.0
0.0
5.0
2.0
3.0
15.0
6.0
12.0
11.0
14.0
13.0
13.0
13.0
10.0
11.0
11.0
13.0
11.0
9.0
12.0
13.0
13.0
11.0
14.0
9.0
7.0
10.0
10.0
9.0
8.0
7.0
11.0
10.0
6.0
11.0
10.0
6.0
14.0
14.0
11.0
13.0
14.0
11.0
10.0
10.0
12.0
8.0
12.0
10.0
14.0
10.0
10.0
10.0
10.0
9.0
10.0
10.0
12.0
10.0
10.0
14.0
9.0
9.0
12.0
11.0
12.0
11.0
11.0
11.0
10.0
11.0
8.0
12.0
7.0
8.0
4.0
10.0
6.0
8.0
12.0
6.0
8.0
8.0
9.0
9.0
11.0
6.0
9.0
7.0
8.0
13.0
8.0
11.0
6.0
8.0
6.0
8.0
4.0
8.0
6.0
6.0
8.0
1.0
2.0
5.0
6.0
4.0
3.0
6.0
4.0
6.0
9.0
6.0
8.0
7.0
6.0
3.0
7.0
3.0
5.0
3.0
3.0
5.0
5.0
3.0
7.0
5.0
6.0
4.0
2.0
6.0
3.0
7.0
6.0
2.0
4.0
5.0
2.0
3.0
6.0
6.0
7.0
5.0
6.0
7.0
4.0
6.0
4.0
6.0
5.0
7.0
6.0
1.0
7.0
2.0
4.0
0.0
2.0
4.0
8.0
6.0
3.0
8.0
5.0
8.0
5.0
5.0
6.0
4.0
5.0
6.0
5.0
5.0
3.0
6.0
6.0
6.0
0.0
4.0
4.0
5.0
3.0
2.0
4.0
5.0
2.0
3.0
5.0
3.0
4.0
2.0
6.0
2.0
19.0
16.0
12.0
19.0
9.0
7.0
8.0
11.0
5.0
5.0
6.0
6.0
8.0
10.0
11.0
12.0
9.0
10.0
10.0
10.0
9.0
11.0
8.0
6.0
11.0
7.0
7.0
9.0
9.0
9.0
10.0
8.0
4.0
6.0
4.0
8.0
9.0
6.0
9.0
9.0
8.0
9.0
6.0
6.0
8.0
10.0
7.0
10.0
8.0
7.0
7.0
7.0
5.0
6.0
10.0
7.0
8.0
9.0
8.0
13.0
6.0
7.0
7.0
7.0
6.0
11.0
4.0
7.0
8.0
8.0
6.0
7.0
7.0
6.0
6.0
6.0
8.0
6.0
1.0
6.0
5.0
7.0
8.0
5.0
5.0
5.0
2.0
5.0
7.0
5.0
5.0
6.0
6.0
4.0
4.0
6.0
3.0
2.0
9.0
5.0
5.0
5.0
7.0
8.0
7.0
7.0
7.0
4.0
6.0
6.0
6.0
4.0
6.0
3.0
7.0
8.0
6.0
6.0
5.0
5.0
4.0
4.0
4.0
8.0
3.0
9.0
6.0
5.0
5.0
5.0
4.0
3.0
2.0
7.0
2.0
2.0
4.0
7.0
5.0
5.0
3.0
4.0
6.0
5.0
4.0
4.0
3.0
5.0
4.0
1.0
3.0
1.0
4.0
2.0
3.0
5.0
3.0
5.0
6.0
5.0
2.0
4.0
3.0
2.0
5.0
5.0
6.0
5.0
6.0
3.0
5.0
4.0
5.0
5.0
4.0
3.0
4.0
5.0
6.0
4.0
6.0
5.0
6.0
4.0
3.0
5.0
2.0
4.0
7.0
10.0
6.0
7.0
10.0
9.0
8.0
10.0
10.0
10.0
8.0
5.0
8.0
9.0
9.0
9.0
10.0
9.0
7.0
7.0
10.0
11.0
10.0
11.0
8.0
10.0
10.0
11.0
10.0
10.0
9.0
9.0
10.0
10.0
11.0
11.0
4.0
9.0
8.0
11.0
6.0
5.0
2.0
7.0
5.0
6.0
2.0
12.0
11.0
6.0
7.0
6.0
6.0
6.0
7.0
8.0
8.0
12.0
9.0
9.0
7.0
7.0
8.0
8.0
7.0
4.0
5.0
7.0
7.0
4.0
4.0
5.0
2.0
3.0
1.0
9.0
5.0
3.0
7.0
3.0
6.0
4.0
4.0
5.0
6.0
3.0
5.0
3.0
3.0
3.0
4.0
3.0
3.0
2.0
6.0
5.0
2.0
3.0
5.0
3.0
2.0
5.0
5.0
5.0
3.0
3.0
3.0
4.0
3.0
5.0
2.0
5.0
6.0
8.0
4.0
6.0
6.0
7.0
5.0
5.0
4.0
6.0
4.0
2.0
1.0
2.0
3.0
4.0
2.0
4.0
5.0
5.0
2.0
2.0
6.0
4.0
1.0
4.0
6.0
2.0
5.0
6.0
5.0
1.0
3.0
2.0
1.0
19.0
13.0
16.0
12.0
16.0
12.0
11.0
10.0
12.0
15.0
20.0
16.0
12.0
12.0
14.0
14.0
7.0
18.0
13.0
10.0
11.0
7.0
8.0
17.0
17.0
11.0
14.0
12.0
17.0
17.0
18.0
18.0
12.0
15.0
11.0
9.0
11.0
14.0
9.0
15.0
8.0
12.0
16.0
12.0
12.0
13.0
12.0
12.0
11.0
12.0
10.0
4.0
10.0
12.0
7.0
11.0
11.0
9.0
9.0
7.0
21.0
11.0
6.0
9.0
11.0
6.0
5.0
10.0
9.0
11.0
8.0
10.0
6.0
11.0
6.0
8.0
10.0
10.0
7.0
9.0
5.0
11.0
11.0
10.0
7.0
9.0
10.0
11.0
3.0
6.0
5.0
12.0
6.0
7.0
7.0
5.0
3.0
6.0
5.0
8.0
6.0
3.0
4.0
4.0
13.0
8.0
8.0
7.0
8.0
2.0
6.0
11.0
6.0
11.0
8.0
9.0
7.0
8.0
6.0
6.0
6.0
14.0
8.0
8.0
9.0
9.0
12.0
6.0
12.0
12.0
11.0
7.0
6.0
6.0
8.0
7.0
6.0
8.0
4.0
6.0
8.0
7.0
6.0
9.0
8.0
5.0
3.0
12.0
7.0
9.0
12.0
9.0
6.0
8.0
5.0
3.0
5.0
9.0
7.0
7.0
5.0
6.0
4.0
4.0
7.0
13.0
6.0
8.0
4.0
5.0
9.0
8.0
7.0
5.0
10.0
5.0
9.0
5.0
5.0
8.0
6.0
8.0
7.0
6.0
3.0
1.0
2.0
5.0
5.0
6.0
6.0
1.0
3.0
3.0
3.0
9.0
7.0
10.0
8.0
5.0
8.0
6.0
6.0
5.0
1.0
4.0
5.0
4.0
5.0
7.0
5.0
4.0
3.0
3.0
6.0
8.0
4.0
10.0
9.0
7.0
10.0
9.0
8.0
5.0
6.0
9.0
11.0
9.0
9.0
9.0
9.0
9.0
9.0
14.0
11.0
10.0
9.0
5.0
8.0
10.0
9.0
9.0
9.0
12.0
6.0
8.0
10.0
10.0
9.0
16.0
9.0
11.0
12.0
10.0
12.0
10.0
9.0
10.0
10.0
11.0
5.0
7.0
9.0
6.0
8.0
6.0
9.0
10.0
11.0
10.0
10.0
8.0
10.0
11.0
13.0
11.0
12.0
13.0
10.0
10.0
9.0
10.0
11.0
8.0
7.0
8.0
9.0
12.0
11.0
11.0
14.0
12.0
9.0
12.0
13.0
20.0
10.0
8.0
9.0
12.0
11.0
11.0
0.0
0.0
0.0
0.0
0.0
0.0
0.0
7.0
11.0
9.0
8.0
3.0
9.0
11.0
5.0
8.0
3.0
10.0
9.0
5.0
10.0
4.0
3.0
3.0
0.0
1.0
0.0
0.0
0.0
0.0
4.0
5.0
7.0
5.0
3.0
3.0
0.0
4.0
8.0
5.0
5.0
5.0
6.0
7.0
7.0
9.0
7.0
4.0
7.0
5.0
4.0
8.0
11.0
11.0
10.0
8.0
8.0
9.0
5.0
7.0
9.0
8.0
8.0
7.0
7.0
8.0
5.0
8.0
8.0
1.0
0.0
0.0
1.0
6.0
7.0
7.0
8.0
2.0
7.0
9.0
7.0
8.0
7.0
9.0
6.0
7.0
8.0
7.0
8.0
5.0
7.0
8.0
4.0
5.0
6.0
5.0
5.0
5.0
6.0
6.0
6.0
4.0
6.0
7.0
5.0
6.0
5.0
7.0
7.0
5.0
6.0
6.0
8.0
3.0
7.0
10.0
6.0
6.0
6.0
4.0
4.0
2.0
6.0
6.0
6.0
5.0
4.0
7.0
3.0
6.0
5.0
3.0
1.0
4.0
0.0
2.0
0.0
4.0
2.0
0.0
6.0
8.0
5.0
3.0
9.0
6.0
8.0
7.0
7.0
7.0
6.0
6.0
6.0
6.0
6.0
6.0
6.0
5.0
5.0
4.0
1.0
4.0
1.0
6.0
6.0
4.0
6.0
5.0
3.0
5.0
3.0
4.0
6.0
6.0
4.0
5.0
6.0
6.0
6.0
7.0
3.0
6.0
6.0
6.0
7.0
5.0
5.0
6.0
4.0
2.0
3.0
11.0
10.0
12.0
12.0
11.0
11.0
11.0
11.0
8.0
12.0
12.0
8.0
7.0
5.0
11.0
15.0
10.0
11.0
9.0
6.0
8.0
8.0
8.0
10.0
8.0
9.0
8.0
13.0
10.0
7.0
10.0
10.0
8.0
7.0
11.0
15.0
6.0
10.0
10.0
14.0
5.0
11.0
9.0
12.0
9.0
7.0
10.0
6.0
10.0
10.0
10.0
8.0
6.0
8.0
9.0
6.0
6.0
11.0
8.0
3.0
13.0
6.0
9.0
7.0
6.0
7.0
9.0
12.0
5.0
3.0
7.0
7.0
11.0
5.0
9.0
11.0
9.0
5.0
5.0
3.0
10.0
3.0
3.0
9.0
5.0
10.0
2.0
9.0
11.0
10.0
10.0
8.0
11.0
10.0
9.0
7.0
6.0
10.0
9.0
13.0
8.0
10.0
6.0
4.0
6.0
2.0
6.0
5.0
5.0
7.0
8.0
7.0
8.0
2.0
6.0
2.0
4.0
7.0
5.0
4.0
3.0
3.0
3.0
2.0
5.0
3.0
9.0
7.0
5.0
3.0
5.0
4.0
6.0
6.0
4.0
4.0
12.0
5.0
6.0
6.0
6.0
3.0
4.0
5.0
7.0
4.0
7.0
5.0
5.0
2.0
6.0
5.0
5.0
4.0
5.0
6.0
4.0
8.0
5.0
5.0
5.0
6.0
3.0
8.0
4.0
12.0
12.0
12.0
9.0
12.0
12.0
11.0
10.0
12.0
13.0
11.0
13.0
9.0
13.0
13.0
14.0
14.0
12.0
13.0
13.0
13.0
13.0
14.0
11.0
14.0
11.0
11.0
12.0
16.0
15.0
14.0
14.0
14.0
12.0
14.0
10.0
13.0
13.0
12.0
13.0
2.0
14.0
13.0
8.0
8.0
12.0
12.0
11.0
12.0
12.0
12.0
12.0
12.0
9.0
14.0
12.0
12.0
13.0
12.0
11.0
9.0
12.0
12.0
11.0
11.0
11.0
10.0
11.0
12.0
12.0
15.0
11.0
13.0
11.0
12.0
10.0
12.0
11.0
9.0
11.0
9.0
11.0
12.0
10.0
12.0
11.0
10.0
11.0
10.0
12.0
11.0
11.0
12.0
10.0
9.0
11.0
13.0
11.0
12.0
7.0
14.0
7.0
9.0
9.0
13.0
10.0
13.0
0.0
6.0
2.0
2.0
7.0
8.0
9.0
9.0
11.0
8.0
11.0
9.0
9.0
4.0
9.0
8.0
10.0
10.0
10.0
11.0
10.0
10.0
10.0
9.0
10.0
10.0
10.0
11.0
6.0
4.0
5.0
3.0
7.0
8.0
13.0
12.0
8.0
11.0
9.0
10.0
9.0
10.0
11.0
10.0
9.0
9.0
3.0
11.0
7.0
7.0
5.0
10.0
9.0
9.0
8.0
7.0
12.0
10.0
5.0
7.0
8.0
8.0
10.0
6.0
5.0
6.0
4.0
10.0
6.0
8.0
9.0
9.0
8.0
4.0
9.0
12.0
9.0
11.0
6.0
7.0
9.0
7.0
10.0
12.0
10.0
7.0
9.0
9.0
10.0
9.0
9.0
10.0
4.0
9.0
11.0
8.0
10.0
6.0
8.0
7.0
11.0
9.0
10.0
8.0
11.0
5.0
10.0
10.0
8.0
9.0
8.0
9.0
7.0
8.0
9.0
8.0
6.0
9.0
10.0
8.0
9.0
8.0
9.0
9.0
8.0
8.0
8.0
8.0
9.0
12.0
5.0
7.0
4.0
8.0
8.0
8.0
9.0
9.0
9.0
3.0
5.0
7.0
7.0
7.0
9.0
7.0
9.0
7.0
8.0
8.0
6.0
8.0
8.0
5.0
6.0
7.0
6.0
9.0
6.0
6.0
7.0
8.0
6.0
8.0
8.0
6.0
10.0
5.0
8.0
3.0
8.0
7.0
7.0
5.0
9.0
9.0
6.0
5.0
7.0
6.0
6.0
9.0
8.0
5.0
4.0
6.0
7.0
8.0
8.0
8.0
8.0
9.0
3.0
6.0
8.0
7.0
5.0
5.0
5.0
2.0
2.0
3.0
7.0
7.0
6.0
5.0
7.0
7.0
8.0
6.0
7.0
6.0
6.0
4.0
7.0
7.0
7.0
7.0
7.0
7.0
6.0
5.0
6.0
4.0
7.0
7.0
8.0
8.0
5.0
7.0
8.0
6.0
7.0
5.0
6.0
5.0
7.0
7.0
9.0
14.0
12.0
11.0
10.0
10.0
9.0
10.0
9.0
8.0
4.0
6.0
8.0
7.0
8.0
7.0
8.0
8.0
6.0
5.0
8.0
4.0
8.0
6.0
7.0
8.0
8.0
7.0
6.0
7.0
7.0
7.0
7.0
4.0
5.0
6.0
6.0
7.0
6.0
6.0
7.0
4.0
6.0
7.0
6.0
7.0
6.0
5.0
5.0
6.0
4.0
5.0
5.0
5.0
5.0
7.0
6.0
6.0
6.0
6.0
5.0
6.0
6.0
6.0
6.0
7.0
6.0
6.0
7.0
6.0
7.0
6.0
4.0
5.0
7.0
4.0
7.0
8.0
7.0
8.0
6.0
9.0
6.0
7.0
7.0
7.0
5.0
6.0
5.0
6.0
6.0
6.0
5.0
6.0
8.0
6.0
7.0
6.0
6.0
8.0
6.0
6.0
7.0
7.0
7.0
8.0
8.0
7.0
6.0
7.0
6.0
6.0
8.0
6.0
4.0
7.0
5.0
7.0
5.0
5.0
5.0
7.0
6.0
4.0
6.0
7.0
6.0
7.0
5.0
6.0
7.0
5.0
6.0
5.0
6.0
6.0
5.0
4.0
6.0
3.0
5.0
5.0
6.0
6.0
6.0
6.0
6.0
7.0
7.0
6.0
5.0
7.0
7.0
5.0
7.0
5.0
5.0
5.0
5.0
5.0
6.0
5.0
6.0
5.0
5.0
5.0
6.0
5.0
5.0
4.0
5.0
5.0
2.0
3.0
5.0
5.0
3.0
5.0
4.0
5.0
6.0
3.0
5.0
4.0
0.0
4.0
6.0
6.0
6.0
6.0
5.0
5.0
5.0
3.0
3.0
6.0
7.0
4.0
0.0
2.0
5.0
5.0
4.0
4.0
5.0
4.0
4.0
4.0
6.0
6.0
4.0
4.0
5.0
3.0
3.0
3.0
6.0
2.0
4.0
3.0
4.0
3.0
4.0
3.0
4.0
3.0
6.0
4.0
4.0
4.0
2.0
0.0
3.0
7.0
6.0
2.0
5.0
2.0
2.0
0.0
2.0
2.0
3.0
5.0
4.0
4.0
3.0
2.0
3.0
4.0
5.0
5.0
4.0
5.0
5.0
4.0
2.0
4.0
1.0
0.0
2.0
7.0
2.0
3.0
6.0
5.0
3.0
4.0
4.0
10.0
12.0
12.0
12.0
12.0
11.0
11.0
9.0
10.0
12.0
12.0
9.0
13.0
11.0
17.0
15.0
12.0
13.0
14.0
15.0
12.0
13.0
9.0
11.0
11.0
11.0
12.0
11.0
10.0
17.0
16.0
15.0
12.0
10.0
10.0
10.0
11.0
12.0
13.0
11.0
13.0
10.0
10.0
9.0
8.0
17.0
14.0
11.0
8.0
9.0
12.0
9.0
11.0
10.0
11.0
1.0
11.0
9.0
12.0
8.0
7.0
10.0
14.0
13.0
8.0
12.0
11.0
11.0
10.0
10.0
5.0
10.0
10.0
7.0
10.0
9.0
12.0
9.0
11.0
7.0
14.0
11.0
7.0
12.0
12.0
11.0
11.0
11.0
10.0
8.0
3.0
0.0
0.0
8.0
10.0
5.0
[truncated: 702,189+ more rows]

## Sheet: source_data_figure1_panel_k
no. of saccades per minute	average slope	average duration	state
11	0.00207275	2.18182	2
10	0.00361708	2.1	2
11	0.00179597	1.90909	2
11	0.010386	2.31818	2
14	0.00408958	2.21429	2
11	0.00379424	2.47727	2
11	0.00277724	3.20455	2
11	0.00501132	2.52273	2
10	0.0044923	3.175	2
7	0.00352717	3.60714	2
8	0.0052517	4.1875	2
6	0.00338542	2.04167	2
12	0.00167915	2.5625	2
11	0.00540539	3.09091	2
10	0.0120988	3.625	2
8	0.000908876	3.125	2
11	0.0056627	2.68182	2
7	0.0124105	5.17857	2
10	0.00109789	2.5	2
9	0.0087373	3.05556	2
5	0.00410538	3.25	2
7	0.00323114	5.78571	2
7	0.0101806	3.07143	2
5	0.00734092	4.7	2
6	0.00986017	2.58333	2
6	0.000496466	3.75	2
8	0.00414471	4.15625	2
6	0.00321476	4.58333	2
6	0.00234427	6.375	2
7	0.00641753	4.21429	2
6	0.0026303	4.08333	2
8	0.00286232	3.65625	2
5	0.00767283	3.5	2
7	0.0025282	6.85714	2
5	0.00186237	3.9	2
5	0.00464828	3	2
5	0.00506971	3.2	2
5	0.00142544	3.95	2
7	0.0027175	6.92857	2
6	0.00196834	6.125	2
6	0.00107374	7.08333	2
4	0.0048468	6.0625	2
5	0.00498707	6.1	2
5	0.00734193	6.3	2
6	0.00122169	4.29167	2
6	0.00894024	5.54167	2
4	0.00267303	5	2
5	0.00286673	2.5	2
5	0.000947784	5.55	2
6	0.00217487	6.25	2
6	0.0113709	4.75	2
5	0.0101379	5.35	2
15	0.00292728	3.46667	2
6	0.00612251	3.54167	2
12	0.00882494	3.875	2
11	0.00289946	3.81818	2
14	0.00502963	3.57143	2
13	0.00531367	3.5	2
13	0.00510989	4.03846	2
13	0.00671037	4	2
10	0.00567996	3.8	2
11	0.00300674	3.65909	2
11	0.00498252	3.40909	2
13	0.00738896	3.82692	2
11	0.00378248	3.63636	2
9	0.00316889	4.75	2
12	0.00608064	4.95833	2
13	0.00648271	4.5	2
13	0.00291631	4.46154	2
11	0.00149472	4.20455	2
14	0.00299853	2.71429	2
9	0.000973019	2.66667	2
7	0.00700271	3.85714	2
10	0.00648062	4.25	2
10	0.00711587	3.475	2
9	0.00640032	4.30556	2
8	0.0056596	4.03125	2
7	0.00281039	6.07143	2
11	0.00497923	4.75	2
10	0.00317448	5.25	2
6	0.00548029	3.91667	2
11	0.00282179	4.06818	2
10	0.00284894	5.175	2
6	0.00154152	5.625	2
14	0.00390287	3.64286	2
14	0.00731039	3.75	2
11	0.00669406	4.5	2
13	0.0082924	3.44231	2
14	0.00541159	3.625	2
11	0.00415345	4.47727	2
10	0.00775541	6.15	2
10	0.00592447	5.35	2
12	0.00420843	4.85417	2
8	0.00520117	5.40625	2
12	0.00239437	4.22917	2
10	0.00580839	4.525	2
14	0.00413787	4.83929	2
10	0.0037557	5.325	2
10	0.00222869	4.575	2
10	0.00405589	4.95	2
10	0.00276879	4.9	2
9	0.00571616	4.47222	2
10	0.0060062	3.825	2
10	0.00419115	4.5	2
12	0.00621413	3.20833	2
10	0.00429894	4.35	2
10	0.0055712	4.625	2
14	0.00541789	4.17857	2
9	0.0015848	4.25	2
9	0.00206526	4.19444	2
12	0.00495393	3.70833	2
11	0.00246206	4.40909	2
12	0.00485267	3.72917	2
11	0.00228298	3.88636	2
11	0.00595891	3.77273	2
11	0.00636604	3.72727	2
10	0.00386096	4.65	2
11	0.00668137	4.02273	2
8	0.00301106	5.5	2
12	0.00422779	5.08333	2
7	0.00227143	6.57143	2
8	0.00221529	4.96875	2
10	0.00148478	3.8	2
6	0.00129175	5.16667	2
8	0.00615971	4.6875	2
12	0.00753221	4.3125	2
6	0.0013249	7.875	2
8	0.00168614	4.71875	2
8	0.00099584	7.3125	2
9	0.00506494	4.75	2
9	0.00204915	3.86111	2
11	0.00583636	5.54545	2
6	0.00315151	6.33333	2
9	0.00323393	3.91667	2
7	0.00153283	5.60714	2
8	0.00663584	5.59375	2
13	0.00632276	4.90385	2
8	0.000815241	5.46875	2
11	0.00422037	4.18182	2
6	0.00699175	4.375	2
8	0.00764091	6.09375	2
6	0.00649329	6.04167	2
8	0.00441183	3.15625	2
8	0.00402697	5.9375	2
6	0.00345274	6.375	2
6	0.00483968	5.79167	2
8	0.00399263	7.78125	2
5	0.00145303	6.5	2
6	0.0058308	6.70833	2
4	0.00662787	4.75	2
6	0.00639352	5.875	2
6	0.00944297	6.33333	2
9	0.00400897	3.86111	2
6	0.00327258	5.25	2
8	0.00459266	4.09375	2
7	0.00547054	6.57143	2
6	0.00257381	4.91667	2
7	0.00364311	6.39286	2
5	0.00262551	3.05	2
5	0.00733953	5.6	2
5	0.00958251	7.5	2
7	0.0063229	6.85714	2
5	0.00598415	3.95	2
6	0.00137613	5.45833	2
6	0.000744236	5.79167	2
7	0.00937616	6.71429	2
6	0.00934592	5.16667	2
5	0.00345248	9.2	2
6	0.00144198	4.875	2
6	0.00349363	7.83333	2
7	0.00203501	7.92857	2
5	0.00167293	7.45	2
6	0.003093	6.5	2
7	0.00624487	4.5	2
6	0.000724527	6.625	2
6	0.00500867	7.83333	2
5	0.00482689	8	2
7	0.0058174	6.5	2
6	0.00481799	8.16667	2
7	0.00551732	6.75	2
8	0.00390662	7.46875	2
6	0.000860099	3.83333	2
8	0.00562511	6.21875	2
5	0.00159469	6.2	2
8	0.00311356	4.90625	2
5	0.00364968	4.9	2
5	0.00901136	9.75	2
6	0.00337519	10.0833	2
5	0.00306129	8.85	2
6	0.00408369	7.58333	2
5	0.00273619	5.1	2
5	0.006841	9	2
6	0.00330599	7.75	2
6	0.00197635	9.33333	2
6	0.00776564	9.5	2
4	0.00242308	7.6875	2
5	0.00771166	5.9	2
5	0.00397518	9.25	2
5	0.00263661	7.05	2
6	0.00756675	6.25	2
19	0.00211412	2.68421	2
16	0.00157016	2.23438	2
12	0.00374515	3.27083	2
19	0.0047977	2.5	2
9	0.0119163	3.02778	2
7	0.0130458	2.75	2
8	0.00436914	2.03125	2
11	0.00354918	3.90909	2
5	0.00812176	6.7	2
5	0.00692943	3.65	2
6	0.00404873	4.625	2
6	0.00478576	2.91667	2
8	0.00270713	2.75	2
10	0.00346072	4.95	2
11	0.00388944	2.81818	2
12	0.00640152	3.45833	2
9	0.00481659	2.75	2
10	0.00985817	4.75	2
10	0.011629	5.075	2
10	0.00183576	4.275	2
9	0.0141814	4.72222	2
11	0.0103227	4.63636	2
8	0.00906993	6.53125	2
6	0.0104572	8.125	2
11	0.00897312	5.70455	2
7	0.00373354	7.35714	2
7	0.00454714	8.39286	2
9	0.00921595	6.05556	2
9	0.00923157	6.52778	2
9	0.00815013	5.27778	2
10	0.0114181	4.25	2
8	0.00696111	7.125	2
6	0.00610672	4.66667	2
8	0.00341338	3.71875	2
9	0.00697544	5.25	2
6	0.0103108	7.375	2
9	0.00526789	6.47222	2
9	0.00729748	6.97222	2
8	0.00484929	7.28125	2
9	0.00471476	5.36111	2
6	0.00650587	9.125	2
6	0.00713601	10	2
8	0.005141	6.34375	2
10	0.0100597	6.1	2
7	0.00783387	6.25	2
10	0.00646155	5.025	2
8	0.00883625	7.40625	2
7	0.0117432	7.46429	2
7	0.00605185	6.82143	2
7	0.00871357	7.42857	2
5	0.00500065	9.15	2
6	0.00519431	9	2
10	0.0111152	4.05	2
7	0.00228506	5.17857	2
8	0.00565161	6.5	2
9	0.00402461	4.11111	2
8	0.00501855	5.9375	2
13	0.00835091	4.84615	2
6	0.00767909	6.41667	2
7	0.00834096	4.5	2
7	0.00777644	6.39286	2
7	0.00750914	5.46429	2
6	0.00852461	5.66667	2
11	0.00707698	5.31818	2
7	0.00617604	8.57143	2
8	0.00555475	6.5	2
8	0.00858419	7.1875	2
6	0.00810825	7.875	2
7	0.00412514	8.46429	2
7	0.00484446	7.96429	2
6	0.00829096	9.66667	2
6	0.00616682	6.45833	2
6	0.00814281	8.875	2
8	0.00625012	6.5625	2
6	0.00431392	4.79167	2
6	0.00355625	2.625	2
5	0.00930725	2.6	2
7	0.0105492	5.46429	2
8	0.00730672	6.46875	2
5	0.0117387	7.3	2
5	0.009197	9.05	2
5	0.00706852	12.2	2
5	0.00770094	9	2
7	0.0107796	7.39286	2
5	0.00767295	9.95	2
5	0.00272747	11.35	2
6	0.00352681	10.2917	2
6	0.00550649	10.0833	2
6	0.00460468	10.5833	2
9	0.0055578	5.69444	2
5	0.00456502	8.9	2
5	0.00244253	5.95	2
5	0.002535	4.95	2
7	0.00448669	6.25	2
8	0.00514829	6.8125	2
7	0.00762297	8.03571	2
7	0.00556622	7.71429	2
7	0.00685068	8.32143	2
6	0.00720956	7.58333	2
6	0.00679734	8.83333	2
6	0.0046478	9.75	2
6	0.00533377	7.66667	2
7	0.00534518	4.10714	2
8	0.00758438	6.0625	2
6	0.00462378	8.41667	2
6	0.008009	8.04167	2
5	0.0080978	9.05	2
5	0.0106609	7.7	2
8	0.00594406	7.40625	2
9	0.00678784	5.69444	2
6	0.00300887	5.20833	2
5	0.00708493	10.35	2
5	0.00952572	9.25	2
5	0.00635109	9.85	2
7	0.00341249	10.5357	2
7	0.00570909	9.46429	2
5	0.00810356	9.75	2
5	0.00740524	11.25	2
6	0.00690579	8.66667	2
5	0.00476353	11.4	2
5	0.00550199	8.3	2
5	0.00626935	10.9	2
5	0.00602556	8.75	2
6	0.00433988	8.54167	2
5	0.00353519	8.4	2
5	0.00521019	7.25	2
5	0.00665366	8	2
6	0.00796829	9.70833	2
5	0.00393562	7.95	2
6	0.00739263	9.79167	2
5	0.00373512	11.2	2
5	0.00250234	8.75	2
5	0.00607326	10.15	2
4	0.0039156	8.8125	2
5	0.00744533	11.8	2
6	0.0069143	9.75	2
6	0.00944184	9.83333	2
5	0.0089458	10	2
6	0.00483284	8.79167	2
5	0.00351978	7.15	2
7	0.00440439	9.67857	2
10	0.0021747	4.675	2
6	0.00488637	5.08333	2
7	0.00152914	4.82143	2
10	0.00275795	4.875	2
9	0.00389979	3.77778	2
8	0.00216215	3.96875	2
10	0.00132353	3.175	2
10	0.00166458	3.475	2
10	0.00449268	5.175	2
8	0.000985646	5.03125	2
9	0.00257043	6.19444	2
9	0.00350293	5.66667	2
9	0.00195664	5.02778	2
10	0.00198191	5.35	2
9	0.00427343	4.38889	2
7	0.00379674	5.71429	2
7	0.00245057	4.5	2
10	0.00211803	5.775	2
11	0.00424291	3.81818	2
10	0.00329136	4.925	2
11	0.00369862	4.77273	2
8	0.00382879	6.96875	2
10	0.0060972	5.8	2
10	0.00435298	6	2
11	0.00680343	5.75	2
10	0.00368862	6.1	2
10	0.00484065	5.175	2
9	0.00437935	6.55556	2
9	0.0038841	6.52778	2
10	0.00377893	5.9	2
10	0.00386913	5.55	2
11	0.00449204	3.97727	2
11	0.00742341	2.79545	2
9	0.00645432	4.66667	2
8	0.00501813	5.6875	2
11	0.000917255	5.27273	2
6	0.00401253	3.79167	2
5	0.00434827	5.55	2
7	0.00164324	3.53571	2
5	0.00254982	2.9	2
6	0.0116947	5.25	2
12	0.00343698	4.33333	2
11	0.00314577	3.06818	2
6	0.00718675	2.91667	2
7	0.0105006	1.92857	2
6	0.00724259	3.08333	2
6	0.00638696	3.91667	2
6	0.00213565	7.125	2
7	0.00247434	5.46429	2
8	0.00465944	5.34375	2
8	0.00985234	3.9375	2
12	0.00148309	3.45833	2
9	0.00183196	5.94444	2
9	0.00238509	6.11111	2
7	0.000568537	7.21429	2
7	0.0016611	7.07143	2
8	0.00536173	5.9375	2
8	0.00584669	7.03125	2
7	0.00367854	6.67857	2
4	0.00207627	4.3125	2
5	0.00639481	4.25	2
7	0.00850461	5.75	2
7	0.0033414	3.78571	2
9	0.00850341	4.38889	2
5	0.0036425	5.95	2
7	0.00499853	4.42857	2
6	0.00929571	2.54167	2
4	0.00404314	7.1875	2
5	0.00811956	3.85	2
6	0.00401282	9.33333	2
6	0.00745554	6.625	2
5	0.00171057	6.55	2
5	0.00279898	8.4	2
5	0.00399861	9.15	2
5	0.00313572	11.2	2
5	0.00277449	9.6	2
4	0.00305872	5.9375	2
5	0.00129766	8.45	2
5	0.00522867	7.05	2
6	0.002285	5.83333	2
8	0.00490377	7.40625	2
6	0.00385005	9.04167	2
6	0.00193742	4.95833	2
7	0.00127708	5.82143	2
5	0.00230553	11.5	2
5	0.00423349	10.5	2
6	0.00547238	2.79167	2
4	0.00247208	4.0625	2
5	0.00762797	8.45	2
6	0.00352151	7.70833	2
5	0.00120506	5.85	2
6	0.00192122	9.04167	2
5	0.00306509	5.25	2
19	0.00262379	2.53947	2
13	0.00918371	4.09615	2
16	0.00737667	3.64062	2
12	0.00461361	4.41667	2
16	0.00298107	2.53125	2
12	0.00531919	4.6875	2
11	0.00309303	5.36364	2
10	0.00310131	5.525	2
12	0.00301892	4.16667	2
15	0.00533358	3.43333	2
20	0.00305255	3.225	2
16	0.0040176	3	2
12	0.00498989	3.39583	2
12	0.00519202	4.5	2
14	0.00124983	3.80357	2
14	0.00530434	3.75	2
7	0.00752442	3.82143	2
18	0.00328879	4.5	2
13	0.000586393	4.15385	2
10	0.000265672	3.225	2
11	0.00612604	3.52273	2
7	0.00447665	4.92857	2
8	0.00363035	2.4375	2
17	0.00268493	4.01471	2
17	0.00481164	3.32353	2
11	0.00282729	4.65909	2
14	0.00278761	3.26786	2
12	0.00374545	3.3125	2
17	0.00424445	3.64706	2
17	0.000579683	2.54412	2
18	0.00538224	3.26389	2
18	0.00214394	2.29167	2
12	0.00149331	3.72917	2
15	0.0079306	3.8	2
11	0.00206552	4.97727	2
9	0.00467866	4.44444	2
11	0.00478916	3.90909	2
14	0.00658683	3.89286	2
9	0.0133406	3.69444	2
15	0.0025449	4.45	2
8	0.0061654	5.1875	2
12	0.00644271	4.4375	2
16	0.00578383	3	2
12	0.00429209	3.72917	2
12	0.00946413	3.77083	2
13	0.00354368	3.55769	2
12	0.00315381	3.20833	2
12	0.00431576	2.83333	2
11	0.00684457	4.47727	2
12	0.00827919	3.85417	2
10	0.00742716	3.475	2
4	0.00941412	9.4375	2
10	0.00070937	3.875	2
12	0.00610577	3.97917	2
7	0.00375876	5.28571	2
11	0.00861636	3.27273	2
11	0.00458771	4.29545	2
9	0.00581689	3.36111	2
9	0.00401493	4.05556	2
7	0.00618126	3.89286	2
21	0.00492183	2.89286	2
11	0.00563282	3.29545	2
6	0.00168871	7.41667	2
9	0.00336049	5.72222	2
11	0.0024051	3.11364	2
6	0.00303706	8.125	2
5	0.00209303	7.3	2
10	0.00795721	4.725	2
9	0.0052302	3	2
11	0.0100019	2.93182	2
8	0.00297582	4.75	2
10	0.00842734	2.65	2
6	0.006067	2.91667	2
11	0.00535832	4.61364	2
6	0.00593269	4.29167	2
8	0.00438552	5.65625	2
10	0.00516776	5.55	2
10	0.00412268	4.3	2
7	0.00128383	2.96429	2
9	0.00416151	4.55556	2
5	0.00661166	4.15	2
11	0.00334765	3.86364	2
11	0.0058289	3.43182	2
10	0.00272231	2.8	2
7	0.0142208	5.03571	2
9	0.00840614	4.44444	2
10	0.00591052	4.8	2
11	0.00606216	4.38636	2
6	0.00480226	3.41667	2
5	0.00745692	6.05	2
12	0.00607742	4.8125	2
6	0.0124544	4.08333	2
7	0.0094679	4.53571	2
7	0.00578427	8.10714	2
5	0.00565733	7.9	2
6	0.00482418	3.04167	2
8	0.0021271	2.90625	2
6	0.0177426	4.95833	2
4	0.00344864	6	2
13	0.00584037	3.38462	2
8	0.00237077	3.125	2
8	0.00594365	6.28125	2
7	0.00343716	4.67857	2
8	0.00852591	5.1875	2
6	0.00474969	3.45833	2
11	0.0057194	4.13636	2
6	0.00762943	6.625	2
11	0.0072594	4.63636	2
8	0.00904274	4.6875	2
9	0.00506678	5.52778	2
7	0.00289788	5.28571	2
8	0.0125814	3.875	2
6	0.00192946	5.83333	2
6	0.00485293	7.08333	2
6	0.00417011	4.79167	2
14	0.00360107	3.42857	2
8	0.00104963	4.875	2
8	0.00161506	3.71875	2
9	0.00426007	4.02778	2
9	0.00469633	4.52778	2
12	0.00655608	3.4375	2
6	0.00528275	6.20833	2
12	0.00288342	2.45833	2
12	0.00365984	3.14583	2
11	0.00312517	3.36364	2
7	0.00567109	4.03571	2
6	0.00253142	5.58333	2
6	0.007537	2.16667	2
8	0.00575722	4.8125	2
7	0.00751148	5.89286	2
6	0.00622408	4.83333	2
8	0.000494609	5.5	2
6	0.00670779	9.33333	2
8	0.00399901	5.1875	2
7	0.00130199	4.35714	2
6	0.0124891	5.70833	2
9	0.00808358	4.91667	2
8	0.0142626	1.9375	2
5	0.00365514	4.35	2
12	0.00306716	3.89583	2
7	0.00334022	5.03571	2
9	0.00343788	3.83333	2
12	0.00829519	4.35417	2
9	0.00730035	3.83333	2
6	0.00232927	4.91667	2
8	0.00934803	6.125	2
5	0.00402579	4.25	2
5	0.00399997	5.8	2
9	0.00438593	2.91667	2
7	0.00124654	5.89286	2
7	0.00552976	5.21429	2
5	0.00645782	8.25	2
6	0.0135732	7.04167	2
7	0.00357814	3.71429	2
13	0.00441187	3.78846	2
6	0.00294112	4.54167	2
8	0.00306448	4.78125	2
4	0.00295952	3.6875	2
5	0.00454951	2.35	2
9	0.00285434	4.55556	2
8	0.00347805	4.28125	2
7	0.0101798	5.14286	2
5	0.00495113	7.25	2
10	0.00831629	5.525	2
9	0.00476203	5.58333	2
5	0.0100371	7.45	2
5	0.0110004	5.45	2
8	0.00559404	4.75	2
6	0.00813858	8.125	2
8	0.00311832	3.09375	2
7	0.00650696	4.5	2
6	0.00873595	4.875	2
5	0.00873319	7.05	2
5	0.00346596	5.75	2
6	0.00715893	5.625	2
6	0.00551746	7.58333	2
9	0.00287688	4.52778	2
7	0.00684162	4	2
10	0.0042442	5.725	2
8	0.0038169	6.8125	2
8	0.00467292	4.6875	2
6	0.00469559	5.5	2
6	0.00232727	6.45833	2
5	0.00201038	5.8	2
4	0.00385064	4.9375	2
5	0.00467867	4.85	2
7	0.00250999	5.60714	2
5	0.00526444	6.4	2
6	0.00284991	3.83333	2
8	0.00776698	3.3125	2
4	0.00301042	5.5	2
10	0.00251195	4.275	2
9	0.00379659	5.55556	2
7	0.00492346	6.21429	2
10	0.00421904	4.05	2
9	0.00411482	4.69444	2
8	0.00242948	6	2
5	0.00458576	6.95	2
6	0.00689697	4.125	2
9	0.0105507	4.72222	2
11	0.00987691	4.15909	2
9	0.00635711	4.47222	2
9	0.00855057	4.91667	2
9	0.00958437	4.94444	2
9	0.0103366	6.77778	2
9	0.0152054	6	2
9	0.00987243	6.66667	2
14	0.0112355	5.44643	2
11	0.00472386	2.18182	2
10	0.00377766	4.175	2
9	0.0053903	4.30556	2
5	0.00119224	2.5	2
8	0.00702424	3.46875	2
10	0.00153041	3.75	2
9	0.00196206	3.72222	2
9	0.00300015	4.27778	2
9	0.00280704	3.33333	2
12	0.00175793	3.125	2
6	0.00782087	4.33333	2
8	0.0102425	3.125	2
10	0.00823844	3.55	2
10	0.0140822	3.85	2
9	0.00738085	5.91667	2
16	0.0024392	3.28125	2
9	0.00728064	4.13889	2
11	0.0045956	3.81818	2
12	0.00224293	4.77083	2
10	0.00265044	5.55	2
12	0.00192559	4.64583	2
10	0.00791876	4.1	2
9	0.0108516	4.83333	2
10	0.002836	3.975	2
10	0.00765227	4.075	2
11	0.00220812	2.77273	2
5	0.0023771	4.85	2
7	0.00426872	4.39286	2
9	0.00244369	3.72222	2
6	0.00226741	5.83333	2
8	0.0053986	4.4375	2
6	0.00661281	8.125	2
9	0.00790528	6.11111	2
10	0.00943021	5.425	2
11	0.0110842	5.22727	2
10	0.0146655	5.775	2
10	0.0109756	6.15	2
8	0.00682632	4.78125	2
10	0.0101022	3.175	2
11	0.00642631	3.34091	2
13	0.00290154	3.46154	2
11	0.00562578	4.31818	2
12	0.0169066	5.14583	2
13	0.00326803	3.46154	2
10	0.00717741	5.5	2
10	0.00970035	5.125	2
9	0.010329	5.61111	2
10	0.00709057	5.225	2
11	0.0100429	5.5	2
8	0.00610216	4.875	2
7	0.000920238	3.46429	2
8	0.00507914	5.53125	2
9	0.00485674	5.55556	2
12	0.00350942	4.60417	2
11	0.00684212	4.38636	2
11	0.00357746	4.40909	2
14	0.00412314	3.44643	2
12	0.00951879	3.54167	2
9	0.00475929	6.22222	2
12	0.00518395	4.9375	2
13	0.00567487	3.94231	2
20	0.00236928	2.3375	2
10	0.00117921	3.4	2
8	0.000723579	3.46875	2
9	0.00730138	4.75	2
12	0.00480259	4.375	2
11	0.00608476	5.95455	2
11	0.00385268	5.45455	2
7	0.0162434	3.21429	2
11	0.0019334	2.38636	2
9	0.00347024	3.63889	2
8	0.00258002	3.78125	2
9	0.00335898	4.88889	2
11	0.00379329	4.81818	2
5	0.00232599	2.05	2
10	0.00411278	4.65	2
9	0.00553063	4.69444	2
5	0.00627708	6.55	2
10	0.00550461	5.05	2
5	0.00760868	6.45	2
7	0.00523608	6.57143	2
5	0.00922022	4	2
8	0.00426388	5.125	2
5	0.0034712	5.5	2
5	0.0166736	3.65	2
5	0.00355293	3.9	2
6	0.00531898	4.125	2
7	0.00553638	3.85714	2
7	0.0125405	4.25	2
9	0.00973051	5.66667	2
7	0.00419831	5.5	2
7	0.00385626	4.57143	2
5	0.00883645	5.5	2
8	0.00645513	2.625	2
11	0.00557137	3.68182	2
11	0.00578755	3.5	2
10	0.0130103	4.65	2
8	0.00986878	5.28125	2
8	0.0105531	3.96875	2
9	0.015714	5.86111	2
5	0.00906976	6.9	2
7	0.01774	4.35714	2
9	0.0111876	4.77778	2
8	0.0100703	5.9375	2
8	0.0109466	5.5625	2
7	0.00965315	6.71429	2
7	0.0165527	6.07143	2
8	0.0132826	4.75	2
5	0.0213969	5.9	2
8	0.0105126	5.15625	2
8	0.00960925	5.84375	2
6	0.00913883	5.83333	2
7	0.00683833	5.64286	2
7	0.00964779	6.46429	2
8	0.006952	7.09375	2
7	0.0040741	5.78571	2
9	0.00602687	6.13889	2
7	0.00759239	6.78571	2
8	0.00851463	7.1875	2
7	0.00683919	8.17857	2
9	0.0130273	7.22222	2
6	0.00909657	5.875	2
7	0.0112659	7.42857	2
8	0.00752947	6.8125	2
7	0.00835313	7.39286	2
8	0.0123332	6.21875	2
5	0.00730702	5.15	2
7	0.00568436	6.78571	2
8	0.00659379	6.1875	2
4	0.00880104	4.8125	2
5	0.00209164	4.35	2
6	0.00472788	4.95833	2
5	0.00620422	5.45	2
5	0.00785142	6.45	2
5	0.00760697	7.85	2
6	0.00956014	7.20833	2
6	0.00568339	7.83333	2
6	0.0114746	6.875	2
6	0.00717907	7.125	2
7	0.00741361	6.46429	2
5	0.00471031	6.45	2
6	0.00751105	6	2
5	0.00636996	7.75	2
7	0.00652908	5.10714	2
7	0.00400803	4.78571	2
5	0.00338461	2.85	2
6	0.0030558	4.25	2
6	0.00694348	5.33333	2
8	0.00675392	6	2
7	0.00813088	7.10714	2
10	0.00306423	4.8	2
6	0.00357777	5.29167	2
6	0.00206414	4.08333	2
6	0.011508	4.54167	2
6	0.00308543	5.66667	2
6	0.00865592	7.70833	2
6	0.00579093	5.29167	2
5	0.00448686	4.95	2
7	0.00906108	6.46429	2
6	0.00514396	5.5	2
5	0.0117587	9.75	2
6	0.00389514	4.41667	2
8	0.00826612	3.9375	2
5	0.00780946	6.9	2
9	0.00590078	5.13889	2
6	0.0107922	6.58333	2
8	0.00870195	7.78125	2
7	0.0112494	7.67857	2
7	0.0102217	7.07143	2
7	0.00760082	7.89286	2
6	0.00699168	6.95833	2
6	0.00838993	8.70833	2
6	0.00565042	7.58333	2
6	0.00646479	5.91667	2
6	0.00823615	6.58333	2
6	0.00843498	7	2
6	0.00671272	8.58333	2
5	0.0143691	8.6	2
5	0.00821593	7.4	2
6	0.00533788	6.95833	2
6	0.0109057	5.95833	2
4	0.00360505	8.25	2
6	0.0074596	8.58333	2
5	0.0118236	8.65	2
5	0.00763735	5.95	2
6	0.0032524	6.04167	2
6	0.00709827	7.33333	2
4	0.00339181	5.3125	2
5	0.00477257	6.05	2
6	0.0103356	7.79167	2
6	0.00819387	7.41667	2
6	0.00773251	5.04167	2
7	0.00504084	3.78571	2
6	0.00334929	7.66667	2
6	0.00530254	8.25	2
6	0.00576084	7.125	2
7	0.00525449	6.64286	2
5	0.00699384	5.7	2
5	0.00968382	8.45	2
6	0.00480907	8.45833	2
11	0.00349577	4.34091	2
10	0.00514388	5	2
12	0.0036939	3.625	2
12	0.00320855	3.5625	2
11	0.00392248	4.25	2
11	0.00359084	4.38636	2
11	0.00308547	4.25	2
11	0.00332502	4.45455	2
8	0.00632154	5.90625	2
12	0.000945875	3.25	2
12	0.00467726	4.875	2
8	0.00484056	3.15625	2
7	0.0059703	3.92857	2
11	0.00396457	4.77273	2
15	0.00147886	2.98333	2
10	0.00171991	2.9	2
11	0.000663166	3.70455	2
9	0.00146279	4.77778	2
6	0.00414013	3.25	2
8	0.00573369	4.4375	2
8	0.00195823	3.875	2
8	0.00252166	5.625	2
10	0.00636039	2.9	2
8	0.00337053	5.5625	2
9	0.00290557	4.5	2
8	0.00104669	4.8125	2
13	0.00397777	4.28846	2
10	0.00336248	3.35	2
7	0.00168941	3.46429	2
10	0.0027577	3.55	2
10	0.00318349	4.375	2
8	0.00227553	4.40625	2
7	0.00155064	6.85714	2
11	0.00371189	3.52273	2
15	0.00391841	4.06667	2
6	0.00239309	6.79167	2
10	0.00426001	4.6	2
10	0.00274238	2.925	2
14	0.00403747	2.91071	2
5	0.0143096	4.55	2
11	0.00311135	4.22727	2
9	0.00132279	4.05556	2
12	0.00527186	3.39583	2
9	0.00881034	4.05556	2
7	0.00173975	4.67857	2
10	0.00117125	3.425	2
6	0.00756155	4.08333	2
10	0.00587206	4.75	2
10	0.00363295	4.925	2
10	0.00165474	4.075	2
8	0.00387777	4.125	2
6	0.00829681	3.75	2
8	0.00102197	3.15625	2
9	0.00437977	3.72222	2
6	0.0027794	3.91667	2
6	0.00176057	3.375	2
11	0.00283381	2.47727	2
8	0.00160817	2.15625	2
13	0.00283621	2.94231	2
6	0.00156431	3.33333	2
9	0.00101368	4.83333	2
6	0.00458936	6.08333	2
7	0.00789463	4.07143	2
9	0.000409007	2.83333	2
12	0.00127505	3.20833	2
5	0.00133973	6.5	2
7	0.00676877	6.42857	2
7	0.000451785	5.10714	2
11	0.00705098	4.13636	2
5	0.00941195	4.9	2
9	0.00135193	3.86111	2
11	0.00551579	4.75	2
9	0.00303973	2.94444	2
5	0.00829096	2.25	2
5	0.00343362	2.8	2
10	0.00123612	2.925	2
9	0.00681117	3.66667	2
5	0.00483397	3.1	2
10	0.0017652	4.75	2
9	0.00400029	5.97222	2
11	0.00549964	3.36364	2
10	0.00534711	4.975	2
10	0.00670906	2.15	2
8	0.0063089	1.84375	2
11	0.00523094	3.68182	2
10	0.00456857	5.375	2
9	0.00179404	4.47222	2
7	0.00294176	3.96429	2
6	0.00539923	3.5	2
10	0.00303215	3.75	2
9	0.0030184	2.5	2
13	0.00403666	4.11538	2
8	0.00481483	4.5	2
10	0.00198754	2.475	2
6	0.00648809	3.33333	2
6	0.00395868	3.25	2
6	0.0113555	5.70833	2
5	0.00468595	6.15	2
5	0.00253843	5.2	2
7	0.00181089	7.21429	2
8	0.00595826	4.9375	2
7	0.00567195	4.10714	2
8	0.00138331	3.34375	2
6	0.00136286	3.95833	2
4	0.00381275	4.625	2
7	0.000297572	4.5	2
5	0.00347878	4.8	2
5	0.00275217	3.25	2
9	0.00246962	3.63889	2
7	0.00110961	3.82143	2
5	0.0026467	3.8	2
6	0.00148474	4.375	2
6	0.00305719	5	2
12	0.00494914	4.0625	2
5	0.00135648	3.55	2
6	0.00205796	1.625	2
6	0.0034332	4.75	2
6	0.00194845	5.25	2
4	0.00226903	4.3125	2
5	0.00247649	6.45	2
7	0.00367066	4.57143	2
7	0.00815435	3.17857	2
5	0.00164246	8.6	2
5	0.0147852	3.4	2
6	0.00309845	5.41667	2
5	0.0114965	3.65	2
5	0.00660973	9.25	2
8	0.00345729	5.875	2
5	0.00218255	6.8	2
5	0.00267908	8.85	2
5	0.00558648	8.2	2
6	0.00142361	10.8333	2
8	0.00350715	6.53125	2
12	0.00091783	3.125	2
12	0.00319076	3.75	2
12	0.002237	3.85417	2
9	0.00474657	6.08333	2
12	0.00336524	4.91667	2
12	0.00315601	4.60417	2
11	0.00880267	4.72727	2
10	0.00422737	5.1	2
12	0.00302695	4.95833	2
13	0.00495947	4.40385	2
11	0.0036307	3.88636	2
13	0.00493213	3.76923	2
9	0.00410474	4.63889	2
13	0.00732545	4.44231	2
13	0.00443154	4.61538	2
14	0.00226829	2.89286	2
14	0.00280727	3.75	2
12	0.00107811	4.20833	2
13	0.0016122	4.30769	2
13	0.00392809	4.03846	2
13	0.00686651	3.17308	2
13	0.0063487	3.48077	2
14	0.00333184	3.76786	2
11	0.00380511	5.27273	2
14	0.00466976	3.53571	2
11	0.00461672	4.45455	2
11	0.00398993	5.54545	2
12	0.00290316	4.89583	2
16	0.00249382	3.40625	2
15	0.00288277	3.53333	2
14	0.00321243	4.10714	2
14	0.00491376	4.01786	2
14	0.00194943	4.01786	2
12	0.0024232	4.0625	2
14	0.00416438	4.08929	2
10	0.00619671	5.7	2
13	0.00366166	4.13462	2
13	0.00625501	4.36538	2
12	0.00329803	4.3125	2
13	0.00318258	3.28846	2
14	0.0053348	4.07143	2
13	0.00355072	4.28846	2
8	0.00374876	4.78125	2
8	0.0114595	4.1875	2
12	0.00470227	3.89583	2
12	0.0028943	3.70833	2
11	0.00159721	3.36364	2
12	0.00549004	3.9375	2
12	0.00210878	4.39583	2
12	0.00399526	3.91667	2
12	0.00251496	3.375	2
12	0.00379498	3.52083	2
9	0.0112058	3	2
14	0.00838079	3.96429	2
12	0.005038	4.58333	2
12	0.00406465	4.91667	2
13	0.00540482	4.73077	2
12	0.00295419	5.02083	2
11	0.00547019	5.36364	2
9	0.00398229	5.41667	2
12	0.00737783	3.91667	2
12	0.00482167	4.66667	2
11	0.00654795	5.5	2
11	0.00599457	5.13636	2
11	0.00494205	5.40909	2
10	0.00513771	5.7	2
11	0.00382214	4.59091	2
12	0.00445921	4.625	2
12	0.00385172	4.10417	2
15	0.00330285	3.48333	2
11	0.00451624	4.81818	2
13	0.00792559	4.75	2
11	0.00521517	5.15909	2
12	0.00667064	5	2
10	0.00622784	5.1	2
12	0.00679608	4.41667	2
11	0.00701337	3	2
9	0.00571541	4.02778	2
11	0.00467874	3.34091	2
9	0.00766092	4.80556	2
11	0.00716512	4.56818	2
12	0.00416553	5.08333	2
10	0.00625377	5.2	2
12	0.00354391	4.66667	2
11	0.00400304	5.31818	2
10	0.00277988	5.45	2
11	0.00421521	5.18182	2
10	0.00135526	6.1	2
12	0.00412628	4.375	2
11	0.00355541	5.15909	2
11	0.00350165	5.29545	2
12	0.00500935	4.60417	2
10	0.00735266	5.45	2
9	0.00616636	4.69444	2
11	0.00929631	4.90909	2
13	0.00286478	3.25	2
11	0.00272883	3.72727	2
12	0.0030913	3.66667	2
7	0.00468466	5.10714	2
14	0.00464477	4.05357	2
7	0.00471002	3.32143	2
9	0.00412413	3.88889	2
9	0.0065748	5.02778	2
13	0.00203463	3.26923	2
10	0.00455541	5.1	2
13	0.0039307	6.65385	2
6	0.00268519	5.58333	2
7	0.00383942	5.21429	2
8	0.00352831	4.65625	2
9	0.00577413	4.77778	2
9	0.00691664	5.27778	2
11	0.0054484	4.70455	2
8	0.00439668	5.875	2
11	0.00679448	4.15909	2
9	0.00475525	4.69444	2
9	0.00382396	5.5	2
9	0.00487648	5.02778	2
8	0.00870091	3.15625	2
10	0.00579324	5.6	2
10	0.00710286	4.9	2
10	0.00373681	4.925	2
11	0.0068576	5.40909	2
10	0.00259023	4.9	2
10	0.00321041	4.35	2
10	0.00683864	5.975	2
9	0.00385557	6.19444	2
10	0.00554129	5.825	2
10	0.00512862	4.7	2
10	0.00542586	4.525	2
11	0.00713694	5.56818	2
6	0.00590358	9.54167	2
5	0.00599939	2.75	2
7	0.00357525	4.57143	2
8	0.00301844	4.875	2
13	0.00340582	3.51923	2
12	0.00989931	4.33333	2
8	0.00370156	5.53125	2
11	0.00368241	4.95455	2
9	0.00558994	5.30556	2
10	0.00643638	4.9	2
9	0.00232793	5.38889	2
10	0.00409548	5.6	2
11	0.00371591	5.86364	2
10	0.00459445	4.45	2
9	0.00636359	5.16667	2
9	0.00541669	6.19444	2
11	0.00300437	5	2
7	0.00159811	4.71429	2
7	0.00638293	3.35714	2
5	0.00537879	3.45	2
10	0.00779281	4.85	2
9	0.00464041	5.05556	2
9	0.00396983	6.77778	2
8	0.00393189	5.53125	2
7	0.00701769	6.42857	2
12	0.00432983	3.22917	2
10	0.00170204	3.875	2
5	0.0108391	4.25	2
7	0.00522689	4.82143	2
8	0.00790753	3.625	2
8	0.00605096	4.78125	2
10	0.00722372	4.45	2
6	0.00540329	4.625	2
5	0.00141941	5.5	2
6	0.00039716	5.91667	2
10	0.00331305	3.525	2
6	0.00274933	5.83333	2
8	0.00772393	6.625	2
9	0.00388465	5.91667	2
9	0.006513	5.38889	2
8	0.0052357	6.5	2
9	0.00156153	3.83333	2
12	0.00154809	3.08333	2
9	0.0023765	3.91667	2
11	0.0051201	3.65909	2
6	0.00537237	4.20833	2
7	0.00296168	6.82143	2
9	0.00716453	6.33333	2
7	0.00571345	5.46429	2
10	0.00252549	3.3	2
12	0.00626744	3.08333	2
10	0.00860599	4.525	2
7	0.00421851	6.82143	2
9	0.0069942	7.16667	2
9	0.00939378	4.72222	2
10	0.00235275	4.15	2
9	0.00459047	6.13889	2
9	0.00370618	5.16667	2
10	0.0065816	4.125	2
9	0.00165459	4.08333	2
11	0.00480336	5.36364	2
8	0.00923703	5.65625	2
10	0.00586498	6.425	2
6	0.00512871	5.41667	2
8	0.00420422	3.65625	2
7	0.00639726	4.28571	2
11	0.00534428	4.36364	2
9	0.00669258	4.38889	2
10	0.00365083	4.175	2
8	0.00659063	3.09375	2
11	0.00473467	3.13636	2
5	0.00557478	4.05	2
10	0.000832493	3.65	2
10	0.004396	4.75	2
8	0.00698021	5.09375	2
9	0.00270829	3.63889	2
8	0.00712015	5.625	2
9	0.00636269	4.58333	2
7	0.00133741	4.17857	2
8	0.00371688	5.125	2
9	0.00399076	4.86111	2
8	0.00467588	4.6875	2
6	0.00578006	3.25	2
9	0.0101495	5.55556	2
10	0.00509176	5.65	2
8	0.00434849	6.90625	2
9	0.00688492	6.72222	2
8	0.0106061	6.5	2
9	0.00397155	6.22222	2
9	0.00893728	6.61111	2
8	0.00379725	6.375	2
8	0.00750135	6.75	2
8	0.00202911	5.8125	2
8	0.00260568	4.21875	2
9	0.00213826	5.33333	2
12	0.00405968	3.875	2
5	0.00983524	4.25	2
7	0.00492949	5.10714	2
8	0.00622632	6.90625	2
8	0.00475719	7.53125	2
8	0.00395712	6	2
9	0.0076778	5.75	2
9	0.00617016	6.94444	2
9	0.00763122	4.94444	2
5	0.0047661	4.55	2
7	0.0048285	3.89286	2
7	0.00382153	5.60714	2
7	0.00478792	4.92857	2
9	0.00588486	5.75	2
7	0.00380081	5.82143	2
9	0.00152877	4.69444	2
7	0.00667512	5.57143	2
8	0.00460869	6.34375	2
8	0.00212514	6.15625	2
6	0.0122854	5.54167	2
8	0.00542859	6	2
8	0.00575014	6.0625	2
6	0.00153957	6	2
7	0.00429068	7.46429	2
6	0.00474226	4.625	2
9	0.00822659	5.97222	2
6	0.0050135	8.75	2
6	0.00351922	8.04167	2
7	0.00562355	7.82143	2
8	0.00720687	5.90625	2
6	0.00542703	8.54167	2
8	0.00469209	7.6875	2
8	0.00627482	7.8125	2
6	0.00330467	8.16667	2
10	0.00459483	5.975	2
5	0.00150509	6.35	2
8	0.00159127	3.84375	2
8	0.00247095	5.34375	2
7	0.00436727	7.64286	2
7	0.00518612	5.46429	2
5	0.00552242	4.95	2
9	0.0013857	4.41667	2
9	0.00272045	5.33333	2
6	0.0119787	5.95833	2
7	0.00166606	4.14286	2
6	0.000973158	4.91667	2
6	0.00187639	4.25	2
9	0.00183064	4.91667	2
8	0.00208595	6.46875	2
5	0.00602862	4.75	2
6	0.0021655	5.5	2
7	0.00545236	5.96429	2
8	0.00683911	7.09375	2
8	0.00711014	6.75	2
8	0.00582689	5.0625	2
8	0.0039807	3.8125	2
9	0.00361279	3.88889	2
6	0.00843313	7.875	2
8	0.0060565	6.6875	2
7	0.00680325	8.17857	2
5	0.00784361	8.6	2
5	0.0109767	6.35	2
5	0.00605836	8.1	2
7	0.0051279	6.25	2
7	0.00290575	5.64286	2
6	0.00565101	7.375	2
5	0.00937285	9.05	2
7	0.00686452	7.14286	2
7	0.00711085	7.89286	2
8	0.00652607	6.90625	2
6	0.00804764	9.41667	2
7	0.00737419	7.25	2
6	0.00948312	9	2
6	0.01041	9.41667	2
7	0.00391103	7.64286	2
7	0.0079038	8.07143	2
7	0.00609629	7.28571	2
7	0.00415037	6.46429	2
7	0.0078802	8	2
7	0.00504839	8.07143	2
6	0.00669945	9.125	2
5	0.00504802	11.8	2
6	0.00767064	13	2
7	0.00333156	6.92857	2
7	0.00333718	6.53571	2
8	0.00324545	5.375	2
8	0.0056862	7.84375	2
5	0.00289978	3.8	2
7	0.00423494	4.28571	2
8	0.00651339	4.1875	2
6	0.00560177	6.66667	2
7	0.00498974	6.17857	2
5	0.00629187	7.15	2
6	0.00470966	5.875	2
5	0.00563613	8.4	2
7	0.00426859	7.92857	2
7	0.0100921	7.71429	2
9	0.00358485	4.94444	2
14	0.00455988	2.96429	2
12	0.00384769	3.52083	2
11	0.00373404	4.61364	2
10	0.00450505	6	2
10	0.0062478	5.425	2
9	0.0047829	6.80556	2
10	0.00342006	6.3	2
9	0.00716794	6.55556	2
8	0.00463253	10.125	2
6	0.00789323	9.375	2
8	0.00642543	7.46875	2
7	0.00655053	7.28571	2
8	0.00811968	7.0625	2
7	0.00715036	7.78571	2
8	0.0065231	5.78125	2
8	0.00466166	8.375	2
6	0.00465176	8.41667	2
5	0.00815177	11.6	2
8	0.00439166	6.875	2
8	0.010197	5.78125	2
6	0.00900422	8.875	2
7	0.00950444	8	2
8	0.00984021	7.875	2
8	0.00444094	7.03125	2
7	0.00687905	7.82143	2
6	0.00577002	10.4167	2
7	0.00517603	8.07143	2
7	0.00668531	8.57143	2
7	0.00837309	8.17857	2
7	0.00875471	8.21429	2
5	0.00984489	9.75	2
6	0.00936583	9.75	2
6	0.00733222	9.16667	2
7	0.00547359	9.03571	2
6	0.00549442	6.70833	2
6	0.00658143	10.375	2
7	0.00710882	8.92857	2
6	0.00681377	8.16667	2
7	0.00795552	8.92857	2
6	0.00587233	9.33333	2
7	0.00806638	9.10714	2
6	0.00606332	9.16667	2
5	0.00773809	11	2
5	0.00643027	11.4	2
6	0.00527193	10.1667	2
5	0.00924036	11.6	2
5	0.00598351	6.5	2
5	0.00655251	9.95	2
7	0.00803417	7.57143	2
6	0.00894119	9.625	2
6	0.00835623	9.08333	2
6	0.00727745	8.875	2
6	0.00642388	8.83333	2
5	0.00745663	11.3	2
6	0.0048634	8.95833	2
6	0.00510465	7.58333	2
6	0.00561319	11.1667	2
6	0.00564233	8.58333	2
7	0.00478835	7.17857	2
6	0.00794633	9.33333	2
6	0.00477776	8.58333	2
7	0.00689544	7.78571	2
6	0.00821013	9.33333	2
7	0.00603807	8.60714	2
6	0.00504393	9.54167	2
7	0.0060817	5.03571	2
6	0.00564125	8.54167	2
7	0.00525883	9.17857	2
6	0.00535113	9.75	2
6	0.00558059	8.75	2
8	0.00683869	7.15625	2
6	0.00923104	10	2
7	0.00387087	7.71429	2
5	0.00558007	10.1	2
7	0.00969453	8.85714	2
5	0.00873387	10.55	2
5	0.00891758	9.75	2
5	0.0066166	10.35	2
7	0.0056286	8.71429	2
6	0.00518798	9.125	2
6	0.00657546	9.75	2
7	0.00717562	8.78571	2
6	0.0089407	8.91667	2
7	0.00567906	8.5	2
5	0.00846903	10.05	2
6	0.00454149	8.79167	2
7	0.00513707	7.75	2
5	0.00817188	8.3	2
6	0.00783157	8.25	2
5	0.00551048	10.9	2
6	0.00459824	11.25	2
6	0.00770638	7.45833	2
5	0.00578589	11.5	2
6	0.00627261	10	2
5	0.00695839	10.2	2
5	0.00294753	7.8	2
6	0.00341553	7.83333	2
6	0.00497537	7.25	2
6	0.00366366	7.375	2
6	0.00678294	8.79167	2
6	0.00454662	9.79167	2
7	0.00625172	8.17857	2
7	0.00892565	8.57143	2
6	0.00897905	8.79167	2
5	0.00488105	10.75	2
7	0.00499651	8.03571	2
7	0.00666243	6.10714	2
5	0.00216888	9.6	2
7	0.00588213	9.75	2
5	0.00461461	9.55	2
5	0.00515925	10.65	2
5	0.00449255	11.15	2
5	0.00640634	9.7	2
5	0.00537679	7.85	2
6	0.00582044	10.625	2
5	0.00487985	11	2
6	0.00419163	7.91667	2
5	0.00308742	8.2	2
5	0.00596299	10.25	2
5	0.00494509	10.95	2
6	0.00527279	10.4167	2
5	0.00360235	10.1	2
5	0.0045972	13.7	2
5	0.00232354	8.9	2
5	0.00780697	7.8	2
5	0.00425159	6.95	2
5	0.00671122	9.8	2
5	0.00358262	10.35	2
5	0.00644082	11.25	2
6	0.00258211	7.08333	2
5	0.00594929	10.4	2
4	0.00497033	12.375	2
6	0.00454946	4.95833	2
6	0.00467256	3.875	2
6	0.00252018	7.54167	2
6	0.00642813	9.54167	2
5	0.00389111	10.2	2
5	0.0040514	9.75	2
5	0.00535626	10.5	2
6	0.00420467	10.7917	2
7	0.00649299	8.57143	2
5	0.00621344	7.15	2
5	0.00325237	8.05	2
5	0.00277681	8.9	2
6	0.00731546	6.70833	2
6	0.00531656	7.875	2
5	0.00718152	6	2
6	0.00399757	8.58333	2
4	0.00294628	4.5625	2
6	0.00480576	7.5	2
7	0.00210759	3.78571	2
6	0.00460228	6.16667	2
5	0.00915141	9.4	2
5	0.00435205	7.7	2
4	0.00273862	4.75	2
5	0.00467524	7.35	2
5	0.00578199	9.55	2
5	0.00530488	6.4	2
5	0.00399305	9.35	2
7	0.0024886	5.14286	2
6	0.0100686	8.29167	2
4	0.0033774	7.3125	2
10	0.00211271	4.825	2
12	0.00267535	4.29167	2
12	0.00257554	4.52083	2
12	0.00320932	4.95833	2
12	0.00294758	4.85417	2
11	0.00361505	3.75	2
11	0.00412584	4.95455	2
9	0.00434955	3.75	2
10	0.00209052	4.4	2
12	0.00619738	4.33333	2
12	0.0037188	4.29167	2
9	0.00453523	3.16667	2
13	0.00103208	3.09615	2
11	0.000486614	3.79545	2
17	0.00130692	3.14706	2
15	0.00121694	2.76667	2
12	0.00416043	4.02083	2
13	0.00747898	4.13462	2
14	0.00632416	4.19643	2
15	0.00612913	4.16667	2
12	0.00831622	4.83333	2
13	0.00460344	4.5	2
9	0.00500875	5.88889	2
11	0.00481637	5.02273	2
11	0.00406243	5.06818	2
11	0.00554382	3.86364	2
12	0.00149024	4.89583	2
11	0.00361325	5.61364	2
10	0.00423245	4.2	2
17	0.00031526	2.10294	2
16	0.000773148	2.875	2
15	0.00369329	3.2	2
12	0.00187505	4.875	2
10	0.00142122	5.55	2
10	0.00161709	5.025	2
10	0.00268461	5.125	2
11	0.00210278	5.27273	2
12	0.00180771	4.39583	2
13	0.00231263	4.44231	2
11	0.00440826	5.11364	2
13	0.00565057	4.67308	2
10	0.00363421	5.525	2
10	0.00295335	5.2	2
9	0.00139032	4.25	2
8	0.00496975	5.4375	2
17	0.00287742	3.20588	2
14	0.00795484	3.75	2
11	0.00106745	3.84091	2
8	0.00195207	4.65625	2
9	0.00275213	3.22222	2
12	0.00669205	4.75	2
9	0.00143212	6.16667	2
11	0.00440795	5.22727	2
10	0.00394414	5.225	2
11	0.00213193	6.13636	2
11	0.00201543	3.75	2
9	0.0026659	5.02778	2
12	0.00176944	3.3125	2
8	0.0045418	4.375	2
7	0.00666711	4.96429	2
10	0.00176167	4.425	2
14	0.00597304	3.44643	2
13	0.00597295	2.98077	2
8	0.00840259	4.1875	2
12	0.00343582	4.16667	2
11	0.00168491	4.81818	2
11	0.00175947	4.43182	2
10	0.00294036	5.975	2
10	0.00706581	3.975	2
5	0.00225833	2.3	2
10	0.00199458	4.9	2
10	0.00517815	5.325	2
7	0.00500391	5.60714	2
10	0.00579468	4.475	2
9	0.0048931	4.80556	2
12	0.00456426	4.77083	2
9	0.00261921	4.27778	2
11	0.00286144	4.61364	2
7	0.0074092	5.60714	2
14	0.00467725	4.875	2
11	0.005952	4.31818	2
7	0.00305969	3.64286	2
12	0.000580821	3.33333	2
12	0.00386886	3.91667	2
11	0.00378475	3.81818	2
11	0.00203747	3.56818	2
11	0.00349201	5.15909	2
10	0.00678126	3.45	2
8	0.00171368	5.15625	2
8	0.00302896	5.84375	2
10	0.00926865	3.975	2
5	0.0150231	4.2	2
8	0.00196028	4.96875	2
5	0.00528064	3.5	2
12	0.00412453	3.08333	2
12	0.00312891	3.3125	2
8	0.000665756	7.34375	2
5	0.00364071	6.6	2
9	0.0040583	4.63889	2
12	0.00183265	4.22917	2
12	0.00666436	4.41667	2
8	0.00307713	5.65625	2
7	0.00320965	7.32143	2
9	0.00251423	6.22222	2
6	0.0105874	4.5	2
9	0.0054973	3.58333	2
10	0.00276327	5.575	2
10	0.00386484	4.975	2
8	0.000985062	4.40625	2
8	0.00414656	4.96875	2
9	0.00295709	4.97222	2
15	0.00335809	3.78333	2
8	0.0126669	3.90625	2
9	0.00154102	2.44444	2
8	0.00204145	4.71875	2
16	0.00362465	2.26562	2
9	0.00652825	3.91667	2
9	0.00619439	3.69444	2
10	0.00453809	3.1	2
13	0.000410643	2.57692	2
10	0.00507261	2.725	2
9	0.000591845	2.61111	2
7	0.00351662	4.25	2
10	0.0067042	4.175	2
8	0.00376487	5.28125	2
10	0.00395239	4.375	2
8	0.00254239	3.90625	2
6	0.00397191	6.66667	2
9	0.00301433	4.72222	2
7	0.00394937	5.92857	2
6	0.00687121	4.08333	2
8	0.00226667	4.09375	2
10	0.00495151	4.25	2
7	0.00382758	5.17857	2
6	0.00187378	5.45833	2
9	0.00313176	7.63889	2
5	0.00243483	4.4	2
5	0.00754657	5.7	2
11	0.00539512	3.86364	2
10	0.0038731	4.1	2
7	0.00530653	3.32143	2
5	0.00578886	6.35	2
6	0.002427	3.16667	2
6	0.00164787	6.41667	2
11	0.00575177	3.75	2
7	0.00291462	6	2
7	0.00506233	5.25	2
7	0.000908828	3.35714	2
5	0.00300261	2.7	2
7	0.00542252	3.92857	2
7	0.00644446	6.35714	2
7	0.0113531	5.10714	2
8	0.00368555	4.1875	2
12	0.00549026	4.20833	2
5	0.00190538	2.75	2
6	0.00283913	4.33333	2
6	0.00397524	4.29167	2
9	0.00312601	5	2
6	0.00260585	5.875	2
5	0.00261669	3.85	2
6	0.00395298	4.79167	2
15	0.000907556	3.78333	2
16	0.00172395	3.20312	2
15	0.00200661	3.13333	2
13	0.00457441	4.13462	2
10	0.00304234	3.65	2
14	0.00299731	3.375	2
14	0.00368488	4.17857	2
13	0.00157102	4.5	2
16	0.0024599	2.46875	2
13	0.00178069	2.61538	2
8	0.00440319	3.09375	2
7	0.000953671	3.82143	2
12	0.00641104	2.79167	2
11	0.00844986	3.31818	2
11	0.00172573	3.38636	2
10	0.00738417	4.2	2
12	0.00178511	2.60417	2
10	0.00438273	4.425	2
12	0.000618724	2.54167	2
11	0.00411978	3.43182	2
14	0.00604232	2.82143	2
9	0.0085431	3.72222	2
10	0.00125947	3.45	2
10	0.00353445	4.575	2
9	0.00439307	4.25	2
14	0.00532558	3.67857	2
8	0.00442161	3.53125	2
9	0.00578722	3.97222	2
11	0.00573287	3.90909	2
10	0.00731477	2.9	2
12	0.0026234	1.45833	2
8	0.00195435	6.3125	2
10	0.00642427	4.425	2
10	0.00145163	3.875	2
7	0.00157486	3.32143	2
7	0.00175734	7.25	2
6	0.0027714	3.41667	2
8	0.000452844	5.75	2
10	0.00560326	4	2
9	0.000731468	5.05556	2
8	0.000946743	4.75	2
12	0.00415036	3.95833	2
6	0.0033235	2.83333	2
8	0.00275202	5.3125	2
9	0.00493046	5.47222	2
10	0.00473368	5.2	2
7	0.00623421	5.21429	2
9	0.00401281	1.52778	2
12	0.0018347	4.5625	2
10	0.00420421	5.45	2
11	0.00226285	5.68182	2
10	0.00165556	4.525	2
11	0.00585671	5.04545	2
9	0.00209775	4.19444	2
11	0.00168313	3.86364	2
5	0.000650686	5.75	2
10	0.00222088	3.775	2
7	0.00313949	4.07143	2
6	0.00261991	7.25	2
4	0.0033903	4.875	2
9	0.00372984	4.91667	2
5	0.00231378	5.1	2
10	0.00588484	3.4	2
9	0.00258664	7.19444	2
7	0.00464568	5.89286	2
5	0.00316715	4.5	2
6	0.00492076	3.95833	2
6	0.00293387	7.125	2
8	0.00248364	3.8125	2
7	0.00359577	4.57143	2
7	0.000607144	6.17857	2
8	0.00187476	4.09375	2
5	0.000472147	9.35	2
11	0.00390858	6.45455	2
6	0.000865897	5.875	2
4	0.0037511	3.875	2
5	0.00136185	6.3	2
6	0.00244137	4.83333	2
5	0.00533604	7.45	2
8	0.00109257	5.59375	2
10	0.00543611	5.1	2
9	0.00228542	2.58333	2
7	0.00477964	4.75	2
7	0.0045512	4.53571	2
8	0.00150566	3.75	2
8	0.00330341	5.1875	2
6	0.001021	4.875	2
9	0.00657669	6.55556	2
7	0.00190224	3.92857	2
11	0.00259737	3.68182	2
7	0.00153313	6.25	2
7	0.00266312	4.21429	2
8	0.00731005	4.53125	2
6	0.00626482	5.95833	2
8	0.000743512	4.53125	2
9	0.00533222	4.97222	2
6	0.00260231	5.41667	2
7	0.00351587	4.78571	2
6	0.00218268	5.20833	2
7	0.00113483	9.14286	2
6	0.00180394	8.70833	2
11	0.00365973	3.52273	2
5	0.0013506	5.75	2
7	0.00330834	5.96429	2
7	0.00856767	3.64286	2
10	0.00271907	4.5	2
10	0.00470872	4.45	2
5	0.00330352	4.95	2
5	0.00569061	6.25	2
6	0.00147769	3.04167	2
10	0.00215251	4.15	2
6	0.00382784	4.95833	2
6	0.00046778	3	2
5	0.00482718	4.55	2
8	0.00380027	3.96875	2
7	0.00349807	3	2
6	0.00211759	2.20833	2
6	0.00184547	3.875	2
6	0.00261662	3.95833	2
5	0.000760362	4.05	2
5	0.003918	6.9	2
4	0.00198849	13.25	2
6	0.00831676	7.16667	2
5	0.00630141	5.55	2
6	0.00492108	4.58333	2
7	0.00686868	5.5	2
9	0.00373955	5.5	2
7	0.00176067	4	2
7	0.00247889	2.32143	2
7	0.00248547	7.35714	2
6	0.000770512	2.875	2
5	0.00204394	7.85	2
6	0.00173691	3.95833	2
6	0.000960012	2.41667	2
4	0.00756398	3.375	2
7	0.0030091	6.25	2
5	0.00238477	9.95	2
5	0.00264576	7.5	2
8	0.00274582	3.65625	2
6	0.00613935	3.5	2
5	0.00284037	6.25	2
6	0.00200867	3.91667	2
5	0.00426299	3.9	2
8	0.00464932	3.5	2
7	0.00199575	4.5	2
5	0.00482557	8.15	2
4	0.00297051	3.5	2
5	0.00504378	4.5	2
6	0.0005637	8.54167	2
5	0.0139072	5.25	2
5	0.00478454	5.6	2
5	0.00295371	5.55	2
19	0.00158819	2.09211	2
13	0.00063322	2.76923	2
12	0.00288153	2.91667	2
13	0.00574015	3.76923	2
10	0.00837236	3.075	2
6	0.00358085	5.95833	2
9	0.00471328	5.66667	2
9	0.00237584	4.88889	2
9	0.00708567	6.25	2
9	0.00624707	4.88889	2
9	0.00406966	6.41667	2
9	0.00550003	6.27778	2
9	0.00829491	6.41667	2
8	0.00636732	5.125	2
10	0.00890975	5.775	2
8	0.00423959	7.15625	2
10	0.00749742	5.425	2
9	0.00345552	6.33333	2
11	0.00677316	5.22727	2
9	0.00136739	7.25	2
9	0.00640645	4.94444	2
9	0.00142162	6.08333	2
8	0.00294748	8.21875	2
6	0.00273183	6.70833	2
6	0.00392933	7.58333	2
8	0.00324619	5.96875	2
8	0.00241958	5.46875	2
7	0.00337635	6.5	2
8	0.00411339	5.6875	2
9	0.012299	5.47222	2
9	0.00395788	5.80556	2
6	0.00401537	5.79167	2
7	0.00367658	7.21429	2
9	0.00824575	5.11111	2
5	0.00582441	7.4	2
7	0.00231638	5.14286	2
7	0.0137265	6.07143	2
9	0.00320641	6.13889	2
8	0.00687411	6.8125	2
9	0.00939831	7.05556	2
7	0.00582027	7.35714	2
9	0.00718314	6.05556	2
8	0.0126722	5.75	2
7	0.00765195	6.39286	2
7	0.00577003	7.46429	2
9	0.0041319	6	2
10	0.00594923	5.775	2
9	0.00464566	5.91667	2
11	0.00547414	5.56818	2
9	0.00652721	6.19444	2
10	0.00539005	5.475	2
8	0.00762565	7.40625	2
10	0.00542026	6.05	2
6	0.00962982	7.5	2
8	0.00833363	6.25	2
10	0.0071306	4.725	2
10	0.00427033	5.325	2
12	0.00367466	4.47917	2
10	0.0047367	5.05	2
8	0.00684809	6.9375	2
8	0.00822249	6.59375	2
9	0.00816708	6.47222	2
7	0.0110849	7.07143	2
10	0.0109791	5.15	2
10	0.013602	4.675	2
10	0.00645197	5.65	2
10	0.00894458	5.875	2
6	0.00412323	5.625	2
9	0.00329964	5.13889	2
9	0.00508688	5.30556	2
10	0.0064942	5.5	2
6	0.00480706	7.04167	2
7	0.00459454	4.5	2
13	0.00103589	3.25	2
10	0.00390417	4.025	2
10	0.00608195	4.525	2
6	0.00594419	7.125	2
7	0.00429835	5.25	2
8	0.00649794	4.9375	2
10	0.00493835	5	2
8	0.00574422	7	2
10	0.00329928	4.975	2
11	0.00862157	5.40909	2
10	0.00477085	5.55	2
9	0.00721899	5.97222	2
11	0.00476236	5.61364	2
9	0.0044647	6.44444	2
10	0.00643625	6.625	2
7	0.00205726	4.10714	2
10	0.00635643	6	2
9	0.0061596	5.25	2
7	0.00664697	7.89286	2
9	0.00776962	5.77778	2
12	0.0044413	5.14583	2
11	0.00220397	4.06818	2
9	0.00345018	4.94444	2
9	0.00310647	5	2
9	0.00551168	7.63889	2
7	0.00146177	5.10714	2
5	0.00336881	6.85	2
10	0.00284338	5.675	2
10	0.00289698	4.75	2
8	0.00472184	7.59375	2
9	0.00322802	7.22222	2
10	0.00213454	5.225	2
16	0.00427285	5.71875	2
8	0.0032542	6.34375	2
6	0.00225208	8.29167	2
6	0.00304903	4.20833	2
8	0.00511165	7.4375	2
8	0.00431795	7.25	2
10	0.00315468	4.9	2
9	0.00354895	5	2
11	0.00276794	6.06818	2
9	0.00243469	5	2
8	0.00614876	6.90625	2
6	0.000713942	7.125	2
8	0.00534152	6.21875	2
5	0.00439572	6.35	2
8	0.00236648	4.5625	2
7	0.00294248	7.82143	2
8	0.00587611	6.21875	2
10	0.00448667	5.925	2
7	0.00653254	5.96429	2
5	0.00126509	8.75	2
11	0.00508633	3.36364	2
9	0.00513929	5	2
12	0.0031567	4.45833	2
7	0.00261799	7.71429	2
5	0.00383445	7.1	2
6	0.00421304	5.625	2
7	0.00210883	7.14286	2
5	0.00634159	8	2
10	0.00393545	3.2	2
11	0.00347101	4.36364	2
9	0.00126184	6.41667	2
10	0.0056184	3.05	2
9	0.00620878	4.55556	2
7	0.00891947	5.28571	2
8	0.00268747	6.125	2
14	0.00296326	3.48214	2
11	0.00600855	5.06818	2
5	0.00192694	9.35	2
8	0.00904649	4.5625	2
6	0.00302146	9.54167	2
6	0.00708625	9.04167	2
8	0.00278395	6	2
11	0.00232493	6.36364	2
10	0.00526314	4.65	2
6	0.00209628	8.33333	2
6	0.00219708	5.95833	2
7	0.00327295	8.35714	2
6	0.00103827	4.75	2
7	0.00643786	5.32143	2
7	0.00249668	7.75	2
10	0.00357935	6.525	2
10	0.00261205	5.35	2
5	0.00355958	3.4	2
9	0.00257727	7.75	2
8	0.00598295	4.59375	2
8	0.00206387	5.5625	2
7	0.00629123	4.82143	2
7	0.00268547	5.89286	2
6	0.000771002	6.5	2
5	0.0040925	6.8	2
9	0.00456934	5.44444	2
12	0.00555593	6.75	2
12	0.00424003	4.97917	2
5	0.000965024	5.55	2
6	0.00686057	7.375	2
10	0.00231662	5.975	2
10	0.00633621	2	2
5	0.00510926	4.95	2
8	0.00314609	5.59375	2
9	0.00364599	6.66667	2
7	0.00345899	7.89286	2
13	0.00133207	4.19231	2
6	0.00563748	7	2
5	0.00234736	8.55	2
7	0.00468584	7.89286	2
7	0.00473467	8.64286	2
8	0.00523016	5.65625	2
11	0.00169103	2.77273	2
4	0.00152868	6.125	2
9	0.00349421	4.30556	2
7	0.00584348	5.82143	2
6	0.00231909	6.79167	2
6	0.00523368	8.08333	2
7	0.00603548	6.75	2
8	0.00301209	5.96875	2
8	0.0064088	5.8125	2
5	0.0142537	7.6	2
7	0.002619	5.5	2
9	0.00804892	7.22222	2
7	0.00853366	6.17857	2
10	0.00135813	4.1	2
9	0.00692527	4.61111	2
7	0.00523772	7.10714	2
6	0.0083053	6.83333	2
10	0.00695719	4.65	2
7	0.00532145	5.21429	2
5	0.00370135	7.3	2
7	0.00776963	7.25	2
7	0.0047121	5.89286	2
7	0.00467528	5.75	2
8	0.00136859	5.53125	2
10	0.00897203	6.625	2
8	0.0081419	5.59375	2
9	0.00148481	4.41667	2
5	0.00601869	7.2	2
7	0.00423723	6	2
6	0.00696317	7.20833	2
7	0.00914103	7.57143	2
6	0.00481602	5.41667	2
7	0.00822098	6.17857	2
13	0.00139033	3.82692	2
11	0.00430901	4.38636	2
7	0.00621868	7.42857	2
5	0.00441733	9.25	2
5	0.00303694	8.55	2
5	0.00453523	9.3	2
6	0.00519679	10	2
6	0.00764395	8.25	2
17	9.50039e-05	1.98529	2
13	0.00074547	2.38462	2
11	0.000689305	2.84091	2
[truncated: 33,325 more rows]

## Sheet: source_data_figure1_panel_l
no. of saccades per minute	average slope	average duration	state
11	0.00207275	2.18182	2
10	0.00361708	2.1	2
11	0.00179597	1.90909	2
11	0.010386	2.31818	2
14	0.00408958	2.21429	2
11	0.00379424	2.47727	2
11	0.00277724	3.20455	2
11	0.00501132	2.52273	2
10	0.0044923	3.175	2
7	0.00352717	3.60714	2
8	0.0052517	4.1875	2
6	0.00338542	2.04167	2
4	0.00718777	2.75	0
12	0.00167915	2.5625	2
3	0.00995739	8.58333	0
11	0.00540539	3.09091	2
10	0.0120988	3.625	2
8	0.000908876	3.125	2
11	0.0056627	2.68182	2
7	0.0124105	5.17857	2
10	0.00109789	2.5	2
5	0.00054118	3.3	1
9	0.0087373	3.05556	2
2	1e-05	1.625	1
5	0.00410538	3.25	2
7	0.00323114	5.78571	2
7	0.0101806	3.07143	2
3	0.0191579	3.58333	0
5	0.00734092	4.7	2
1	0.00480255	5	0
6	0.00986017	2.58333	2
6	0.000496466	3.75	2
8	0.00414471	4.15625	2
6	0.00321476	4.58333	2
6	0.00234427	6.375	2
3	0.0114808	7.33333	0
4	0.000715712	1.625	1
7	0.00641753	4.21429	2
6	0.0026303	4.08333	2
8	0.00286232	3.65625	2
6	5.61998e-05	3.375	1
3	0.00145752	4.58333	1
3	0.00231983	4.33333	0
5	0.00767283	3.5	2
3	0.00528769	3.16667	0
1	0.00174587	6.25	0
4	0.0042005	4.1875	0
7	0.0025282	6.85714	2
4	0.00648827	4.0625	0
3	0.0023965	9.33333	0
2	0.00763725	3	0
3	0.00758525	7.08333	0
2	0.0047808	7	0
3	0.0032119	4.25	0
2	1e-05	1.375	1
3	0.00214306	2.33333	1
3	0.00473681	4.91667	0
3	0.00757774	5.25	0
2	0.00228062	10.75	0
2	0.00759318	9.75	0
5	0.00186237	3.9	2
2	0.00462794	4.375	0
5	0.00464828	3	2
5	0.00506971	3.2	2
2	0.00614191	7.625	0
0			3
2	0.00479213	6	0
5	0.00142544	3.95	2
3	0.00159656	4.75	1
3	0.00161005	17.6667	1
2	0.000323456	5.375	1
4	0.00442414	4.3125	1
7	0.0027175	6.92857	2
2	1e-05	1.5	1
4	0.000129052	3.5	1
1	0.0093742	11	0
2	0.0049644	1.875	0
6	0.00196834	6.125	2
6	0.00107374	7.08333	2
4	0.0048468	6.0625	2
5	0.00498707	6.1	2
3	0.00545575	5.16667	0
5	0.00734193	6.3	2
3	0.00672402	5.16667	0
6	0.00122169	4.29167	2
3	0.00181547	5.16667	1
4	0.00108669	5.25	1
3	0.0113665	3.66667	0
6	0.00894024	5.54167	2
4	1e-05	4.375	1
4	0.00267303	5	2
3	0.00494541	4.41667	0
2	0.0145841	2.5	0
4	0.00756701	4.1875	0
2	0.0125629	8.625	0
2	0.00413709	7.5	0
5	0.00286673	2.5	2
4	0.00161036	4.0625	1
5	0.000947784	5.55	2
6	0.00217487	6.25	2
3	0.00307268	6.91667	0
6	0.0113709	4.75	2
2	0.0019969	4.625	0
2	0.00217309	5.25	0
0			3
5	0.0101379	5.35	2
2	1e-05	0.625	1
3	0.00346652	5.08333	0
15	0.00292728	3.46667	2
6	0.00612251	3.54167	2
12	0.00882494	3.875	2
11	0.00289946	3.81818	2
14	0.00502963	3.57143	2
13	0.00531367	3.5	2
13	0.00510989	4.03846	2
13	0.00671037	4	2
10	0.00567996	3.8	2
11	0.00300674	3.65909	2
11	0.00498252	3.40909	2
13	0.00738896	3.82692	2
11	0.00378248	3.63636	2
9	0.00316889	4.75	2
12	0.00608064	4.95833	2
13	0.00648271	4.5	2
13	0.00291631	4.46154	2
11	0.00149472	4.20455	2
14	0.00299853	2.71429	2
9	0.000973019	2.66667	2
7	0.00700271	3.85714	2
10	0.00648062	4.25	2
10	0.00711587	3.475	2
9	0.00640032	4.30556	2
8	0.0056596	4.03125	2
7	0.00281039	6.07143	2
11	0.00497923	4.75	2
10	0.00317448	5.25	2
6	0.00548029	3.91667	2
11	0.00282179	4.06818	2
10	0.00284894	5.175	2
6	0.00154152	5.625	2
14	0.00390287	3.64286	2
14	0.00731039	3.75	2
11	0.00669406	4.5	2
13	0.0082924	3.44231	2
14	0.00541159	3.625	2
11	0.00415345	4.47727	2
10	0.00775541	6.15	2
10	0.00592447	5.35	2
12	0.00420843	4.85417	2
8	0.00520117	5.40625	2
12	0.00239437	4.22917	2
10	0.00580839	4.525	2
14	0.00413787	4.83929	2
10	0.0037557	5.325	2
10	0.00222869	4.575	2
10	0.00405589	4.95	2
10	0.00276879	4.9	2
9	0.00571616	4.47222	2
10	0.0060062	3.825	2
10	0.00419115	4.5	2
12	0.00621413	3.20833	2
10	0.00429894	4.35	2
10	0.0055712	4.625	2
14	0.00541789	4.17857	2
9	0.0015848	4.25	2
9	0.00206526	4.19444	2
12	0.00495393	3.70833	2
11	0.00246206	4.40909	2
12	0.00485267	3.72917	2
11	0.00228298	3.88636	2
11	0.00595891	3.77273	2
11	0.00636604	3.72727	2
10	0.00386096	4.65	2
11	0.00668137	4.02273	2
8	0.00301106	5.5	2
12	0.00422779	5.08333	2
7	0.00227143	6.57143	2
8	0.00221529	4.96875	2
4	0.00499133	3.8125	0
10	0.00148478	3.8	2
6	0.00129175	5.16667	2
8	0.00615971	4.6875	2
12	0.00753221	4.3125	2
6	0.0013249	7.875	2
8	0.00168614	4.71875	2
8	0.00099584	7.3125	2
9	0.00506494	4.75	2
9	0.00204915	3.86111	2
11	0.00583636	5.54545	2
6	0.00315151	6.33333	2
9	0.00323393	3.91667	2
7	0.00153283	5.60714	2
8	0.00663584	5.59375	2
13	0.00632276	4.90385	2
8	0.000815241	5.46875	2
11	0.00422037	4.18182	2
6	0.00699175	4.375	2
8	0.00764091	6.09375	2
6	0.00649329	6.04167	2
8	0.00441183	3.15625	2
4	0.00654777	4.625	0
8	0.00402697	5.9375	2
6	0.00345274	6.375	2
6	0.00483968	5.79167	2
8	0.00399263	7.78125	2
1	1e-05	0.5	1
2	0.00793009	11.25	0
5	0.00145303	6.5	2
6	0.0058308	6.70833	2
4	0.00662787	4.75	2
3	0.00327126	4.75	0
6	0.00639352	5.875	2
4	0.000648052	10.125	1
6	0.00944297	6.33333	2
9	0.00400897	3.86111	2
6	0.00327258	5.25	2
8	0.00459266	4.09375	2
7	0.00547054	6.57143	2
6	0.00257381	4.91667	2
3	0.00357533	11.0833	0
7	0.00364311	6.39286	2
3	0.00498616	7.08333	0
5	0.00262551	3.05	2
3	0.00186822	7.33333	1
3	0.00854398	7.58333	0
5	0.00733953	5.6	2
5	0.00958251	7.5	2
3	0.00204866	5.5	1
7	0.0063229	6.85714	2
5	0.00598415	3.95	2
6	0.00137613	5.45833	2
4	0.000578782	7.375	1
2	1e-05	9	1
6	0.000744236	5.79167	2
3	0.00334452	7.08333	0
7	0.00937616	6.71429	2
6	0.00934592	5.16667	2
2	0.00655323	5.75	0
4	0.00439231	6.8125	0
5	0.00345248	9.2	2
2	0.0104332	11.375	0
3	0.029829	5.41667	0
6	0.00144198	4.875	2
6	0.00349363	7.83333	2
7	0.00203501	7.92857	2
5	0.00167293	7.45	2
6	0.003093	6.5	2
7	0.00624487	4.5	2
4	0.00288707	10.1875	1
6	0.000724527	6.625	2
4	0.00150329	10.25	1
6	0.00500867	7.83333	2
5	0.00482689	8	2
7	0.0058174	6.5	2
6	0.00481799	8.16667	2
1	0.00120873	10	1
7	0.00551732	6.75	2
2	0.00315889	6.25	0
4	0.00367081	7.9375	0
0			3
2	0.00766607	9.25	0
4	0.00756394	5.5	0
8	0.00390662	7.46875	2
6	0.000860099	3.83333	2
3	0.000419776	8.91667	1
8	0.00562511	6.21875	2
5	0.00159469	6.2	2
8	0.00311356	4.90625	2
5	0.00364968	4.9	2
5	0.00901136	9.75	2
6	0.00337519	10.0833	2
4	0.00434862	10.9375	0
5	0.00306129	8.85	2
6	0.00408369	7.58333	2
5	0.00273619	5.1	2
5	0.006841	9	2
3	0.00488985	7.41667	0
6	0.00330599	7.75	2
6	0.00197635	9.33333	2
6	0.00776564	9.5	2
0			3
4	0.00242308	7.6875	2
4	0.00637068	8.0625	0
5	0.00771166	5.9	2
3	0.00448129	9.75	0
2	0.00570554	6	0
4	0.00140042	6.5	1
5	0.00397518	9.25	2
2	0.00632369	10.625	0
3	0.00327334	9.5	0
5	0.00263661	7.05	2
3	0.00514326	8.08333	0
4	0.00332716	7.4375	0
2	0.0046732	2.75	0
6	0.00756675	6.25	2
2	0.000996504	9.75	1
19	0.00211412	2.68421	2
16	0.00157016	2.23438	2
12	0.00374515	3.27083	2
19	0.0047977	2.5	2
9	0.0119163	3.02778	2
7	0.0130458	2.75	2
8	0.00436914	2.03125	2
11	0.00354918	3.90909	2
5	0.00812176	6.7	2
5	0.00692943	3.65	2
6	0.00404873	4.625	2
6	0.00478576	2.91667	2
8	0.00270713	2.75	2
10	0.00346072	4.95	2
11	0.00388944	2.81818	2
12	0.00640152	3.45833	2
9	0.00481659	2.75	2
10	0.00985817	4.75	2
10	0.011629	5.075	2
10	0.00183576	4.275	2
9	0.0141814	4.72222	2
11	0.0103227	4.63636	2
8	0.00906993	6.53125	2
6	0.0104572	8.125	2
11	0.00897312	5.70455	2
7	0.00373354	7.35714	2
7	0.00454714	8.39286	2
9	0.00921595	6.05556	2
9	0.00923157	6.52778	2
9	0.00815013	5.27778	2
10	0.0114181	4.25	2
8	0.00696111	7.125	2
4	1e-05	4.1875	1
6	0.00610672	4.66667	2
4	0.00135066	4.125	1
8	0.00341338	3.71875	2
9	0.00697544	5.25	2
6	0.0103108	7.375	2
9	0.00526789	6.47222	2
9	0.00729748	6.97222	2
8	0.00484929	7.28125	2
9	0.00471476	5.36111	2
6	0.00650587	9.125	2
6	0.00713601	10	2
8	0.005141	6.34375	2
10	0.0100597	6.1	2
7	0.00783387	6.25	2
10	0.00646155	5.025	2
8	0.00883625	7.40625	2
7	0.0117432	7.46429	2
7	0.00605185	6.82143	2
7	0.00871357	7.42857	2
5	0.00500065	9.15	2
6	0.00519431	9	2
10	0.0111152	4.05	2
7	0.00228506	5.17857	2
8	0.00565161	6.5	2
9	0.00402461	4.11111	2
8	0.00501855	5.9375	2
13	0.00835091	4.84615	2
6	0.00767909	6.41667	2
7	0.00834096	4.5	2
7	0.00777644	6.39286	2
7	0.00750914	5.46429	2
6	0.00852461	5.66667	2
11	0.00707698	5.31818	2
4	0.00711316	8.9375	0
7	0.00617604	8.57143	2
8	0.00555475	6.5	2
8	0.00858419	7.1875	2
6	0.00810825	7.875	2
7	0.00412514	8.46429	2
7	0.00484446	7.96429	2
6	0.00829096	9.66667	2
6	0.00616682	6.45833	2
6	0.00814281	8.875	2
8	0.00625012	6.5625	2
6	0.00431392	4.79167	2
1	0.00347571	23	0
6	0.00355625	2.625	2
5	0.00930725	2.6	2
7	0.0105492	5.46429	2
8	0.00730672	6.46875	2
5	0.0117387	7.3	2
5	0.009197	9.05	2
5	0.00706852	12.2	2
2	0.00645597	12.5	0
5	0.00770094	9	2
7	0.0107796	7.39286	2
5	0.00767295	9.95	2
5	0.00272747	11.35	2
6	0.00352681	10.2917	2
6	0.00550649	10.0833	2
4	0.00509981	14.875	0
4	0.00438063	11.875	0
6	0.00460468	10.5833	2
3	0.00354049	13	0
2	0.00543548	6.125	0
9	0.0055578	5.69444	2
5	0.00456502	8.9	2
5	0.00244253	5.95	2
5	0.002535	4.95	2
7	0.00448669	6.25	2
8	0.00514829	6.8125	2
7	0.00762297	8.03571	2
7	0.00556622	7.71429	2
7	0.00685068	8.32143	2
4	0.00707221	10.125	0
6	0.00720956	7.58333	2
6	0.00679734	8.83333	2
6	0.0046478	9.75	2
4	0.00730116	10.9375	0
6	0.00533377	7.66667	2
3	0.00241094	14.6667	1
7	0.00534518	4.10714	2
8	0.00758438	6.0625	2
6	0.00462378	8.41667	2
6	0.008009	8.04167	2
5	0.0080978	9.05	2
5	0.0106609	7.7	2
4	0.00266904	7.75	1
4	0.00691049	11.125	0
4	0.00771102	9.8125	0
8	0.00594406	7.40625	2
3	0.00670572	9.25	0
9	0.00678784	5.69444	2
6	0.00300887	5.20833	2
5	0.00708493	10.35	2
5	0.00952572	9.25	2
5	0.00635109	9.85	2
4	0.00825938	8.4375	0
3	0.00808429	9.5	0
2	0.00434721	8.75	0
7	0.00341249	10.5357	2
2	0.00128153	10	1
2	0.00747855	12.875	0
4	0.00566306	11.75	0
7	0.00570909	9.46429	2
5	0.00810356	9.75	2
5	0.00740524	11.25	2
3	0.00490928	18.25	0
4	0.00509153	7.625	0
6	0.00690579	8.66667	2
5	0.00476353	11.4	2
4	0.00455034	10.4375	0
4	0.00448175	8.625	0
3	0.00288754	14.5833	0
5	0.00550199	8.3	2
4	0.00388984	11.3125	0
1	0.00393579	14.5	0
3	0.00757619	12.4167	0
1	0.0014908	23.25	1
4	0.0127889	7.6875	0
2	1e-05	6.75	1
3	0.0053035	13.5	0
5	0.00626935	10.9	2
3	0.00219109	18.1667	1
5	0.00602556	8.75	2
6	0.00433988	8.54167	2
5	0.00353519	8.4	2
2	0.00463196	25.625	0
4	0.0058137	7.1875	0
3	0.00883928	9.75	0
2	0.0029617	10.375	0
5	0.00521019	7.25	2
5	0.00665366	8	2
6	0.00796829	9.70833	2
5	0.00393562	7.95	2
6	0.00739263	9.79167	2
3	0.00256577	7.16667	0
5	0.00373512	11.2	2
4	0.00695906	14.125	0
5	0.00250234	8.75	2
5	0.00607326	10.15	2
4	0.00535749	13	0
3	0.00501535	12.5833	0
4	0.0039156	8.8125	2
5	0.00744533	11.8	2
6	0.0069143	9.75	2
4	0.00139157	12.9375	1
6	0.00944184	9.83333	2
5	0.0089458	10	2
6	0.00483284	8.79167	2
4	0.00508468	17	0
3	0.00392987	10.6667	0
5	0.00351978	7.15	2
2	0.00292287	11.625	0
4	0.00519246	7	0
7	0.00440439	9.67857	2
10	0.0021747	4.675	2
6	0.00488637	5.08333	2
7	0.00152914	4.82143	2
10	0.00275795	4.875	2
9	0.00389979	3.77778	2
8	0.00216215	3.96875	2
10	0.00132353	3.175	2
10	0.00166458	3.475	2
10	0.00449268	5.175	2
8	8.87486e-05	3.5	1
5	0.000549771	9.5	1
8	0.000985646	5.03125	2
9	0.00257043	6.19444	2
9	0.00350293	5.66667	2
9	0.00195664	5.02778	2
10	0.00198191	5.35	2
9	0.00427343	4.38889	2
7	0.00379674	5.71429	2
7	0.00245057	4.5	2
10	0.00211803	5.775	2
11	0.00424291	3.81818	2
10	0.00329136	4.925	2
11	0.00369862	4.77273	2
8	0.00382879	6.96875	2
10	0.0060972	5.8	2
10	0.00435298	6	2
11	0.00680343	5.75	2
10	0.00368862	6.1	2
10	0.00484065	5.175	2
9	0.00437935	6.55556	2
9	0.0038841	6.52778	2
10	0.00377893	5.9	2
10	0.00386913	5.55	2
11	0.00449204	3.97727	2
11	0.00742341	2.79545	2
4	0.014864	3.3125	0
9	0.00645432	4.66667	2
8	0.00501813	5.6875	2
11	0.000917255	5.27273	2
6	0.00401253	3.79167	2
5	0.00434827	5.55	2
2	1e-05	2.75	1
7	0.00164324	3.53571	2
5	0.00254982	2.9	2
6	0.0116947	5.25	2
2	1e-05	9.5	1
12	0.00343698	4.33333	2
11	0.00314577	3.06818	2
6	0.00718675	2.91667	2
7	0.0105006	1.92857	2
6	0.00724259	3.08333	2
6	0.00638696	3.91667	2
6	0.00213565	7.125	2
7	0.00247434	5.46429	2
8	0.00465944	5.34375	2
8	0.00985234	3.9375	2
12	0.00148309	3.45833	2
9	0.00183196	5.94444	2
9	0.00238509	6.11111	2
7	0.000568537	7.21429	2
7	0.0016611	7.07143	2
8	0.00536173	5.9375	2
8	0.00584669	7.03125	2
7	0.00367854	6.67857	2
4	0.00207627	4.3125	2
5	0.00639481	4.25	2
7	0.00850461	5.75	2
7	0.0033414	3.78571	2
4	0.00130871	6.5625	1
4	0.00844866	7.1875	0
5	0.000433234	6	1
2	0.00604242	6.5	0
3	1e-05	1.5	1
1	0.0334414	8	0
9	0.00850341	4.38889	2
5	0.0036425	5.95	2
3	0.000385362	7	1
7	0.00499853	4.42857	2
3	0.000996832	4	1
6	0.00929571	2.54167	2
4	0.00878624	2.875	0
4	0.00404314	7.1875	2
5	0.00811956	3.85	2
6	0.00401282	9.33333	2
3	0.00493776	5.16667	0
5	0.00115328	9.75	1
3	0.00225799	9	0
3	0.000124746	14.6667	1
3	0.00639461	3.66667	0
4	3.70441e-05	9	1
3	0.00986135	5.16667	0
3	0.00252787	8.58333	0
2	1e-05	4	1
6	0.00745554	6.625	2
5	0.00171057	6.55	2
2	0.00158446	4.5	1
3	0.00326102	11.75	0
5	0.00279898	8.4	2
3	0.00438895	4.41667	0
2	0.00314396	15.5	0
5	0.00399861	9.15	2
5	0.00313572	11.2	2
5	0.00277449	9.6	2
3	0.00105751	8.25	1
3	0.00309513	12.75	0
3	0.0001082	10.4167	1
4	0.00305872	5.9375	2
3	0.00796648	1.83333	0
5	0.00129766	8.45	2
2	0.00308594	8.25	0
5	0.00522867	7.05	2
6	0.002285	5.83333	2
8	0.00490377	7.40625	2
4	0.0021732	6.4375	1
6	0.00385005	9.04167	2
6	0.00193742	4.95833	2
7	0.00127708	5.82143	2
5	0.00230553	11.5	2
5	0.00423349	10.5	2
4	0.00620523	9.5625	0
6	0.00547238	2.79167	2
4	0.00359085	8.625	0
2	1e-05	1.25	0
1	0.00213583	7	0
2	0.00331257	2.25	0
3	0.000636216	8.58333	1
4	0.00247208	4.0625	2
2	0.00891166	7.625	0
4	0.00281828	8.8125	1
5	0.00058534	6.35	1
5	0.00762797	8.45	2
2	0.00821674	5	0
2	0.00224074	6.25	0
6	0.00352151	7.70833	2
4	0.00542937	11.875	0
1	1e-05	1.75	1
4	0.000451512	6.375	1
6	0.0029625	8.79167	1
2	0.000493864	12	1
5	0.00120506	5.85	2
6	0.00192122	9.04167	2
5	0.00306509	5.25	2
1	0.00156884	20.75	1
3	0.0068426	16.75	0
2	0.00333307	9.625	0
1	0.00182111	12.25	0
19	0.00262379	2.53947	2
13	0.00918371	4.09615	2
16	0.00737667	3.64062	2
12	0.00461361	4.41667	2
16	0.00298107	2.53125	2
12	0.00531919	4.6875	2
11	0.00309303	5.36364	2
10	0.00310131	5.525	2
12	0.00301892	4.16667	2
15	0.00533358	3.43333	2
20	0.00305255	3.225	2
16	0.0040176	3	2
12	0.00498989	3.39583	2
12	0.00519202	4.5	2
14	0.00124983	3.80357	2
14	0.00530434	3.75	2
7	0.00752442	3.82143	2
18	0.00328879	4.5	2
13	0.000586393	4.15385	2
10	0.000265672	3.225	2
11	0.00612604	3.52273	2
7	0.00447665	4.92857	2
8	0.00363035	2.4375	2
17	0.00268493	4.01471	2
17	0.00481164	3.32353	2
11	0.00282729	4.65909	2
14	0.00278761	3.26786	2
12	0.00374545	3.3125	2
17	0.00424445	3.64706	2
17	0.000579683	2.54412	2
18	0.00538224	3.26389	2
18	0.00214394	2.29167	2
12	0.00149331	3.72917	2
15	0.0079306	3.8	2
11	0.00206552	4.97727	2
9	0.00467866	4.44444	2
11	0.00478916	3.90909	2
14	0.00658683	3.89286	2
9	0.0133406	3.69444	2
15	0.0025449	4.45	2
8	0.0061654	5.1875	2
12	0.00644271	4.4375	2
16	0.00578383	3	2
12	0.00429209	3.72917	2
12	0.00946413	3.77083	2
13	0.00354368	3.55769	2
12	0.00315381	3.20833	2
12	0.00431576	2.83333	2
11	0.00684457	4.47727	2
12	0.00827919	3.85417	2
10	0.00742716	3.475	2
4	0.00941412	9.4375	2
10	0.00070937	3.875	2
12	0.00610577	3.97917	2
7	0.00375876	5.28571	2
11	0.00861636	3.27273	2
11	0.00458771	4.29545	2
9	0.00581689	3.36111	2
9	0.00401493	4.05556	2
7	0.00618126	3.89286	2
21	0.00492183	2.89286	2
11	0.00563282	3.29545	2
6	0.00168871	7.41667	2
9	0.00336049	5.72222	2
11	0.0024051	3.11364	2
6	0.00303706	8.125	2
5	0.00209303	7.3	2
10	0.00795721	4.725	2
9	0.0052302	3	2
11	0.0100019	2.93182	2
8	0.00297582	4.75	2
10	0.00842734	2.65	2
6	0.006067	2.91667	2
11	0.00535832	4.61364	2
6	0.00593269	4.29167	2
8	0.00438552	5.65625	2
10	0.00516776	5.55	2
10	0.00412268	4.3	2
7	0.00128383	2.96429	2
9	0.00416151	4.55556	2
5	0.00661166	4.15	2
11	0.00334765	3.86364	2
11	0.0058289	3.43182	2
10	0.00272231	2.8	2
7	0.0142208	5.03571	2
9	0.00840614	4.44444	2
10	0.00591052	4.8	2
11	0.00606216	4.38636	2
3	0.00581307	3.91667	0
6	0.00480226	3.41667	2
5	0.00745692	6.05	2
12	0.00607742	4.8125	2
6	0.0124544	4.08333	2
7	0.0094679	4.53571	2
7	0.00578427	8.10714	2
5	0.00565733	7.9	2
3	0.00505929	3.58333	0
6	0.00482418	3.04167	2
5	0.000892594	8.25	1
8	0.0021271	2.90625	2
6	0.0177426	4.95833	2
3	0.00734758	4.58333	0
4	0.00344864	6	2
4	0.00032876	7.1875	1
13	0.00584037	3.38462	2
8	0.00237077	3.125	2
8	0.00594365	6.28125	2
7	0.00343716	4.67857	2
8	0.00852591	5.1875	2
2	0.000360886	7	1
6	0.00474969	3.45833	2
11	0.0057194	4.13636	2
6	0.00762943	6.625	2
11	0.0072594	4.63636	2
8	0.00904274	4.6875	2
9	0.00506678	5.52778	2
7	0.00289788	5.28571	2
8	0.0125814	3.875	2
6	0.00192946	5.83333	2
6	0.00485293	7.08333	2
6	0.00417011	4.79167	2
14	0.00360107	3.42857	2
8	0.00104963	4.875	2
8	0.00161506	3.71875	2
9	0.00426007	4.02778	2
9	0.00469633	4.52778	2
12	0.00655608	3.4375	2
6	0.00528275	6.20833	2
12	0.00288342	2.45833	2
12	0.00365984	3.14583	2
11	0.00312517	3.36364	2
7	0.00567109	4.03571	2
6	0.00253142	5.58333	2
6	0.007537	2.16667	2
8	0.00575722	4.8125	2
7	0.00751148	5.89286	2
6	0.00622408	4.83333	2
8	0.000494609	5.5	2
4	0.00423051	2.6875	0
6	0.00670779	9.33333	2
8	0.00399901	5.1875	2
7	0.00130199	4.35714	2
6	0.0124891	5.70833	2
9	0.00808358	4.91667	2
8	0.0142626	1.9375	2
5	0.00365514	4.35	2
3	1e-05	3.66667	1
12	0.00306716	3.89583	2
7	0.00334022	5.03571	2
9	0.00343788	3.83333	2
12	0.00829519	4.35417	2
9	0.00730035	3.83333	2
6	0.00232927	4.91667	2
8	0.00934803	6.125	2
5	0.00402579	4.25	2
3	0.00728914	10.6667	0
5	0.00399997	5.8	2
9	0.00438593	2.91667	2
7	0.00124654	5.89286	2
7	0.00552976	5.21429	2
5	0.00645782	8.25	2
6	0.0135732	7.04167	2
4	0.000523624	8.75	1
4	0.00122264	3.875	1
7	0.00357814	3.71429	2
13	0.00441187	3.78846	2
6	0.00294112	4.54167	2
8	0.00306448	4.78125	2
4	0.00295952	3.6875	2
5	0.00454951	2.35	2
9	0.00285434	4.55556	2
8	0.00347805	4.28125	2
7	0.0101798	5.14286	2
5	0.00495113	7.25	2
10	0.00831629	5.525	2
5	0.000508799	9.6	1
9	0.00476203	5.58333	2
5	0.0100371	7.45	2
5	0.0110004	5.45	2
8	0.00559404	4.75	2
6	0.00813858	8.125	2
8	0.00311832	3.09375	2
7	0.00650696	4.5	2
6	0.00873595	4.875	2
3	0.00363552	4.83333	0
1	1e-05	7	1
2	0.0107315	2.75	0
5	0.00873319	7.05	2
5	0.00346596	5.75	2
6	0.00715893	5.625	2
6	0.00551746	7.58333	2
1	1e-05	1.25	1
3	0.00739783	12	0
3	0.0110614	6.83333	0
3	0.00962478	5.25	0
9	0.00287688	4.52778	2
7	0.00684162	4	2
10	0.0042442	5.725	2
8	0.0038169	6.8125	2
5	0.000153522	4.6	1
8	0.00467292	4.6875	2
6	0.00469559	5.5	2
6	0.00232727	6.45833	2
5	0.00201038	5.8	2
1	1e-05	5	1
4	0.000399735	6.875	1
5	0.00650497	4.5	1
4	0.00385064	4.9375	2
5	0.00467867	4.85	2
7	0.00250999	5.60714	2
5	0.00526444	6.4	2
4	0.0025459	9	1
3	0.00225525	4.5	0
3	0.00610971	10.0833	0
6	0.00284991	3.83333	2
8	0.00776698	3.3125	2
4	0.00301042	5.5	2
10	0.00251195	4.275	2
9	0.00379659	5.55556	2
7	0.00492346	6.21429	2
10	0.00421904	4.05	2
9	0.00411482	4.69444	2
8	0.00242948	6	2
5	0.00458576	6.95	2
6	0.00689697	4.125	2
9	0.0105507	4.72222	2
11	0.00987691	4.15909	2
9	0.00635711	4.47222	2
9	0.00855057	4.91667	2
9	0.00958437	4.94444	2
9	0.0103366	6.77778	2
9	0.0152054	6	2
9	0.00987243	6.66667	2
14	0.0112355	5.44643	2
11	0.00472386	2.18182	2
10	0.00377766	4.175	2
9	0.0053903	4.30556	2
5	0.00119224	2.5	2
8	0.00702424	3.46875	2
10	0.00153041	3.75	2
9	0.00196206	3.72222	2
9	0.00300015	4.27778	2
9	0.00280704	3.33333	2
12	0.00175793	3.125	2
6	0.00782087	4.33333	2
8	0.0102425	3.125	2
10	0.00823844	3.55	2
10	0.0140822	3.85	2
9	0.00738085	5.91667	2
16	0.0024392	3.28125	2
9	0.00728064	4.13889	2
11	0.0045956	3.81818	2
12	0.00224293	4.77083	2
10	0.00265044	5.55	2
12	0.00192559	4.64583	2
10	0.00791876	4.1	2
9	0.0108516	4.83333	2
10	0.002836	3.975	2
10	0.00765227	4.075	2
11	0.00220812	2.77273	2
5	0.0023771	4.85	2
7	0.00426872	4.39286	2
9	0.00244369	3.72222	2
6	0.00226741	5.83333	2
8	0.0053986	4.4375	2
6	0.00661281	8.125	2
9	0.00790528	6.11111	2
10	0.00943021	5.425	2
11	0.0110842	5.22727	2
10	0.0146655	5.775	2
10	0.0109756	6.15	2
8	0.00682632	4.78125	2
10	0.0101022	3.175	2
11	0.00642631	3.34091	2
13	0.00290154	3.46154	2
11	0.00562578	4.31818	2
12	0.0169066	5.14583	2
13	0.00326803	3.46154	2
10	0.00717741	5.5	2
10	0.00970035	5.125	2
9	0.010329	5.61111	2
10	0.00709057	5.225	2
11	0.0100429	5.5	2
8	0.00610216	4.875	2
7	0.000920238	3.46429	2
8	0.00507914	5.53125	2
9	0.00485674	5.55556	2
12	0.00350942	4.60417	2
11	0.00684212	4.38636	2
11	0.00357746	4.40909	2
14	0.00412314	3.44643	2
12	0.00951879	3.54167	2
9	0.00475929	6.22222	2
12	0.00518395	4.9375	2
13	0.00567487	3.94231	2
20	0.00236928	2.3375	2
10	0.00117921	3.4	2
8	0.000723579	3.46875	2
9	0.00730138	4.75	2
12	0.00480259	4.375	2
11	0.00608476	5.95455	2
11	0.00385268	5.45455	2
0			3
0			3
0			3
0			3
0			3
0			3
0			3
7	0.0162434	3.21429	2
11	0.0019334	2.38636	2
9	0.00347024	3.63889	2
8	0.00258002	3.78125	2
3	0.00532501	4.66667	0
9	0.00335898	4.88889	2
11	0.00379329	4.81818	2
5	0.00232599	2.05	2
8	1e-05	2.78125	1
3	0.00209268	1.75	1
10	0.00411278	4.65	2
9	0.00553063	4.69444	2
5	0.00627708	6.55	2
10	0.00550461	5.05	2
4	0.00503485	3.0625	0
3	0.00907255	5.41667	0
3	1e-05	0.916667	1
0			3
1	0.000567289	6.25	1
0			3
0			3
0			3
0			3
4	0.0126343	6.9375	0
5	0.00760868	6.45	2
7	0.00523608	6.57143	2
5	0.00922022	4	2
3	0.00649651	4.08333	0
3	0.00563821	4.33333	0
0			3
4	0.00639683	2.3125	0
8	0.00426388	5.125	2
5	0.0034712	5.5	2
5	0.0166736	3.65	2
5	0.00355293	3.9	2
6	0.00531898	4.125	2
7	0.00553638	3.85714	2
7	0.0125405	4.25	2
9	0.00973051	5.66667	2
7	0.00419831	5.5	2
4	0.00957787	5.25	0
7	0.00385626	4.57143	2
5	0.00883645	5.5	2
4	0.0137415	5.75	0
8	0.00645513	2.625	2
11	0.00557137	3.68182	2
11	0.00578755	3.5	2
10	0.0130103	4.65	2
8	0.00986878	5.28125	2
8	0.0105531	3.96875	2
9	0.015714	5.86111	2
5	0.00906976	6.9	2
7	0.01774	4.35714	2
9	0.0111876	4.77778	2
8	0.0100703	5.9375	2
8	0.0109466	5.5625	2
7	0.00965315	6.71429	2
7	0.0165527	6.07143	2
8	0.0132826	4.75	2
5	0.0213969	5.9	2
8	0.0105126	5.15625	2
8	0.00960925	5.84375	2
1	0.00333839	28	0
0			3
0			3
1	0.0196268	5.25	0
6	0.00913883	5.83333	2
7	0.00683833	5.64286	2
7	0.00964779	6.46429	2
8	0.006952	7.09375	2
2	0.00236174	9.75	0
7	0.0040741	5.78571	2
9	0.00602687	6.13889	2
7	0.00759239	6.78571	2
8	0.00851463	7.1875	2
7	0.00683919	8.17857	2
9	0.0130273	7.22222	2
6	0.00909657	5.875	2
7	0.0112659	7.42857	2
8	0.00752947	6.8125	2
7	0.00835313	7.39286	2
8	0.0123332	6.21875	2
5	0.00730702	5.15	2
7	0.00568436	6.78571	2
8	0.00659379	6.1875	2
4	0.00880104	4.8125	2
5	0.00209164	4.35	2
6	0.00472788	4.95833	2
5	0.00620422	5.45	2
5	0.00785142	6.45	2
5	0.00760697	7.85	2
6	0.00956014	7.20833	2
6	0.00568339	7.83333	2
6	0.0114746	6.875	2
4	0.0007673	7.8125	1
6	0.00717907	7.125	2
7	0.00741361	6.46429	2
5	0.00471031	6.45	2
6	0.00751105	6	2
5	0.00636996	7.75	2
7	0.00652908	5.10714	2
7	0.00400803	4.78571	2
5	0.00338461	2.85	2
6	0.0030558	4.25	2
6	0.00694348	5.33333	2
8	0.00675392	6	2
3	0.00558628	11.5	0
7	0.00813088	7.10714	2
10	0.00306423	4.8	2
6	0.00357777	5.29167	2
6	0.00206414	4.08333	2
6	0.011508	4.54167	2
4	0.00722942	4.9375	0
4	0.00450366	5.75	0
2	0.00201248	4.875	0
6	0.00308543	5.66667	2
6	0.00865592	7.70833	2
6	0.00579093	5.29167	2
5	0.00448686	4.95	2
4	0.00683024	6.1875	0
7	0.00906108	6.46429	2
3	0.00868071	9.16667	0
6	0.00514396	5.5	2
5	0.0117587	9.75	2
3	0.0147408	6	0
1	0.00168781	9.75	0
4	0.00210557	4.75	1
0			3
2	1e-05	1	1
0			3
4	0.0106653	2.9375	0
2	1e-05	0.875	1
0			3
6	0.00389514	4.41667	2
8	0.00826612	3.9375	2
5	0.00780946	6.9	2
3	0.0062931	6	0
9	0.00590078	5.13889	2
6	0.0107922	6.58333	2
8	0.00870195	7.78125	2
7	0.0112494	7.67857	2
7	0.0102217	7.07143	2
7	0.00760082	7.89286	2
6	0.00699168	6.95833	2
6	0.00838993	8.70833	2
6	0.00565042	7.58333	2
6	0.00646479	5.91667	2
6	0.00823615	6.58333	2
6	0.00843498	7	2
6	0.00671272	8.58333	2
5	0.0143691	8.6	2
5	0.00821593	7.4	2
4	0.00663239	6.4375	0
1	1e-05	0.5	1
4	0.00562422	5.4375	0
1	0.00508216	10	0
6	0.00533788	6.95833	2
6	0.0109057	5.95833	2
4	0.00360505	8.25	2
6	0.0074596	8.58333	2
5	0.0118236	8.65	2
3	0.0179915	7.75	0
5	0.00763735	5.95	2
3	0.00563338	5	0
4	0.00661023	7.0625	0
6	0.0032524	6.04167	2
6	0.00709827	7.33333	2
4	0.00339181	5.3125	2
5	0.00477257	6.05	2
6	0.0103356	7.79167	2
6	0.00819387	7.41667	2
6	0.00773251	5.04167	2
7	0.00504084	3.78571	2
3	0.00888516	13.6667	0
6	0.00334929	7.66667	2
6	0.00530254	8.25	2
6	0.00576084	7.125	2
7	0.00525449	6.64286	2
5	0.00699384	5.7	2
5	0.00968382	8.45	2
6	0.00480907	8.45833	2
4	0.00853668	8.4375	0
2	0.00281354	10.375	0
3	0.000588954	3.08333	1
11	0.00349577	4.34091	2
10	0.00514388	5	2
12	0.0036939	3.625	2
12	0.00320855	3.5625	2
11	0.00392248	4.25	2
11	0.00359084	4.38636	2
11	0.00308547	4.25	2
11	0.00332502	4.45455	2
8	0.00632154	5.90625	2
12	0.000945875	3.25	2
12	0.00467726	4.875	2
8	0.00484056	3.15625	2
7	0.0059703	3.92857	2
5	0.000629624	2.45	1
11	0.00396457	4.77273	2
15	0.00147886	2.98333	2
10	0.00171991	2.9	2
11	0.000663166	3.70455	2
9	0.00146279	4.77778	2
6	0.00414013	3.25	2
8	0.00573369	4.4375	2
8	0.00195823	3.875	2
8	0.00252166	5.625	2
10	0.00636039	2.9	2
8	0.00337053	5.5625	2
9	0.00290557	4.5	2
8	0.00104669	4.8125	2
13	0.00397777	4.28846	2
10	0.00336248	3.35	2
7	0.00168941	3.46429	2
10	0.0027577	3.55	2
10	0.00318349	4.375	2
8	0.00227553	4.40625	2
7	0.00155064	6.85714	2
11	0.00371189	3.52273	2
15	0.00391841	4.06667	2
6	0.00239309	6.79167	2
10	0.00426001	4.6	2
10	0.00274238	2.925	2
14	0.00403747	2.91071	2
5	0.0143096	4.55	2
11	0.00311135	4.22727	2
9	0.00132279	4.05556	2
12	0.00527186	3.39583	2
9	0.00881034	4.05556	2
7	0.00173975	4.67857	2
10	0.00117125	3.425	2
6	0.00756155	4.08333	2
10	0.00587206	4.75	2
10	0.00363295	4.925	2
10	0.00165474	4.075	2
8	0.00387777	4.125	2
6	0.00829681	3.75	2
8	0.00102197	3.15625	2
9	0.00437977	3.72222	2
6	0.0027794	3.91667	2
6	0.00176057	3.375	2
11	0.00283381	2.47727	2
8	0.00160817	2.15625	2
3	0.00390134	3	0
13	0.00283621	2.94231	2
6	0.00156431	3.33333	2
9	0.00101368	4.83333	2
7	0.000139194	2.53571	1
6	0.00458936	6.08333	2
7	0.00789463	4.07143	2
9	0.000409007	2.83333	2
12	0.00127505	3.20833	2
5	0.00133973	6.5	2
3	0.0020791	2.33333	1
7	0.00676877	6.42857	2
7	0.000451785	5.10714	2
11	0.00705098	4.13636	2
5	0.00941195	4.9	2
9	0.00135193	3.86111	2
11	0.00551579	4.75	2
9	0.00303973	2.94444	2
5	0.00829096	2.25	2
5	0.00343362	2.8	2
3	0.00164302	9.66667	1
10	0.00123612	2.925	2
3	0.00833446	3.91667	0
3	0.00268912	2.16667	1
9	0.00681117	3.66667	2
5	0.00483397	3.1	2
10	0.0017652	4.75	2
2	0.0113935	4	0
9	0.00400029	5.97222	2
11	0.00549964	3.36364	2
10	0.00534711	4.975	2
10	0.00670906	2.15	2
8	0.0063089	1.84375	2
11	0.00523094	3.68182	2
10	0.00456857	5.375	2
9	0.00179404	4.47222	2
7	0.00294176	3.96429	2
6	0.00539923	3.5	2
10	0.00303215	3.75	2
9	0.0030184	2.5	2
13	0.00403666	4.11538	2
8	0.00481483	4.5	2
10	0.00198754	2.475	2
6	0.00648809	3.33333	2
4	0.0053042	6.9375	0
6	0.00395868	3.25	2
2	0.00641395	3.5	0
6	0.0113555	5.70833	2
5	0.00468595	6.15	2
5	0.00253843	5.2	2
7	0.00181089	7.21429	2
8	0.00595826	4.9375	2
7	0.00567195	4.10714	2
8	0.00138331	3.34375	2
2	0.00668875	5.75	0
6	0.00136286	3.95833	2
2	0.00255344	6.25	0
4	0.00381275	4.625	2
7	0.000297572	4.5	2
5	0.00347878	4.8	2
4	0.00604437	8.8125	0
3	0.00764958	6.25	0
3	0.000437301	11.75	1
3	0.00224569	8.58333	0
2	0.000806513	5.875	1
5	0.00275217	3.25	2
3	0.00270172	18.8333	1
9	0.00246962	3.63889	2
7	0.00110961	3.82143	2
5	0.0026467	3.8	2
3	0.00342592	2.75	0
5	8.63309e-05	4	1
4	1e-05	2.4375	1
6	0.00148474	4.375	2
6	0.00305719	5	2
4	0.00203085	5.125	1
4	0.00177807	2.75	1
12	0.00494914	4.0625	2
5	0.00135648	3.55	2
6	0.00205796	1.625	2
6	0.0034332	4.75	2
6	0.00194845	5.25	2
3	0.00112816	4.25	1
4	0.00226903	4.3125	2
5	0.00247649	6.45	2
7	0.00367066	4.57143	2
4	0.00166356	7.9375	1
7	0.00815435	3.17857	2
5	0.00164246	8.6	2
5	0.0147852	3.4	2
2	0.000547894	9	1
6	0.00309845	5.41667	2
5	0.000204725	1.65	1
5	0.0114965	3.65	2
4	0.00176081	3	1
5	0.00660973	9.25	2
6	0.000310565	2.875	1
4	0.00233254	2.25	1
8	0.00345729	5.875	2
5	0.00218255	6.8	2
5	0.00267908	8.85	2
5	0.00558648	8.2	2
6	0.00142361	10.8333	2
3	0.0019194	6.5	1
8	0.00350715	6.53125	2
4	0.0118879	6.3125	0
12	0.00091783	3.125	2
12	0.00319076	3.75	2
12	0.002237	3.85417	2
9	0.00474657	6.08333	2
12	0.00336524	4.91667	2
12	0.00315601	4.60417	2
11	0.00880267	4.72727	2
10	0.00422737	5.1	2
12	0.00302695	4.95833	2
13	0.00495947	4.40385	2
11	0.0036307	3.88636	2
13	0.00493213	3.76923	2
9	0.00410474	4.63889	2
13	0.00732545	4.44231	2
13	0.00443154	4.61538	2
14	0.00226829	2.89286	2
14	0.00280727	3.75	2
12	0.00107811	4.20833	2
13	0.0016122	4.30769	2
13	0.00392809	4.03846	2
13	0.00686651	3.17308	2
13	0.0063487	3.48077	2
14	0.00333184	3.76786	2
11	0.00380511	5.27273	2
14	0.00466976	3.53571	2
11	0.00461672	4.45455	2
11	0.00398993	5.54545	2
12	0.00290316	4.89583	2
16	0.00249382	3.40625	2
15	0.00288277	3.53333	2
14	0.00321243	4.10714	2
14	0.00491376	4.01786	2
14	0.00194943	4.01786	2
12	0.0024232	4.0625	2
14	0.00416438	4.08929	2
10	0.00619671	5.7	2
13	0.00366166	4.13462	2
13	0.00625501	4.36538	2
12	0.00329803	4.3125	2
13	0.00318258	3.28846	2
2	0.00127258	13.625	1
14	0.0053348	4.07143	2
13	0.00355072	4.28846	2
8	0.00374876	4.78125	2
8	0.0114595	4.1875	2
12	0.00470227	3.89583	2
12	0.0028943	3.70833	2
11	0.00159721	3.36364	2
12	0.00549004	3.9375	2
12	0.00210878	4.39583	2
12	0.00399526	3.91667	2
12	0.00251496	3.375	2
12	0.00379498	3.52083	2
9	0.0112058	3	2
14	0.00838079	3.96429	2
12	0.005038	4.58333	2
12	0.00406465	4.91667	2
13	0.00540482	4.73077	2
12	0.00295419	5.02083	2
11	0.00547019	5.36364	2
9	0.00398229	5.41667	2
12	0.00737783	3.91667	2
12	0.00482167	4.66667	2
11	0.00654795	5.5	2
11	0.00599457	5.13636	2
11	0.00494205	5.40909	2
10	0.00513771	5.7	2
11	0.00382214	4.59091	2
12	0.00445921	4.625	2
12	0.00385172	4.10417	2
15	0.00330285	3.48333	2
11	0.00451624	4.81818	2
13	0.00792559	4.75	2
11	0.00521517	5.15909	2
12	0.00667064	5	2
10	0.00622784	5.1	2
12	0.00679608	4.41667	2
11	0.00701337	3	2
9	0.00571541	4.02778	2
11	0.00467874	3.34091	2
9	0.00766092	4.80556	2
11	0.00716512	4.56818	2
12	0.00416553	5.08333	2
10	0.00625377	5.2	2
12	0.00354391	4.66667	2
11	0.00400304	5.31818	2
10	0.00277988	5.45	2
11	0.00421521	5.18182	2
10	0.00135526	6.1	2
12	0.00412628	4.375	2
11	0.00355541	5.15909	2
11	0.00350165	5.29545	2
12	0.00500935	4.60417	2
10	0.00735266	5.45	2
9	0.00616636	4.69444	2
11	0.00929631	4.90909	2
13	0.00286478	3.25	2
11	0.00272883	3.72727	2
12	0.0030913	3.66667	2
7	0.00468466	5.10714	2
14	0.00464477	4.05357	2
7	0.00471002	3.32143	2
9	0.00412413	3.88889	2
9	0.0065748	5.02778	2
13	0.00203463	3.26923	2
10	0.00455541	5.1	2
13	0.0039307	6.65385	2
0			3
6	0.00268519	5.58333	2
2	0.00107566	2.125	1
2	0.00639699	9.625	0
7	0.00383942	5.21429	2
8	0.00352831	4.65625	2
9	0.00577413	4.77778	2
9	0.00691664	5.27778	2
11	0.0054484	4.70455	2
8	0.00439668	5.875	2
11	0.00679448	4.15909	2
9	0.00475525	4.69444	2
9	0.00382396	5.5	2
4	0.00181565	5.5	1
9	0.00487648	5.02778	2
8	0.00870091	3.15625	2
10	0.00579324	5.6	2
10	0.00710286	4.9	2
10	0.00373681	4.925	2
11	0.0068576	5.40909	2
10	0.00259023	4.9	2
10	0.00321041	4.35	2
10	0.00683864	5.975	2
9	0.00385557	6.19444	2
10	0.00554129	5.825	2
10	0.00512862	4.7	2
10	0.00542586	4.525	2
11	0.00713694	5.56818	2
6	0.00590358	9.54167	2
4	0.00973598	4.875	0
5	0.00599939	2.75	2
3	0.00570679	3.58333	0
7	0.00357525	4.57143	2
8	0.00301844	4.875	2
13	0.00340582	3.51923	2
12	0.00989931	4.33333	2
8	0.00370156	5.53125	2
11	0.00368241	4.95455	2
9	0.00558994	5.30556	2
10	0.00643638	4.9	2
9	0.00232793	5.38889	2
10	0.00409548	5.6	2
11	0.00371591	5.86364	2
10	0.00459445	4.45	2
9	0.00636359	5.16667	2
9	0.00541669	6.19444	2
3	0.00633703	5	0
11	0.00300437	5	2
7	0.00159811	4.71429	2
7	0.00638293	3.35714	2
5	0.00537879	3.45	2
10	0.00779281	4.85	2
9	0.00464041	5.05556	2
9	0.00396983	6.77778	2
8	0.00393189	5.53125	2
7	0.00701769	6.42857	2
12	0.00432983	3.22917	2
10	0.00170204	3.875	2
5	0.0108391	4.25	2
7	0.00522689	4.82143	2
8	0.00790753	3.625	2
8	0.00605096	4.78125	2
10	0.00722372	4.45	2
6	0.00540329	4.625	2
5	0.00141941	5.5	2
6	0.00039716	5.91667	2
4	7.61495e-05	3.8125	1
10	0.00331305	3.525	2
6	0.00274933	5.83333	2
8	0.00772393	6.625	2
9	0.00388465	5.91667	2
9	0.006513	5.38889	2
8	0.0052357	6.5	2
4	0.000695979	4.5625	1
9	0.00156153	3.83333	2
12	0.00154809	3.08333	2
9	0.0023765	3.91667	2
11	0.0051201	3.65909	2
6	0.00537237	4.20833	2
7	0.00296168	6.82143	2
9	0.00716453	6.33333	2
7	0.00571345	5.46429	2
10	0.00252549	3.3	2
12	0.00626744	3.08333	2
10	0.00860599	4.525	2
7	0.00421851	6.82143	2
9	0.0069942	7.16667	2
9	0.00939378	4.72222	2
10	0.00235275	4.15	2
9	0.00459047	6.13889	2
9	0.00370618	5.16667	2
10	0.0065816	4.125	2
4	0.00124686	4.4375	1
9	0.00165459	4.08333	2
11	0.00480336	5.36364	2
8	0.00923703	5.65625	2
10	0.00586498	6.425	2
6	0.00512871	5.41667	2
8	0.00420422	3.65625	2
7	0.00639726	4.28571	2
11	0.00534428	4.36364	2
9	0.00669258	4.38889	2
10	0.00365083	4.175	2
8	0.00659063	3.09375	2
11	0.00473467	3.13636	2
5	0.00557478	4.05	2
10	0.000832493	3.65	2
10	0.004396	4.75	2
8	0.00698021	5.09375	2
9	0.00270829	3.63889	2
8	0.00712015	5.625	2
9	0.00636269	4.58333	2
7	0.00133741	4.17857	2
8	0.00371688	5.125	2
9	0.00399076	4.86111	2
8	0.00467588	4.6875	2
6	0.00578006	3.25	2
9	0.0101495	5.55556	2
10	0.00509176	5.65	2
8	0.00434849	6.90625	2
9	0.00688492	6.72222	2
8	0.0106061	6.5	2
9	0.00397155	6.22222	2
9	0.00893728	6.61111	2
8	0.00379725	6.375	2
8	0.00750135	6.75	2
8	0.00202911	5.8125	2
8	0.00260568	4.21875	2
9	0.00213826	5.33333	2
12	0.00405968	3.875	2
5	0.00983524	4.25	2
7	0.00492949	5.10714	2
4	0.00361351	7	0
8	0.00622632	6.90625	2
8	0.00475719	7.53125	2
8	0.00395712	6	2
9	0.0076778	5.75	2
9	0.00617016	6.94444	2
9	0.00763122	4.94444	2
3	0.00299024	3.41667	0
5	0.0047661	4.55	2
7	0.0048285	3.89286	2
7	0.00382153	5.60714	2
7	0.00478792	4.92857	2
9	0.00588486	5.75	2
7	0.00380081	5.82143	2
9	0.00152877	4.69444	2
7	0.00667512	5.57143	2
8	0.00460869	6.34375	2
8	0.00212514	6.15625	2
6	0.0122854	5.54167	2
8	0.00542859	6	2
8	0.00575014	6.0625	2
5	0.000377148	4.85	1
6	0.00153957	6	2
7	0.00429068	7.46429	2
6	0.00474226	4.625	2
9	0.00822659	5.97222	2
6	0.0050135	8.75	2
6	0.00351922	8.04167	2
7	0.00562355	7.82143	2
8	0.00720687	5.90625	2
6	0.00542703	8.54167	2
8	0.00469209	7.6875	2
8	0.00627482	7.8125	2
6	0.00330467	8.16667	2
10	0.00459483	5.975	2
5	0.00150509	6.35	2
8	0.00159127	3.84375	2
3	0.0125181	8.58333	0
8	0.00247095	5.34375	2
7	0.00436727	7.64286	2
7	0.00518612	5.46429	2
5	0.00552242	4.95	2
9	0.0013857	4.41667	2
9	0.00272045	5.33333	2
6	0.0119787	5.95833	2
5	0.000485705	5.4	1
7	0.00166606	4.14286	2
6	0.000973158	4.91667	2
6	0.00187639	4.25	2
9	0.00183064	4.91667	2
8	0.00208595	6.46875	2
5	0.00602862	4.75	2
4	0.000513235	4.3125	1
6	0.0021655	5.5	2
7	0.00545236	5.96429	2
8	0.00683911	7.09375	2
8	0.00711014	6.75	2
8	0.00582689	5.0625	2
8	0.0039807	3.8125	2
9	0.00361279	3.88889	2
3	1e-05	4.5	1
6	0.00843313	7.875	2
8	0.0060565	6.6875	2
7	0.00680325	8.17857	2
5	0.00784361	8.6	2
5	0.0109767	6.35	2
5	0.00605836	8.1	2
2	0.000641894	8	1
2	0.00324395	7	0
3	0.00213327	3.75	1
7	0.0051279	6.25	2
7	0.00290575	5.64286	2
6	0.00565101	7.375	2
5	0.00937285	9.05	2
7	0.00686452	7.14286	2
7	0.00711085	7.89286	2
8	0.00652607	6.90625	2
6	0.00804764	9.41667	2
7	0.00737419	7.25	2
6	0.00948312	9	2
6	0.01041	9.41667	2
4	0.00768337	14.5625	0
7	0.00391103	7.64286	2
7	0.0079038	8.07143	2
7	0.00609629	7.28571	2
7	0.00415037	6.46429	2
7	0.0078802	8	2
7	0.00504839	8.07143	2
6	0.00669945	9.125	2
5	0.00504802	11.8	2
6	0.00767064	13	2
4	0.0035425	11.75	0
7	0.00333156	6.92857	2
7	0.00333718	6.53571	2
8	0.00324545	5.375	2
8	0.0056862	7.84375	2
5	0.00289978	3.8	2
7	0.00423494	4.28571	2
8	0.00651339	4.1875	2
6	0.00560177	6.66667	2
7	0.00498974	6.17857	2
5	0.00629187	7.15	2
6	0.00470966	5.875	2
5	0.00563613	8.4	2
7	0.00426859	7.92857	2
7	0.0100921	7.71429	2
9	0.00358485	4.94444	2
14	0.00455988	2.96429	2
12	0.00384769	3.52083	2
11	0.00373404	4.61364	2
10	0.00450505	6	2
10	0.0062478	5.425	2
9	0.0047829	6.80556	2
10	0.00342006	6.3	2
9	0.00716794	6.55556	2
8	0.00463253	10.125	2
4	0.00779034	8.9375	0
6	0.00789323	9.375	2
8	0.00642543	7.46875	2
7	0.00655053	7.28571	2
8	0.00811968	7.0625	2
7	0.00715036	7.78571	2
8	0.0065231	5.78125	2
8	0.00466166	8.375	2
6	0.00465176	8.41667	2
5	0.00815177	11.6	2
8	0.00439166	6.875	2
4	0.00539245	10.6875	0
8	0.010197	5.78125	2
6	0.00900422	8.875	2
7	0.00950444	8	2
8	0.00984021	7.875	2
8	0.00444094	7.03125	2
7	0.00687905	7.82143	2
6	0.00577002	10.4167	2
7	0.00517603	8.07143	2
7	0.00668531	8.57143	2
7	0.00837309	8.17857	2
7	0.00875471	8.21429	2
4	0.00745678	14.875	0
5	0.00984489	9.75	2
6	0.00936583	9.75	2
6	0.00733222	9.16667	2
7	0.00547359	9.03571	2
6	0.00549442	6.70833	2
6	0.00658143	10.375	2
7	0.00710882	8.92857	2
4	0.00771122	12.25	0
6	0.00681377	8.16667	2
7	0.00795552	8.92857	2
6	0.00587233	9.33333	2
7	0.00806638	9.10714	2
6	0.00606332	9.16667	2
5	0.00773809	11	2
5	0.00643027	11.4	2
6	0.00527193	10.1667	2
4	0.00503778	15.875	0
5	0.00924036	11.6	2
5	0.00768292	14.75	0
5	0.00598351	6.5	2
5	0.00655251	9.95	2
7	0.00803417	7.57143	2
6	0.00894119	9.625	2
6	0.00835623	9.08333	2
6	0.00727745	8.875	2
6	0.00642388	8.83333	2
5	0.00745663	11.3	2
6	0.0048634	8.95833	2
6	0.00510465	7.58333	2
6	0.00561319	11.1667	2
6	0.00564233	8.58333	2
7	0.00478835	7.17857	2
6	0.00794633	9.33333	2
6	0.00477776	8.58333	2
7	0.00689544	7.78571	2
6	0.00821013	9.33333	2
7	0.00603807	8.60714	2
6	0.00504393	9.54167	2
4	0.00352051	14.625	1
5	0.00231925	12.7	1
7	0.00415333	8.28571	1
4	0.00687502	12.25	1
7	0.00548575	7.57143	1
8	0.00550128	6.375	1
7	0.00472299	7.60714	1
8	0.00395005	8.09375	1
6	0.00528758	8.5	1
9	0.00414549	6.94444	1
6	0.00742475	8.41667	1
7	0.00548464	8.10714	1
7	0.00564557	8.78571	1
7	0.00621463	10.4286	1
5	0.00476627	8.95	1
6	0.00446285	10.7083	1
5	0.00575286	9.5	1
6	0.00463182	9.5	1
6	0.00539801	9.25	1
6	0.00500348	9.66667	1
5	0.00487545	10.75	1
6	0.00469193	8.375	1
8	0.00431479	6.21875	1
6	0.00572237	9.04167	1
7	0.00589028	8.21429	1
6	0.00702456	8.29167	1
6	0.00725597	9.54167	1
8	0.00576758	6.71875	1
6	0.00588744	9.08333	1
6	0.00393519	7.79167	1
7	0.00413899	7.42857	1
7	0.00345488	8.46429	1
7	0.00562253	9.28571	1
8	0.00495915	6.125	1
8	0.00599925	4.9375	1
7	0.0060817	5.03571	2
6	0.00564125	8.54167	2
7	0.00525883	9.17857	2
6	0.00535113	9.75	2
6	0.00558059	8.75	2
8	0.00683869	7.15625	2
6	0.00923104	10	2
4	0.00651918	12.5625	0
7	0.00387087	7.71429	2
5	0.00558007	10.1	2
7	0.00969453	8.85714	2
5	0.00873387	10.55	2
5	0.00891758	9.75	2
5	0.0066166	10.35	2
7	0.0056286	8.71429	2
6	0.00518798	9.125	2
4	0.00467018	8.4375	0
6	0.00657546	9.75	2
7	0.00717562	8.78571	2
6	0.0089407	8.91667	2
7	0.00567906	8.5	2
5	0.00846903	10.05	2
6	0.00454149	8.79167	2
7	0.00513707	7.75	2
5	0.00817188	8.3	2
6	0.00783157	8.25	2
5	0.00551048	10.9	2
6	0.00459824	11.25	2
6	0.00770638	7.45833	2
5	0.00578589	11.5	2
4	0.00531887	12.25	0
6	0.00627261	10	2
3	0.00572239	18.5	0
5	0.00695839	10.2	2
5	0.00294753	7.8	2
6	0.00341553	7.83333	2
6	0.00497537	7.25	2
6	0.00366366	7.375	2
6	0.00678294	8.79167	2
6	0.00454662	9.79167	2
7	0.00625172	8.17857	2
7	0.00892565	8.57143	2
6	0.00897905	8.79167	2
5	0.00488105	10.75	2
7	0.00499651	8.03571	2
7	0.00666243	6.10714	2
5	0.00216888	9.6	2
7	0.00588213	9.75	2
5	0.00461461	9.55	2
5	0.00515925	10.65	2
5	0.00449255	11.15	2
5	0.00640634	9.7	2
5	0.00537679	7.85	2
6	0.00582044	10.625	2
5	0.00487985	11	2
6	0.00419163	7.91667	2
5	0.00308742	8.2	2
5	0.00596299	10.25	2
5	0.00494509	10.95	2
6	0.00527279	10.4167	2
5	0.00360235	10.1	2
5	0.0045972	13.7	2
4	0.00489642	8.875	0
5	0.00232354	8.9	2
5	0.00780697	7.8	2
2	0.00138069	29.25	1
3	0.00320583	5.91667	0
5	0.00425159	6.95	2
5	0.00671122	9.8	2
3	0.00168534	15.5833	1
5	0.00358262	10.35	2
4	0.00436516	11.625	0
5	0.00644082	11.25	2
6	0.00258211	7.08333	2
3	0.00476443	17.1667	0
5	0.00594929	10.4	2
4	0.00433313	18.3125	0
0			3
4	0.00497033	12.375	2
6	0.00454946	4.95833	2
6	0.00467256	3.875	2
6	0.00252018	7.54167	2
6	0.00642813	9.54167	2
5	0.00389111	10.2	2
5	0.0040514	9.75	2
5	0.00535626	10.5	2
3	0.00665448	8.75	0
3	0.00506707	11.5833	0
6	0.00420467	10.7917	2
7	0.00649299	8.57143	2
4	0.00468562	21.9375	1
0			3
2	0.0011674	3.75	0
5	0.00621344	7.15	2
5	0.00325237	8.05	2
4	0.0036473	8.5	0
4	0.00637637	9.375	0
5	0.00277681	8.9	2
4	0.00424897	6.125	0
4	0.00586328	6.9375	0
4	0.00712619	9.375	0
6	0.00731546	6.70833	2
6	0.00531656	7.875	2
4	0.00473356	10.5	0
4	0.00824465	12.6875	0
5	0.00718152	6	2
3	0.00497836	11.5	0
3	0.00303352	14.5833	0
3	0.0134212	12.3333	0
6	0.00399757	8.58333	2
2	0.0093924	10.5	0
4	0.0036189	13.625	0
3	0.0049721	11.75	0
4	0.00294628	4.5625	2
3	0.00518432	18.5	0
4	0.00362953	9.375	0
3	0.00811026	13.75	0
4	0.0062881	9.1875	0
3	0.0113545	10.0833	0
6	0.00480576	7.5	2
4	0.00821325	8.125	0
4	0.00693138	13.3125	0
4	0.00467993	11.5	0
2	0.00311892	6.25	0
0			3
3	0.00200028	5.33333	1
7	0.00210759	3.78571	2
6	0.00460228	6.16667	2
2	0.00426688	8.875	0
5	0.00915141	9.4	2
2	1e-05	4	1
2	0.00181404	7	0
0			3
2	0.000954601	5.875	1
2	0.0066449	7.25	0
3	0.00445738	3.66667	0
5	0.00435205	7.7	2
4	0.00273862	4.75	2
4	0.00306442	10.375	0
3	0.00649725	9.91667	0
2	0.00587843	2.125	0
3	0.00138853	21.6667	1
4	0.00109707	2.8125	1
5	0.00467524	7.35	2
5	0.00578199	9.55	2
4	0.00381872	7.8125	0
5	0.00530488	6.4	2
5	0.00399305	9.35	2
4	0.00155496	10.625	1
2	0.00242143	25.75	1
4	0.00166291	7.4375	1
1	0.00569181	20	1
0			3
2	0.0039561	17.375	0
7	0.0024886	5.14286	2
2	0.00223244	8.375	0
3	0.00249842	12	0
6	0.0100686	8.29167	2
5	0.000707421	4.2	1
3	0.00249989	17.75	1
4	0.0033774	7.3125	2
4	0.00185031	11.4375	1
10	0.00211271	4.825	2
12	0.00267535	4.29167	2
12	0.00257554	4.52083	2
12	0.00320932	4.95833	2
12	0.00294758	4.85417	2
11	0.00361505	3.75	2
11	0.00412584	4.95455	2
9	0.00434955	3.75	2
10	0.00209052	4.4	2
12	0.00619738	4.33333	2
12	0.0037188	4.29167	2
9	0.00453523	3.16667	2
13	0.00103208	3.09615	2
11	0.000486614	3.79545	2
17	0.00130692	3.14706	2
15	0.00121694	2.76667	2
12	0.00416043	4.02083	2
13	0.00747898	4.13462	2
14	0.00632416	4.19643	2
15	0.00612913	4.16667	2
12	0.00831622	4.83333	2
13	0.00460344	4.5	2
9	0.00500875	5.88889	2
11	0.00481637	5.02273	2
11	0.00406243	5.06818	2
11	0.00554382	3.86364	2
12	0.00149024	4.89583	2
11	0.00361325	5.61364	2
10	0.00423245	4.2	2
17	0.00031526	2.10294	2
16	0.000773148	2.875	2
15	0.00369329	3.2	2
12	0.00187505	4.875	2
10	0.00142122	5.55	2
10	0.00161709	5.025	2
10	0.00268461	5.125	2
11	0.00210278	5.27273	2
12	0.00180771	4.39583	2
13	0.00231263	4.44231	2
11	0.00440826	5.11364	2
13	0.00565057	4.67308	2
10	0.00363421	5.525	2
10	0.00295335	5.2	2
9	0.00139032	4.25	2
8	0.00496975	5.4375	2
17	0.00287742	3.20588	2
14	0.00795484	3.75	2
11	0.00106745	3.84091	2
8	0.00195207	4.65625	2
9	0.00275213	3.22222	2
12	0.00669205	4.75	2
9	0.00143212	6.16667	2
11	0.00440795	5.22727	2
10	0.00394414	5.225	2
11	0.00213193	6.13636	2
1	1e-05	0.5	1
11	0.00201543	3.75	2
9	0.0026659	5.02778	2
12	0.00176944	3.3125	2
8	0.0045418	4.375	2
7	0.00666711	4.96429	2
10	0.00176167	4.425	2
14	0.00597304	3.44643	2
13	0.00597295	2.98077	2
8	0.00840259	4.1875	2
12	0.00343582	4.16667	2
11	0.00168491	4.81818	2
11	0.00175947	4.43182	2
10	0.00294036	5.975	2
10	0.00706581	3.975	2
5	0.00225833	2.3	2
10	0.00199458	4.9	2
10	0.00517815	5.325	2
7	0.00500391	5.60714	2
10	0.00579468	4.475	2
9	0.0048931	4.80556	2
12	0.00456426	4.77083	2
9	0.00261921	4.27778	2
11	0.00286144	4.61364	2
7	0.0074092	5.60714	2
14	0.00467725	4.875	2
11	0.005952	4.31818	2
7	0.00305969	3.64286	2
12	0.000580821	3.33333	2
12	0.00386886	3.91667	2
11	0.00378475	3.81818	2
11	0.00203747	3.56818	2
11	0.00349201	5.15909	2
10	0.00678126	3.45	2
8	0.00171368	5.15625	2
3	0.000484385	15.6667	1
0			3
0			3
8	0.00302896	5.84375	2
10	0.00926865	3.975	2
5	0.0150231	4.2	2
[truncated: 15,521 more rows]

## Sheet: source_data_figure1_panel_m
no. of saccades per minute	average slope	average duration	state
5	0.000976801	2.85	2
8	0.00107859	1.5	2
8	0.00185116	4.71875	2
7	0.00157389	1.60714	2
18	0.000753574	1.52778	2
19	0.000277344	1.35526	2
7	0.00314815	1.96429	2
6	0.00697612	3.04167	2
9	0.0041448	2.08333	2
10	0.00361496	7.1	2
7	0.000717505	1.64286	2
5	0.0108223	2.35	2
8	0.00154434	1.21875	2
5	0.00438852	2.2	2
10	0.00144893	1.125	2
16	7.0307e-05	1.60938	2
14	0.000295635	1.57143	2
6	0.000552035	3	2
11	0.00117237	2.47727	2
11	0.000249792	1.59091	2
15	0.000428595	1.21667	2
5	0.00101328	4.2	2
6	0.000442294	3.25	2
6	0.00334384	3.375	2
7	0.000774859	2.42857	2
8	0.00220195	2.21875	2
7	0.00571938	2.17857	2
10	0.0197676	3.525	2
8	0.0121388	2.4375	2
5	0.0156041	3.45	2
5	0.0112734	5.8	2
8	0.00872001	3.71875	2
5	0.00476826	5.6	2
5	0.0263495	6	2
6	0.0174815	6.29167	2
6	0.0324057	5.70833	2
9	0.0139474	4.11111	2
6	0.0337852	3.54167	2
5	0.0240546	6.65	2
5	0.0241197	7.8	2
6	0.0181966	4.25	2
5	0.00762259	6.35	2
5	0.00788522	7.55	2
6	0.0229403	3.375	2
8	0.0286506	4.96875	2
5	0.00939044	5.25	2
4	0.0336556	5.25	2
9	0.000930739	3.69444	2
4	0.00405642	4.25	2
5	0.00566175	6.05	2
5	0.0285698	4.95	2
6	0.0179244	4.29167	2
6	0.0203759	2.25	2
5	0.0234053	5.8	2
6	0.00334493	2.75	2
6	0.0138428	5.91667	2
5	0.0185453	5.7	2
6	0.00114983	3.08333	2
6	0.000882569	3.375	2
7	0.000508279	4.07143	2
8	0.000450938	2.5	2
5	0.00628158	4	2
5	0.00173166	5.9	2
6	0.00370112	7.58333	2
5	0.00593723	2	2
5	0.00315245	4.55	2
4	0.00392001	4.5625	2
5	0.0189959	2.05	2
5	0.0141247	9.9	2
5	0.00682412	1.9	2
11	0.0151053	2.97727	2
5	0.0164177	3.15	2
7	0.017202	4.82143	2
5	0.00758778	2	2
6	0.0140314	3.41667	2
5	0.0201993	3.1	2
6	0.0183609	4.33333	2
5	0.000876626	5.25	2
5	0.00881615	2.5	2
4	0.00359993	4	2
4	0.0427865	6.625	2
12	0.0152967	2.52083	2
7	0.0226028	3.21429	2
6	0.0318746	3.20833	2
5	0.00936814	3.55	2
6	0.0172583	2.70833	2
5	0.00395739	3.65	2
6	0.0243537	2.79167	2
5	0.0326039	5.5	2
4	0.00658925	1.75	2
5	0.00577154	8	2
5	0.00201733	3.65	2
5	0.0046228	4.55	2
5	0.0142249	5.2	2
5	0.00976085	5.45	2
6	0.0178104	3.33333	2
4	0.00346711	4.875	2
6	0.0082987	3.08333	2
5	0.00351562	4.55	2
5	0.0155979	3	2
5	0.0197187	3.9	2
6	0.0189781	2.66667	2
7	0.000583503	1.96429	2
4	0.00360222	3.75	2
5	0.013512	3.4	2
5	0.00292321	4.7	2
5	0.00574997	2.15	2
9	0.00291544	2.77778	2
5	0.00388981	5.35	2
7	0.0361796	4	2
7	0.0304349	3.96429	2
5	0.00413712	3.65	2
4	0.0028168	6.0625	2
7	0.00592665	1.42857	2
6	0.00218745	2.20833	2
5	0.0114502	2.7	2
5	0.00121358	4.6	2
4	0.00231689	5.5625	2
4	0.00271244	4.0625	2
4	0.00356527	5.5625	2
5	0.00868519	5	2
4	0.00143808	9.9375	2
7	0.00626977	5.46429	2
4	0.0122959	2.6875	2
5	0.010056	4.5	2
1	0.00753688	4.5	0
1	0.00439305	6	0
1	0.0189328	1.75	0
1	0.00331449	27.25	0
1	0.0245684	2.75	0
1	0.0115194	3.25	0
1	0.00793784	7.5	0
2	0.00765918	4.125	0
1	0.0134112	4.75	0
1	0.004722	8.25	0
2	0.0157041	8.375	0
1	0.0156893	10.75	0
1	0.0208168	5	0
1	0.00449757	6	0
1	0.00177508	6.5	0
1	0.0144022	14.75	0
1	0.00443751	19.5	0
1	0.00341738	4.25	0
1	0.010683	2.75	0
1	0.0109428	4.75	0
1	0.0128497	2.5	0
1	0.00458956	3.25	0
3	0.0101964	9.33333	0
1	0.00192102	4.75	0
1	0.00570247	5.25	0
2	0.00477133	1.875	0
1	0.0213227	2.25	0
2	0.00324077	3.375	0
1	0.013061	4.5	0
1	0.007304	2.75	0
1	0.00369779	2	0
1	0.00910323	3.75	0
1	0.0321641	2.25	0
1	0.00586428	8.75	0
1	0.0435666	1.75	0
2	0.00264321	2.625	0
4	0.00619261	2.5	0
2	0.00298782	3	0
1	0.0335765	2	0
1	0.0227846	5.75	0
1	0.01772	4.25	0
1	0.00640819	3	0
1	0.00650143	4	0
2	0.0185872	3.25	0
1	0.00280392	3	0
1	0.00823264	5.5	0
1	0.00664879	6	0
1	0.00212129	4.25	0
1	0.0138066	3	0
1	0.023101	3.75	0
1	0.0181027	8.75	0
1	0.0201494	4	0
1	0.00302667	4	0
1	0.00791487	6.75	0
1	0.00392908	3.75	0
1	0.0135584	6.5	0
1	0.0106582	7	0
1	0.0068693	12.5	0
1	0.0070417	5.25	0
1	0.0236362	5.25	0
1	0.00982116	14.75	0
1	0.00665323	4	0
1	0.0122175	9	0
1	0.00506031	12.5	0
1	0.0150692	4.75	0
1	0.00579742	13	0
1	0.00810174	5.25	0
1	0.0324964	8.25	0
1	0.00426036	6	0
1	0.00290532	7.75	0
1	0.00995897	10.75	0
1	0.005795	11.25	0
1	0.0121747	3	0
1	0.0182437	10	0
1	0.0166302	3.5	0
1	0.00622603	29	0
1	0.02303	5.5	0
1	0.00181546	4	0
2	0.0158496	4.625	0
1	0.00632344	9.5	0
1	0.0175664	6.5	0
1	0.0168743	3.25	0
1	0.0159232	9.5	0
1	0.00583651	4.75	0
1	0.021918	4.75	0
1	0.00885962	5.5	0
1	0.00622764	3.75	0
1	0.0125904	8.5	0
1	0.016717	5.75	0
1	0.00228368	19	0
1	0.0310451	3	0
1	0.0170399	4.5	0
1	0.00465792	34.5	0
1	0.0151943	6	0
1	0.00527935	5.5	0
1	0.00793873	9.25	0
1	0.00321568	3.75	0
1	0.0105049	8.25	0
1	0.0129646	2.75	0
1	0.00232159	8.75	0
1	0.0365624	4.25	0
1	0.0057316	6.25	0
1	0.0155386	6.5	0
1	0.00403272	2.5	0
1	0.0324144	4.5	0
1	0.0148758	8.25	0
2	0.0270515	4	0
1	0.0465654	1.75	0
1	0.00860249	13.5	0
2	0.0114947	16.25	0
1	0.0104953	6.5	0
1	0.00772704	3	0
2	0.0047969	1.625	0
1	0.0132632	3.75	0
1	0.00904312	5.25	0
1	0.00695261	4.75	0
1	0.0105181	2.25	0
1	0.0351687	4	0
2	0.00682223	5.125	0
2	0.00530205	5.625	0
1	0.0319552	5	0
2	0.0122685	8.625	0
1	0.00799424	4.75	0
1	0.013824	5.75	0
1	0.0870132	4.75	0
1	0.00178556	5.75	0
1	0.0321004	6	0
1	0.0221916	4.75	0
1	0.0352255	1.75	0
2	0.00591556	2.875	0
1	0.00853923	2.75	0
1	0.0376927	5	0
1	0.0246005	2.75	0
1	0.0189432	3.5	0
2	0.00841379	3.625	0
1	0.0255557	2.5	0
1	0.00705107	7.25	0
1	0.00212085	2.75	0
2	0.0063648	22.125	0
1	0.0191501	12.75	0
1	0.0256238	5	0
1	0.0658099	4.25	0
1	0.0057735	40.75	0
1	0.015767	13.25	0
2	0.00594667	13.75	0
1	0.00707111	10.5	0
1	0.00509862	2.5	0
1	0.00343795	31	0
1	0.0234066	6	0
2	0.0161092	10.625	0
1	0.00738217	6	0
1	0.0434555	5	0
1	0.00624745	22	0
1	0.00384214	2	0
2	0.00731526	8.375	0
1	0.00786113	17	0
1	0.00741096	4.75	0
1	0.00427847	2	0
1	0.00608244	3.75	0
1	0.00587301	14.5	0
1	0.00872044	9.75	0
1	0.00322149	6.5	0
1	0.00218305	4	0
1	0.0162827	10.25	0
1	0.00768782	2.75	0
1	0.017355	4.25	0
1	0.0152993	3.25	0
1	0.0112533	2.75	0
1	0.00182605	6.75	0
1	0.00617877	4.75	0
2	0.0051715	7	0
1	0.00755203	2.75	0
2	0.0199601	4.875	0
1	0.00998452	15.5	0
1	0.00354844	1.75	0
2	0.0243857	10	0
1	0.0122581	19.25	0
1	0.0284967	3.25	0
1	0.0146922	9.75	0
1	0.00519023	3.25	0
1	0.0358807	4.25	0
1	0.0109383	4.5	0
1	0.0125076	4.5	0
1	0.00642581	2.5	0
2	0.0101893	3.625	0
1	0.0105705	3.5	0
1	0.0100208	8.75	0
1	0.00234474	4.25	0
1	0.00984805	10.5	0
1	0.00713265	4.25	0
1	0.0298348	6	0
2	0.0263206	7.25	0
1	0.0330503	2.5	0
1	0.0337979	6	0
1	0.00834472	18.25	0
1	0.0209655	6	0
1	0.0207915	6.25	0
1	0.0042852	3	0
1	0.00593869	14.5	0
1	0.024937	31	0
1	0.00477346	9.5	0
1	0.0152265	3.25	0
1	0.0246372	3.75	0
1	0.00654061	7.5	0
1	0.00839098	8	0
1	0.00797081	7.5	0
1	0.0179033	5.25	0
1	0.0146131	12.5	0
1	0.0136058	3.25	0
2	0.0129014	5.625	0
1	0.00900504	2.75	0
1	0.0104951	8	0
2	0.00382302	10	0
1	0.00892866	31	0
1	0.0142836	5.25	0
3	0.00627621	5.83333	0
1	0.0236038	3.75	0
1	0.0106476	25	0
1	0.0169938	7.5	0
1	0.0118089	9	0
1	0.0127259	9.75	0
1	0.0130134	9	0
1	0.00673788	22.25	0
1	0.00849414	6.5	0
1	0.0141841	8.25	0
1	0.0108035	3.25	0
1	0.0037476	21	0
1	0.0133294	6.5	0
1	0.0127186	6.25	0
1	0.00985644	11	0
1	0.0119737	8.75	0
1	0.00462868	4	0
1	0.00435095	8.75	0
1	0.00519139	5	0
1	0.00234851	9	0
2	0.00991954	7.125	0
1	0.0113802	6.5	0
1	0.0101081	2.5	0
1	0.00459841	6.25	0
1	0.0173023	6	0
1	0.00273619	7.75	0
1	0.00726081	6.25	0
1	0.00881333	3.5	0
1	0.0115618	11.5	0
1	0.0209556	11.25	0
1	0.013153	7.75	0
1	0.00852898	4.5	0
1	0.00492934	8.25	0
1	0.00908473	6.25	0
1	0.00166644	7.75	0
1	0.00456214	3.5	0
1	0.00427799	11.75	0
1	0.0122904	6.5	0
1	0.0120018	4.5	0
1	0.0279028	2.75	0
1	0.0133681	5.5	0
1	0.0136572	8	0
1	0.0341333	5.25	0
1	0.00399066	5.5	0
3	0.0127565	10.5	0
1	0.0131885	7.5	0
1	0.0159907	2.75	0
1	0.00324682	3.25	0
2	0.0184298	11.75	0
1	0.00221672	8.5	0
2	0.0061027	4.875	0
1	0.0108138	7.25	0
3	0.00273903	15.25	0
1	0.0111167	11.75	0
2	0.0186694	7.75	0
1	0.0075725	7.75	0
1	0.00943872	6.75	0
1	0.0103215	13	0
1	0.00976174	7	0
1	0.00532628	5	0
1	0.00710308	9.5	0
1	0.0181541	6.5	0
1	0.0138222	10	0
1	0.00850215	7	0
1	0.0360526	4.75	0
1	0.00524526	9.5	0
2	0.00372695	2.375	0
1	0.0372178	49.75	0
1	0.00899049	2.5	0
3	0.00550518	9.41667	0
1	0.0159562	6	0
1	0.0173958	8.25	0
1	0.00440584	28	0
1	0.0109795	6.5	0
1	0.0158656	2.25	0
1	0.0158279	3.25	0
1	0.0110287	2.5	0
2	0.00454159	2.125	0
1	0.00641751	5.75	0
1	0.00611175	13	0
1	0.0121356	12.5	0
2	0.00261521	5.75	0
1	0.019242	7.5	0
1	0.0155022	8.75	0
3	0.0379139	6.5	0
3	0.0246482	7.33333	0
2	0.00911027	2.625	0
2	0.0243408	4.5	0
2	0.01297	15.25	0
1	0.00576219	3.25	0
1	0.00291075	8.75	0
1	0.00663562	19.25	0
1	0.00788922	34	0
1	0.0260867	2.5	0
1	0.0126987	4.25	0
2	0.0126365	6.125	0
1	0.0146496	5	0
1	0.0155615	5	0
1	0.00463935	4.75	0
1	0.00480111	35.5	0
1	0.0108953	3.75	0
1	0.0164967	3	0
1	0.0122738	10	0
1	0.00646327	3.75	0
1	0.0107924	20.75	0
1	0.0116649	6.25	0
1	0.00774963	17.75	0
1	0.00973496	8.5	0
1	0.0122479	25	0
1	0.0205539	55	0
1	0.00963681	9.75	0
1	0.0154997	5.75	0
1	0.0095911	7.25	0
1	0.00781412	4.5	0
1	0.0136568	1.75	0
1	0.00243511	16.25	0
1	0.0132608	7.5	0
1	0.00251722	7	0
1	0.006098	6.75	0
1	0.0223246	2.25	0
1	0.0121296	6.5	0
1	0.0239423	3.5	0
1	0.00773192	2.5	0
1	0.00495516	9.5	0
1	0.00403034	4	0
1	0.0110726	8	0
1	0.00293914	12.25	0
1	0.00564743	10	0
1	0.0330259	10	0
1	0.00472292	6	0
1	0.0204923	15.25	0
2	0.00998343	24.375	0
1	0.0083161	10.75	0
1	0.0297568	2.75	0
2	0.00452264	5.125	0
1	0.0157333	3.5	0
1	0.0107551	12.5	0
2	0.0127604	3	0
1	0.00639312	10.25	0
3	0.00511395	3.16667	0
3	0.00288329	3.66667	0
1	0.00238632	9.75	0
1	0.0280708	3.75	0
1	0.00408003	23.75	0
1	0.0316183	3.75	0
2	0.00324649	6.125	0
1	0.00661585	21.25	0
1	0.0295403	7.75	0
1	0.0115789	18	0
1	0.00193186	6.75	0
1	0.0139377	57.5	0
1	0.00217303	3.25	0
1	0.00269938	7.5	0
2	0.00756215	1.875	0
1	0.0261445	3.5	0
1	0.0164502	2.75	0
3	0.00307257	13.6667	0
1	0.0113646	4.75	0
1	0.0169009	5.75	0
1	0.00493508	22.25	0
1	0.00470044	6	0
1	0.0300824	2.75	0
1	0.00741433	5.75	0
1	0.0120427	2.5	0
1	0.00457259	2.25	0
1	0.00480297	5.75	0
1	0.00980116	2.25	0
2	0.00643193	3.875	0
1	0.00767296	30.5	0
1	0.0163008	9.5	0
2	0.00773006	6.125	0
2	0.00500745	7.125	0
1	0.00668931	26	0
2	0.00223549	5.75	0
1	0.00448149	10	0
1	0.00994386	4.25	0
1	0.00887478	2.25	0
1	0.00967121	3.25	0
1	0.0190361	19.5	0
1	0.0193425	9.75	0
1	0.0539399	4.25	0
1	0.0228975	3.75	0
1	0.0113512	11.75	0
1	0.00588027	5.5	0
1	0.00498846	18	0
1	0.0062556	6.25	0
1	0.00573565	4.5	0
1	0.0143066	3.25	0
1	0.0124132	7	0
1	0.00509675	7.75	0
1	0.0108594	3.5	0
2	0.0110624	11.125	0
1	0.0212313	10	0
1	0.0407339	5.25	0
3	0.00913545	5.91667	0
4	0.00618255	5.5625	0
3	0.0102621	10.25	0
1	0.0156888	13.75	0
1	0.0277158	5.75	0
3	0.00398874	5.75	0
1	0.00685372	4.25	0
1	0.0100609	3.75	0
2	0.0056623	5.875	0
1	0.00361402	7	0
1	0.00826828	3.5	0
1	0.00600155	4.75	0
2	0.0112427	17.5	0
1	0.0111491	21.5	0
1	0.0173127	10.75	0
1	0.0080241	27.25	0
2	0.00446716	2.625	0
1	0.0145601	3.75	0
1	0.00344082	9.5	0
1	0.0038005	6	0
2	0.00184782	8.5	0
1	0.00809342	2	0
1	0.0140473	5.5	0
1	0.0178717	15	0
1	0.015091	8	0
1	0.0114303	15.5	0
1	0.0427823	7.25	0
1	0.0597368	3.5	0
2	0.00563616	8.5	0
1	0.0016485	6.5	0
1	0.0219972	8	0
1	0.0176225	8	0
1	0.0080957	12	0
1	0.0306905	5.25	0
2	0.0143341	4.875	0
1	0.00514676	13.5	0
1	0.00206881	3	0
1	0.00621384	5.5	0
2	0.0087887	4.5	0
1	0.0128513	4.25	0
1	0.00735974	4.75	0
1	0.0176502	8.25	0
2	0.0107785	4	0
1	0.0143019	3.25	0
1	0.00799042	2.75	0
3	0.00578948	3.33333	0
1	0.0157398	3.75	0
2	0.00351908	3.125	0
1	0.00508726	4.75	0
2	0.00193715	3.5	0
1	0.0302841	7	0
1	0.00196117	6.5	0
1	0.0113641	9.75	0
2	0.00318111	13.75	0
1	0.0247574	6.5	0
1	0.0162099	7.75	0
1	0.00578081	4.5	0
1	0.0155085	3.5	0
1	0.0285842	4.25	0
1	0.00757726	3.75	0
1	0.0079071	43.75	0
1	0.0303635	8.75	0
1	0.0139295	5.5	0
1	0.000526107	14.25	0
1	0.0160439	8.25	0
1	0.0189992	4.5	0
1	0.00676297	2.5	0
1	0.0139548	8.5	0
1	0.00943777	15	0
1	0.00853586	7.25	0
1	0.00435987	36.5	0
1	0.00850477	2.75	0
1	0.00214073	3.75	0
1	0.00178544	5.25	0
1	0.00561672	5.75	0
1	0.00357958	7.25	0
1	0.00540141	4.25	0
1	0.0162269	17.5	0
1	0.00934638	8	0
1	0.0117306	4	0
1	0.00526493	2.25	0
1	0.0282657	4.5	0
1	0.0244514	3.75	0
1	0.0234192	11.25	0
1	0.0150449	3.25	0
1	0.00232623	9.25	0
1	0.0117618	4.25	0
2	0.00299773	17.5	0
1	0.00215604	9	0
1	0.00541445	5.5	0
1	0.0118334	17.5	0
4	0.0039905	2.625	0
1	0.0142674	9.75	0
1	0.00443458	6.75	0
1	0.027105	3.25	0
1	0.0191331	6.25	0
3	0.00459641	1.75	0
1	0.011749	4.25	0
1	0.00813816	8.5	0
1	0.0113212	2.5	0
1	0.0470997	3	0
1	0.0386587	5.5	0
1	0.0238741	6.75	0
1	0.0221706	2.75	0
1	0.0239624	6	0
1	0.00655052	6.5	0
2	0.00867336	2	0
1	0.0177993	3.25	0
2	0.00224986	3.25	0
2	0.00967986	12.625	0
2	0.00540699	3.25	0
2	0.00628683	23.5	0
2	0.00789543	2.625	0
2	0.00513605	4.75	0
1	0.00645904	4.25	0
1	0.0132711	8.25	0
1	0.0100852	3.75	0
1	0.0283577	2.25	0
1	0.0153779	6.25	0
1	0.00411535	5.5	0
1	0.00728414	5	0
1	0.00319876	4.75	0
1	0.0324337	7	0
1	0.00504964	4	0
2	0.00924924	6	0
2	0.0334744	6.875	0
1	0.0058714	43.75	0
1	0.0205927	7.25	0
1	0.00765807	6.75	0
1	0.0139093	3.5	0
1	0.0148679	6.75	0
1	0.0116956	25	0
4	0.0040211	4.875	0
1	0.00570629	7.75	0
3	0.00329767	2.33333	0
2	0.00376875	2.125	0
3	0.00701946	1.5	0
1	0.00693022	3.25	0
1	0.00982358	1.75	0
3	0.00461907	2.83333	0
1	0.00477387	11	0
1	0.00604094	18.25	0
1	0.0057713	3.25	0
1	0.00441542	9.25	0
1	0.00978595	3.25	0
1	0.0093318	50.75	0
1	0.0129976	7.5	0
1	0.00641864	9	0
3	0.00479731	5.66667	0
3	0.00828563	11.9167	0
1	0.00836164	10.75	0
2	0.0114793	2.125	0
1	0.00357022	14.5	0
1	0.0132316	9.25	0
2	0.00634813	2.625	0
1	0.00224143	12.75	0
1	0.00346692	15	0
1	0.0123299	1.75	0
1	0.00375578	5.5	0
2	0.0019316	10.125	0
1	0.0120837	5.25	0
2	0.00750721	3.625	0
2	0.00469205	11.25	0
3	0.00503413	3.75	0
2	0.00832534	4.75	0
1	0.00786007	12.75	0
1	0.00203908	6.5	0
1	0.00565603	6.5	0
2	0.000858406	2.625	0
1	0.00439389	15.75	0
2	0.00213198	6.25	0
1	0.0027861	14.5	0
1	0.00338973	6.75	0
1	0.00179974	3.75	0
2	0.00273106	2	0
1	0.00586509	14.25	0
2	0.00718808	1.75	0
1	0.0141007	8.25	0
2	0.0197846	3.5	0
1	0.00910835	15.5	0
1	0.00498353	4.75	0
1	0.00235355	18	0
1	0.0127014	4.75	0
1	0.00865098	4.5	0
3	0.00998843	3.41667	0
2	0.00360916	1.625	0
4	0.0089015	5.1875	0
1	0.00276898	6.25	0
2	0.00278524	3	0
1	0.00200541	4.5	0
2	0.00476764	4.875	0
2	0.00198741	5.5	0
1	0.0101893	5.5	0
1	0.0107199	6	0
1	0.00792201	6	0
1	0.034161	4	0
1	0.00176056	4.75	0
1	0.0218984	7	0
3	0.00634613	4.33333	0
2	0.00168167	7.5	0
2	0.00883368	4.375	0
1	0.039185	5.75	0
1	0.00838198	20	0
2	0.00569689	7.75	0
1	0.00296162	12	0
2	0.0182774	2.125	0
1	0.0114262	5.5	0
2	0.00337987	7.125	0
1	0.00292461	4	0
1	0.00305422	4.25	0
1	0.00921618	6	0
1	0.00861167	7.25	0
1	0.00453833	19.25	0
1	0.00358129	6.25	0
1	0.00584445	10	0
1	0.00822059	17.75	0
2	0.00375932	27.75	0
1	0.0110664	7.75	0
1	0.00585201	22.75	0
1	0.00945083	7.25	0
1	0.00806187	23.75	0
1	0.009082	8.75	0
1	0.00823141	11.25	0
1	0.00660488	15.75	0
1	0.00324413	4	0
1	0.014189	4.75	0
1	0.00173857	5.5	0
1	0.00615997	4	0
1	0.00264346	12.75	0
1	0.0123039	2	0
2	0.0174015	15.375	0
1	0.0263398	6.25	0
1	0.0105711	9.25	0
1	0.0275579	32	0
1	0.0138704	6.5	0
1	0.0206118	3	0
1	0.0141418	11.75	0
1	0.0111602	3.25	0
1	0.00918865	9.5	0
1	0.0265245	4.75	0
1	0.0228862	4.25	0
1	0.0160537	13.25	0
1	0.0235451	7.75	0
1	0.0172725	5	0
1	0.0145201	6.25	0
1	0.0301071	7.75	0
1	0.00569019	8.75	0
1	0.0223059	7	0
1	0.0184651	5.5	0
1	0.0168552	7.5	0
1	0.00331437	9	0
1	0.0438401	3.75	0
2	0.00732185	3.25	0
1	0.0608028	3	0
1	0.0502541	4.25	0
1	0.0199436	9.25	0
1	0.0182711	11	0
1	0.0109885	11	0
1	0.0260624	5.75	0
1	0.00610389	10.75	0
1	0.0158462	8.5	0
1	0.019658	8.5	0
1	0.00829589	11.25	0
2	0.00640693	11.5	0
1	0.0129938	10.75	0
1	0.0155018	2.5	0
1	0.00341113	11	0
1	0.0423952	6	0
2	0.0213814	6.625	0
1	0.00713727	4.25	0
1	0.00375107	2.5	0
1	0.0240773	4.5	0
1	0.00321457	18	0
2	0.0116067	17	0
1	0.0094794	12.25	0
2	0.016351	16.5	0
1	0.0105499	12.75	0
1	0.0429629	5.25	0
1	0.0033642	22.5	0
2	0.00251589	8	0
4	0.00985254	8.3125	0
2	0.0112705	7.75	0
1	0.0273172	4	0
1	0.00990563	11.75	0
1	0.0189983	5.25	0
1	0.0048026	25.25	0
2	0.0159262	12.875	0
3	0.00355893	5.33333	0
2	0.00354768	6.375	0
2	0.0083169	3.125	0
1	0.0057485	15.75	0
1	0.00708297	5	0
1	0.0078976	14.5	0
2	0.00219266	14.25	0
1	0.00876047	4.75	0
2	0.0111684	2.75	0
1	0.0129209	8	0
1	0.0144732	9.25	0
2	0.00811774	4.25	0
1	0.00335196	3.25	0
2	0.0152624	6.875	0
1	0.00409071	10	0
1	0.0069831	2.75	0
1	0.0160996	8.25	0
1	0.00604344	10.75	0
1	0.0243268	2.5	0
1	0.0202634	5.5	0
1	0.0176889	6.75	0
1	0.0191611	1.75	0
2	0.0314219	4.375	0
1	0.00624092	2.25	0
1	0.00345399	3.5	0
1	0.0254611	4.75	0
1	0.0112154	4	0
1	0.0136341	7.5	0
2	0.0105796	2.75	0
1	0.014731	12.25	0
2	0.0159262	7.75	0
2	0.0135799	7.375	0
1	0.0127645	6.75	0
1	0.00959086	3	0
1	0.00396627	3.5	0
1	0.00954298	3.75	0
1	0.00934608	6.5	0
1	0.012697	10.25	0
1	0.0234285	7	0
1	0.0155414	9.75	0
1	0.0148794	9.75	0
1	0.0106908	4.5	0
2	0.0165307	6.5	0
2	0.0166198	8.875	0
1	0.0106573	13.5	0
1	0.00210215	18.75	0
2	0.00932268	11.25	0
1	0.0245577	4.5	0
1	0.0100862	12	0
1	0.023095	4.5	0
1	0.0192497	2.5	0
1	0.0081805	4.5	0
1	0.0155095	3.75	0
1	0.00713537	5.75	0
1	0.00945609	9	0
1	0.0123137	53	0
1	0.0244367	5.75	0
1	0.0130897	14.75	0
1	0.00245653	3.5	0
1	0.00940326	9	0
1	0.0103513	7	0
1	0.0145023	2.25	0
1	0.0080742	3.25	0
2	0.010759	4.75	0
1	0.026805	6	0
1	0.011313	4.25	0
1	0.0123431	8.75	0
1	0.0373806	4.75	0
1	0.0114867	7.25	0
2	0.0036854	3.875	0
1	0.00889461	7.25	0
1	0.0064551	5	0
1	0.00416477	10	0
1	0.024764	18	0
1	0.0164429	4	0
1	0.0033615	16.5	0
1	0.00583764	3.75	0
2	0.00911912	6	0
1	0.0247649	10.25	0
1	0.0153199	4	0
2	0.0112502	4.25	0
1	0.0218797	6	0
1	0.0425939	4.75	0
1	0.0235	5.25	0
1	0.0136196	9	0
1	0.0178766	4.75	0
2	0.0234745	3.5	0
1	0.00560965	6.5	0
1	0.0171561	9	0
1	0.0164475	6.75	0
1	0.00895704	7.75	0
2	0.00959346	10.25	0
2	0.00808656	7.5	0
1	0.00422035	5.5	0
1	0.00631448	5.5	0
1	0.0119998	3	0
1	0.0104378	4.5	0
1	0.0125705	3.75	0
1	0.0218291	7.75	0
1	0.0306705	2	0
1	0.0667758	8.75	0
1	0.0134558	5.75	0
1	0.0215467	7.25	0
2	0.0144505	4.375	0
1	0.0177155	5	0
1	0.00976404	5.5	0
1	0.0198137	9.75	0
2	0.0177283	4.75	0
1	0.0195687	3.25	0
1	0.019758	4.5	0
2	0.0105459	4.625	0
1	0.0332659	6	0
1	0.0191348	7.25	0
1	0.0226569	10.75	0
1	0.008475	8.75	0
1	0.012909	3.5	0
1	0.00390655	8.75	0
1	0.019373	16.5	0
1	0.0107065	11.5	0
1	0.010835	19.75	0
1	0.0356458	4	0
2	0.00755178	2.25	0
1	0.011637	20.5	0
1	0.0073787	5.5	0
1	0.00804506	4.5	0
2	0.00532765	2.5	0
1	0.00425244	17.75	0
2	0.00262406	4.625	0
1	0.0183589	3	0
1	0.00592978	7	0
2	0.00307224	2.625	0
1	0.0219264	6.25	0
1	0.00305639	14.25	0
1	0.0394568	6	0
1	0.00325367	12	0
1	0.0184053	20.5	0
2	0.0226106	2.375	0
3	0.0115026	4.33333	0
1	0.00954532	10.75	0
1	0.00905262	10.5	0
1	0.00920222	12.75	0
1	0.0107315	18.75	0
1	0.023101	7.5	0
1	0.00805955	6.5	0
1	0.00748861	9.5	0
1	0.00429481	6.25	0
1	0.0027725	3.25	0
1	0.026048	18.5	0
1	0.0254344	2.75	0
1	0.00441472	8.5	0
1	0.00493807	5.5	0
1	0.00715695	9.5	0
1	0.00255721	11.25	0
1	0.00528387	6.25	0
2	0.0139771	6.125	0
3	0.00283541	8.5	0
2	0.0165307	4.625	0
1	0.00748512	7.25	0
1	0.00412635	4.5	0
1	0.0108619	5.75	0
1	0.0104443	4.25	0
1	0.0116476	15.5	0
1	0.00460781	3.75	0
1	0.0084711	11.5	0
2	0.00557648	6.625	0
1	0.0067578	4.75	0
1	0.0179688	5.25	0
1	0.0097552	4.75	0
1	0.0147619	5	0
2	0.0188716	6.125	0
1	0.00763045	11.25	0
2	0.00220878	12.5	0
1	0.00593567	9.75	0
1	0.0132628	10.25	0
1	0.00957817	9	0
1	0.00518745	9.5	0
2	0.00585001	5.125	0
1	0.00450693	4.75	0
1	0.002693	10.5	0
1	0.00215027	8.75	0
3	0.0169172	4.5	0
1	0.00589892	3	0
1	0.0031688	3.25	0
2	0.0112079	5.875	0
1	0.00950703	3.75	0
1	0.0103948	6	0
1	0.0108063	12	0
1	0.00505395	5.25	0
1	0.00154981	4.75	0
1	0.0204115	3.75	0
1	0.0079225	4.25	0
2	0.00575624	7.125	0
2	0.0177473	7.375	0
1	0.0091226	6.5	0
2	0.0154535	5.5	0
1	0.0239015	2.25	0
1	0.0421276	3.5	0
1	0.00584412	13	0
1	0.0156296	5.5	0
1	0.0247694	6	0
1	0.0359144	3.75	0
1	0.0345557	4	0
1	0.00873676	5.75	0
2	0.0221033	5.125	0
1	0.0164613	7.25	0
1	0.00217664	3.75	0
1	0.0071655	12.25	0
1	0.00578806	4	0
1	0.00446384	4.75	0
1	0.0136358	7	0
2	0.00732971	18.125	0
1	0.0252241	6.25	0
1	0.0268164	5	0
1	0.0121209	13.25	0
1	0.0113855	7.25	0
1	0.0296021	2.5	0
1	0.00846052	7.5	0
2	0.00722765	5.625	0
1	0.0042906	12.25	0
1	0.00685776	10	0
1	0.0251703	4.75	0
1	0.00269308	7.25	0
1	0.00897697	5.75	0
1	0.0071082	6.25	0
1	0.0421893	2.5	0
1	0.00514348	5.75	0
3	0.00918275	10.8333	0
1	0.0154135	7	0
1	0.00780935	7	0
1	0.00354704	6	0
2	0.0130126	10.5	0
1	0.0121097	11	0
1	0.00650883	4.75	0
2	0.012581	8.625	0
1	0.060207	4.25	0
2	0.00955401	3.75	0
2	0.00929774	13.125	0
1	0.013287	9.25	0
2	0.020339	5.25	0
1	0.00723469	7.25	0
1	0.00716999	5.5	0
1	0.0101409	9.25	0
1	0.0084308	9.5	0
1	0.0076206	6.5	0
1	0.0126505	5.25	0
1	0.00557406	6.75	0
1	0.00181345	14	0
1	0.00574847	4.5	0
1	0.00988011	3	0
1	0.0165715	12.5	0
1	0.00599224	12.75	0
1	0.0111203	6	0
1	0.0308952	4.5	0
1	0.0122086	8.75	0
1	0.00816351	6.5	0
1	0.00491297	6.75	0
1	0.00435707	4.5	0
1	0.00921169	9.25	0
1	0.0102561	7.25	0
2	0.0186935	5.25	0
1	0.00539346	30.5	0
2	0.0448723	4.25	0
2	0.0336429	6.5	0
3	0.01062	3.25	0
2	0.022719	5	0
3	0.0165966	2.41667	0
3	0.0267106	2.5	0
1	0.0204466	4.5	0
1	0.016654	7	0
2	0.0263291	9.125	0
1	0.0159946	4	0
2	0.0204653	4.625	0
1	0.0264538	5	0
1	0.0146697	7.75	0
1	0.0276523	5.5	0
1	0.00438605	29.25	0
1	0.02152	4.75	0
2	0.0189102	5.875	0
1	0.0198361	6.75	0
2	0.0123282	5.625	0
3	0.0122562	5.58333	0
1	0.00289498	23.5	0
1	0.0166008	6	0
1	0.00680395	3.75	0
2	0.0122498	2.5	0
1	0.0563876	3.5	0
1	0.00613856	5.75	0
1	0.00621496	4.5	0
1	0.0243175	4.25	0
1	0.00634	9	0
1	0.019243	2.5	0
2	0.00683225	2.875	0
1	0.00821191	4	0
2	0.0256962	3.625	0
2	0.00568043	7.125	0
1	0.0186754	10.5	0
2	0.0260703	7.5	0
1	0.0132209	8.5	0
1	0.013113	4.25	0
1	0.0187266	3.75	0
1	0.0050931	17	0
2	0.0250544	4.75	0
1	0.00569267	28.5	0
1	0.0253327	6.5	0
1	0.0273166	4.75	0
1	0.0149394	6.25	0
1	0.0115525	13	0
1	0.0150026	11.5	0
2	0.020681	8.125	0
2	0.0157006	5.875	0
1	0.0208574	21.75	0
1	0.0373742	4.25	0
3	0.00367478	6.83333	0
1	0.0135572	5.5	0
3	0.0124417	4	0
3	0.0166123	4.08333	0
2	0.0324808	3.75	0
1	0.0119405	9.75	0
1	0.0202399	5	0
1	0.0119413	12.75	0
1	0.0133758	6	0
2	0.0358294	3.5	0
3	0.0253645	3.75	0
1	0.0191096	5	0
1	0.015349	7.5	0
1	0.013882	8.25	0
1	0.0248374	4.25	0
2	0.00848046	9.25	0
2	0.00282922	6	0
1	0.00876852	8.25	0
2	0.0093062	3.375	0
2	0.00849051	3.75	0
2	0.00954852	6.625	0
1	0.0112182	8.75	0
1	0.0225583	6	0
1	0.0321457	7.25	0
1	0.0335256	4.25	0
2	0.0220902	4.125	0
1	0.0264193	6.25	0
3	0.0333255	4.66667	0
1	0.00537704	6.25	0
2	0.0255163	3.375	0
1	0.0084449	3.5	0
1	0.0483451	3.75	0
1	0.0131255	4.75	0
1	0.0156252	5.5	0
1	0.0278829	3.5	0
1	0.0244111	5	0
2	0.0133736	8.125	0
2	0.0215249	4	0
2	0.0174422	6.25	0
1	0.0234131	6	0
1	0.00303271	25	0
1	0.00458758	28.25	0
1	0.0118605	3.75	0
1	0.0414626	4	0
1	0.0186998	6.25	0
1	0.0245922	5.5	0
2	0.0231957	5.375	0
1	0.0228303	10.75	0
2	0.0253896	5	0
1	0.0198816	4.25	0
1	0.0294032	4	0
2	0.0393577	4.25	0
1	0.015165	4.5	0
1	0.0117016	4.75	0
1	0.0118121	5.5	0
1	0.00630524	5.5	0
1	0.0201029	8	0
1	0.0300251	5	0
1	0.0158239	6.5	0
1	0.0107919	8.25	0
1	0.00554744	20	0
1	0.0320533	4	0
2	0.0192608	6.625	0
1	0.0216403	5	0
1	0.0254622	4.5	0
1	0.0212436	8.75	0
1	0.00936611	5.75	0
1	0.0161681	5.25	0
1	0.0168797	4.25	0
1	0.0143033	6.75	0
1	0.0230328	7.25	0
1	0.00728696	5.5	0
2	0.0154259	2	0
1	0.0194965	5.25	0
1	0.0158392	6.75	0
1	0.00675359	15	0
2	0.0167671	6.125	0
2	0.0217625	6.875	0
2	0.0171035	6.125	0
1	0.0203489	5	0
1	0.0283767	4.75	0
1	0.0213798	8.5	0
1	0.014887	12	0
1	0.01769	7.25	0
1	0.0105341	12.25	0
1	0.0202677	8.25	0
1	0.0367079	4.25	0
1	0.0175876	3	0
1	0.00319747	13.75	0
1	0.0126046	15.75	0
1	0.0232788	5.25	0
2	0.026683	7.75	0
1	0.0360657	3.25	0
1	0.00474044	11.75	0
1	0.0147605	3.25	0
1	0.0345762	4.75	0
1	0.00587561	20.25	0
1	0.0250459	7.5	0
1	0.0222144	5.25	0
1	0.0328833	5.75	0
1	0.0135099	8.5	0
1	0.0138435	9	0
1	0.0233006	5.5	0
1	0.023838	5.25	0
1	0.0112014	3	0
1	0.023482	8.5	0
1	0.00831525	8.5	0
1	0.0099059	3	0
1	0.0169538	3.25	0
1	0.0126663	4	0
1	0.0211555	7.75	0
1	0.01238	8.75	0
1	0.015072	7.75	0
1	0.0147723	6.5	0
2	0.0151485	8	0
1	0.0223168	6.75	0
1	0.0134401	8	0
2	0.00342846	7.625	0
1	0.0085993	2.75	0
1	0.00496417	22.5	0
1	0.0374635	6.25	0
1	0.0279485	3.25	0
2	0.00370724	20.25	0
1	0.0158683	7.5	0
2	0.00467907	2.625	0
1	0.019988	7	0
1	0.0229091	8.25	0
1	0.00276829	8	0
1	0.015446	11.25	0
1	0.0226646	8.25	0
2	0.0166158	8	0
1	0.0562269	4.25	0
1	0.028083	3.25	0
1	0.0232015	14.5	0
1	0.0239843	5.5	0
1	0.0234538	4	0
1	0.0195393	9.25	0
1	0.0238469	7	0
2	0.0195592	9	0
1	0.0123157	3.5	0
1	0.0185296	5.5	0
1	0.015451	32.75	0
1	0.0200144	2.75	0
1	0.023137	7	0
1	0.0167648	3.5	0
1	0.0173549	3.5	0
1	0.0254797	5.75	0
2	0.0165924	6.25	0
1	0.0170643	48.5	0
1	0.0294413	7.25	0
1	0.031389	4	0
1	0.0270655	5.25	0
1	0.01596	4.25	0
1	0.0113048	6	0
2	0.018993	9.625	0
1	0.0147112	3.75	0
1	0.00981268	21.75	0
1	0.042235	3.75	0
1	0.0393562	3	0
2	0.022071	9.875	0
1	0.0399737	3.75	0
1	0.0203204	3.25	0
1	0.020322	3.25	0
1	0.035211	2.25	0
1	0.01234	3.75	0
1	0.0240312	6.75	0
1	0.0384005	4.25	0
2	0.0146125	8.875	0
3	0.017381	5.08333	0
1	0.0143026	10.5	0
1	0.0214407	2.75	0
1	0.0260388	3.75	0
1	0.0115582	3	0
1	0.0193005	4.75	0
1	0.00353812	4.25	0
1	0.0109332	10	0
1	0.023668	3.75	0
1	0.0242048	5.5	0
1	0.0198328	12	0
1	0.00653763	3.5	0
1	0.0313555	5	0
1	0.0209567	5.75	0
2	0.0196568	4.75	0
1	0.00470814	2	0
2	0.0203081	5.625	0
1	0.0125972	11.75	0
1	0.0186171	9.75	0
2	0.0229333	8.5	0
1	0.0246605	6.25	0
2	0.014779	27.125	0
2	0.00888908	2.625	0
1	0.0222759	4.5	0
2	0.0233281	4.375	0
1	0.0447089	5.5	0
1	0.0148814	14.25	0
1	0.0165062	17.25	0
1	0.0199313	5	0
1	0.012607	16.25	0
1	0.0114519	2.25	0
1	0.0161819	11.5	0
1	0.0110984	15.75	0
1	0.0274095	6.75	0
2	0.0137459	3.625	0
1	0.0181136	4.5	0
1	0.0165469	24.75	0
2	0.0119342	20.125	0
1	0.011509	5	0
1	0.00477962	30	0
1	0.0188834	5.5	0
1	0.0385619	6.25	0
1	0.0308968	5.75	0
1	0.0161759	2.75	0
3	0.0229217	4.58333	0
1	0.0357551	3.25	0
1	0.0194592	5.75	0
1	0.0168532	3.75	0
1	0.0150024	2.5	0
1	0.0234215	5	0
1	0.00793743	3.25	0
3	0.00236791	7.16667	0
1	0.00481976	4.5	0
1	0.00989802	7.75	0
2	0.0235741	6.125	0
1	0.0368163	4.25	0
2	0.0202307	2.25	0
1	0.00538268	16.75	0
1	0.00804169	4.5	0
1	0.0136193	5.5	0
2	0.0182807	15.625	0
1	0.018147	15.25	0
2	0.017407	2.25	0
1	0.0356806	5.75	0
1	0.0236605	8.25	0
1	0.0132904	4.5	0
1	0.00427063	2.5	0
2	0.0159419	6.375	0
1	0.0255042	9.5	0
1	0.0135023	20	0
1	0.012514	5.75	0
1	0.0148351	6.75	0
1	0.0141815	3.75	0
1	0.0135483	19.75	0
1	0.0197087	6.75	0
1	0.0198394	4.25	0
1	0.0293772	4.5	0
2	0.0131149	6	0
1	0.00556711	28.25	0
1	0.0210415	6.25	0
1	0.00476991	7.5	0
1	0.0121723	5.75	0
1	0.01913	11.5	0
1	0.0180869	10.25	0
1	0.0322931	7.75	0
1	0.0336759	7	0
1	0.0188245	11.75	0
1	0.012267	4	0
1	0.0202465	7.25	0
1	0.0124255	3.5	0
1	0.0189336	6.75	0
1	0.0258822	9.5	0
1	0.0176497	6.25	0
1	0.0338353	4.25	0
1	0.0184432	9	0
1	0.018566	3.75	0
1	0.0258001	7.25	0
1	0.0246076	8.75	0
1	0.0173145	10.25	0
1	0.0179953	12	0
1	0.0393516	5.5	0
1	0.0189764	14	0
2	0.012079	10.75	0
1	0.0253529	10.5	0
1	0.01978	11.5	0
1	0.0129608	11.25	0
1	0.0299816	8.25	0
1	0.0109962	3.25	0
3	0.0306505	5	0
1	0.0238726	8.25	0
1	0.0208411	10.5	0
2	0.0120788	3.375	0
1	0.0199241	2.5	0
1	0.0043041	4.25	0
1	0.0237373	3	0
1	0.0227098	25.75	0
1	0.0356553	8.25	0
1	0.0106055	27	0
1	0.0332333	4	0
1	0.022933	7.5	0
1	0.0147119	5.25	0
1	0.0692947	3	0
1	0.0156525	14.75	0
1	0.0143417	5	0
1	0.0365101	5.25	0
1	0.0203348	10.5	0
1	0.0123798	4	0
1	0.017792	13	0
1	0.0212023	5.75	0
1	0.0233574	6.75	0
1	0.0120878	9.75	0
1	0.0357465	4.25	0
1	0.0213508	5.5	0
1	0.00959702	11.5	0
2	0.00724707	7.125	0
1	0.00832528	14.25	0
1	0.0240224	9	0
1	0.0231048	7.5	0
2	0.0228122	10.5	0
1	0.0155205	4	0
1	0.0177695	7.75	0
1	0.0152676	7	0
1	0.0188629	6.75	0
1	0.00390993	4	0
1	0.0534053	4.25	0
1	0.0053999	32.5	0
1	0.0133555	27.25	0
2	0.016888	16	0
1	0.0216922	6.75	0
1	0.0171458	3.75	0
1	0.026708	3	0
1	0.0222642	11.5	0
1	0.0432088	4.5	0
1	0.0172815	3	0
1	0.0180391	3.75	0
1	0.00807216	6.75	0
1	0.0182824	11.25	0
1	0.0303774	6.5	0
1	0.0217808	8.5	0
1	0.0410752	6.75	0
1	0.0462086	5.25	0
1	0.0287551	7.5	0
1	0.0177615	8	0
1	0.0239054	8.25	0
1	0.05544	6.5	0
1	0.00893317	33.25	0
1	0.0130888	16.25	0
1	0.00797393	9.5	0
1	0.00849788	15.5	0
1	0.0128653	4.5	0
2	0.0178424	11.375	0
1	0.0140786	7.75	0
1	0.0210518	5.5	0
1	0.0265572	7.25	0
1	0.0127486	27.75	0
2	0.0346825	5.25	0
1	0.0127341	8.25	0
1	0.0181224	3.25	0
1	0.0167837	5	0
1	0.0259338	7.5	0
1	0.033182	6.25	0
1	0.0125784	5.75	0
2	0.00348468	1.625	0
1	0.0321371	5.75	0
1	0.0266046	7	0
1	0.0241017	8.25	0
1	0.0321587	5	0
2	0.0374218	4.875	0
3	0.00354965	8.5	0
1	0.0193195	10.25	0
2	0.0290567	3	0
3	0.0126448	1.58333	0
1	0.0532487	4.5	0
3	0.00228784	8.25	0
1	0.0396698	3	0
1	0.0281521	5.75	0
2	0.00230621	15.125	0
1	0.00843942	2.25	0
1	0.0285367	4	0
2	0.0503085	7.625	0
1	0.0203895	6.5	0
1	0.0215646	2.75	0
3	0.00763305	6.5	0
1	0.00443509	30.75	0
1	0.010773	25.75	0
1	0.0289786	3.25	0
1	0.0203052	3.75	0
2	0.00575304	8	0
1	0.0369411	5.5	0
1	0.00300207	9.75	0
1	0.00353396	12.75	0
1	0.00904823	3.5	0
4	0.0136371	14.375	0
2	0.0132692	7.625	0
1	0.0342467	3.75	0
1	0.0353113	2.25	0
2	0.0154336	20.625	0
1	0.0124389	29.25	0
3	0.0135825	7.16667	0
1	0.0471218	6.5	0
1	0.012672	19.5	0
2	0.0207498	14.125	0
1	0.00269657	7	0
3	0.0094869	3.75	0
1	0.0139432	5.75	0
1	0.00879712	8	0
2	0.013828	9.625	0
1	0.0242185	2.25	0
2	0.0111642	2.875	0
1	0.0144552	3.5	0
1	0.0166994	3.25	0
1	0.0125035	15	0
2	0.00549252	7.625	0
2	0.00976621	4.375	0
1	0.0215669	4.5	0
1	0.0173845	3.25	0
2	0.00745515	5	0
1	0.0183786	12.25	0
1	0.0114012	2.5	0
1	0.0274095	2.75	0
2	0.0403703	5.625	0
1	0.0370482	5	0
4	0.00943399	2.375	0
1	0.0223476	2.75	0
2	0.00674755	2	0
1	0.0386064	2.75	0
3	0.0198919	3.33333	0
1	0.0204921	3.75	0
1	0.0184574	3.5	0
1	0.00227588	7.5	0
2	0.00451687	7.875	0
1	0.0281553	20.5	0
3	0.0146919	12.3333	0
1	0.025267	8.5	0
3	0.0230921	5.5	0
1	0.0106269	6.75	0
3	0.0139704	3	0
1	0.00866387	5.5	0
1	0.040014	3	0
1	0.0328768	2.5	0
2	0.0116372	2.5	0
1	0.0263607	3.25	0
1	0.0312876	3.5	0
1	0.00926764	4	0
1	0.0138177	5.75	0
1	0.0249117	6	0
2	0.0130712	13.375	0
2	0.013052	3.375	0
2	0.0255864	15.25	0
3	0.00946216	1.75	0
1	0.0149278	2.5	0
1	0.0554688	3.25	0
1	0.0362704	6	0
1	0.0068679	21.25	0
1	0.0253953	4	0
2	0.0218884	17.625	0
1	0.0196557	25.25	0
1	0.044285	5.75	0
1	0.00352915	22.25	0
1	0.0196466	7	0
2	0.0254892	5.125	0
2	0.0114011	15.25	0
1	0.0209268	5.25	0
2	0.0145238	4.375	0
1	0.069377	5	0
1	0.0182852	2.25	0
1	0.0352086	3.5	0
3	0.0284639	6.5	0
1	0.0205884	10	0
2	0.00773307	4	0
1	0.0179627	13.25	0
1	0.02073	6	0
1	0.0249214	12.75	0
1	0.0126128	2	0
1	0.00152472	6.5	0
1	0.0209864	3.75	0
1	0.00556683	8.75	0
1	0.00681209	4.75	0
3	0.0217415	3.08333	0
4	0.0125465	14.6875	0
1	0.0426826	5.75	0
1	0.0255366	11.5	0
1	0.00471708	16.5	0
1	0.00513549	19.5	0
1	0.0273606	2.5	0
1	0.0105471	2.25	0
1	0.0272384	2.25	0
1	0.0055977	8	0
1	0.0135338	24	0
1	0.0100864	2.5	0
2	0.0154759	3.875	0
1	0.0229798	3.75	0
1	0.00356564	19	0
2	0.00787433	3.625	0
2	0.0104256	2	0
3	0.021843	4.66667	0
2	0.00652876	4.875	0
1	0.0165727	13.75	0
2	0.0211067	5.875	0
1	0.0346971	5.25	0
1	0.0159702	4	0
2	0.0338976	7.75	0
4	0.0264517	5.0625	0
2	0.0185426	9.875	0
4	0.0092732	6.625	0
1	0.00344194	10.5	0
1	0.0273455	4	0
1	0.0388677	2.5	0
1	0.0499305	1.75	0
4	0.0150923	3.6875	0
1	0.0330441	6.5	0
1	0.0232737	3.25	0
4	0.0180572	9.6875	0
3	0.00758204	3	0
1	0.0265439	7.25	0
1	0.0250737	4.75	0
3	0.0231278	2.25	0
4	0.0186652	11.375	0
1	0.0277051	12.75	0
4	0.027045	6.375	0
3	0.0136621	3.66667	0
1	0.0273076	4	0
1	0.0176471	3.25	0
1	0.0257163	5.5	0
1	0.00503348	11	0
1	0.0120838	6.75	0
1	0.0132699	12.25	0
1	0.00717407	2.25	0
1	0.0218242	39.5	0
2	0.0206796	14	0
1	0.00409069	10	0
1	0.0207696	3.25	0
1	0.00871272	19.25	0
2	0.00859117	4.125	0
1	0.0214928	5	0
1	0.0181701	37.25	0
1	0.00746603	2	0
1	0.0155615	9.75	0
1	0.0161049	2.25	0
1	0.00449741	6.75	0
1	0.0150107	10	0
1	0.0332709	2.5	0
1	0.0200001	9	0
1	0.0197762	3.25	0
1	0.0160002	4	0
1	0.0370125	3.25	0
1	0.0127417	4.5	0
2	0.0173659	4.75	0
2	0.0180697	5.375	0
1	0.00843652	5.75	0
2	0.00828045	3.75	0
1	0.0104024	4.25	0
2	0.0106229	3.75	0
1	0.015745	8.25	0
1	0.00158534	5.25	0
1	0.00224546	3	0
1	0.0215199	5.5	0
1	0.0173688	9.25	0
1	0.0107899	9.25	0
1	0.00935502	4	0
2	0.0201206	6.875	0
1	0.019583	2.5	0
2	0.0279732	3.875	0
1	0.0236976	7	0
1	0.0318068	4	0
1	0.0264937	2.75	0
1	0.0271052	7.25	0
1	0.0175193	6.5	0
1	0.0464046	6.75	0
2	0.0189968	2.625	0
1	0.00245501	7.5	0
1	0.00815406	14	0
1	0.00458648	7.25	0
1	0.013556	5.5	0
1	0.0116562	11.5	0
2	0.0114991	20	0
1	0.00925873	5.25	0
1	0.00623276	4	0
2	0.0230665	6.375	0
1	0.0190105	12	0
1	0.0136037	7	0
1	0.0229106	3.5	0
1	0.0179834	2.75	0
1	0.00552986	14	0
1	0.00205645	2.75	0
1	0.0220793	7.5	0
1	0.0508339	4	0
2	0.0266321	3.375	0
2	0.0170755	7.875	0
1	0.0168939	16.75	0
1	0.0107001	10.5	0
1	0.0244465	3	0
1	0.0260145	35.5	0
1	0.0332632	5	0
1	0.0211344	5.25	0
2	0.0257958	4.125	0
2	0.0191999	3.5	0
2	0.0311566	3	0
1	0.0358727	4.5	0
1	0.0158995	2.75	0
1	0.0177127	4	0
1	0.0320764	6.75	0
2	0.00595526	6.375	0
1	0.0294653	9.5	0
1	0.013778	3.25	0
1	0.0249608	6.25	0
2	0.00632651	2.625	0
1	0.0258932	5.75	0
1	0.00589924	3	0
1	0.0113398	2.75	0
1	0.0334691	6.75	0
1	0.0113053	6.5	0
1	0.0197328	20.75	0
1	0.0163787	9.25	0
1	0.0252585	3.75	0
1	0.0298937	4.5	0
1	0.0174688	2.75	0
1	0.0305446	6.5	0
1	0.016668	3.25	0
1	0.0356801	4.75	0
1	0.0127506	3.5	0
1	0.0223075	7	0
1	0.0290089	8	0
1	0.00925177	11	0
1	0.0139334	22.5	0
1	0.0224499	6	0
1	0.0103349	39.5	0
1	0.0205293	6.5	0
1	0.00905341	21	0
1	0.015586	18.75	0
1	0.00439392	11.5	0
1	0.0230261	8.75	0
1	0.0241974	3.25	0
1	0.0345013	4.75	0
1	0.0105182	14.75	0
1	0.00525667	16.25	0
1	0.0208262	4.5	0
1	0.0207408	35.25	0
1	0.0163566	19.5	0
2	0.00815065	9.25	0
1	0.012964	13.25	0
2	0.0108236	8.25	0
2	0.020126	4.875	0
1	0.00187564	4.5	0
1	0.0295093	5.5	0
2	0.0120422	10.125	0
2	0.0258932	5.25	0
1	0.0150791	4.25	0
1	0.0153071	3.5	0
1	0.00382111	2	0
1	0.0443511	3.5	0
1	0.0164543	4.75	0
1	0.0103204	9	0
1	0.00199753	3.75	0
1	0.00305515	5.25	0
2	0.00731246	7	0
2	0.00868745	4	0
1	0.0145299	5.5	0
1	0.010237	2.5	0
2	0.0109914	3.25	0
2	0.00755383	5.375	0
1	0.00972887	4.5	0
1	0.0168048	8	0
1	0.0176187	6.25	0
3	0.00247012	4.91667	0
1	0.00392988	6.5	0
1	0.0156541	6	0
1	0.0103058	5.5	0
1	0.0102875	17.25	0
2	0.0124319	15.875	0
1	0.00164612	7.75	0
1	0.0130758	3.25	0
1	0.00800956	4.25	0
1	0.00352746	2.75	0
1	0.00786737	3.5	0
1	0.00642171	29.25	0
1	0.0132741	13.5	0
1	0.0140536	7.5	0
1	0.0296434	6	0
2	0.0134149	6.375	0
1	0.0146506	21	0
1	0.0123978	4.25	0
1	0.00515341	5.5	0
1	0.00195752	8.25	0
2	0.00998562	1.875	0
1	0.00866215	5.5	0
1	0.00366062	9.5	0
1	0.0326947	4	0
2	0.00834731	3.625	0
3	0.0121832	3.58333	0
2	0.00523556	5.875	0
1	0.0127754	3	0
1	0.00817578	6.25	0
1	0.0188442	9.5	0
2	0.0133286	5.125	0
1	0.0177181	7.75	0
1	0.0095895	2.75	0
2	0.00884061	5.25	0
1	0.00825678	9.25	0
1	0.00250956	2	0
1	0.00745846	3.5	0
1	0.00802924	3.75	0
1	0.0113825	11.5	0
1	0.0154245	3.5	0
1	0.0194677	3.75	0
1	0.037306	3.5	0
1	0.0210874	2.75	0
1	0.0141235	2.5	0
1	0.00372577	11.75	0
1	0.015417	3.25	0
1	0.0369722	5	0
1	0.00253993	5.75	0
3	0.00664733	3.75	0
1	0.0020273	4	0
1	0.0144954	2.25	0
1	0.0202046	4.5	0
1	0.0158685	13.75	0
1	0.00391707	23.5	0
3	0.00759832	5.75	0
2	0.0117341	8.5	0
1	0.0241988	4.25	0
1	0.0149937	10.5	0
1	0.00932128	53.5	0
1	0.0211102	7.25	0
1	0.0326982	6.25	0
1	0.0113985	12	0
1	0.0247983	2.25	0
3	0.00477987	3.75	0
3	0.00910238	4.58333	0
1	0.0130662	9	0
2	0.00621403	2.5	0
1	0.00730928	3.25	0
1	0.00627934	8	0
1	0.00280594	24.75	0
3	0.0036185	9.16667	0
3	0.00945186	6.91667	0
1	0.0122969	2.75	0
1	0.0226228	8.5	0
1	0.0169626	3.75	0
1	0.00974825	2.5	0
1	0.00785188	6.75	0
2	0.020441	3.5	0
2	0.00575332	2.375	0
1	0.00345457	4.75	0
1	0.0238905	4	0
1	0.0102024	4.75	0
2	0.0101092	4.5	0
1	0.00743959	4.25	0
1	0.0158466	3.25	0
1	0.0229323	5.25	0
1	0.0105259	2.5	0
2	0.0163876	5.125	0
1	0.0168376	26.75	0
1	0.0124025	20	0
1	0.0147942	2.75	0
1	0.0143924	6.25	0
2	0.0203246	4.625	0
2	0.0218266	5	0
1	0.00941369	4.5	0
1	0.0175237	10.25	0
4	0.0396043	4.75	0
2	0.0343387	4.375	0
2	0.0362248	5.875	0
3	0.015506	2.25	0
2	0.0352792	4.875	0
4	0.0108606	1.625	0
1	0.0303682	4	0
1	0.031119	2.75	0
1	0.0260963	5.25	0
1	0.0259394	4	0
1	0.0178153	4.25	0
1	0.0254692	6	0
1	0.0656361	3.5	0
1	0.00926428	13.75	0
2	0.0251889	5.75	0
1	0.0236466	4.75	0
1	0.0199261	4.5	0
1	0.0337668	5	0
2	0.00945034	19.375	0
1	0.00382132	12	0
1	0.0384689	3.75	0
1	0.0257054	2.75	0
1	0.0115586	3.25	0
1	0.017783	2.75	0
1	0.0103743	5.25	0
2	0.02858	1.75	0
1	0.0110797	2.75	0
1	0.0124759	4	0
1	0.0128736	13.25	0
1	0.0353488	5.75	0
1	0.0353468	6	0
1	0.0381992	3.5	0
1	0.00624013	6	0
1	0.0252642	4.25	0
1	0.0250096	5.5	0
1	0.00603413	18.25	0
2	0.0259486	4.875	0
2	0.0371864	4.75	0
1	0.0243979	5.25	0
1	0.0237267	2.75	0
1	0.0290457	3	0
1	0.0089267	14.25	0
2	0.0240021	5.625	0
1	0.0291876	3.5	0
1	0.0158963	8	0
1	0.0211567	6	0
1	0.0334069	3.75	0
1	0.0294262	6.75	0
1	0.0446226	3	0
1	0.0115966	17.25	0
1	0.0288687	4.5	0
1	0.00684925	5.25	0
1	0.0343063	4.25	0
1	0.0352997	15.25	0
1	0.0260448	6.5	0
1	0.00513484	8.75	0
1	0.0100146	22	0
1	0.0301469	6.5	0
1	0.0242972	5.5	0
1	0.0410475	4.75	0
1	0.0244114	4.5	0
1	0.0248473	6.25	0
1	0.0404735	4.5	0
1	0.0400354	4.75	0
1	0.0175647	4.25	0
1	0.0136487	15.25	0
1	0.0189928	4	0
1	0.00786877	4.5	0
1	0.00362438	9	0
1	0.0103897	11	0
1	0.00322885	8.25	0
1	0.00513825	38.25	0
1	0.00193999	13	0
1	0.0243129	7.25	0
1	0.0249603	9	0
1	0.00446344	2.25	0
1	0.0421115	4.25	0
1	0.00683049	29.25	0
1	0.0455994	4.25	0
1	0.0349326	5.25	0
1	0.00277854	5	0
1	0.00371597	24	0
1	0.015938	3	0
1	0.00435929	32.25	0
1	0.00968148	8.25	0
1	0.0274229	5.25	0
1	0.0209281	8.25	0
1	0.00744587	12.25	0
1	0.0314102	5.5	0
1	0.0143914	6.75	0
2	0.0171571	16	0
2	0.00404607	16.5	0
1	0.00301524	10	0
1	0.015373	10.75	0
1	0.00722974	3	0
1	0.0226474	8.5	0
1	0.0312645	3.75	0
1	0.0118384	13.25	0
1	0.0221393	18.5	0
1	0.0285846	7.25	0
1	0.0237121	6	0
1	0.00294187	2	0
1	0.0232669	5.75	0
2	0.0203574	7.625	0
2	0.0188409	10.375	0
1	0.00358185	3.75	0
2	0.0380699	8.125	0
4	0.00786602	6.9375	0
1	0.0222363	38.75	0
1	0.0211086	3.75	0
1	0.0224183	4	0
4	0.00624415	4.8125	0
3	0.00862072	18.5833	0
2	0.0184603	8.875	0
3	0.0128596	2.66667	0
1	0.0169771	3.25	0
1	0.0394024	4.25	0
2	0.00823642	6.125	0
[truncated: 15,957 more rows]
