# Supplementary material for: Eye movement kinematics reveal novel circadian organization of sleep substates
Source: Nat Commun. 2026 May 5;17:4068. doi: 10.1038/s41467-026-72222-0 (PMC13144723; doi:10.1038/s41467-026-72222-0)
Supplement: Supplementary file 10 — Source Data [file 41467_2026_72222_MOESM10_ESM.zip › Source_Data/Figure_6/Figure_6_source_data.xlsx]

## Sheet: source_data_figure_6_panel_b_c
REM_mu_relative_rem	REM_std_relative_rem	REM_mu_relative_shuffle_state	REM_std_relative_shuffle_state	REM_mu_relative_behav	REM_std_relative_behav	REM_pred_rem_r2	REM_pred_behav_r2	REM_pred_shuffle_state_r2
0.0691628	0.078223	0.470768	0.0181537	0.534878	0.031753	0.811694	0.100351	-0.028023
0.0695152	0.0849461	0.480139	0.00855952	0.510922	0.0130866	0.662255	-0.311157	-0.00486517
0.0583424	0.0846232	0.496214	0.00869002	0.498562	0.00642391	0.785585	0.00116729	0.0380957
0.0937465	0.0873115	0.490978	0.0132055	0.506679	0.018881	0.939517	0.102122	-0.0309511
0.0959758	0.0805442	0.493486	0.0136616	0.496503	0.0182498	0.20158	-0.0248083	0.00269711
0.0963113	0.0769076	0.514461	0.0110058	0.481877	0.0133974	0.572949	-0.0651921	-0.0145801
0.123604	0.0698964	0.494438	0.0103929	0.493159	0.0167591	0.919211	0.0358818	0.0195784
0.141688	0.0703553	0.506028	0.0128626	0.490912	0.0214344	0.472274	-0.143627	0.00348095
0.168977	0.070423	0.510614	0.0127205	0.49337	0.0188619	0.779345	0.107003	0.0776674
0.148212	0.0648207	0.49963	0.0132271	0.483712	0.0164863	0.730748	-0.0184057	0.0184818
0.168993	0.0632365	0.501066	0.00786985	0.478636	0.0139033	0.354656	-0.0737246	0.0269251
0.181403	0.0571238	0.493612	0.0108049	0.460393	0.0147802
0.202331	0.0561295	0.504035	0.00897302	0.478509	0.0101493
0.224526	0.0550654	0.493802	0.00918149	0.47578	0.0103473
0.254306	0.0538154	0.481052	0.0110377	0.471555	0.00982049
0.278586	0.0568873	0.503509	0.00785243	0.486555	0.00972193
0.274117	0.0503275	0.476093	0.00771994	0.481454	0.0115628
0.27457	0.047456	0.498894	0.0099376	0.486967	0.0109903
0.275471	0.0437076	0.4936	0.0071565	0.487424	0.00987123
0.292701	0.0444916	0.487708	0.00978533	0.491195	0.00711746
0.303643	0.0426713	0.486629	0.0170602	0.491483	0.00915859
0.308009	0.0376792	0.493591	0.00918809	0.494346	0.00994151
0.322827	0.0357847	0.483207	0.00813979	0.504166	0.0101694
0.344331	0.0393547	0.497028	0.0108092	0.501014	0.0116245
0.340772	0.0384071	0.490668	0.0121289	0.508321	0.0137369
0.361669	0.0353721	0.487961	0.00927575	0.504152	0.0142688
0.36212	0.0340336	0.494915	0.00968893	0.502005	0.0157998
0.359427	0.0309131	0.503688	0.0135124	0.48584	0.0127167
0.376062	0.0250585	0.506597	0.013485	0.499462	0.0153356
0.38992	0.0224103	0.494858	0.00772252	0.500325	0.0126851
0.413534	0.0283823	0.490974	0.0110867	0.494449	0.0102663
0.421099	0.0283457	0.498645	0.0108733	0.49302	0.0104195
0.432059	0.0267374	0.50757	0.0116391	0.487111	0.009331
0.442946	0.0252366	0.502639	0.00727004	0.496935	0.0123842
0.448897	0.0200138	0.503909	0.0169079	0.491222	0.00799225
0.444753	0.0231621	0.49129	0.0146615	0.495467	0.0104572
0.462365	0.0213549	0.481882	0.0132644	0.501422	0.0139079
0.458366	0.0201932	0.500165	0.00684561	0.509686	0.0172596
0.46081	0.0187332	0.495507	0.0118423	0.499997	0.0128558
0.510055	0.0201588	0.50028	0.00841641	0.50605	0.0133573
0.48993	0.016113	0.493866	0.0108519	0.512744	0.00944128
0.477687	0.0173584	0.512849	0.0103662	0.515575	0.00961241
0.501495	0.0229688	0.495598	0.00877698	0.519511	0.01214
0.517108	0.0167628	0.531311	0.0121721	0.525758	0.0149896
0.511517	0.0172517	0.500966	0.00857195	0.524775	0.013931
0.512712	0.0194562	0.500697	0.00869101	0.525839	0.013211
0.505816	0.0167041	0.474728	0.00891319	0.529044	0.0137051
0.537099	0.0196804	0.494865	0.00776288	0.527407	0.0149414
0.53881	0.02689	0.504844	0.00816498	0.527337	0.0168565
0.556408	0.0302828	0.51902	0.0103046	0.522898	0.0193375
0.55939	0.0328742	0.489279	0.0168686	0.530307	0.0191721
0.567988	0.0302132	0.488796	0.0096924	0.521512	0.0145409
0.554486	0.0314365	0.516104	0.0128961	0.517903	0.0144352
0.571256	0.0240085	0.495338	0.00886026	0.516948	0.0095747
0.572413	0.0219838	0.512675	0.00877739	0.532592	0.0267625
0.546848	0.0246511	0.489181	0.00703577	0.501529	0.00644532
0.568361	0.024018	0.509451	0.0089957	0.514545	0.00985647
0.567493	0.0246939	0.500006	0.00862914	0.499524	0.00795493
0.597137	0.0271296	0.491559	0.00540201	0.503956	0.00728011
0.606092	0.0236734	0.50918	0.0108109	0.506003	0.00774411
0.597538	0.029614	0.512359	0.00943877	0.506173	0.00590981
0.577879	0.0333068	0.500986	0.00991091	0.514352	0.00591411
0.598052	0.0332462	0.507387	0.00769893	0.501968	0.00454277
0.618641	0.0341146	0.49863	0.00633918	0.500567	0.00611225
0.620349	0.0304587	0.496302	0.00885993	0.492788	0.00939062
0.639778	0.0312196	0.522353	0.0132843	0.491034	0.0088031
0.633419	0.0257917	0.505837	0.00619729	0.50608	0.00688944
0.641193	0.0301849	0.507901	0.00696186	0.510094	0.0051018
0.640519	0.0363782	0.519242	0.011183	0.509876	0.00450764
0.646161	0.0345113	0.493216	0.0123678	0.50949	0.00665719
0.656288	0.0348029	0.51183	0.0102877	0.503875	0.00605252
0.666442	0.0314165	0.499016	0.00762724	0.497999	0.00825711
0.662396	0.029269	0.501932	0.0133393	0.508572	0.00992666
0.65981	0.0273625	0.50142	0.010723	0.517496	0.00717692
0.674431	0.0356251	0.497015	0.0148267	0.508876	0.00897745
0.690346	0.0410036	0.498624	0.0104369	0.515858	0.0090818
0.697178	0.0349369	0.500165	0.00857148	0.521748	0.00763692
0.691828	0.0380094	0.503323	0.0108742	0.514215	0.0122891
0.699634	0.0380294	0.501525	0.0130631	0.518533	0.00815393
0.692828	0.0413453	0.524792	0.00915662	0.519632	0.00932504
0.691834	0.0425961	0.495898	0.0132525	0.497583	0.00860662
0.697487	0.0385124	0.515418	0.00879871	0.510399	0.0118674
0.700118	0.0403782	0.51123	0.00624749	0.486495	0.0126646
0.691554	0.039154	0.502667	0.0107121	0.486343	0.0109768
0.684969	0.0375315	0.51079	0.00877047	0.484041	0.0100391
0.714276	0.0355908	0.510693	0.00925331	0.491615	0.00727143
0.700894	0.0387969	0.517446	0.00774687	0.494282	0.0105847
0.702567	0.0405355	0.496069	0.00774722	0.485562	0.0110892
0.709914	0.0392953	0.495929	0.0138149	0.475187	0.0157856
0.717701	0.0448298	0.486489	0.00818424	0.4732	0.0139075
0.718856	0.0486706	0.521384	0.01514	0.486021	0.0106593
0.727137	0.0439662	0.498716	0.00961845	0.475901	0.0129055
0.713084	0.0451389	0.506552	0.012257	0.468333	0.0170746
0.730179	0.0455788	0.502548	0.00988116	0.461905	0.0202728
0.754627	0.0436769	0.496935	0.00989465	0.469071	0.0205194
0.754055	0.0460143	0.508279	0.0125705	0.47784	0.0193659
0.758477	0.0434131	0.505672	0.00476259	0.497458	0.0127933
0.752478	0.0432636	0.475076	0.00940574	0.49274	0.0145463
0.75624	0.0454714	0.498481	0.0105528	0.483623	0.02133
0.757708	0.0493247	0.502265	0.0125291	0.501953	0.0280446
