# Supplementary material for: Eye movement kinematics reveal novel circadian organization of sleep substates
Source: Nat Commun. 2026 May 5;17:4068. doi: 10.1038/s41467-026-72222-0 (PMC13144723; doi:10.1038/s41467-026-72222-0)
Supplement: Supplementary file 10 — Source Data [file 41467_2026_72222_MOESM10_ESM.zip › Source_Data/Figure_5/Figure_5_source_data.xlsx]

## Sheet: source_data_figure_5h
posterior inferior raphe_enrichment	Unnamed: 1_level_0_pvalue	superior_raphe_enrichment	Unnamed: 3_level_0_pvalue	hindbrain_lateral_1_enrichment	Unnamed: 5_level_0_pvalue
10.585	0	12.1875	0	2.58515	0
8.18713	0	2.67857	0.01	5.32787	0
3.36907	0	5.22117	0	5.40025	0
4.72441	0.01	15.4321	0	6.52174	0
1.73913	0.13	7.56014	0	16.8246	0
4	0	32.5581	0	9.95261	0
5.13308	0	7.27848	0	5.70431	0
9.61538	0	32.2581	0	7.65125	0
0.745156	0.68	6.46817	0	4.01554	0
0	0.33	9.0604	0	11.4504	0
3.33797	0	3.24607	0	7.63723	0

## Sheet: source_data_figure_5k
posterior inferior raphe_diff	posterior inferior raphe_exp_tau	posterior inferior raphe_exp0_tau	posterior inferior raphe_significant	superior_raphe_diff	superior_raphe_exp_tau	superior_raphe_exp0_tau	superior_raphe_significant	hindbrain_lateral_1_diff	hindbrain_lateral_1_exp_tau	hindbrain_lateral_1_exp0_tau	hindbrain_lateral_1_significant
0.332357	0.294327		yes	0.284999	0.394061		yes	0.244808	0.60674		no
0.419591	0.216408		yes	0.04128	0.119819		no	0.041005	0.745344		no
0.259484	1.47977		yes	0.16309	0.963378		no	0.178513	0.147374		no
0.275559	0.422696		yes	0.020072	1.7781		no	0.124351	0.737656		no
0.119653	0.281205		no	0.176791	0.96396		no	0.028097	1.88692		no
0.039943	0.224781		no	0.054414	0.193799		no	0.001879	2		no
0.036051	0.900513		no	0.108752	1.05769		no	0.03078	2		no
0.175715	0.5773		no	0.205232	0.281955		no	0.04579	2		no
0.359282	0.309593		yes	0.045023	0.77872		no	0.003596	1.40731		no
0.061482	0.282316		no	0.008988	0.005311		no	0.030277	2		no
0.074935	0.473563		no	0.234732	0.382811		no	0.016857	1.98532		no
0.081213	0.748692		no	0.083556	0.176444		no	0.097244	2		no
0.145991	1.08866		no	0.07716	2		no	0.046606	2		no
0.097067	1.14614		no	0.140826	0.296915		no	0.006279	2		no
0.008285	2		no	0.144198	1.22118		no	-0.212857		0.080181	no
0.364404	0.310347		yes	0.028701	0.750042		no	-0.429266		0.441279	yes
0.157318	0.701661		no	0.224674	1.44546		no	-0.193626		0.07435	no
0.146581	0.252886		no	0.161892	1.13912		no	-0.065892		0.05056	no
0.245571	1.09746		no	0.409601	0.432396		yes	-0.039356		0.048757	no
0.111491	0.893407		no	0.155457	1.32726		no	-0.117952		0.050862	no
0.383385	0.860477		yes	0.129549	1.5298		no	-0.615098		0.686151	yes
0.29552	0.337456		yes	0.167254	0.981273		no	-0.000216		0.044363	no
0.299882	0.407957		yes	0.068577	0.800502		no	-0.03618		0.058163	no
0.220828	0.156321		no	0.029055	0.9032		no	-0.457143		0.87253	yes
0.294099	0.970107		yes	0.14185	1.87419		no	-0.003328		0.046744	no
0.231496	0.353738		no	0.132314	1.40798		no	-0.171476		0.097402	no
0.051034	0.691442		no	0.177304	0.796344		no	-0.000993		0.167437	no
0.099599	0.89254		no	0.149903	0.969003		no	-0.031241		0.04721	no
0.182198	0.577342		no	0.178525	0.992997		no	-0.10235		0.144028	no
0.219576	1.00577		no	0.008415	2		no	-0.561407		0.159132	yes
0.073264	0.563215		no	0.086204	1.67601		no	-0.43431		0.151052	yes
0.01009	1.08054		no	0.369364	0.490032		yes	-0.159624		0.215702	no
0.05419	0.638882		no	0.269884	1.42986		yes	-0.619606		0.152039	yes
0.004277	2		no	0.172038	1.20524		no	-0.452257		0.209358	yes
0.268678	0.244131		yes	0.157955	1.6362		no	-0.292639		0.229022	yes
0.31367	0.298469		yes	0.144551	1.37824		no	-0.475316		0.265262	yes
0.069601	0.494401		no	0.022432	2		no	-0.371325		0.110278	yes
0.120207	1.14295		no	0.022672	2		no	-0.172057		0.075206	no
0.064917	0.708639		no	0.009624	0.7084		no	-0.445617		0.297499	yes
0.115759	0.391854		no	0.12412	1.13568		no	-0.315625		0.214445	yes
0.35226	0.212363		yes	0.060172	2		no	-0.637272		0.15984	yes
0.218513	0.306857		no	0.169338	1.00427		no	-0.265876		0.071807	yes
0.123141	0.214747		no	0.180855	1.16182		no	-0.337165		0.106029	yes
0.188704	0.10851		no	0.198624	0.894239		no	-0.481832		0.342114	yes
0.236906	0.256628		no	0.15821	1.56742		no	-0.0001		0.041662	no
0.085486	0.618132		no	0.013808	1.06223		no	-0.306583		0.095161	yes
0.256924	0.167962		yes	0.0326	2		no	-0.354053		0.269437	yes
0.440995	0.497051		yes	0.08248	0.439604		no	-0.217943		0.074778	no
0.148234	0.164559		no	0.388493	0.476614		yes	-0.065289		0.051744	no
0.169138	0.34948		no	0.145336	1.66939		no	-0.092886		0.107803	no
0.123308	0.619154		no	0.100459	2		no	-0.201776		0.291287	no
0.308724	0.141335		yes	0.089944	0.240855		no	-0.550654		0.180294	yes
0.130152	0.371563		no	0.059076	1.26593		no	-0.058675		0.070253	no
0.368848	0.494674		yes	0.101804	1.69773		no	0.255128	0.858181		yes
0.08709	0.233789		no	0.230152	0.805609		no	-0.470523		0.276192	yes
0.30163	0.130415		yes	0.041738	1.85156		no	-0.432426		0.248942	yes
0.231174	0.410691		no	0.032944	0.359714		no	-0.526593		0.302771	yes
0.147752	0.312481		no	0.004434	2		no	-0.525278		0.308347	yes
0.335721	0.584622		yes	0.065428	0.137706		no	-0.496759		0.305057	yes
0.14084	0.19289		no	0.040911	2		no	-0.426682		0.355492	yes
0.243427	0.149942		no	0.003989	0.081353		no	-0.327721		0.421783	yes
0.21466	0.77905		no	0.037993	0.053539		no	-0.495469		0.467389	yes
0.192681	0.417969		no	0.051648	2		no	-0.32999		0.163047	yes
0.103943	0.16446		no	0.022297	2		no	-0.324777		0.627286	yes
0.12238	0.157722		no	0.059197	1.29065		no	-0.332306		0.568303	yes
0.148162	0.738915		no	0.11534	1.29632		no	-0.285324		0.525757	yes
0.182924	0.14689		no	0.12551	0.11143		no	0.040536	0.015443		no
0.09133	0.164428		no	0.276824	0.606054		yes	0.209094	0.016843		no
0.133541	0.260963		no	0.041302	1.43171		no	0.030003	0.0092		no
0.059966	0.481732		no	0.068995	1.53631		no	0.015971	2		no
0.116727	1.2524		no	0.013048	2		no	0.05648	0.019649		no
0.024006	0.272021		no	0.181304	1.39796		no	0.106911	1.52188		no
0.101863	0.137884		no	0.055411	0.128672		no	-0.026266		0.128219	no
0.17001	0.263985		no	0.062774	1.20062		no	-0.16198		0.101634	no
0.090765	0.321439		no	0.004338	0.051956		no	-0.399226		0.096657	yes
0.08738	0.236483		no	0.035115	1.45982		no	-0.113156		0.062054	no
0.190145	0.282896		no	0.128352	0.596735		no	-0.457346		0.094999	yes
0.328393	0.254499		yes	0.012785	0.004131		no	-0.461682		0.098004	yes
0.155022	0.25621		no	0.010609	2		no	-0.089519		0.154616	no
0.14651	0.416563		no	0.123019	1.25946		no	-0.163983		0.107332	no
0.139645	0.563359		no	0.003468	2		no	-0.512032		0.091456	yes
0.102318	0.198495		no	0.057331	1.09321		no	-0.455707		0.113851	yes
0.144157	0.213146		no	0.017434	1.12066		no	-0.061254		0.051922	no
0.074669	0.467661		no	0.029992	0.650827		no	-0.122106		0.032361	no
0.002621	0.007132		no	0.085138	1.62485		no	-0.532919		0.08799	yes
0.171783	0.211839		no	0.004711	2		no	-0.577982		0.114858	yes
0.063351	0.317351		no	0.020934	1.43805		no	-0.080399		0.033492	no
0.162075	0.382187		no	0.045429	1.70825		no	-0.10261		0.089139	no
0.027391	0.316867		no	0.029628	1.99971		no	-0.160393		0.044128	no
0.101147	0.35512		no	0.011971	2		no	-0.072564		0.032303	no
0.024622	2		no	0.196894	0.902607		no	-0.207034		0.13862	no
0.032721	0.350905		no	0.197795	0.439137		no	-0.306019		0.07203	yes
0.207591	0.213214		no	0.036805	1.2402		no	-0.547321		0.109974	yes
0.045067	0.244132		no	0.023341	1.45431		no	-0.286924		0.109237	yes
0.092345	0.250444		no	0.001903	2		no	-0.088345		0.080982	no
0.052767	0.591847		no	0.003335	0.731453		no	-0.075261		0.042754	no
0.141597	0.197451		no	0.195069	0.893232		no	-0.164555		0.100265	no
0.083201	0.389643		no	0.237851	0.460677		no	-0.104201		0.075745	no
0.133819	0.146495		no	0.071503	1.40984		no	-0.140612		0.030078	no
0.059504	0.345898		no	0.033374	2		no	-0.012845		0.054507	no
0.072936	0.342702		no	0.002932	2		no	-0.388982		0.091751	yes
0.005216	0.026404		no	0.06423	1.58907		no	-0.55867		0.115504	yes
0.052358	0.552792		no	0.030643	1.06068		no	-0.372589		0.111025	yes
0.014504	0.322325		no	0.179443	0.922674		no	-0.17465		0.059921	no
0.009161	2		no	0.01833	1.08574		no	-0.301008		0.070485	yes
-0.020797		0.103453	no	0.241178	0.514975		no	-0.100013		0.032079	no
-0.000455		0.000792	no	0.01776	1.04357		no	-0.096623		0.067211	no
0.672885	0.484345		yes	0.059606	1.30472		no	-0.084609		0.06511	no
0.717218	0.49609		yes	0.147323	0.544951		no	-0.267193		0.078306	yes
0.48635	0.687609		yes	0.018362	2		no	-0.095266		0.077923	no
0.549848	0.63949		yes	0.039108	1.13604		no	-0.267364		0.088163	yes
0.315265	0.350043		yes	0.148159	0.368078		no	-0.230285		0.094253	no
0.556972	0.500396		yes	0.022161	1.98267		no	-0.260647		0.073432	yes
0.552331	0.56482		yes	0.145903	0.647375		no	-0.312308		0.073668	yes
0.671252	0.479643		yes	0.04676	0.748562		no	-0.204562		0.067693	no
0.445627	0.65249		yes	0.072011	0.902711		no	-0.124004		0.092097	no
0.539446	0.343362		yes	0.12313	0.607147		no	-0.235626		0.08972	no
0.462101	0.333748		yes	0.073964	0.096734		no	-0.147437		0.065153	no
0.381319	0.308177		yes	0.03182	1.16048		no	-0.108023		0.024275	no
0.461397	0.444824		yes	0.065646	0.607842		no	-0.284125		0.094285	yes
0.265185	0.513962		yes	0.028114	0.758278		no	-0.258634		0.060617	yes
0.100723	1.27847		no	0.006011	0.014661		no	-0.170403		0.033264	no
0.177892	1.05763		no	0.252455	0.35102		yes	-0.109545		0.07518	no
0.467237	0.645001		yes	0.277336	0.592479		yes	-0.152867		0.09629	no
0.159185	1.27107		no	0.242167	0.51888		no	-0.169559		0.088521	no
0.289876	0.72591		yes	0.089803	0.55086		no	-0.188887		0.034494	no
0.55143	0.710648		yes	0.03298	0.658169		no	-0.074678		0.088606	no
0.364424	1.02105		yes	0.079769	0.155835		no	-0.123999		0.08635	no
0.299718	0.944992		yes	0.062452	0.746948		no	-0.320663		0.064463	yes
0.236717	1.16771		no	0.037964	0.767204		no	-0.230593		0.030592	no
0.031379	1.12137		no	0.076304	0.720772		no	-0.250178		0.076114	yes
0.054194	0.270363		no	0.001395	0.939786		no	-0.117491		0.06683	no
0.043474	1.09122		no	0.066586	0.36347		no	-0.165476		0.084217	no
0.178762	0.898103		no	0.150376	0.791826		no	-0.129587		0.072721	no
0.277452	0.932996		yes	0.015844	0.619023		no	-0.158807		0.029029	no
0.0228	1.13225		no	0.051719	1.7423		no	-0.179151		0.042982	no
0.141895	1.02299		no	0.009091	1.27609		no	0.084571	0.674954		no
0.072841	1.70169		no	0.037243	1.30751		no	0.047384	2		no
0.11793	0.410432		no	0.024552	1.0267		no	-0.327087		0.086624	yes
0.34721	1.0313		yes	0.246505	0.665593		yes	-0.06725		0.085286	no
0.417249	0.842601		yes	0.052199	0.617336		no	-0.18088		0.1375	no
0.243582	1.21404		no	0.05649	0.729058		no	-0.035749		0.169124	no
0.43128	0.760303		yes	0.095788	0.578186		no	-0.016407		0.090036	no
0.231226	1.26813		no	0.002642	1.14971		no	-0.030511		0.165753	no
0.224784	1.10434		no	0.037624	0.726131		no	-0.025124		0.087803	no
0.1322	1.29241		no	0.053878	0.659687		no	-0.372414		0.171656	yes
0.141562	1.17232		no	0.065239	0.632479		no	-0.044022		0.096042	no
0.15749	0.893339		no	0.064265	0.581182		no	-0.320596		0.1737	yes
0.06464	0.274199		no	0.108201	0.484774		no	0.021877	2		no
0.008882	0.006072		no	0.00667	2		no	0.032674	0.439576		no
-0.028021		0.151172	no	0.033738	0.841511		no	0.016418	2		no
0.566821	0.183539		yes	0.12857	0.607001		no	0.047179	1.23373		no
-0.006779		0.047652	no	0.027223	1.17345		no	0.021465	2		no
0.703506	0.412972		yes	0.005053	0.148633		no	0.004531	2		no
0.772976	0.406641		yes	0.147139	0.664656		no	0.023458	2		no
0.084112	0.824148		no	0.007939	1.38589		no	0.027693	1.5096		no
0.219885	0.782081		no	0.162602	0.529853		no	0.011351	1.7861		no
0.577968	0.577253		yes	0.129484	0.489611		no	-0.068438		0.047499	no
0.153188	0.711836		no	0.03798	0.653034		no	-0.049052		0.069711	no
0.372546	0.648192		yes	0.038566	0.759572		no	-0.029193		0.049437	no
0.455518	0.581372		yes	0.041109	0.687138		no	-0.252788		0.164348	yes
0.558013	0.513748		yes	0.019162	2		no	-0.383865		0.186748	yes
0.570735	0.450019		yes	0.029487	0.735382		no	-0.024521		0.022179	no
0.479035	0.714761		yes	0.004886	2		no	-0.340679		0.169474	yes
0.136751	0.278667		no	0.204018	0.323011		no	-0.226077		0.184014	no
0.52765	0.521417		yes	0.093619	0.663676		no	-0.237424		0.817414	no
0.131111	0.364398		no	0.001537	1.33614		no	-0.193844		0.139732	no
0.626761	0.628567		yes	0.075485	0.703998		no	-0.127577		0.059516	no
0.349662	0.404776		yes	0.067914	1.3261		no	-0.176317		0.181089	no
0.489142	0.645485		yes	0.001748	0.014185		no	-0.215645		0.868549	no
0.522725	0.955944		yes	0.00015	1.33795		no	-0.062458		0.082253	no
0.437937	0.324911		yes	0.118169	0.398225		no	-0.187569		0.170236	no
0.596325	0.604839		yes	0.037059	1.15266		no	-0.125019		0.07233	no
0.616461	0.665362		yes	0.089331	0.556082		no	-0.145279		0.071612	no
0.487701	0.411325		yes	0.03186	1.14073		no	-0.190987		0.062665	no
0.365079	0.977658		yes	0.00521	0.721686		no	-0.088702		0.047896	no
0.453568	0.678935		yes	0.093309	0.747774		no	-0.003905		0.004633	no
0.102859	0.696826		no	0.008281	0.036849		no	-0.071424		0.073435	no
0.097599	0.74971		no	0.003077	0.010621		no	-0.08386		0.068293	no
0.12147	1.07796		no	0.013098	0.668187		no	-0.022774		0.194808	no
0.094984	1.91907		no	0.002251	1.78807		no	-0.017543		0.049312	no
0.396262	1.26555		yes	0.12744	0.660702		no	-0.226337		0.06093	no
0.469406	1.25253		yes	0.007611	1.894		no	-0.076409		0.0459	no
0.019482	0.734185		no	0.030626	1.22833		no	-0.158304		0.05706	no
0.183129	1.08039		no	0.021158	0.310286		no	-0.072915		0.07516	no
0.256543	1.40583		yes	0.012494	1.18107		no	-0.246387		0.062101	no
0.026708	0.63698		no	0.00425	1.27312		no	-0.076787		0.050784	no
0.340219	1.10892		yes	0.052169	0.399682		no	-0.017547		0.05372	no
0.390156	0.447593		yes	0.137797	0.702881		no	-0.226848		0.056017	no
0.315185	1.44124		yes	0.0608	0.682407		no	-0.290103		0.055374	yes
0.303226	0.539186		yes	0.007383	0.825433		no	-0.029682		0.057762	no
0.26623	1.49488		yes	0.006966	0.009452		no	-0.045524		0.046528	no
0.021197	1.43139		no	0.152005	0.542208		no	-0.214418		0.051921	no
0.448792	0.465992		yes	0.006074	0.007292		no	-0.245396		0.052454	no
0.312184	1.52301		yes	0.144107	0.653005		no	-0.023567		0.052561	no
0.264492	1.45178		yes	0.0304	1.40601		no	-0.078281		0.050343	no
0.18877	0.381443		no	0.029446	1.19806		no	-0.061442		0.047773	no
0.302452	1.24112		yes	0.173357	0.267729		no	-0.0052		0.011711	no
0.07156	1.16391		no	0.167822	0.403214		no	-0.03849		0.066302	no
0.247153	1.47114		no	0.03406	0.408123		no	-0.272557		0.058923	yes
0.06968	0.661167		no	0.090887	0.327289		no	-0.003162		0.012245	no
0.162394	1.76927		no	0.141222	0.425885		no	-0.107517		0.05496	no
0.219338	1.61574		no	0.091579	0.479552		no	-0.14801		0.048496	no
0.147909	0.789114		no	-0.111255		0.040586	no	-0.13384		0.119179	no
0.190295	1.21843		no	-0.006389		0.01028	no	-0.035276		0.062459	no
0.204826	1.61181		no	-0.030842		0.045968	no	-0.071134		0.051573	no
0.152837	1.32937		no	-0.038097		0.013769	no	-0.022914		0.049443	no
0.12302	1.64438		no	-0.001753		0.001553	no	-0.027919		0.068549	no
0.076557	1.28619		no	-0.246566		0.06488	no	-0.278331		0.054224	yes
0.038188	1.18012		no	-0.000463		0.000869	no	-0.24689		0.058394	no
-0.044496		1.02055	no	-0.12115		0.134359	no	-0.241018		0.047039	no
-0.253346		0.570301	yes	-0.156172		0.064187	no	-0.162726		0.05162	no
-0.224222		0.258636	no	-0.01544		0.059276	no	-0.224762		0.057601	no
-0.149737		0.139832	no	-0.027258		0.03357	no	-0.036095		0.039121	no
-0.080358		0.098298	no	-0.037218		0.042999	no	0.062789	0.609086		no
0.275236	0.535835		yes	-0.023669		0.012483	no	-0.347418		0.157186	yes
0.012438	1.05237		no	-0.008671		0.108939	no	-0.218019		0.109368	no
0.081379	0.391132		no	-0.027973		0.106628	no	-0.043314		0.13353	no
0.357452	0.380386		yes	-0.041978		0.263125	no	-0.123601		0.709958	no
0.170919	0.7217		no	-0.044004		0.152291	no	-0.218302		0.116506	no
0.293723	0.605561		yes	-0.057325		1.86438	no	-0.058253		1.49709	no
0.009317	0.465647		no	-0.010305		0.034707	no	-0.221091		0.119252	no
0.036804	0.426599		no	-0.001925		0.010934	no	-0.128448		0.088722	no
0.045252	0.633269		no	-0.001182		0.001665	no	-0.177795		0.632227	no
0.033935	0.365724		no	-0.01669		0.038929	no	-0.223414		0.115028	no
0.117927	0.471163		no	-0.009698		0.089755	no	-0.040922		0.072046	no
0.175406	0.535569		no	-0.012673		0.030728	no	-0.16739		0.08691	no
0.081833	0.372664		no	-0.080704		0.199541	no	-0.041313		1.5657	no
0.094892	1.16417		no	-0.008591		0.006071	no	-0.124602		0.160866	no
0.216922	0.794361		no	0.042841	0.131394		no	-0.018778		0.007743	no
0.15769	0.968003		no	0.531957	0.731002		yes	-0.111635		0.095993	no
0.308651	0.743229		yes	0.278105	0.387939		yes	-0.042166		0.060744	no
0.312914	0.666616		yes	0.480519	0.594556		yes	-0.051331		0.112907	no
0.31734	0.73828		yes	0.23511	0.794966		no	-0.202085		0.112003	no
0.370574	0.620859		yes	0.450688	0.736677		yes	-0.149784		0.121083	no
0.335969	0.627452		yes	0.382029	0.857362		yes	0.00259	2		no
-0.129535		0.028775	no	0.262731	1.01862		yes	0.007661	2		no
-0.156081		0.037344	no	0.471497	0.591497		yes	0.011144	2		no
-0.038334		0.025893	no	0.036987	0.023363		no	-0.556176		0.556535	yes
				0.205541	0.144249		no	-0.575069		0.484534	yes
				0.152446	0.747249		no	-0.063766		0.049928	no
				0.200081	0.112127		no	-0.725763		0.463377	yes
				0.120646	0.077365		no	-0.287966		0.093919	yes
				0.228902	0.883578		no	-0.145148		0.052801	no
				0.119227	1.47452		no	-0.772491		0.410111	yes
				0.140871	1.29704		no	-0.383863		0.127465	yes
				0.450461	0.328317		yes	-0.170936		0.580194	no
				0.09337	1.761		no	-0.796498		0.43177	yes
				0.121745	1.47746		no	-0.800104		0.354996	yes
				0.38449	0.36968		yes	-0.605231		0.214662	yes
				0.170944	0.906241		no	-0.720059		0.382075	yes
				0.211803	0.877789		no	-0.287087		0.344967	yes
				0.157028	1.23506		no	-0.799301		0.438062	yes
				0.00065	2		no	-0.439642		1.04788	yes
				0.294877	0.849489		yes	-0.853406		0.393263	yes
				0.060717	1.82911		no	-0.660834		0.502417	yes
				0.22434	1.11153		no	-0.080733		0.041067	no
				0.128306	1.12976		no	-0.691181		0.365172	yes
				0.272197	1.01034		yes	-0.843005		0.341185	yes
				0.151773	1.62024		no	-0.578458		0.361378	yes
				0.007564	2		no	-0.323995		0.219549	yes
				0.040462	2		no	-0.839922		0.376856	yes
				0.002963	2		no	-0.594474		0.463292	yes
				0.038128	2		no	-0.206886		0.053204	no
				0.13739	1.71027		no	-0.817348		0.332612	yes
				0.102841	2		no	-0.637583		0.340878	yes
				0.135166	0.966509		no	-0.234343		0.418153	no
				0.089804	2		no	-0.391692		0.306465	yes
				0.010363	2		no	-0.805836		0.409992	yes
				0.049331	1.17305		no	-0.555957		0.373117	yes
				7.9e-05	0.000439		no	-0.772596		0.30501	yes
				0.179838	1.6854		no	-0.560623		0.338168	yes
				0.099619	2		no	-0.220236		0.048008	no
				0.010839	0.010114		no	-0.781294		0.310655	yes
				0.284252	0.322427		yes	-0.739621		0.369812	yes
				0.245809	2		yes	-0.197171		0.054914	no
				0.297109	1.72793		yes	-0.467481		0.248263	yes
				0.589841	1.2358		yes	-0.520826		0.502625	yes
				0.142224	0.419294		no	-0.75163		0.290957	yes
				0.310026	1.73887		yes	-0.56394		0.388274	yes
				0.611807	1.34232		yes	-0.151476		0.053495	no
				0.535938	1.35542		yes	-0.22465		0.058273	no
				0.007346	2		no	-0.660831		0.293788	yes
				0.407595	0.277515		yes	-0.156629		0.047626	no
				0.536502	1.24664		yes	0.056872	1.83721		no
				0.222022	2		no	-0.090084		1.07975	no
				0.387764	1.51395		yes	-0.441814		0.211233	yes
				0.530207	1.22338		yes	-0.038833		0.166669	no
				0.437563	1.49636		yes	-0.419571		0.230307	yes
				0.337579	1.08152		yes	-0.113075		0.025161	no
				0.510445	1.36021		yes	-0.447693		0.255175	yes
				-0.002234		0.005997	no	-0.035608		0.122853	no
				-0.014445		0.00917	no	-0.28278		0.116624	yes
				-0.039387		0.071262	no	-0.4782		0.234787	yes
				-0.060634		0.06076	no	-0.107171		1.09458	no
				-0.06223		1.95419	no	-0.22536		1.06157	no
				-0.086988		0.071791	no	-0.251801		0.152706	yes
				-0.011642		0.007033	no	-0.074971		0.028216	no
				-0.062429		0.076819	no	-0.032923		0.085236	no
				-0.025664		0.03845	no	-0.444083		0.285881	yes
				-0.000733		0.067693	no	-0.075006		2	no
				-0.064705		0.07273	no	-0.126011		1.22975	no
				-0.021348		0.036829	no	-0.489209		0.252874	yes
				-0.005339		0.003856	no	-0.154866		1.08853	no
				-0.129025		0.079039	no	-0.794014		0.212771	yes
				-0.074422		0.071551	no	-0.129843		1.15355	no
				-0.096088		0.024221	no	-0.449327		0.245975	yes
				0.102967	1.92499		no	-0.026772		0.08196	no
				0.261805	1.34161		yes	-0.14002		1.28577	no
				0.104587	1.76921		no	-0.629946		0.191708	yes
				0.029132	2		no	-0.446996		0.278243	yes
				0.157726	1.44838		no	-0.014464		0.53612	no
				0.052801	1.21419		no	-0.317591		0.145457	yes
				0.047219	1.47505		no	-0.190425		1.44999	no
				0.084787	0.517967		no	-0.419478		0.228359	yes
				0.189353	1.27533		no	-0.069478		0.424313	no
				0.333383	1.14483		yes	-0.24006		0.170511	no
				0.09729	1.44467		no	-0.135682		1.15854	no
				0.009822	2		no	-0.141548		0.196134	no
				-0.064708		0.035054	no	-0.253481		0.169297	yes
				-0.043422		0.038199	no	-0.112852		0.240477	no
				-0.118682		0.068426	no	-0.139713		0.129299	no
				-0.165489		0.063441	no	-0.153026		0.201166	no
				-0.188119		0.080717	no	-0.326444		0.181678	yes
				-0.090101		0.096434	no	0.12148	1.35388		no
				-0.100531		0.124742	no	0.145691	1.47916		no
				-0.125138		0.090838	no	0.184278	0.726014		no
				-0.01814		0.023519	no	0.131971	1.45327		no
				-0.017122		0.031803	no	0.073556	0.327636		no
				0.043982	0.097344		no	0.129973	0.507101		no
				0.103694	0.031468		no	0.074438	0.568699		no
				0.04008	0.012276		no	0.043974	1.12625		no
				0.045132	0.120718		no	0.091944	0.900107		no
				0.087256	0.68433		no	0.129935	0.964452		no
				0.151595	0.890046		no	0.164964	0.702315		no
				0.171495	1.37769		no	0.06132	1.67114		no
				0.042062	0.17387		no	-0.439659		0.53279	yes
				0.08419	0.107258		no	-0.526768		0.361746	yes
				0.024267	0.02565		no	-0.634945		0.405867	yes
				0.081222	0.109646		no	-0.293683		0.257538	yes
				0.101415	0.46068		no	-0.726237		0.390824	yes
				0.061018	0.756641		no	-0.807611		0.34721	yes
				0.07294	0.292315		no	-0.103355		0.239915	no
				0.130855	0.286104		no	-0.242207		0.161172	no
				0.16085	0.306628		no	-0.164949		0.239906	no
				0.098633	0.508606		no	-0.526014		0.560758	yes
				0.124382	0.557718		no	-0.370002		0.303567	yes
				0.080803	0.884736		no	-0.745203		0.352322	yes
				-0.019081		0.067058	no	-0.205458		0.932027	no
				-0.011552		0.036903	no	-0.521798		0.341169	yes
				0.334107	0.284456		yes	-0.703535		0.348222	yes
				0.408716	0.296813		yes	-0.410795		0.530654	yes
				0.33855	0.165933		yes	-0.233486		0.45498	no
				0.510039	0.282285		yes	-0.613414		0.363778	yes
				0.249261	0.416232		no	-0.351361		0.495736	yes
				0.194663	0.702515		no	-0.647086		0.35668	yes
				0.375941	0.265089		yes	-0.720917		0.363499	yes
				0.414606	0.474814		yes	-0.543573		0.302503	yes
				0.414617	0.329018		yes	-0.73256		0.40717	yes
				0.472188	0.347522		yes	-0.297115		0.851125	yes
				0.450462	0.381081		yes	-0.592801		0.461132	yes
				0.512095	0.507366		yes	-0.428851		0.663147	yes
				0.165581	0.71492		no	-0.487693		0.261274	yes
				0.096533	0.735253		no	-0.569314		0.388852	yes
				0.58281	0.862971		yes	-0.437214		0.665128	yes
				0.318537	1.21532		yes	-0.46041		0.240206	yes
				0.352448	1.06832		yes	-0.550004		0.667601	yes
				0.551368	0.542462		yes	-0.283277		0.213049	yes
				0.380706	1.36008		yes	-0.470757		0.647136	yes
				0.569916	0.737286		yes	-0.400318		0.084856	yes
				0.71585	0.817122		yes	-0.444776		0.075957	yes
				0.109319	1.37302		no	-0.364723		0.069627	yes
				0.108764	1.96622		no	-0.183982		0.699982	no
				0.317807	1.64155		yes	-0.739277		0.460238	yes
				0.078212	1.17942		no	-0.590889		0.111416	yes
				0.51226	0.940874		yes	-0.601095		0.392637	yes
				0.736543	0.758143		yes	-0.403143		0.282159	yes
				0.444293	0.503042		yes	-0.452647		0.616819	yes
				0.731874	0.665772		yes	-0.475835		0.120141	yes
				0.789446	0.616913		yes	-0.259207		0.118672	yes
				0.590358	0.932517		yes	-0.392243		0.306566	yes
				0.690719	0.322596		yes	-0.437386		0.379322	yes
				0.778951	0.751706		yes	-0.356994		0.129748	yes
				0.688798	0.795874		yes	-0.401437		0.246556	yes
				0.788102	0.503772		yes	-0.076941		0.125605	no
				0.734426	0.691748		yes	-0.46321		0.205116	yes
				0.281086	1.64019		yes	0.0312	0.081492		no
				0.471127	0.284621		yes	0.012386	2		no
				0.464542	0.758273		yes	0.083706	1.47268		no
				0.393998	1.18811		yes	0.032332	0.025018		no
				0.027971	0.009404		no	0.011829	0.094106		no
				0.020782	2		no	-0.095047		0.04783	no
				0.370256	1.28939		yes	-0.115923		0.06026	no
				0.090932	1.55004		no	-0.073937		0.019174	no
				0.026572	2		no	-0.004257		0.009741	no
				0.331082	1.34676		yes	-0.163477		0.078467	no
				0.002694	2		no	-0.073067		0.01588	no
				0.00749	2		no	-0.010075		0.006289	no
				0.072187	1.66359		no	-0.13999		0.282121	no
				-0.480104		0.074513	yes	-0.098773		0.095646	no
				-0.654333		0.099825	yes	-0.017672		0.014878	no
				-0.111735		0.037086	no	-0.07466		0.041011	no
				-0.665308		0.112415	yes	-0.090035		0.018404	no
				-0.433689		0.038592	yes	-0.131758		0.122653	no
				-0.478513		0.05407	yes	-0.069468		0.053276	no
				-0.005861		0.147209	no	-0.108944		0.021853	no
				-0.094364		0.026051	no	-0.006059		0.005819	no
				-0.305571		0.118562	yes	-0.101458		0.060509	no
				-0.085424		0.042227	no	-0.00276		0.004815	no
				-0.194597		0.058926	no	-0.038409		0.011088	no
				0.1787	1.27484		no	0.258755	1.1399		yes
				0.061512	1.17464		no	0.188685	1.18167		no
				0.077392	0.894254		no	0.043293	1.56256		no
				0.084197	0.335891		no	0.108589	1.26867		no
				0.223668	1.39521		no	0.110675	1.34679		no
				0.144309	1.70667		no	0.03159	1.49517		no
				0.078901	1.07283		no	0.068404	1.33002		no
				0.102171	0.213044		no	0.157477	0.961448		no
				0.001106	2		no	0.002825	1.45705		no
				0.025982	1.35109		no	0.039215	2		no
				0.288699	0.135525		yes	0.057487	1.11672		no
				0.236464	1.07983		no	0.0897	1.40221		no
				0.318993	1.24805		yes	0.165369	1.16635		yes
				0.049533	1.96438		no	0.020665	1.55529		no
				0.156083	1.54238		no	0.110025	1.28729		no
				0.058642	1.18625		no	0.092247	1.21031		no
				0.048731	0.094359		no	0.001307	1.56582		no
				0.184808	1.0369		no	0.035243	2		no
				0.208457	1.40349		no	0.017819	1.33676		no
				0.062277	0.114415		no	0.139273	1.18736		no
				0.094433	1.19746		no	0.028434	1.2943		no
				0.254016	0.667483		yes	0.019637	1.33972		no
				0.0276	0.122436		no	0.08329	1.28072		no
				0.162254	1.1039		no	0.010487	1.36425		no
				0.266473	0.48786		yes	0.000565	1.40507		no
				0.205035	1.20468		no	0.199726	1.00406		no
				0.210324	0.229755		no	0.149575	1.03954		yes
				0.094634	1.43993		no	0.048449	1.21619		no
				0.129123	1.36827		no	0.270627	0.823576		yes
				0.037829	2		no	0.002307	1.39449		no
				0.140717	0.996904		no	0.189068	0.942658		yes
				0.064044	1.06546		no	0.058343	1.26171		no
				0.116011	0.351807		no	0.128334	1.07879		no
				0.021062	2		no	0.073978	1.26916		no
				0.089425	0.178611		no	0.020013	2		no
				0.117336	0.434206		no	-0.11733		0.035899	no
				0.188425	1.05896		no	-0.035932		0.029277	no
				0.215892	0.585607		no	-0.103598		0.020627	no
				0.057547	2		no	-0.107996		0.040659	no
				0.044406	0.811228		no	-0.07097		0.034372	no
				0.002475	2		no	-0.342306		0.071381	yes
				0.031499	0.775856		no	-0.217492		0.059085	no
				0.063185	1.8364		no	-0.040721		0.037687	no
				0.002446	2		no	-0.099243		0.036951	no
				0.047306	1.1539		no	-0.196715		0.033308	no
				0.049611	1.52012		no	-0.325072		0.06629	yes
				0.018439	2		no	-0.085228		0.033057	no
				0.054803	1.26535		no	-0.356741		0.080715	yes
				0.069008	1.40767		no	-0.39358		0.058082	yes
				0.020374	2		no	-0.076865		0.036717	no
				0.043311	0.521219		no	-0.113876		0.03922	no
				0.018346	1.50485		no	-0.312708		0.045835	yes
				0.014522	1.23223		no	-0.560952		0.085465	yes
				0.038866	2		no	-0.038643		0.028669	no
				0.000444	0.000961		no	-0.225492		0.045114	no
				0.17619	0.603342		no	-0.419629		0.061097	yes
				0.182704	0.677406		no	-0.489557		0.07147	yes
				0.059606	2		no	-0.357613		0.059872	yes
				0.001078	2		no	-0.017709		0.026519	no
				0.10739	0.704929		no	-0.354112		0.055631	yes
				0.12374	0.944306		no	-0.131124		0.03697	no
				0.005815	2		no	-0.001269		0.037018	no
				0.061505	0.909463		no	-0.04639		0.038556	no
				0.112347	0.213152		no	-0.510784		0.069627	yes
				0.085695	0.722279		no	-0.183937		0.041963	no
				0.118764	0.891037		no	-0.185692		0.041299	yes
				0.030653	0.140363		no	-0.320692		0.041194	yes
				0.059833	1.01586		no	-0.517341		0.071961	yes
				0.093741	0.808238		no	-0.055136		0.032265	no
				0.01802	0.845209		no	-0.226457		0.044011	yes
				0.000842	0.004441		no	-0.074232		0.032316	no
				0.053169	1.34455		no	-0.163782		0.279692	no
				0.120218	1.13862		no	-0.45449		0.06841	yes
				-0.088108		1.98364	no	-0.084314		0.032594	no
				-0.033197		0.016179	no	-0.239884		0.044011	yes
				-0.001311		0.002421	no	-0.324297		0.220378	yes
				-0.001596		0.018179	no	-0.56342		0.214861	yes
				-0.138718		0.090757	no	-0.059967		0.032071	no
				-0.01181		0.028709	no	-0.289518		0.272425	yes
				-0.020703		0.061068	no	-0.184297		0.018324	no
				-0.629202		0.152716	yes	-0.309939		0.052547	yes
				-0.017785		0.061971	no	-0.162606		0.041988	no
				-0.158244		0.05996	no	-0.419456		0.245611	yes
				-0.171866		0.326876	no	-0.063911		0.032894	no
				-0.643509		0.198822	yes	-0.043394		0.037102	no
				-0.007362		0.007215	no	-0.256379		0.205436	yes
				-0.200627		0.100195	no	-0.225479		0.047715	no
				-0.082224		0.068542	no	-0.452524		0.184249	yes
				-0.000306		0.000931	no	-0.026514		0.032657	no
				-0.115529		0.138702	no	-0.142906		0.018164	no
				-0.102534		0.372944	no	-0.381285		0.068932	yes
				-0.182642		0.053355	no	-0.408082		0.146399	yes
				-0.098084		1.0216	no	-0.381401		0.062559	yes
				-0.061287		0.044975	no	-0.432078		0.087635	yes
				-0.005401		0.014658	no	-0.406845		0.05444	yes
				-0.055058		0.02778	no
				-0.025864		0.054088	no
				-0.190315		0.068501	no
				-0.012161		0.022154	no
				-0.00317		0.015845	no
				-0.10858		0.069578	no
				-0.009657		0.020345	no
				-0.115163		0.074322	no
				-0.045395		0.057017	no
				-0.01665		0.010127	no
				0.009263	2		no
				0.067415	1.24274		no
				0.272601	0.715113		yes
				0.291912	0.538146		yes
				0.42475	0.562701		yes
				0.265937	0.298723		yes
				0.281668	0.438707		yes
				0.217799	0.549182		no
				0.319357	0.745487		yes
				0.244824	0.812839		no
				0.184317	0.587091		no
				0.141195	0.723894		no
				0.423041	0.496246		yes
				0.298018	0.841406		yes
				0.397823	0.805829		yes
				0.251893	0.826491		yes
				0.07255	0.303335		no
				0.597322	0.502565		yes
				0.678378	0.436661		yes
				0.292245	0.568881		yes
				0.197273	1.30351		no
				0.689222	0.467108		yes
				0.495549	0.55414		yes
				0.726351	0.492072		yes
				0.484553	0.408698		yes
				0.02304	0.372705		no
				0.355491	0.341899		yes
				0.192118	1.20569		no
				0.047503	0.334254		no
				0.03375	0.388424		no
				0.192154	0.378874		no
				0.229332	0.594171		no
				0.267801	0.064656		yes
				0.051425	1.30679		no
				0.304967	0.34012		yes
				0.018094	1.80111		no
				0.437665	0.312983		yes
				0.042037	0.480813		no
				0.414673	0.225701		yes
				0.27182	0.378914		yes
				0.084667	0.083872		no
				0.243654	0.379655		no
				0.17817	0.222046		no
				0.189571	0.308659		no
				-0.016961		0.020242	no
				-0.029591		0.035452	no
				-0.129325		0.027966	no
				-0.075995		0.017685	no
				-0.189851		0.034999	no
				-0.286148		0.327765	yes
				-0.102675		0.018161	no
				-0.372964		0.285131	yes
				-0.365115		0.048456	yes
				-0.210372		0.035964	no
				-0.289809		0.255761	yes
				-0.234546		0.27164	no
				-0.126221		0.428463	no
				-0.537473		0.432733	yes
				-0.060537		0.020726	no
				-0.017643		0.01396	no
				-0.012868		0.033199	no
				-0.071565		0.053335	no
				0.138094	0.101315		no
				0.278076	0.089238		yes
				0.206666	0.107008		no
				0.042194	0.112124		no
				0.040199	0.061126		no
				0.125207	0.074002		no
				0.25533	0.112504		yes
				0.009605	0.009		no
				0.040827	0.058372		no
				0.003717	0.010055		no
				0.356608	0.095763		yes
				0.478682	0.115575		yes
				0.124236	0.05096		no
				0.132761	1.63855		no
				0.26037	0.186673		yes
				0.012358	0.102668		no
				0.115874	0.063605		no
				0.191514	1.60039		no
				0.008904	0.003679		no
				0.074442	0.060909		no
				0.052181	0.039314		no
				0.011389	0.01002		no
				0.02228	0.063344		no
				0.066079	0.069411		no
				0.059767	0.078855		no
				0.072326	0.112817		no
				0.215725	0.06809		no
				0.05658	0.070145		no
				0.052319	0.0869		no
				0.022012	0.063441		no
				0.021048	0.006793		no
				0.116564	0.087422		no
				0.184514	0.098973		no
				-0.11349		0.18241	no
				-0.00332		0.004061	no
				-0.002427		2	no
				-0.041238		0.251366	no
				-0.019279		2	no
				-0.001495		0.001387	no
				-0.00659		0.003608	no
				-0.162314		1.10603	no
				0.212747	0.902224		no
				0.002216	2		no
				0.231122	0.953263		yes
				0.262828	1.05993		yes
				0.410742	0.786785		yes
				0.149442	1.16022		no
				0.120818	1.48493		no
				0.307318	0.957662		yes
				0.09733	1.25056		no
				0.295708	0.842222		yes
				0.366056	0.866035		yes
				0.356202	0.708166		yes
				0.230418	0.867221		yes
				0.385835	0.834554		yes
				0.525556	0.682396		yes
				0.367877	0.892589		yes
				0.056531	1.35416		no
				0.002939	1.52158		no
				-0.0682		0.042042	no
				-0.119789		0.028523	no
				-0.031593		0.021866	no
				-0.059582		0.014812	no
				-0.144529		0.049654	no
				-0.142141		0.026614	no
				-0.115439		0.030466	no
				-0.253941		0.03046	yes
				-0.150468		0.022309	no
				-0.090055		0.028681	no
				-0.07929		0.018682	no
				-0.004963		0.027855	no
				-0.112987		0.067015	no

## Sheet: source_data_figure_5n
wake	rem
0.436145	0.194316
1.11527	0.0985222
0.704809	0.343769
0.418851	0.159685
0.515835	0.483929
0.945516	0
0.544815	0.132499
0.71484	0.146309
0.39865	0.060676
0.34651	0.336004
0.457652	0.206617

## Sheet: source_data_figure_5o
rem_event_rate	wake_event_rate	regression_r2
0.00896861	0.0247328	0.349436
0	0.0125348	0.205993
0.0168161	0.0180256	0.0374065
0.0032591	0.00899612	0.0199167
0	0.0053948	0.0952299
0	0	0.302988
0.00226629	0.0260486	0.493677
0.0149161	0.00980873	0.0819904
0.00124069	0.000480307	0.0706727
0	0.00144092	0.0800092
0.00566572	0.0189845	0.403112
0	0.000441599	0.0936022
0.0156951	0.0197024	0.0675073
0	0.000960615	0.207905
0	0.000960615	0.0197439
0.00124069	0.00192123	0.0339517
0.00566572	0.00927152	0.119632
0.0198881	0.00392349	0.082151
0.00124069	0.00240154	0.00752566
0.0101983	0.0163355	0.435344
0.00453258	0.0260486	0.0410333
0.00339943	0.0269316	0.287515
0	0.00177738	0.118321
0	0	0.0630633
0.0190583	0.023056	0.0611793
0.00124069	0.000480307	0.0281833
0	0	0.0155238
0.00217273	0.0085872	0.175142
0.00543183	0.0106318	0.215815
0.00496278	0.0163704	0.0336284
0.00112045	0.00299145	0.0065989
0.011534	0.0176285	0.0929458
0.00344234	0.000868244	0.0599215
0.0070713	0.0102136	0.0120309
0.0111871	0.01128	0.278311
0	0.00123153	0.0164967
0	0	0.0228293
0	0.000490436	0.0672848
0.0141928	0.00626258	0.0773094
0.0155729	0.0223325	0.0175817
0	0.00101729	0.00939744
0	0	0.00247882
0.00135227	0.00915565	0.00880112
0.00112045	0.0034188	0.0322943
0.00345423	0.000421585	0.034513
0.00117233	0.00466102	0.706528
0.00115141	0	0.113774
0	0.00128205	0.365374
0.00217865	0.0279239	0.245085
0.00112045	0.000854701	0.442364
0	0.000868244	0.0158871
0	0.000513611	0.0368536
0	0.00557103	0.121492
0.00248602	0.00147131	0.399026
0	0.00196175	0.06142
0.0171032	0.0242614	0.17192
0.00234467	0.0190678	0.105418
0.00589275	0.0134633	0.0707884
0.00345423	0.00084317	0.0151935
0.00784314	0.00512821	0.0649549
0	0.00152168	0.00272999
0.0141426	0.0167131	0.164157
0.00115141	0.00379427	0.368488
0	0.00154083	0.0173726
0.0047142	0.00649954	0.225518
0.00114745	0.00130237	0.021585
0.00326797	0.0153784	0.34999
0.00119904	0.00202891	0.0213053
0.0047142	0.00928505	0.00122418
0	0.0029511	0.0132125
0	0.00084317	0.0153387
0.00366077	0.00205444	0.397401
0.00448179	0.00128205	0.356408
0.014733	0.0145233	0.00159126
0.00345423	0.00168634	0.14128
0	0.0017094	0.0231485
0	0.00126476	0.0517151
0	0.000421585	0.00183015
0.00270453	0.0116989	0.0311829
0.00336134	0.0034188	0.0409469
0.00372902	0.00490436	0.333544
0.0010923	0.000410509	0.03817
0.00114745	0.000434122	0.067362
0.00676133	0.0076297	0.0295379
0.00135227	0.00305188	0.0273857
0.00114745	0.00173649	0.0809358
0.00115141	0.00168634	0.0344726
0.00133779	0	0.0112652
0.00135227	0.0106816	0.00355107
0.0156951	0.0192832	0.0245086
0.00133779	0.00196802	0.0296257
0.00270453	0.0162767	0.081478
0.00560224	0.00854701	0.284861
0.00115141	0	0.309213
0.00326797	0.0222582	0.409011
0.00401338	0.00590406	0.0242504
0	0	0.0180522
0.00560538	0.0108992	0.0426647
0.0124301	0.00245218	0.181398
0	0	0.222679
0.00117855	0.00742804	0.0524042
0.00270453	0.00813835	0.00296052
0.00217273	0.00736046	0.0824139
0	0.0016768	0.0307326
0.00270453	0.00966429	0.0151187
0.00229489	0.000868244	0.0432409
0	0.000838399	0.0111812
0	0	0.0196928
0.00117855	0.00324977	0.359793
0.00135227	0.00356053	0.0472206
0.010084	0.00897436	0.0216596
0.00336134	0.00042735	0.119444
0.00108637	0.00531589	0.0612942
0.00135227	0.00559512	0.10001
0	0.000798403	0.00325898
0.010607	0.00835655	0.0236097
0	0.00123153	0.0891544
0.00124301	0.00637567	0.179274
0.00103466	0.0112273	0.083972
0.00103466	0.00658149	0.151435
0.00260078	0.0125502	0.366128
0	0.00347373	0.0959422
0.00775194	0.0258993	0.107067
0	0.00374181	0.248198
0	0.00484496	0.12929
0.012016	0.0080281	0.117877
0.011534	0.00839454	0.000502264
0	0.0131521	0.198304
0.00400534	0.0150527	0.253479
0	0.00846137	0.233095
0	0.00126743	0.0254899
0.0109051	0.0114918	0.0276785
0.00586166	0.0127119	0.00604149
0.00823045	0.0224439	0.0930593
0	0.010688	0.329629
0.00443213	0.00889068	0.151039
0	0.00540419	0.257959
0.00130039	0.00702811	0.163077
0.00114943	0.0113985	0.292083
0	0.00130265	0.0180486
0	0	0.105196
0	0.0130601	0.212236
0.00807382	0.0205666	0.0168348
0.0285401	0.0177922	0.0888074
0.00441014	0.0217698	0.219948
0.0110254	0.0189478	0.254309
0.00642261	0.0121124	0.135278
0.00654308	0.0123431	0.0266598
0.0037037	0.0191296	0.0325146
0.0182371	0.0215517	0.00382611
0.00344432	0.00224972	0.00311469
0.0168722	0.0216522	0.0959323
0	0.00196127	0.324605
0.0069646	0.0130265	0.050932
0.00274348	0.0134663	0.00201645
0.0033241	0.0214185	0.380097
0.00229621	0.000899888	0.199116
0	0.0181369	0.253876
0.00548697	0.0254364	0.169081
0.0186916	0.0120421	0.0849149
0	0.000394555	0.0156311
0.0364742	0.0159483	0.060389
0.00310398	0.0139373	0.0615981
0.0149653	0.0219135	0.0182208
0.00543183	0.000394555	0.138395
0.00648929	0.0160038	0.00569895
0.00881057	0.00570962	0.369747
0.0181721	0.026218	0.0492127
0	0.000393623	0.00635376
0.00667408	0.00537634	0.0134263
0.00123077	0.00253872	0.125346
0.00330396	0.00163132	0.0483535
0.00688468	0.0201979	0.0190884
0.0176211	0.0150897	0.0481336
0.0153677	0.00404367	0.12954
0.00496278	0.00888681	0.108875
0.00108637	0.000397298	0.0449913
0.00120846	0.0133517	0.364737
0.00267023	0.016558	0.0793894
0	0.00147095	0.0964436
0.00550661	0.00570962	0.00035541
0.00106838	0.01324	0.0196153
0.00124069	0.0107577	0.120513
0	0	0.100133
0.00247831	0.0061417	0.286604
0	0.00238379	0.0499265
0.00493827	0.0114778	0.12909
0.0106895	0.0242614	0.256848
0.0153937	0.0140562	0.252438
0	0.00196812	0.0262518
0.00348028	0.00637411	0.116455
0.00801068	0.0180632	0.0507
0.00108637	0.00315644	0.0685524
0.00217273	0.00556218	0.0470598
0	0.009234	0.115336
0.0201064	0.00894654	0.00048124
0	0.00101549	0.0736052
0.00667408	0.0070306	0.0111779
0.01222	0.034705	0.0911529
0.00364742	0.0215517	0.0133376
0.00116077	0.00173686	0.0201658
0.0166852	0.00496278	0.463456
0.00244798	0.0110957	0.144492
0	0.00118087	0.0393466
0.00224215	0.00196812	0.0460382
0	0.00675524	0.355896
0.0153677	0.0113223	0.248087
0.00617284	0.0191296	0.123502
0.0109141	0.0084472	0.0224422
0.0135052	0.0074959	0.0953937
0	0.0011919	0.244702
0	0.00253872	0.112149
0.00128452	0.0135659	0.00348289
0.00496278	0.0130964	0.0247859
0	0.00131033	0.170908
0.00409277	0.0089441	0.0964015
0	0.0164774	0.406676
0.00960219	0.0189526	0.00714081
0.00111919	0.0256815	0.0195795
0.0163399	0.0117361	0.256964
0.00550661	0.00570962	0.00374001
0.00118413	0.00351406	0.185603
0	0.00157822	0.00385341
0.00246154	0.00203097	0.0750244
0	0.00251004	0.0270206
0.00611995	0.00970874	0.0814388
0.00112108	0.000393623	0.13341
0	0.000877385	0.00986897
0.00820633	0.0131356	0.019641
0.00112108	0.000393623	0.0151381
0	0.00211864	0.0798711
0.0110497	0.00468494	0.228255
0.00123077	0.00660066	0.249145
0.00326797	0.0178066	0.0433118
0	0.000873553	0.166793
0	0.000873553	0.0338763
0.00224215	0.00590435	0.0474258
0.00119403	0.00393099	0.132425
0.00217865	0.0194253	0.174765
0.00678887	0.0228061	0.100801
0.0218369	0.00823643	0.22761
0	0.00140548	0.0934938
0.00236546	0.00223664	0.0402991
0.00496278	0.00795136	0.0541497
0.0033241	0.0153566	0.390121
0	0.000924642	0.25201
0.00124069	0.0070159	0.0576939
0	0.00238379	0.187097
0.00224215	0.00472348	0.299645
0.0138408	0.0159496	0.0390986
0.00246914	0.0148254	0.306336
0.00667408	0.00868486	0.0460397
0.00691244	0.0101394	0.0137218
0.00217273	0.00397298	0.00558998
0.00641368	0.018783	0.0298634
0.00367197	0.0143319	0.0856496
0.00550661	0.00734095	0.00115843
0	0.00189143	0.419075
0	0.00187091	0.075483
0.00117233	0.00169492	0.0857463
0	0.000447327	0.0528702
0.0111235	0.0119934	0.00553573
0	0	0.339165
0.00869093	0.0115217	0.286668
0.0035482	0.00581525	0.0551857
0	0.00078911	0.00879606
0.0190088	0.0332176	0.0565036
0	0	0.247425
0.0108622	0.0332176	0.0174886
0.0087146	0.0174019	0.310869
0	0.000993789	0.00807185
0	0	0.249479
0.00692042	0.0188877	0.0404933
0	0.000868432	0.0108247
0.00116009	0.00686443	0.255709
0.00371747	0.00438693	0.0517273
0.00136426	0	0.0047365
0.00230415	0.0160541	0.06333
0.0152403	0.0131356	0.0118375
0	0.000935454	0.110603
0.00554017	0.0226308	0.219784
0	0.00447327	0.0286847
0.00122775	0.00562193	0.148512
0	0.00802704	0.0711208
0.0128452	0.0169574	0.0385166
0.0034823	0.00173686	0.0625008
0.0163711	0.0129193	0.0662533
0	0.000434216	0.0136657
0	0.0026053	0.044783
0.0037037	0.0148254	0.0651506
0.0128274	0.0195656	0.0519408
0.00124069	0.00233863	0.0303016
0.00962052	0.0242614	0.0378236
0.00345622	0.0143642	0.00400967
0	0.00327409	0.00655063
0.0321285	0.0148392	0.0105065
0.0011534	0.0113326	0.0436973
0.0184544	0.0180483	0.0065368
0.00106838	0.000756573	0.0863364
0	0	0.00093573
0.00103466	0.00387147	0.0578578
0.00950441	0.0158651	0.0578068
0.0165198	0.00652529	0.20792
0.007034	0.0118644	0.140907
0.00118413	0.00150602	0.0394382
0	0.00929447	0.0203716
0.00103466	0.00967867	0.0277974
0.00460829	0.0135192	0.0323163
0	0	0.132677
0	0.00233863	0.0893099
0.00496278	0.00935454	0.0225359
0.0138963	0.0203483	0.013452
0	0	0.0246497
0.0138963	0.0215222	0.0302993
0.0115607	0.0198643	0.00830996
0.00115207	0.00464723	0.0287051
0	0.000394555	0.0572237
0.00617284	0.0157819	0.0885635
0.00367197	0.0134073	0.206774
0	0.0152566	0.217756
0.00217273	0.00078911	0.035674
0.00203252	0.000765697	0.0014507
0.0130101	0.00805189	0.0539952
0.00372208	0.00654818	0.0863873
0.00234467	0.00762712	0.00645301
0.00473093	0.00715724	0.316503
0.0159119	0.0138696	0.0905379
0.00136426	0.00546584	0.0208986
0.00801068	0.0145509	0.0384911
0	0.000502008	0.00565997
0.00586166	0.00889831	0.00863172
0.00230415	0.0130967	0.0130361
0.00468933	0.00974576	0.0268825
0.0122399	0.012945	0.00453076
0	0.00082713	0.257737
0.0138408	0.018468	0.0250849
0.00234467	0.00889831	0.0197962
0	0.000774293	0.0169163
0.00345622	0.00549218	0.045609
0.0032591	0.000397298	0.167372
0	0	0.0134347
0.00111235	0.0115798	0.0472
0.00333704	0.00372208	0.199767
0.01195	0.0111244	0.168648
0	0.000391313	0.0474877
0	0.000782626	0.0210512
0	0.00125918	0.00647205
0.00230681	0.0134313	0.0767132
0.00108637	0.00118367	0.0347961
0.00230415	0.0139417	0.030619
0.00274348	0.000997506	0.406357
0.00136426	0.00298137	0.0212369
0	0	0.0907833
0	0.000787247	0.310614
0.00222469	0.0111663	0.0912036
0.00460829	0.00760456	0.00112687
0.00807382	0.0155299	0.0334763
0	0.0011919	0.174024
0.00115207	0.016899	0.0364333
0.00106838	0.00189143	0.00387636
0	0.000993789	0.0117982
0.00692042	0.0163694	0.000959142
0.00235294	0.0127578	0.0299547
0.00235294	0.00850521	0.265348
0.00506009	0.01623	0.0441173
0.00410959	0.00252525	0.252624
0.00477042	0.0183199	0.116493
0.00552486	0.00702625	0.471176
0.00267023	0.00852985	0.0989538
0	0.00297936	0.0482523
0.00342075	0.00759013	0.111848
0	0.00759607	0.190647
0.00273973	0.00151515	0.0150531
0.00778715	0.0187901	0.110259
0	0.00651864	0.0469287
0.00773481	0.0152924	0.0547337
0.00253968	0.0116071	0.0300533
0	0.000446429	0.0298063
0	0.00368324	0.13483
0.0137694	0.0189613	0.0101888
0.00725076	0.00138122	0.0780189
0.00880088	0.0144449	0.0403322
0.00770077	0.00949236	0.0296231
0.00331492	0.00661294	0.0911373
0.00369914	0.00225175	0.115335
0	0.00100604	0.0255891
0	0.00541205	0.285043
0.00990099	0.0148576	0.0577944
0.00258398	0.00623501	0.015499
0.00108401	0.000809389	0.123203
0.00389358	0.0096242	0.229253
0.00136893	0	0.321972
0.00117028	0.00625838	0.0916999
0.00129786	0.0014121	0.0758843
0.0116144	0.00665631	0.0629828
0.00992282	0.00806289	0.140923
0.0175631	0.0141529	0.0487768
0.00371747	0.0113161	0.0234767
0	0.00252525	0.0165982
0	0	0.0276491
0.00129786	0.00320807	0.0459133
0.00141243	0	0.0469061
0.00934579	0.0120421	0.043191
0	0	0.00125305
0	0.00047824	0.0666506
0.0022779	0.00936369	0.102029
0	0.0018014	0.138339
0	0.0137237	0.330642
0.00126984	0.000994036	0.00951098
0.00123457	0.00382592	0.0378921
0.00229885	0.00438404	0.0324717
0.0184226	0.0253268	0.0615704
0.00542005	0.0162966	0.037604
0.00108401	0.000809389	0.00132919
0.00253968	0.00497018	0.232111
0.00239091	0.000432152	0.0459352
0.00548697	0.00299252	0.0525661
0.00256904	0.00339147	0.0217734
0.00335758	0.0173844	0.408264
0.00219539	0	0.00714979
0.00329308	0.00525677	0.0217103
0.00229885	0.00394564	0.0836169
0.0157767	0.012515	0.0142419
0.00114943	0.000438404	0.102189
0	0.00489869	0.25465
0.0231533	0.0141101	0.0114758
0	0.0286145	0.260333
0	0.000505051	0.00292798
0.00256904	0.00436047	0.209095
0	0.00198807	0.055232
0	0.0175636	0.0853395
0	0.00134108	0.0290058
0.004561	0.0096985	0.131985
0	0.00525938	0.0226948
0	0	0.0673638
0	0	0.0262639
0.0208213	0.0185425	0.180218
0	0.00161878	0.0944234
0	0	0.724222
0	0.0251004	0.350616
0.0033241	0.0149525	0.00235487
0.00121359	0.0173285	0.287026
0.00108401	0.00203707	0.0923599
0.00460564	0.00367647	0.206642
0	0	0.0037888
0.00119546	0.00259291	0.532622
0.00125235	0.000471921	0.0196971
0	0.000460405	0.0095775
0.0120482	0.0140598	0.0209631
0	0.000994036	0.0488795
0	0.00191847	0.0998751
0.00125235	0.0113261	0.11345
0.00282486	0.00446872	0.0347366
0	0	0.193267
0	0.00489869	0.133467
0.00972644	0.012931	0.00693839
0.0172117	0.0140148	0.071729
0.00994475	0.0157057	0.0223059
0.0126655	0.0155229	0.0101635
0.00126984	0.00580357	0.01681
0.00130039	0.0060241	0.118924
0.00128452	0.00484496	0.10068
0	0	0.00581218
0	0.00330345	0.0942902
0	0.00100402	0.00528428
0.0255319	0.0241379	0.114667
0.0033241	0.00282885	0.243372
0.00118624	0.00411711	0.0666294
0	0	0.0559703
0.0133511	0.0080281	0.0322409
0.00114745	0.00618302	0.0908562
0.00271555	0.0128904	0.192975
0.00548697	0.0139651	0.188831
0.00271555	0.00892414	0.0816003
0.0145495	0.00908732	0.330612
0.00130039	0.00401606	0.0475598
0.0211817	0.00208899	0.169393
0.00987925	0.00404367	0.000493343
0.00117028	0.00447027	0.043636
0.00126984	0.00223214	0.00217187
0.0012285	0.000972053	0.00622647
0.00351083	0.0049173	0.00457158
0.00282486	0.00496524	0.0629393
0.00117028	0.00357622	0.0332483
0.0197445	0.0102063	0.126743
0.00921128	0.00408497	0.840549
0.00500939	0.0127419	0.0612829
0	0	0.0714162
0.00375704	0.00707881	0.0673911
0	0.00092081	0.0785887
0.00110803	0.0036371	0.00423369
0.00136986	0.0030303	0.0405401
0	0.00223214	0.024308
0	0.000994036	0.0221225
0.0135777	0.00991572	0.0246651
0.00111919	0.0229158	0.238341
0.0066482	0.0105072	0.0812012
0.00110254	0.0036283	0.0484198
0.00688468	0.00741962	0.273083
0	0.00263043	0.0888747
0	0	0.357561
0.00110011	0.0107305	0.0976805
0	0.000413309	0.0233427
0	0	0.0010904
0	0	0.0279724
0.00130634	0	0.0118058
0	0.00329489	0.0734518
0	0	0.202463
0.00124378	0.00445335	0.144236
0.00662983	0.0190122	0.0180302
0.00126984	0.003125	0.00815166
0.00987925	0.00930044	0.160706
0.00110254	0.00241887	0.063231
0	0.00540419	0.139733
0.00548697	0.00498753	0.0418021
0.00380952	0.0107143	0.0233916
0.00119546	0.00561798	0.0645906
0	0.00263043	0.0438299
0.00108401	0.00202347	0.432392
0	0.00178811	0.0150096
0.00118624	0.00823422	0.182978
0	0.0181856	0.123586
0	0.00222668	0.0606281
0.00500939	0.00707881	0.0170644
0.00141243	0.00546177	0.0259032
0	0.000941398	0.0302254
0.00124378	0.00534402	0.0330942
0.00115141	0.00449346	0.0227416
0.00433604	0.0109268	0.170281
0.00110254	0.00483773	0.0646551
0	0.0014121	0.0356209
0	0	0.183759
0.00460299	0.0120808	0.0651136
0	0.0019861	0.0282466
0	0	0.0218387
0.00380952	0.00178571	0.0340745
0.00113895	0.000404449	0.303721
0.00882029	0.0129006	0.509495
0.00117028	0.00402325	0.0110761
0	0.000505051	0.013283
0.0120746	0.00889608	0.0673595
0.0106809	0.0175615	0.00434121
0.00118624	0.00640439	0.236185
0	0.000447027	0.0206081
0.0110011	0.0127941	0.046543
0.00111483	0.000417798	0.0418963
0	0.00184162	0.0190327
0.00238521	0.0192136	0.10487
0.00141243	0.00148957	0.377582
0.0109422	0.0198276	0.0485644
0.00330033	0.00577796	0.0180234
0	0.00163399	0.0692917
0.00407332	0.00148736	0.0190818
0.00120846	0.00092081	0.0299959
0.0022805	0.00716846	0.0983434
0	0.00184162	0.0390017
0.00407332	0.0109073	0.0956787
0.00220022	0.0119686	0.103838
0	0.000417798	0.0431175
0.00334448	0.00125339	0.224043
0.00130634	0.00143438	0.0820663
0	0.000505051	0.00155925
0.00126984	0.00714286	0.0219904
0	0	0.384367
0	0.00329761	0.1561
0.00110011	0.00866694	0.0809818
0	0	0.00760106
0	0.00566305	0.0508863
0.00258398	0.00143885	0.226133
0.00380952	0.00401786	0.0119857
0.00141243	0.00248262	0.0517647
0	0.00223514	0.0168375
0.00129786	0.00517769	0.020819
0	0.00178571	0.0165407
0.00455581	0.00553309	0.0391788
0	0.00282419	0.0830481
0	0.00468185	0.0273828
0.00258398	0.00671463	0.183015
0.00460564	0.00816993	0.0667473
0	0.00560345	0.0361182
0.00129199	0.00191847	0.133484
0.0151762	0.0105221	0.0917694
0.00126984	0.00397614	0.038282
0	0.00301205	0.0769913
0.0143014	0.0148576	0.0167257
0.00222965	0.00208899	0.00996845
0.00569476	0.00680996	0.00209765
0	0.000900698	0.126676
0	0.000914913	0.148572
0.00775623	0.0109113	0.158766
0.0104106	0.0172488	0.037456
0.00108401	0.000809389	0.1399
0.004561	0.00759013	0.0168808
0.0321285	0.0148392	0.00101495
0.00256904	0.00532946	0.226557
0	0.000786009	0.0283773
0.0022805	0.0113852	0.0524723
0.0110497	0.0132259	0.00792726
0.00462695	0.0112117	0.0551199
0.0120746	0.00646987	0.220249
0.00241692	0.00092081	0.00760726
0	0	0.0525671
0.0092539	0.0181113	0.053226
0.00120846	0.00138122	0.0542913
0	0.000460405	0.11068
0	0.00245098	0.0963083
0	0.00638434	0.0217005
0.00129786	0.00517769	0.0178755
0.00330033	0.0123813	0.0268911
0	0	0.00915192
0.0138809	0.0168176	0.0653953
0	0.00903614	0.0788461
0	0.00138122	0.00312468
0	0.000407415	0.037849
0.00486322	0.00517241	0.0501976
0	0.000786009	0.00942188
0.00253968	0	0.0223113
0.00106553	0.00353704	0.02381
0	0	0.185351
0.00117028	0.000894055	0.0551702
0.00110254	0.00241887	0.0388095
0.00507937	0.00178571	0.0157056
0.00108401	0.00566572	0.244796
0.00369004	0.0213333	0.0223465
0	0.00301854	0.0410707
0.00768386	0.00646987	0.000347867
0	0.00297915	0.0039374
0.00111919	0.0185697	0.382213
0.00110497	0.00165323	0.0304483
0	0.000956251	0.00782612
0.00552486	0.0144658	0.0324625
0.00136986	0.000505051	0.00109784
0.00111483	0.00125339	0.00408539
0.00569476	0.00936369	0.0300046
0.00111483	0.000417798	0.0146713
0	0.000431034	0.0149827
0	0.00297471	0.0486467
0	0.000956251	0.0047732
0.00110011	0.00660338	0.0378172
0	0.00126502	0.0497345
0	0.000407415	0.00734768
0.00246914	0.00286944	0.00542151
0.00569476	0.00808683	0.00723518
0	0.000956251	0.0117745
0.0025047	0.011798	0.0606337
0.00125235	0.0023596	0.122995
0.00130634	0.000478126	0.00106349
0.00683371	0.00978932	0.0284055
0.00342075	0.0016867	0.00923611
0.00136986	0.0010101	0.08194
0.00685871	0.0074813	0.0327753
0	0.000470699	0.00782805
0	0.00825423	0.0667015
0	0.000457457	0.031238
0.0135802	0.0114778	0.0547034
0	0.00178134	0.0207998
0.00221607	0.00525359	0.0174954
0.00551268	0.0036283	0.101196
0.00113895	0.00340498	0.0411478
0	0	0.00418166
0.00258398	0.00239808	0.00299577
0	0	0.0887784
0.00243161	0.00387931	0.00960875
0.00133511	0.00451581	0.130881
0.00671517	0.0189648	0.0090407
0.00110254	0.00927232	0.0200239
0	0.00893807	0.0387301
0	0.00172488	0.00544198
0	0.00125339	0.0376758
0.00216802	0.000809389	0.213595
0.00230282	0.00816993	0.0785334
0.00253968	0.00133929	0.016748
0	0.00382592	0.0243711
0	0.00151515	0.0949764
0	0.00295172	0.0641829
0.00341686	0.0110662	0.00568203
0.00129786	0.00235349	0.00137172
0.00253968	0.003125	0.0250497
0.00114025	0.00210837	0.0672876
0	0.00495384	0.0854596
0.00343446	0.0118343	0.118547
0.00243161	0.00603448	0.00376379
0	0.00423629	0.0432498
0.00126984	0.00491071	0.0273744
0.00129786	0.000941398	0.0152176
0.00230282	0.00694444	0.159914
0	0.000404449	0.0601742
0	0	0.006743
0	0.000862441	0.0428387
0.00364742	0.00344828	0.00276906
0	0.00510747	0.0151884
0.00375704	0.00707881	0.0300869
0.00128452	0.00339147	0.021589
0.0022779	0.000404449	0.005691
0	0.00468185	0.0524833
0	0	0.0371168
0.00375704	0.00424729	0.016718
0.0110011	0.0152703	0.0205394
0.00797267	0.00723558	0.0520595
0	0.000447027	0.0121949
0	0.00553309	0.0412724
0.00880088	0.0148576	0.0167618
0.00880088	0.0165085	0.0207172
0.00267023	0.00702459	0.0139138
0.00400534	0.0120421	0.00688293
0.00236128	0.0180378	0.245441
0.00345224	0.00708186	0.0815051
0.00610501	0.00419678	0.0352564
0.0038835	0.0174941	0.130599
0	0.00379747	0.178206
0	0.00144963	0.238605
0.0048048	0.0180617	0.0658675
0	0.0279881	0.336426
0.00708383	0.0180378	0.0902174
0.00123001	0.00933333	0.0896078
0	0.015677	0.248882
0.00571755	0.0198361	0.328118
0	0.00251004	0.117282
0.00278746	0.0024432	0.0536096
0.00139373	0.00195456	0.0268607
0.00117647	0.00346245	0.0685343
0	0.00357782	0.0271595
0.00137646	0.0117016	0.0879281
0.00244948	0.00823799	0.111798
0.0101458	0.0150685	0.0897557
0.00114286	0.0146018	0.207877
0.0355175	0.0133641	0.0697514
0.00211752	0.017331	0.141306
0.001207	0.0140717	0.389999
0.00114351	0.0237171	0.463977
0.0116505	0.0160757	0.227406
0	0.0137646	0.313037
0.00345224	0.00458238	0.0170932
0.00920598	0.0145803	0.0953063
0	0.00552956	0.00784462
0	0.00991267	0.081972
0.00139373	0.00390911	0.0172992
0.00119261	0.0147453	0.310907
0	0.00779995	0.134641
0.00369004	0.0124444	0.0205797
0	0.000446828	0.0986721
0	0.017894	0.446993
0	0.0179372	0.313004
0.00130208	0.00766675	0.174798
0	0.0119211	0.336558
0.00820793	0.00639135	0.00307788
0.00117165	0.000870133	0.000881447
0.0139152	0.0181324	0.0259503
0	0.00770156	0.361347
0	0.00552486	0.309685
0.00230282	0.00979349	0.169353
0.00857318	0.0101382	0.0330139
0.0012012	0.0030837	0.0176806
0	0.0158874	0.255716
0	0.0123326	0.0775202
0.00125392	0.0135736	0.0233561
0	0.0119899	0.209335
0	0	0.0142767
0.00123305	0.00949796	0.042066
0.00126823	0.0150685	0.346438
0.00236128	0.0127585	0.361897
0.00111235	0.0116697	0.0769805
0	0.00631978	0.0341679
0.00115141	0.00212902	0.116585
0.00785634	0.0270381	0.15851
0.00362319	0.00362237	0.0140283
0.003367	0.00819336	0.0336343
0.0238245	0.01685	0.00681213
0	0.000851607	0.0561988
0.00118064	0.00302965	0.0794523
0.00115141	0.000425804	0.0234033
0.00489896	0.010984	0.0690962
0.00238521	0.00536193	0.0876182
0.00113507	0.0215947	0.290449
0.00111235	0.00224417	0.0234806
0.00362319	0.0153951	0.252623
0	0	0.0104295
0	0.015961	0.263644
0	0.0118721	0.329406
0.00615006	0.0186667	0.0353069
0.00369004	0.0217778	0.246258
0	0.00361827	0.00786861
0.00704639	0.0174652	0.00138289
0.00460299	0.0104145	0.10024
0	0.00687758	0.348392
0.00126502	0.00417343	0.0550592
0.0113852	0.0135993	0.00492692
0.0011744	0.00896861	0.189968
0.00126662	0.00181447	0.0412767
0	0	0.0267851
0	0.000927429	0.0509234
0.0123001	0.0164444	0.0480351
0	0.0011554	0.10766
0.00492005	0.0177778	0.0828309
0.00228964	0.00676247	0.0685374
0.00129786	0.00687443	5.09076e-05
0.003663	0.0051294	0.135327
0	0.005386	0.196274
0	0.000904568	0.0258762
0.00850547	0.00320954	0.258794
0	0.0136178	0.228376
0	0.00965961	0.230558
0	0.00186524	0.0567484
0	0.000488639	0.0157935
0	0.0027137	0.0276094
0.00119261	0.00893655	0.169395
0	0.00605929	0.128479
0.0125392	0.0159139	0.00420394
0.00267738	0.00200854	0.0922065
0.00105876	0.00423647	0.0210913
0.00457928	0.0190194	0.0999062
0	0.00240674	0.0695976
0.00551876	0.00935772	0.000120654
0	0.000432807	0.0645849
0	0.00253593	0.00732107
0.0122474	0.00967742	0.0355225
0.00243013	0.00366804	0.0697565
0	0.000966417	0.00325518
0.00244948	0	0.00388052
0.0024024	0.0127753	0.0630786
0.00117647	0.0123326	0.050433
0.00115141	0.00255482	0.0150252
0	0	0.0289995
0	0.00231857	0.0648453
0.0172202	0.0155556	0.0168655
0	0	0.00305771
0.00606796	0.0149218	0.0352553
0	0.000459982	0.0584785
0	0.00511117	0.347827
0.0108108	0.0105727	0.0448078
0.003367	0.00368701	0.129679
0	0.00425351	0.0969534
0.0146074	0.0101196	0.0574631
0.00685714	0.00840708	0.129
0.00575374	0.0133306	0.0825864
0	0.00183318	0.0341913
0.008449	0.00907853	0.534878
0.00825959	0.0209026	0.248915
0.00111235	0.0148115	0.0859184
0.00966184	0.00407516	0.00502905
0	0.0173516	0.316019
0.00840841	0.010453	0.00332194
0	0.00139893	0.00625856
0.0163009	0.00842499	0.0559259
0.0351097	0.0121694	0.0744344
0.0114286	0.0163717	0.588125
0	0.00897465	0.264891
0	0	0.0663061
0.0123001	0.00844444	0.0229827
0.00489896	0.0078341	0.0156773
0.00105876	0.00423647	0.0334922
0.0134721	0.0100686	0.0264532
0	0.00952175	0.255797
0.00235294	0.00680417	0.0208159
0.0024024	0.00881057	0.11189
0.00365186	0.0128795	0.0513683
0	0.000512952	0.0228914
0.00367422	0.00506912	0.0134349
0	0.00602561	0.0771117
0	0.00226809	0.0525314
0	0.00226398	0.0188799
0.00259572	0.00091659	0.0394468
0.00112549	0.00294923	0.0316389
0.00686892	0.0253593	0.045168
0.00112549	0.00294923	0.0474289
0	0.000884956	0.0144709
0	0.0232779	0.376756
0.00241546	0.00316957	0.00599506
0.00489896	0.012357	0.000645322
0.00228571	0.0079646	0.0226469
0.00362319	0.00633914	0.000965575
0	0.00132743	0.00208626
0.00244948	0.0155606	0.0363682
0	0.000488639	0.0272214
0.00686892	0.0173288	0.0970896
0.00365186	0.00459982	0.135543
0.00225098	0.00547714	0.0064053
0	0.000770416	0.0610703
0.00483092	0.00452796	0.00578865
0	0.00173123	0.0546486
0.00117647	0.00637891	0.120681
0	0.00231125	0.0194317
0.00120773	0.00452796	0.00515025
0.00738007	0.02	0.0100677
0	0.00139114	0.00567005
0	0.0110969	0.459583
0	0.00510086	0.02111
0.00626959	0.00608472	0.0728987
0.00114286	0.000442478	0.0143305
0	0.000966417	0.0848363
0	0.00272171	0.0631947
0.00119261	0.00714924	0.148786
0.00123305	0.0027137	0.013493
0.00121507	0.0110041	0.28036
0.00857318	0.00645161	0.01759
0	0.0013462	0.0554193
0.00120773	0.00815033	0.0259658
0.00376176	0.00748888	0.0670485
0.00253325	0.00680426	0.0555376
0	0.00415033	0.170441
0.00112549	0.00168527	0.0753058
0	0	0.0280434
0.00133511	0.000483209	0.0252528
0	0.00183318	0.000258306
0.0012012	0.00264317	0.0689446
0	0.0102193	0.317207
0.00362319	0.00860312	0.00316463
0	0.0107696	0.275943
0	0.001373	0.00830003
0.00243013	0.00275103	0.244412
0.00915856	0.0118343	0.0826324
0.00139373	0.00342047	0.0868091
0.0012012	0.0105727	0.080553
0	0.000977278	0.00414604
0.0143885	0.0144522	0.0053398
0.0195958	0.00552995	0.0400839
0.00379987	0.00453618	0.031145
0.00122474	0.000921659	0.0452883
0.00242718	0.011071	0.0320881
0	0	0.00305393
0.0115075	0.01583	0.327331
0.0012012	0.00352423	0.0368669
0.00470588	0.00722943	0.0103467
0	0.00374444	0.0789417
0.00110375	0.0017014	0.0239908
0.00352941	0.00302965	0.002081
0	0.00153335	0.0435657
0	0.000488639	0.0116375
0.00250784	0.0126375	0.00247252
0.00391645	0.00532044	0.00892156
0.0117188	0.00460005	0.325689
0.00225098	0.000842637	0.00931252
0	0.00463714	0.0236672
0	0.000425804	0.0619738
0	0.00271432	0.0157308
0	0.0122728	0.345866
0	0.0190194	0.241167
0.00224467	0.000819336	0.0104674
0	0.0024432	0.000599598
0.00123305	0.00497512	0.0562066
0.00133511	0.000483209	0.0160493
0	0.00849658	0.0752651
0.00914286	0.0110619	0.0291964
0	0.00241838	0.034756
0.00120773	0.00407516	0.00553558
0.00123305	0.00135685	0.0872243
0.0012012	0.00396476	0.0384618
0.00112549	0.00168527	0.0547949
0	0.000432807	0.0107052
0.0036452	0.00458505	0.136523
0.00225098	0.00379187	0.00657143
0	0.00452284	0.00921679
0	0.0123288	0.342326
0	0	0.0141592
0.00126662	0.00226809	0.0655603
0	0.00401707	0.0143805
0	0.00408893	0.0693407
0	0.00483676	0.191825
0.00123305	0.0027137	0.0110853
0	0.000907235	0.036981
0.00857318	0.00737327	0.00805451
0	0.00382734	0.0542941
0.0132132	0.0101322	0.00920214
0.0365186	0.0142594	0.0532023
0	0.0158845	0.290696
0.00130548	0.000967352	0.0190414
0.00117647	0.00389526	0.0150661
0.00235294	0.00978099	0.0649089
0.00123305	0.00452284	0.0315235
0	0.000897465	0.0561961
0.00460299	0.00999792	0.00519776
0.00115075	0.00333264	0.100824
0	0	0.0465953
0	0	0.0117651
0	0.00590104	0.331873
0.00470588	0.00692491	0.00264888
0.00267738	0.00954055	0.102057
0.00241546	0.00679194	0.0108918
0.0057241	0.0181741	0.12391
0	0.00361827	0.00357732
0	0.00136085	0.0354307
0.00235294	0.00807995	0.0112173
0	0.00180955	0.0538989
0.00117647	0.00346245	0.0995409
0.00588235	0.011253	0.0099643
0.00352319	0.0103847	0.0137877
0	0.0195188	0.191772
0.00389358	0.00458295	0.0400728
0	0.00168527	0.00603871
0.00126502	0.00278229	0.00115038
0	0.0152156	0.161229
0.00117647	0.00476087	0.00141774
0	0.00226809	0.00495746
0	0.00127741	0.00696056
0.001221	0.00186524	0.0852755
0	0	0.0459916
0	0.00183318	0.0150878
0	0.00995456	0.0631904
0	0.00969163	0.0473287
0.00117647	0.00865614	0.00904484
0.0012012	0.0092511	0.0831272
0	0.00255156	0.0345601
0.00117647	0.00476087	0.0407733
0.00114351	0.0237171	0.189482
0.00115141	0.000851607	0.031118
0.00734844	0.00320366	0.0500516
0.00369004	0.008	0.0269818
0.00243013	0.00183402	0.00285733
0	0.00298063	0.0692066
0	0.00271432	0.0740011
0	0.00338573	0.0854184
0.00267738	0.0015064	0.012836
0.00117647	0.00908894	0.0163571
0.00125392	0.000468055	0.0210433
0.00228964	0.00169062	0.0128699
0.00123305	0.000452284	0.00239778
0.00470588	0.00259684	0.000602103
0.00126502	0.00834686	0.0789145
0.00460299	0.0116642	0.00353154
0.00460299	0.00583212	0.0331761
0.00129786	0.00091659	0.00638118
0	0	0.0969347
0.00345224	0.00749844	0.148022
0	0.00181447	0.0233016
0.00224467	0.00163867	0.173647
0	0.000907235	0.0161012
0	0.00316599	0.00192889
0.00379507	0.009738	0.0128356
0.00600601	0.00748899	0.0315129
0.00600601	0.0092511	0.0156846
0	0.00136085	0.0265499
0.00571429	0.00221239	0.0481984
0.00125392	0.00982916	0.112656
0.00117647	0.00692491	0.0150053
0.00129786	0.000458295	0.0089808
0.00470588	0.00722943	0.0324153
0.00489896	0.00691244	0.004555
0.00246609	0.00633198	0.00295354
0	0.00126396	0.0232875
0.00367422	0.00823799	0.0171723
0	0.00210659	0.00776984
0.00125392	0.00374444	0.0165274
0.00352941	0.00722943	0.0236265
0	0.00511117	0.170716
0.00803213	0.0105448	0.00571002
0.00362319	0.00407516	0.0363561
0.00235294	0.00173123	0.0207593
0.0048048	0.00748899	0.0241841
0	0.00680417	0.0443921
0	0.003246	0.0218998
0	0.00231857	0.00798834
0.00690449	0.0141637	0.0466792
0.00235294	0.00893047	0.0640139
0	0.003246	0.024922
0	0.00556457	0.0655756
0.00244948	0.000915332	0.000614693
0	0.00255156	0.00520932
0.00615006	0.0133333	0.0317996
0	0.00346245	0.00119356
0.00738007	0.0173333	0.0293341
0	0.00602549	0.207731
0.00722456	0.0180497	0.0819659
0	0.00787949	0.165187
0.00202943	0.0126651	0.220718
0.00425834	0.00656969	0.00289072
0.00404858	0.0105744	0.300891
0	0.0163608	0.385618
0.00613121	0.0174749	0.140582
0.00225352	0.0306937	0.300922
0.00138696	0.00322061	0.0137329
0.00129366	0.00520341	0.217121
0	0.00379237	0.0186626
0.002414	0.00886721	0.128789
0.00124301	0.0176695	0.342078
0.00212202	0.00739443	0.213647
0	0.00126502	0.042335
0.00416089	0.00460087	0.00744079
0.00134318	0.00691722	0.227791
0	0.0113452	0.101896
0.00126823	0.0100457	0.216139
0.00276625	0.00733676	0.0291769
0	0.00504471	0.0332282
0.00522193	0.00749251	0.0496469
0	0.00460405	0.102805
0	0.0035611	0.114973
0.00518807	0.018062	0.0347387
0	0.000460405	0.283992
0	0.00379507	0.22217
0	0.00453926	0.0216149
0	0.00639135	0.234386
0.001207	0.00953246	0.139542
0.0010923	0.0119505	0.192495
0.00848806	0.0081728	0.0335872
0.0049505	0.0134021	0.0820233
0	0.000461148	0.119633
0	0.00138026	0.0372605
0	0.0131579	0.122079
0.00275292	0.00633837	0.0893737
0	0.00779995	0.0586806
0.00950441	0.0124844	0.00215793
0	0.00408812	0.0276379
0	0.00898428	0.119729
0	0.0106701	0.05044
0	0.0035219	0.0858428
0	0	0.000622129
0.00390371	0.0130752	0.196868
0	0.00280177	0.0689183
0.00113186	0.0016867	0.0123698
0	0	0.107631
0.00398142	0.00577201	0.000940825
0	0	0.134272
0.00567537	0.00789037	0.00409108
0.00108519	0.00649803	0.0578068
0.00116144	0.00421941	0.0720665
0.00530856	0.011063	0.148156
0.00226372	0.00674678	0.0879786
0.00567537	0.00498339	0.00614039
0	0.00464135	0.124793
0.0204082	0.0150925	0.201285
0.00138696	0.000920175	0.0308226
0.001207	0.00753713	0.27572
0	0.00137583	0.0470836
0	0.0194561	0.384853
0.00120919	0.00121852	0.208608
0	0.000434216	0.0289053
0.00337648	0.00614203	0.0313972
0.00784827	0.00792541	0.13529
0.00136705	0.00138122	0.0227544
0	0	0.0207444
0.00340522	0.00622924	0.0512159
0.00654022	0.00792541	0.0381933
0	0.00477441	0.0161754
0.00136519	0.00140089	0.0270665
0	0.0132655	0.299615
0.00118064	0.00307963	0.0492728
0.00407332	0.0104869	0.0119033
0.0027972	0.00299476	0.0260542
0.00452745	0.0160236	0.198719
0	0.0105893	0.108714
0	0.00682885	0.181898
0	0.003708	0.017959
0.00240819	0.00528285	0.0831035
0.00915631	0.0125874	0.0174153
0.00337648	0.00383877	0.259184
0	0.0098946	0.27557
0.0103761	0.015133	0.103561
0.0065538	0.0174989	0.0598629
0	0.000488281	0.0343348
0.0078329	0.0104895	0.0829246
0.00126743	0.00198511	0.0107923
0	0.0107226	0.0777357
0	0.00303951	0.00431074
0.00248911	0.010197	0.0698769
0.0012012	0.00654206	0.0353139
0.00410397	0.00639135	0.0825641
0.00839161	0.0154729	0.174487
0.0049505	0.0123711	0.0704546
0.00253004	0.00951949	0.0672461
0	0.00143232	0.00296195
0.00565931	0.00759013	0.110747
0	0.00276689	0.115955
0.00998752	0.00761819	0.0131719
0	0.00045861	0.00301884
0.0024024	0.00447984	0.0724406
0.00136799	0.00245821	0.0665276
0.0036036	0.00647088	0.0911725
0.00259403	0.0107396	0.0254563
0.00113572	0.0165187	0.139057
0	0.000934579	0.0410241
0.00648508	0.0102514	0.0313704
0.0012945	0.00898345	0.0575051
0.00260247	0.014081	0.18489
0	0.00140089	0.0327243
0	0.000434216	0.131195
0.00304414	0.0115795	0.0664906
0	0.00233645	0.0732881
0	0.000448129	0.00980736
0.00126823	0.0118721	0.130862
0	0	0.0103067
0.00120409	0.00308166	0.0877742
0	0.00559441	0.00518059
0.00113507	0.00207641	0.0144172
0.0012945	0.00520095	0.0397149
0.0012945	0.00567376	0.0133294
0.00136799	0.0093412	0.0359863
0	0.016803	0.395103
0	0	0.320502
0	0.000421941	0.0457951
0.00235571	0.0026053	0.341203
0.00253485	0.00397022	0.0199236
0.0318363	0.0197456	0.0278554
0.00106101	0.0019459	0.0891091
0.00636605	0.00544853	0.0102689
0.00137646	0.000487567	0.00588547
0	0.0114613	0.0616018
0.00391645	0.0154845	0.0491965
0	0	0.0417086
0	0	0.00533781
0	0.00140779	0.0446306
0.0021846	0.0136577	0.0597815
0.0038961	0.0143609	0.00822372
0.00116891	0.00227118	0.12155
0	0.00045861	0.00478603
0.00227015	0.00913621	0.0396139
0	0.00287003	0.150411
0	0.00929368	0.311782
0	0	0.0629543
0.00340522	0.00539867	0.0420204
0	0.0049864	0.0817045
0	0.00190976	0.00324364
0.00913838	0.0114885	0.0812398
0	0.00046729	0.00668629
0	0.000434216	0.0194065
0.0108043	0.00452182	0.031691
0.00120409	0.00264143	0.0110913
0	0.00324901	0.0928759
0.00114351	0.0107805	0.0455623
0.00273038	0.00280177	0.00158914
0	0.00243704	0.0626479
0.00130804	0.0027972	0.210012
0.00261609	0.0107226	0.0408976
0.002414	0.00931057	0.148261
0.00542373	0.0253411	0.0613369
0.00121212	0.00164002	0.0240507
0.00273598	0.0093412	0.0593683
0.00136519	0.00186785	0.00774777
0.00202943	0.00434232	0.0198755
0.00235988	0.00380048	0.0605221
0	0.00143232	0.0154187
0.0012012	0.00547536	0.018512
0.00648508	0.0107396	0.00548417
0.00380469	0.0150685	0.156244
0	0.00491642	0.097933
0	0.00233645	0.0488886
0.00547196	0.00737463	0.0324055
0	0.000421941	0.041681
0	0.000992556	0.0340383
0.00227015	0.00830565	0.0102802
0	0.000920175	0.0540004
0	0.00926999	0.0469093
0.00530504	0.00389181	0.0372075
0	0.00295359	0.190736
0	0.000460087	0.021872
0.00374532	0.00492942	0.0343801
0	0.00226963	0.116291
0.00116891	0.00363389	0.0508787
0.0102916	0.0116429	0.00277758
0	0.000920175	0.0111178
0.00248911	0.00787949	0.0807325
0	0.00564481	0.271082
0	0.00205002	0.00924476
0	0.00572929	0.0139914
0	0.00768246	0.321959
0.00135227	0.000477441	0.000859694
0	0.00787949	0.106139
0.000963391	0.00485353	0.027285
0.00241838	0.0016247	0.22739
0.002414	0.00181571	0.0997931
0.00379507	0.00589302	0.0404622
0.001207	0.00635497	0.219374
0	0.000454236	0.0316106
0	0.00886721	0.0653885
0.00120409	0.000440238	0.00261243
0.00141945	0.00140779	0.00421878
0.00727714	0.0111137	0.00948822
0	0.00395952	0.109616
0	0.0144522	0.16413
0.0024024	0.00140187	0.0179734
0.00340522	0.0112126	0.0258335
0	0.000460087	0.00151729
0	0	0.000864867
0	0.00487697	0.0244623
0	0.00244081	0.00956091
0	0.00506009	0.135929
0	0.000453309	0.00456499
0	0	0.0189305
0.000963391	0.00242676	0.108502
0.00124844	0.0031369	0.188064
0	0.00138026	0.0382671
0	0.00249563	0.0639124
0.00567537	0.00830565	0.015434
0	0.0027881	0.0836611
0	0.00186916	0.0227177
0	0.00140779	0.0198151
0.00507292	0.00684932	0.000383829
0	0.00266016	0.00937587
0.00273038	0.000466962	0.000465432
0.00517799	0.0104019	0.00475551
0.00371058	0.00537109	0.0220406
0	0.00186785	0.0132626
0.00120409	0.00308166	0.0833272
0.01207	0.0022168	0.121353
0.00131406	0.00239234	0.0519401
0.0108108	0.00796416	0.0524791
0	0.00334209	0.0155929
0.00273038	0.00233481	0.0229075
0.00126502	0.00362647	0.0124194
0.00412939	0.0151146	0.0207603
0.0013986	0.00299476	0.0737235
0	0.00975134	0.163323
0	0.000938527	0.00403235
0.00136519	0.00186785	0.00235584
0.00129702	0.0117159	0.122269
0	0	0.0455291
0	0.00862441	0.273802
0	0.00759013	0.191655
0.00647249	0.0132388	0.00360103
0	0.000499127	0.051446
0.00517799	0.00898345	0.0074789
0.00113507	0.00373754	0.00538036
0	0.00045861	0.11157
0.00472255	0.0101188	0.0028736
0.00117994	0.00332542	0.112356
0	0.00276243	0.0940399
0.00253646	0.00136986	0.0473988
0	0.00286465	0.0314864
0.00253485	0.00347395	0.00930818
0	0.00233645	0.0491673
0	0.000421941	0.015144
0	0.000469263	0.00052241
0.00136519	0.00140089	0.0311161
0.00742574	0.0139175	0.119046
0	0.00341297	0.0136378
0	0.0119505	0.139169
0	0.0115237	0.118921
0	0	0.00727633
0	0.000929368	0.00470898
0	0	0.0195921
0.00116144	0.000421941	0.00236091
0.00361228	0.00308166	0.0128019
0.00136519	0.00233481	0.0168412
0	0.000938527	0.012634
0.00648508	0.0117159	0.00646891
0.00261097	0.010989	0.0541613
0	0.000954882	0.00288067
0.00130548	0.00749251	0.0148035
0.00141945	0.00281558	0.00695139
0	0.0128738	0.0472447
0.00131406	0.00143541	0.0287071
0	0.000477441	0.0711297
0.00252845	0.00045861	0.0329029
0	0.00341297	0.0248747
0	0.00731351	0.0126407
0	0.00429697	0.00306476
0	0.000998253	0.00453891
0	0.00229305	0.00816787
0.0013986	0.000998253	0.0309254
0	0	0.0170114
0	0.00186785	0.00374451
0.00130548	0.017982	0.267281
0	0.000448129	0.0769434
0	0.00146449	0.038004
0	0.00276052	0.00385562
0	0.00190976	0.00875522
0.00248911	0.00926999	0.0552599
0.00248911	0.00695249	0.0617069
0	0.00322284	0.171548
0	0.000938527	0.00393139
0	0.00756501	0.00250832
0	0.00140187	0.0869102
0.00130548	0.0164835	0.0612614
0.00253004	0.00317316	0.0139028
0	0.00549039	0.0701729
0.00248911	0.0023175	0.11987
0	0.00135993	0.04172
0	0.00286465	0.029401
0	0.00328484	0.0407127
0.00118064	0.00131984	0.0199808
0	0.00945744	0.133395
0.00261097	0.011988	0.029183
0.00397351	0.0117437	0.0728641
0	0.00191388	0.107719
0.00126422	0.0119239	0.0271333
0.00424403	0.00311345	0.0472222
0	0.00191388	0.107125
0	0.000478469	0.0558651
0	0.000868432	0.0271974
0	0.0037357	0.0146823
0.002414	0	0.00905894
0.00115207	0.0022941	0.016825
0	0.000469263	0.0062965
0	0.000938527	0.0134381
0.010863	0.00453926	0.613939
0	0.000880475	0.0106162
0	0.00133008	0.00127333
0	0.000499127	0.00808499
0.00472255	0.0074791	0.0587602
0	0.00140779	0.00739935
0.00136519	0.00233481	0.024192
0.00141945	0.000469263	0.00551042
0	0.000487567	0.0167105
0.00126823	0.00228311	0.111276
0.00270453	0.00334209	0.00637457
0	0.00660357	0.0200827
0	0.0024888	0.0358421
0	0.000499127	0.00907906
0	0.00341297	0.112202
0.00273598	0.00245821	0.0801081
0	0.0118864	0.0788956
0.00236128	0.00395952	0.113675
0	0	0.0496763
0	0	0.000941944
0.00647249	0.0070922	0.020667
0.00410397	0.00294985	0.12902
0	0.00280374	0.033149
0.00927152	0.0127649	0.0423907
0.00253004	0.00181324	0.00287768
0	0.000469263	0.0159567
0	0	0.0174165
0.001207	0.011084	0.130935
0.00124456	0.00463499	0.00404461
0.00523218	0.00792541	0.0545208
0	0.00368919	0.0818647
0.0045403	0.00124585	0.00539144
0.00273598	0.00491642	0.0393164
0	0.000469263	0.00394034
0	0	0.00899009
0.00120409	0.0035219	0.079002
0.00126823	0.00228311	0.0110428
0.00113186	0.00463841	0.136952
0.00248911	0.00648899	0.0389375
0	0.000938527	0.0158118
0	0.00187705	0.0103805
0.00134318	0.00230574	0.0787815
0	0.00334209	0.0243179
0	0.000488281	0.00919703
0	0.000435161	0.0318787
0	0.00185874	0.00993531
0	0.0013905	1.98608e-05
0.00567537	0.00581395	0.00638454
0	0.00390625	0.116419
0	0.00286465	0.00266807
0	0	0.00230928
0.002589	0.0113475	0.0118205
0.00120409	0.00176095	0.0140914
0.0013986	0.00648864	0.0318079
0	0.0086246	0.0352079
0.00270453	0.000954882	0.00338165
0	0.000938527	0.00311098
0.00115207	0.00596467	0.114728
0	0.00046729	0.0332159
0.00130804	0.0027972	0.0464374
0	0.00149738	0.0221667
0.00252845	0.00687916	0.0451017
0	0.00140089	0.00196107
0.00567537	0.00581395	0.0300358
0.00373367	0.00463499	0.0657541
0.0049505	0.00360825	0.0113713
0.00519481	0.0119247	0.208491
0	0.00814577	0.302834
0	0.0156286	0.422038
0.00504096	0.00762086	0.0526683
0.00344828	0.0274154	0.341487
0	0.00577915	0.0215702
0.00876095	0.0128809	0.0427392
0.00244798	0.0168357	0.28525
0.0114286	0.00968884	0.0312687
0.0117878	0.0146234	0.0294542
0.00435098	0.00297324	0.00255334
0.00444444	0.00900322	0.270577
0.00207577	0.00777096	0.197572
0.00117096	0.0110319	0.266213
0	0.0154425	0.469741
0.00666667	0.0154341	0.175995
0.00376176	0.00515464	0.0317087
0	0.00396432	0.204973
0.00250784	0.00749766	0.0447941
0	0.0124224	0.0835608
0.00273224	0.00245881	0.0155212
0.00490497	0.00873744	0.0137989
0.00809717	0.0115357	0.0682537
0	0.00678273	0.0369874
0.00107411	0.00991121	0.301218
0.0013947	0.00298137	0.125327
0.00268276	0.00486736	0.0202881
0	0.00412967	0.202286
0.00367872	0.00917431	0.100301
0.0025974	0.0100527	0.0727324
0.00265428	0.00673401	0.0285365
0	0.000825934	0.0429769
0	0.00817111	0.0602892
0.00117096	0.0114916	0.172294
0	0.0035611	0.256673
0.00409836	0.00540939	0.0766479
0	0.0224172	0.300684
0.0112711	0.0164014	0.00927794
0	0.00578678	0.15012
0	0.0248219	0.145335
0.0181818	0.0191479	0.136629
0	0.00202593	0.171915
0	0.00133541	0.132242
0.0150282	0.0164014	0.0985216
0.00599161	0.00444225	0.134921
0.00260247	0.00352024	0.139141
0.00599161	0.00641658	0.0457204
0.00338028	0.00777573	0.00881159
0.00618812	0.0252577	0.267875
0	0.00521853	0.0210428
0.00240096	0.00542618	0.0658629
0	0.00769854	0.327138
0	0.0217779	0.339971
0.00376176	0.00468604	0.0988646
0.00404858	0.00961307	0.0809354
0	0.00049554	0.00608457
0	0.00480654	0.0200524
0.00113186	0.00869754	0.0619052
0.00471976	0.0030837	0.106336
0	0.02573	0.391884
0	0.00962001	0.0278333
0	0.018787	0.37462
0	0.00401808	0.278748
0.00145033	0.00099108	0.0336174
0	0.000445137	0.20056
0.00122399	0.0090654	0.0254416
0	0.0071908	0.0855867
0.00113186	0.0104371	0.386195
0.0056338	0.0110497	0.247232
0	0.000747803	0.241077
0.00138313	0.0029347	0.100721
0	0.000412456	0.0166802
0.00114943	0.0141499	0.250001
0	0.00368098	0.121646
0	0.00267142	0.0250988
0.0013369	0.0180451	0.0824715
0.00523903	0.0116988	0.0752708
0	0.00623192	0.244339
0.00910865	0.0216243	0.0894269
0	0.00251446	0.12175
0	0.00235183	0.0702005
0.00263158	0.0049334	0.047927
0	0	0.0557359
0.00925926	0.0127129	0.0261798
0	0.00285782	0.0674849
0.00271186	0.0287524	0.143519
0.00529101	0.0101704	0.111201
0.00565931	0.00869754	0.224751
0.00691563	0.00391294	0.00513213
0.0171053	0.0098668	0.01037
0.0038961	0.0153183	0.14286
0.00121286	0.00046307	0.018283
0	0.0203405	0.448465
0	0.00143301	0.00113014
0.00457928	0.0285714	0.231633
0	0.00913023	0.151908
0.00103252	0.0055902	0.0254648
0.00129366	0.00236518	0.0266025
0	0.00288184	0.148189
0.00240096	0.00681597	0.121398
0.034632	0.00359551	0.0331706
0.0041841	0.00496894	0.00923785
0.00129702	0.00149514	0.0145789
0	0.0189011	0.2259
0	0.00810373	0.151486
0.00103252	0.0210707	0.095104
0	0.0133202	0.0669327
0.00437158	0.00433156	0.0488571
0.0101458	0.00753201	0.00781328
0.00592066	0.0163361	0.141373
0.00207577	0.00408998	0.127718
0.00273224	0.00295058	0.0219415
0	0.00619451	0.0034011
0.00742574	0.0180412	0.125254
0.00500939	0.0217077	0.251622
0.00132714	0.012506	0.265881
0	0.00623202	0.00935294
0.00130976	0.0180356	0.0915296
0.00215401	0.0249456	0.254756
0.00117096	0.0165479	0.00351946
0.00116077	0.00461361	0.333769
0	0.000461361	0.0371911
0	0.00615069	0.270829
0	0.0119389	0.213032
0	0.00389959	0.102866
0.004828	0.0116036	0.232626
0.0124301	0.0138491	0.0567832
0	0	0.043978
0.00121803	0.00438596	0.0922104
0.00113572	0.00289077	0.0209282
0.00125156	0.00445876	0.0952716
0.00245248	0.0078637	0.131455
0.00912052	0.0075339	0.049619
0.00814664	0.00749064	0.0202584
0.00117096	0.0064353	0.0234126
0	0.00341214	0.00896229
0	0.0102525	0.204992
0	0.00851466	0.177674
0.00392927	0.014136	0.0909896
0	0.0134611	0.392936
0	0.00479386	0.28888
0.00519481	0.0191479	0.0630174
0	0.00309529	0.137862
0.00674764	0.0115357	0.0382627
0.0027894	0.00149068	0.00868891
0	0.0100022	0.229078
0.0118421	0.00937346	0.0213101
0	0.00348866	0.00314076
0	0.00265311	0.0428123
0	0.000810373	0.0658038
0	0	0.0683426
0.00520494	0.0105607	0.0622986
0.00129366	0.00662252	0.133348
0.00250313	0.00346792	0.00226342
0	0	0.0019082
0.00626959	0.00656045	0.0251523
0	0.00143301	0.0438312
0.00372902	0.00573066	0.0573659
0.00233372	0.000958773	0.0183752
0	0.00398704	0.0474972
0.00123686	0.00449438	0.13156
0.00497203	0.00429799	0.155579
0.010582	0.0106789	0.0344033
0.0153005	0.0122071	0.0602955
0	0.000955338	0.0249142
0.00338028	0.0122775	0.0355785
0	0.00194695	0.0391217
0.00227144	0.00454264	0.00772564
0	0.000983526	0.00152631
0.00145033	0.00297324	0.00303897
0.00120919	0.0112195	0.278576
0.0038961	0.015797	0.0217787
0	0	0.0144679
0.00519481	0.00909526	0.00991438
0.00678887	0.00649189	0.066727
0.00225352	0.00368324	0.00585931
0	0	0.0136717
0	0.00333413	0.038876
0.00126662	0.000508776	0.00599923
0.00130804	0.00191068	0.0335333
0	0.000959923	0.0618104
0	0	0.0155329
0.00123762	0.00721649	0.0502995
0.0026455	0.00457666	0.0507209
0.00121286	0.00138921	0.0560489
0.00338028	0.00572949	0.00104768
0	0	0.0118886
0.00350058	0.0100671	0.0970811
0.00117994	0.00396476	0.0492403
0.00529801	0.00816952	0.0491848
0	0.00230681	0.084109
0	0.00553633	0.226848
0.00371287	0.0175258	0.0905005
0.00794702	0.00612714	0.226251
0	0.00383969	0.0268192
0	0.000491763	0.0373307
0.0101523	0.00545094	0.0398493
0	0.00477555	0.0495955
0	0.00133571	0.0976531
0	0.000445236	0.0321594
0	0.00958773	0.449302
0	0.0119255	0.154272
0.00118483	0.00188147	0.00892227
0.00242571	0.00694605	0.0368595
0	0.00335973	0.00901252
0	0.000983526	0.0113464
0	0.000405186	0.191227
0	0.00200904	0.00754008
0.00129366	0.0104068	0.0229902
0	0.00495561	0.0962818
0.00113186	0.00347902	0.0352337
0	0.000810373	0.18438
0.0172185	0.0132755	0.0350373
0.00119832	0.00493583	0.104183
0	0.0144718	0.23132
0	0.000890472	0.036812
0.00654022	0.00191068	0.00635956
0	0	0.00357358
0	0.00445876	0.118697
0.00392413	0.00191068	0.00134967
0.00367872	0.00262123	0.151068
0	0.000817996	0.019569
0.00134138	0.00292042	0.0226693
0.00261609	0.00286601	0.0284243
0.00258732	0.0037843	0.109604
0	0.000373902	0.210486
0.00520494	0.0130752	0.113582
0.00130804	0.000955338	0.00361798
0.00132275	0.00203407	0.0156587
0.00668449	0.0145363	0.0427737
0.0013947	0.00248447	0.00218406
0.00529101	0.00813628	0.00152522
0	0.000940734	0.0334063
0	0.00913242	0.185203
0	0.0114968	0.235523
0	0.0229045	0.00395438
0.00136612	0.000491763	0.000453263
0	0.0110546	0.206144
0.00662252	0.0112331	0.0391977
0.00103896	0.00409912	0.0578249
0.00130804	0.00191068	0.0130565
0.00407332	0.00299625	0.00998658
0.00130804	0.00191068	0.000382114
0.00124301	0.0095511	0.0976998
0.00119832	0.00641658	0.109015
0.00116686	0.0129434	0.072424
0	0	0.00237843
0.00221484	0.008604	0.0216065
0.00129366	0.00614948	0.00353286
0.00267917	0.00335973	0.064073
0.00126024	0.00190522	0.0253154
0.0012987	0.00622307	0.0247997
0	0.0037167	0.138076
0.00245248	0.0148536	0.0981369
0.00126823	0.00251067	0.0602992
0.00271186	0.00682261	0.0818496
0	0	0.0161601
0	0.00644043	0.104762
0	0.000962001	0.0717588
0.00252048	0.00381043	0.141394
0.0029513	0.0052567	0.0710063
0	0	0.00118345
0	0	0.0393569
0	0.0269553	0.341548
0	0.00440205	0.18847
0	0.00244559	0.0549387
0	0.00552486	0.0959337
0	0.00198758	0.0320968
0.00442968	0.0103248	0.145246
0	0.00286601	0.0148393
0.00207792	0.00335383	0.0124627
0.00613121	0.00742682	0.00814089
0	0.000508518	0.0165129
0.013245	0.0107225	0.0750647
0	0.000477669	0.00508202
0.00225352	0.00982198	0.0750002
0.0168176	0.00946074	0.0124327
0.00120048	0.00778968	0.0766828
0	0.00194695	0.000600431
0	0.00194695	0.0138233
0	0	0.00122105
0.00794101	0.0131741	0.0078851
0	0.00204499	0.155032
0	0.00391294	0.0395266
0.0038961	0.00335089	0.0135576
0	0.0209552	0.428293
0	0.00271309	0.05324
0.00132714	0.001443	0.0275562
0	0.0110319	0.322542
0.00523903	0.00877407	0.00335448
0	0.000491763	0.0197707
0.00519481	0.00596236	0.0245688
0.00539811	0.00865177	0.0223822
0	0.00733676	0.0196364
0.00225352	0.0118682	0.0477003
0.00138313	0.00146735	0.0466375
0.00118483	0.00235183	0.00461418
0.00519481	0.00819825	0.0730397
0	0.00101755	0.0195554
0	0.000496894	0.044577
0.00248602	0.00477555	0.00235394
0.00253646	0.00200854	0.00412535
0	0	0.00399568
0.00130293	0.00602712	0.153046
0	0.00148662	0.0327412
0	0.00142891	0.042783
0	0.000983526	0.0541689
0.00252048	0.00476304	0.0391331
0	0	0.00890941
0	0	0.121008
0.00121286	0.00046307	0.0573519
0.00136612	0.00442587	0.0277303
0	0.00596273	0.0137605
0	0.000486736	0.0157226
0.00363857	0.00555684	0.0114283
0.00125156	0.00445876	0.000165008
0	0.00100427	0.00280215
0	0.004329	0.131145
0.0108622	0.00848939	0.0445992
0	0.00688817	0.142684
0.00960384	0.00180873	0.0470619
0.00126024	0.00238152	0.00113131
0	0.000973473	0.0445701
0.00404858	0.0105744	0.0382455
0	0.00086003	0.0356117
0.00649351	0.0114888	0.0689394
0	0.00590116	0.0330215
0.00134138	0.000973473	0.00809708
0.0025974	0.0105314	0.0580683
0.00130976	0.00438703	0.00428269
0.00125156	0.00346792	0.0147824
0.00250313	0.00445876	0.00997951
0	0.00050226	0.0244133
0	0.00147529	0.0080431
0.00390371	0.0110636	0.0226349
0.0012987	0.0177118	0.110412
0	0.00244559	0.0707786
0	0.000408998	0.00865406
0.00613121	0.00830057	0.0285065
0	0.00315402	0.0822383
0	0.000408998	0.0105618
0.0106195	0.0118943	0.0233551
0.00625782	0.00495417	0.00866959
0.00742574	0.0108247	0.0169808
0.00134953	0.00480654	0.0536774
0	0.00203957	0.0448322
0	0.00049554	0.0472083
0	0.00527325	0.166723
0.00404858	0.00720981	0.00594824
0.00265428	0.012506	0.154069
0.00126823	0.000502134	0.00974477
0.00125392	0.00984067	0.0132122
0.0013947	0.0084472	0.0805032
0.00269906	0.00913242	0.00224899
0.00111732	0	0.0430938
0	0.0146341	0.695613
0	0	0.0339301
0.00353982	0.00352423	0.0119961
0.00676056	0.0139145	0.0177426
0	0.0165531	0.145099
0	0.00275799	0.0181922
0.00260586	0.00100452	0.00267106
0	0.00264317	0.0273087
0.00271555	0.00599251	0.0157907
0	0.00146056	0.0798635
0.00132275	0.00305111	0.0438198
0	0.000978234	0.00826787
0	0.000817996	0.0021833
0.00268276	0.000486736	0.000541769
0	0.00292113	0.174592
0.00735745	0.00393185	0.101223
0.013245	0.0122543	0.061406
0.00240096	0.0104002	0.035836
0	0.00405186	0.135662
0.00252048	0.00190522	0.00232805
0.00106895	0.00243112	0.114713
0	0.00049554	0.0183701
0.0027894	0.00347826	0.0181516
0	0.00546584	0.119726
0.00131579	0.0113468	0.0381812
0	0.000962001	0.0242413
0	0.00412967	0.20586
0.00113701	0.00341751	0.144879
0	0.000955338	0.00364011
0	0	0.0106533
0.00135593	0.0107212	0.152804
0.00618812	0.00773196	0.073757
0.00404858	0.00576784	0.0971437
0	0.00389389	0.00972214
0	0.00529101	0.06234
0	0.00146735	0.0110196
0.00130804	0.00286601	0.0495558
0	0.00143301	0.000988407
0.00529801	0.0107225	0.0386927
0.00145033	0.00099108	0.0203282
0.00517464	0.00331126	0.0315776
0.00392927	0.00633683	0.0363577
0	0.00382044	0.026161
0	0.000890274	0.0101721
0.0172185	0.0168496	0.0664066
0	0.000477669	0.0138876
0	0.0068832	0.0696322
0	0.0167792	0.193207
0.00261952	0.00877407	0.0347303
0.00780742	0.00704048	0.0574801
0.0090549	0.00391389	0.133195
0	0.00188147	0.00501425
0.00360144	0.00194742	0.225562
0.00134953	0.00576784	0.0224333
0.00132714	0.001924	0.00536287
0	0.00682427	0.0138981
0.0069735	0.0089441	0.00107781
0.00126024	0.00190522	0.0850169
0.00674764	0.00672915	0.0353088
0.00186741	0.000384763	0.0943299
0	0	0.00240714
0	0.0106124	0.189001
0	0.00267082	0.0274058
0.00136612	0.000491763	0.0160308
0.00480192	0.00389484	0.0169888
0	0.00165187	0.0702838
0.00116686	0.00383509	0.0299387
0.0038961	0.0186692	0.0409692
0.00415584	0.00186324	0.0208688
0.00114155	0.000410678	0.053504
0.00130124	0.0125723	0.118825
0	0.000445137	0.0446006
0.00367872	0.0100481	0.0102058
0	0.00401808	0.10433
0.00132275	0.00254259	0.0221422
0.0120919	0.00585366	0.0713429
0.00367872	0.00567934	0.0253518
0	0.00381043	0.0143948
0	0.00678273	0.060087
0.00267917	0.00239981	0.0243302
0	0.00368324	0.0162203
0.00130804	0.00191068	0.000499729
0.00340329	0.00329354	0.0383888
0.00130293	0	0.00365767
0	0.00101704	0.0285965
0	0.000962001	0.0147706
0	0.000410678	0.0105524
0	0.0037167	0.142413
0	0.00123508	0.00131373
0.00375469	0.00495417	0.0383565
0	0.00198216	0.00233869
0.00785855	0.00682427	0.0192075
0	0.000823384	0.0322122
0.00676056	0.00859423	0.0212403
0.00126024	0.00904977	0.0324191
0	0	0.0569072
0	0.00335383	0.0847092
0.00116414	0.000834028	0.0512237
0.0013947	0.000993789	0.0187999
0	0.0118788	0.187073
0	0	0.00631832
0	0.00099108	0.0204948
0.00112676	0.00286474	0.0396143
0.00371287	0.00721649	0.0157387
0	0.000510595	0.0293209
0	0.00523934	0.037954
0.00375469	0.000495417	0.00980437
0.00338028	0.00900348	0.020917
0.00367872	0.00393185	0.0578622
0.00367872	0.00174749	0.116466
0	0.00517063	0.258553
0.00130719	0.00611621	0.198238
0	0.0058704	0.0152623
0	0.0111111	0.129961
0	0	0.0989831
0.00492611	0.0063234	0.0151153
0.00112676	0.0230892	0.283797
0	0.00282287	0.192649
0	0.00892154	0.129624
0	0.00863371	0.0989692
0.00123153	0.0103884	0.0830584
0.0122699	0.0145909	0.0467446
0	0.00949824	0.0409013
0.00500939	0.00482393	0.013623
0.00119546	0.00432484	0.0426786
0	0.0148552	0.210383
0	0.00289436	0.034635
0.00391645	0.0251699	0.298375
0.00369458	0.00180668	0.13202
0	0.0124489	0.162523
0.00375704	0.00578871	0.0441857
0.00144092	0.00147059	0.165238
0.0138539	0.0117331	0.090315
0	0.0142496	0.205016
0.0122399	0.0112238	0.0364807
0.00956366	0.00689497	0.0513154
0.00288184	0.00588235	0.019355
0.0115274	0.000980392	0.0356978
0	0.0124502	0.424825
0	0.000980392	0.0179685
0	0.00180791	0.0653636
0.00222222	0.00257235	0.00794435
0	0.0042343	0.161631
0.00122026	0.00674799	0.164881
0	0.00157439	0.134313
0.00478183	0.00913023	0.0521081
0	0.0218579	0.370422
0.00616143	0.00942285	0.0130782
0.00120337	0.00930665	0.208105
0	0.00326731	0.00943642
0	0.00509014	0.240666
0	0.0024778	0.0482013
0.00860832	0.00307287	0.0358605
0	0.00480538	0.253941
0	0.000898876	0.265425
0	0.00104959	0.25503
0.018315	0.015643	0.0124042
0	0	0.154261
0.0033389	0.0102103	0.182522
0.00122324	0.0167015	0.373493
0	0.0186869	0.235761
0	0.000832293	0.0292359
0.0058548	0.0151583	0.143377
0	0.00144023	0.194568
0.0100376	0.00933271	0.0914829
0.00130548	0.00151019	0.205664
0	0.00367572	0.0237483
0	0.00676329	0.206445
0.00244798	0.0120872	0.28953
0	0.00435519	0.0474077
0	0	0.00882009
0	0.00632768	0.157771
0	0.00229674	0.0203077
0.00241546	0.00237925	0.21038
0.010989	0.0119623	0.014011
0.00302572	0.0166878	0.0615783
0.00220386	0.0141672	0.309046
0	0	0.15173
0.00137174	0.00587947	0.0809496
0.0206319	0.0113754	0.011597
0.00124146	0.00209314	0.0787681
0.00123916	0.0372408	0.25983
0.00128949	0.000470699	0.00866218
0.0258282	0.0154639	0.0819682
0.00127146	0.00605637	0.074212
0	0.0133402	0.229418
0.00136705	0.00201918	0.040669
0	0.00127986	0.393752
0	0.000470699	0.0452359
0.00489596	0.000863371	0.0120824
0.00131234	0.006157	0.110888
0	0.00241061	0.0478377
0	0.0198777	0.302116
0.0137174	0.0146987	0.0171245
0	0.00152555	0.0542158
0	0.00686275	0.213606
[truncated: 60,434 more rows]
