# Supplementary material for: Eye movement kinematics reveal novel circadian organization of sleep substates
Source: Nat Commun. 2026 May 5;17:4068. doi: 10.1038/s41467-026-72222-0 (PMC13144723; doi:10.1038/s41467-026-72222-0)
Supplement: Supplementary file 10 — Source Data [file 41467_2026_72222_MOESM10_ESM.zip › Source_Data/Figure_2/source_data_const_dark_model_prediction_figure2_panel_g.xlsx]

## Sheet: Sheet1
LV_u	LV_low	LV_high	wake_pred_u	wake_pred_low	wake_pred_high	QEM2_pred_u	QEM2_pred_low	QEM2_pred_high	QEM3_pred_u	QEM3_pred_low	QEM3_pred_high	QEM1_pred_u	QEM1_pred_low	QEM1_pred_high	QNEM_pred_u	QNEM_pred_low	QNEM_pred_high
0.7821	0.5182	0.9405	0.5278	0.2843	0.6793	0.1448	0.0494	0.3729	0.0472	0.0239	0.0989	0.2695	0.1919	0.3122	0.0107	0.0016	0.0472
0.7822	0.5182	0.9405	0.5279	0.2843	0.6793	0.1448	0.0494	0.3729	0.0472	0.0239	0.0989	0.2695	0.1919	0.3122	0.0107	0.0016	0.0471
0.7822	0.5183	0.9405	0.5279	0.2843	0.6793	0.1448	0.0494	0.3729	0.0472	0.0239	0.0989	0.2695	0.1919	0.3122	0.0107	0.0016	0.0471
0.7822	0.5183	0.9405	0.5279	0.2844	0.6793	0.1447	0.0494	0.3728	0.0471	0.0239	0.0989	0.2695	0.1919	0.3122	0.0107	0.0016	0.0471
0.7822	0.5184	0.9405	0.5279	0.2844	0.6793	0.1447	0.0494	0.3728	0.0471	0.0239	0.0989	0.2695	0.1919	0.3122	0.0107	0.0016	0.0471
0.7822	0.5184	0.9405	0.5279	0.2844	0.6793	0.1447	0.0494	0.3728	0.0471	0.0239	0.0989	0.2695	0.192	0.3122	0.0107	0.0016	0.0471
0.7823	0.5185	0.9405	0.528	0.2845	0.6793	0.1447	0.0494	0.3728	0.0471	0.0239	0.0989	0.2695	0.192	0.3122	0.0107	0.0016	0.0471
0.7823	0.5185	0.9405	0.528	0.2845	0.6793	0.1447	0.0494	0.3727	0.0471	0.0239	0.0988	0.2695	0.192	0.3122	0.0107	0.0016	0.0471
0.7823	0.5185	0.9405	0.528	0.2845	0.6793	0.1447	0.0494	0.3727	0.0471	0.0239	0.0988	0.2695	0.192	0.3122	0.0107	0.0016	0.0471
0.7823	0.5186	0.9405	0.528	0.2845	0.6794	0.1446	0.0494	0.3727	0.0471	0.0239	0.0988	0.2696	0.192	0.3122	0.0107	0.0016	0.0471
0.7823	0.5186	0.9406	0.528	0.2846	0.6794	0.1446	0.0494	0.3727	0.0471	0.0239	0.0988	0.2696	0.1921	0.3122	0.0107	0.0016	0.047
0.7824	0.5187	0.9406	0.5281	0.2846	0.6794	0.1446	0.0494	0.3726	0.0471	0.0239	0.0988	0.2696	0.1921	0.3122	0.0107	0.0016	0.047
0.7824	0.5187	0.9406	0.5281	0.2846	0.6794	0.1446	0.0494	0.3726	0.0471	0.0239	0.0988	0.2696	0.1921	0.3122	0.0107	0.0016	0.047
0.7824	0.5188	0.9406	0.5281	0.2846	0.6794	0.1446	0.0494	0.3726	0.0471	0.0239	0.0988	0.2696	0.1921	0.3122	0.0107	0.0016	0.047
0.7824	0.5188	0.9406	0.5281	0.2847	0.6794	0.1446	0.0494	0.3725	0.0471	0.0239	0.0988	0.2696	0.1921	0.3122	0.0107	0.0016	0.047
0.7824	0.5188	0.9406	0.5281	0.2847	0.6794	0.1445	0.0494	0.3725	0.0471	0.0239	0.0988	0.2696	0.1922	0.3122	0.0107	0.0016	0.047
0.7825	0.5189	0.9406	0.5282	0.2847	0.6794	0.1445	0.0494	0.3725	0.0471	0.0239	0.0988	0.2696	0.1922	0.3122	0.0106	0.0016	0.047
0.7825	0.5189	0.9406	0.5282	0.2847	0.6794	0.1445	0.0494	0.3725	0.0471	0.0239	0.0987	0.2696	0.1922	0.3122	0.0106	0.0016	0.047
0.7825	0.519	0.9406	0.5282	0.2848	0.6794	0.1445	0.0494	0.3724	0.0471	0.0239	0.0987	0.2696	0.1922	0.3122	0.0106	0.0016	0.047
0.7825	0.519	0.9406	0.5282	0.2848	0.6794	0.1445	0.0494	0.3724	0.0471	0.0239	0.0987	0.2696	0.1922	0.3122	0.0106	0.0016	0.047
0.7826	0.519	0.9406	0.5283	0.2848	0.6794	0.1445	0.0494	0.3724	0.0471	0.0239	0.0987	0.2696	0.1923	0.3122	0.0106	0.0016	0.0469
0.7826	0.5191	0.9406	0.5283	0.2849	0.6794	0.1444	0.0494	0.3724	0.0471	0.0239	0.0987	0.2696	0.1923	0.3122	0.0106	0.0016	0.0469
0.7826	0.5191	0.9406	0.5283	0.2849	0.6794	0.1444	0.0494	0.3723	0.0471	0.0239	0.0987	0.2696	0.1923	0.3122	0.0106	0.0016	0.0469
0.7826	0.5192	0.9406	0.5283	0.2849	0.6794	0.1444	0.0494	0.3723	0.0471	0.0239	0.0987	0.2696	0.1923	0.3122	0.0106	0.0016	0.0469
0.7826	0.5192	0.9406	0.5283	0.2849	0.6794	0.1444	0.0494	0.3723	0.0471	0.0239	0.0987	0.2696	0.1923	0.3121	0.0106	0.0016	0.0469
0.7827	0.5193	0.9407	0.5284	0.285	0.6794	0.1444	0.0494	0.3723	0.0471	0.0239	0.0987	0.2696	0.1924	0.3121	0.0106	0.0016	0.0469
0.7827	0.5193	0.9407	0.5284	0.285	0.6794	0.1444	0.0494	0.3722	0.0471	0.0239	0.0987	0.2696	0.1924	0.3121	0.0106	0.0016	0.0469
0.7827	0.5193	0.9407	0.5284	0.285	0.6795	0.1443	0.0494	0.3722	0.0471	0.0239	0.0986	0.2696	0.1924	0.3121	0.0106	0.0016	0.0469
0.7827	0.5194	0.9407	0.5284	0.285	0.6795	0.1443	0.0494	0.3722	0.047	0.0239	0.0986	0.2696	0.1924	0.3121	0.0106	0.0016	0.0469
0.7827	0.5194	0.9407	0.5284	0.2851	0.6795	0.1443	0.0494	0.3721	0.047	0.0239	0.0986	0.2696	0.1924	0.3121	0.0106	0.0016	0.0468
0.7828	0.5195	0.9407	0.5285	0.2851	0.6795	0.1443	0.0494	0.3721	0.047	0.0239	0.0986	0.2696	0.1925	0.3121	0.0106	0.0016	0.0468
0.7828	0.5195	0.9407	0.5285	0.2851	0.6795	0.1443	0.0494	0.3721	0.047	0.0239	0.0986	0.2696	0.1925	0.3121	0.0106	0.0016	0.0468
0.7828	0.5196	0.9407	0.5285	0.2851	0.6795	0.1443	0.0494	0.3721	0.047	0.0239	0.0986	0.2696	0.1925	0.3121	0.0106	0.0016	0.0468
0.7828	0.5196	0.9407	0.5285	0.2852	0.6795	0.1442	0.0494	0.372	0.047	0.0239	0.0986	0.2696	0.1925	0.3121	0.0106	0.0016	0.0468
0.7828	0.5196	0.9407	0.5286	0.2852	0.6795	0.1442	0.0494	0.372	0.047	0.0239	0.0986	0.2696	0.1925	0.3121	0.0106	0.0016	0.0468
0.7829	0.5197	0.9407	0.5286	0.2852	0.6795	0.1442	0.0494	0.372	0.047	0.0239	0.0986	0.2696	0.1926	0.3121	0.0106	0.0016	0.0468
0.7829	0.5197	0.9407	0.5286	0.2853	0.6795	0.1442	0.0494	0.372	0.047	0.0239	0.0986	0.2696	0.1926	0.3121	0.0106	0.0016	0.0468
0.7829	0.5198	0.9407	0.5286	0.2853	0.6795	0.1442	0.0494	0.3719	0.047	0.0239	0.0985	0.2696	0.1926	0.3121	0.0106	0.0016	0.0468
0.7829	0.5198	0.9407	0.5286	0.2853	0.6795	0.1442	0.0494	0.3719	0.047	0.0239	0.0985	0.2696	0.1926	0.3121	0.0106	0.0016	0.0467
0.783	0.5199	0.9407	0.5287	0.2853	0.6795	0.1441	0.0494	0.3719	0.047	0.0239	0.0985	0.2696	0.1926	0.3121	0.0106	0.0016	0.0467
0.783	0.5199	0.9407	0.5287	0.2854	0.6795	0.1441	0.0494	0.3719	0.047	0.0239	0.0985	0.2696	0.1926	0.3121	0.0106	0.0016	0.0467
0.783	0.5199	0.9408	0.5287	0.2854	0.6795	0.1441	0.0494	0.3718	0.047	0.0239	0.0985	0.2696	0.1927	0.3121	0.0106	0.0016	0.0467
0.783	0.52	0.9408	0.5287	0.2854	0.6795	0.1441	0.0494	0.3718	0.047	0.0239	0.0985	0.2696	0.1927	0.3121	0.0106	0.0016	0.0467
0.783	0.52	0.9408	0.5287	0.2854	0.6795	0.1441	0.0494	0.3718	0.047	0.0239	0.0985	0.2696	0.1927	0.3121	0.0106	0.0016	0.0467
0.7831	0.5201	0.9408	0.5288	0.2855	0.6796	0.1441	0.0494	0.3717	0.047	0.0239	0.0985	0.2696	0.1927	0.3121	0.0106	0.0016	0.0467
0.7831	0.5201	0.9408	0.5288	0.2855	0.6796	0.144	0.0494	0.3717	0.047	0.0239	0.0985	0.2696	0.1927	0.3121	0.0106	0.0016	0.0467
0.7831	0.5202	0.9408	0.5288	0.2855	0.6796	0.144	0.0494	0.3717	0.047	0.0239	0.0985	0.2696	0.1928	0.3121	0.0106	0.0016	0.0467
0.7831	0.5202	0.9408	0.5288	0.2855	0.6796	0.144	0.0494	0.3717	0.047	0.0239	0.0984	0.2696	0.1928	0.3121	0.0106	0.0016	0.0467
0.7831	0.5202	0.9408	0.5288	0.2856	0.6796	0.144	0.0494	0.3716	0.047	0.0239	0.0984	0.2696	0.1928	0.3121	0.0106	0.0016	0.0466
0.7832	0.5203	0.9408	0.5289	0.2856	0.6796	0.144	0.0494	0.3716	0.047	0.0239	0.0984	0.2696	0.1928	0.3121	0.0106	0.0016	0.0466
0.7832	0.5203	0.9408	0.5289	0.2856	0.6796	0.144	0.0494	0.3716	0.047	0.0239	0.0984	0.2696	0.1928	0.3121	0.0106	0.0016	0.0466
0.7832	0.5204	0.9408	0.5289	0.2857	0.6796	0.1439	0.0494	0.3716	0.047	0.0239	0.0984	0.2696	0.1929	0.312	0.0106	0.0016	0.0466
0.7832	0.5204	0.9408	0.5289	0.2857	0.6796	0.1439	0.0494	0.3715	0.047	0.0239	0.0984	0.2696	0.1929	0.312	0.0106	0.0016	0.0466
0.7832	0.5205	0.9408	0.529	0.2857	0.6796	0.1439	0.0494	0.3715	0.047	0.0239	0.0984	0.2696	0.1929	0.312	0.0106	0.0016	0.0466
0.7833	0.5205	0.9408	0.529	0.2857	0.6796	0.1439	0.0494	0.3715	0.0469	0.0239	0.0984	0.2696	0.1929	0.312	0.0106	0.0016	0.0466
0.7833	0.5205	0.9408	0.529	0.2858	0.6796	0.1439	0.0494	0.3715	0.0469	0.0239	0.0984	0.2696	0.1929	0.312	0.0106	0.0016	0.0466
0.7833	0.5206	0.9409	0.529	0.2858	0.6796	0.1439	0.0494	0.3714	0.0469	0.0239	0.0984	0.2696	0.193	0.312	0.0106	0.0016	0.0466
0.7833	0.5206	0.9409	0.529	0.2858	0.6796	0.1438	0.0494	0.3714	0.0469	0.0239	0.0984	0.2696	0.193	0.312	0.0106	0.0016	0.0465
0.7834	0.5207	0.9409	0.5291	0.2858	0.6796	0.1438	0.0494	0.3714	0.0469	0.0239	0.0983	0.2696	0.193	0.312	0.0106	0.0016	0.0465
0.7834	0.5207	0.9409	0.5291	0.2859	0.6796	0.1438	0.0494	0.3713	0.0469	0.0239	0.0983	0.2696	0.193	0.312	0.0106	0.0016	0.0465
0.7834	0.5208	0.9409	0.5291	0.2859	0.6796	0.1438	0.0494	0.3713	0.0469	0.0239	0.0983	0.2696	0.193	0.312	0.0106	0.0016	0.0465
0.7834	0.5208	0.9409	0.5291	0.2859	0.6797	0.1438	0.0493	0.3713	0.0469	0.0239	0.0983	0.2696	0.1931	0.312	0.0105	0.0016	0.0465
0.7834	0.5208	0.9409	0.5291	0.2859	0.6797	0.1438	0.0493	0.3713	0.0469	0.0239	0.0983	0.2696	0.1931	0.312	0.0105	0.0016	0.0465
0.7835	0.5209	0.9409	0.5292	0.286	0.6797	0.1437	0.0493	0.3712	0.0469	0.0239	0.0983	0.2696	0.1931	0.312	0.0105	0.0016	0.0465
0.7835	0.5209	0.9409	0.5292	0.286	0.6797	0.1437	0.0493	0.3712	0.0469	0.0239	0.0983	0.2696	0.1931	0.312	0.0105	0.0016	0.0465
0.7835	0.521	0.9409	0.5292	0.286	0.6797	0.1437	0.0493	0.3712	0.0469	0.0239	0.0983	0.2696	0.1931	0.312	0.0105	0.0016	0.0465
0.7835	0.521	0.9409	0.5292	0.286	0.6797	0.1437	0.0493	0.3712	0.0469	0.0239	0.0983	0.2696	0.1932	0.312	0.0105	0.0016	0.0465
0.7835	0.521	0.9409	0.5292	0.2861	0.6797	0.1437	0.0493	0.3711	0.0469	0.0239	0.0983	0.2696	0.1932	0.312	0.0105	0.0016	0.0464
0.7836	0.5211	0.9409	0.5293	0.2861	0.6797	0.1437	0.0493	0.3711	0.0469	0.0239	0.0982	0.2696	0.1932	0.312	0.0105	0.0016	0.0464
0.7836	0.5211	0.9409	0.5293	0.2861	0.6797	0.1437	0.0493	0.3711	0.0469	0.0239	0.0982	0.2696	0.1932	0.312	0.0105	0.0016	0.0464
0.7836	0.5212	0.9409	0.5293	0.2862	0.6797	0.1436	0.0493	0.3711	0.0469	0.0239	0.0982	0.2696	0.1932	0.312	0.0105	0.0016	0.0464
0.7836	0.5212	0.9409	0.5293	0.2862	0.6797	0.1436	0.0493	0.371	0.0469	0.0239	0.0982	0.2696	0.1933	0.312	0.0105	0.0016	0.0464
0.7836	0.5213	0.941	0.5294	0.2862	0.6797	0.1436	0.0493	0.371	0.0469	0.0239	0.0982	0.2696	0.1933	0.312	0.0105	0.0016	0.0464
0.7837	0.5213	0.941	0.5294	0.2862	0.6797	0.1436	0.0493	0.371	0.0469	0.0239	0.0982	0.2696	0.1933	0.312	0.0105	0.0016	0.0464
0.7837	0.5213	0.941	0.5294	0.2863	0.6797	0.1436	0.0493	0.3709	0.0469	0.0238	0.0982	0.2696	0.1933	0.312	0.0105	0.0016	0.0464
0.7837	0.5214	0.941	0.5294	0.2863	0.6797	0.1436	0.0493	0.3709	0.0469	0.0238	0.0982	0.2696	0.1933	0.312	0.0105	0.0016	0.0464
0.7837	0.5214	0.941	0.5294	0.2863	0.6797	0.1435	0.0493	0.3709	0.0469	0.0238	0.0982	0.2696	0.1934	0.312	0.0105	0.0016	0.0463
0.7838	0.5215	0.941	0.5295	0.2863	0.6797	0.1435	0.0493	0.3709	0.0469	0.0238	0.0982	0.2696	0.1934	0.3119	0.0105	0.0016	0.0463
0.7838	0.5215	0.941	0.5295	0.2864	0.6797	0.1435	0.0493	0.3708	0.0469	0.0238	0.0981	0.2697	0.1934	0.3119	0.0105	0.0016	0.0463
0.7838	0.5216	0.941	0.5295	0.2864	0.6798	0.1435	0.0493	0.3708	0.0469	0.0238	0.0981	0.2697	0.1934	0.3119	0.0105	0.0016	0.0463
0.7838	0.5216	0.941	0.5295	0.2864	0.6798	0.1435	0.0493	0.3708	0.0468	0.0238	0.0981	0.2697	0.1934	0.3119	0.0105	0.0016	0.0463
0.7838	0.5216	0.941	0.5295	0.2865	0.6798	0.1435	0.0493	0.3708	0.0468	0.0238	0.0981	0.2697	0.1934	0.3119	0.0105	0.0016	0.0463
0.7839	0.5217	0.941	0.5296	0.2865	0.6798	0.1434	0.0493	0.3707	0.0468	0.0238	0.0981	0.2697	0.1935	0.3119	0.0105	0.0016	0.0463
0.7839	0.5217	0.941	0.5296	0.2865	0.6798	0.1434	0.0493	0.3707	0.0468	0.0238	0.0981	0.2697	0.1935	0.3119	0.0105	0.0016	0.0463
0.7839	0.5218	0.941	0.5296	0.2865	0.6798	0.1434	0.0493	0.3707	0.0468	0.0238	0.0981	0.2697	0.1935	0.3119	0.0105	0.0016	0.0463
0.7839	0.5218	0.941	0.5296	0.2866	0.6798	0.1434	0.0493	0.3707	0.0468	0.0238	0.0981	0.2697	0.1935	0.3119	0.0105	0.0016	0.0463
0.7839	0.5219	0.941	0.5296	0.2866	0.6798	0.1434	0.0493	0.3706	0.0468	0.0238	0.0981	0.2697	0.1935	0.3119	0.0105	0.0016	0.0462
0.784	0.5219	0.941	0.5297	0.2866	0.6798	0.1434	0.0493	0.3706	0.0468	0.0238	0.0981	0.2697	0.1936	0.3119	0.0105	0.0016	0.0462
0.784	0.5219	0.9411	0.5297	0.2866	0.6798	0.1433	0.0493	0.3706	0.0468	0.0238	0.098	0.2697	0.1936	0.3119	0.0105	0.0016	0.0462
0.784	0.522	0.9411	0.5297	0.2867	0.6798	0.1433	0.0493	0.3705	0.0468	0.0238	0.098	0.2697	0.1936	0.3119	0.0105	0.0016	0.0462
0.784	0.522	0.9411	0.5297	0.2867	0.6798	0.1433	0.0493	0.3705	0.0468	0.0238	0.098	0.2697	0.1936	0.3119	0.0105	0.0016	0.0462
0.784	0.5221	0.9411	0.5298	0.2867	0.6798	0.1433	0.0493	0.3705	0.0468	0.0238	0.098	0.2697	0.1936	0.3119	0.0105	0.0016	0.0462
0.7841	0.5221	0.9411	0.5298	0.2867	0.6798	0.1433	0.0493	0.3705	0.0468	0.0238	0.098	0.2697	0.1937	0.3119	0.0105	0.0016	0.0462
0.7841	0.5222	0.9411	0.5298	0.2868	0.6798	0.1433	0.0493	0.3704	0.0468	0.0238	0.098	0.2697	0.1937	0.3119	0.0105	0.0016	0.0462
0.7841	0.5222	0.9411	0.5298	0.2868	0.6798	0.1432	0.0493	0.3704	0.0468	0.0238	0.098	0.2697	0.1937	0.3119	0.0105	0.0016	0.0462
0.7841	0.5222	0.9411	0.5298	0.2868	0.6798	0.1432	0.0493	0.3704	0.0468	0.0238	0.098	0.2697	0.1937	0.3119	0.0105	0.0016	0.0461
0.7841	0.5223	0.9411	0.5299	0.2869	0.6798	0.1432	0.0493	0.3704	0.0468	0.0238	0.098	0.2697	0.1937	0.3119	0.0105	0.0016	0.0461
0.7842	0.5223	0.9411	0.5299	0.2869	0.6799	0.1432	0.0493	0.3703	0.0468	0.0238	0.098	0.2697	0.1938	0.3119	0.0105	0.0016	0.0461
0.7842	0.5224	0.9411	0.5299	0.2869	0.6799	0.1432	0.0493	0.3703	0.0468	0.0238	0.0979	0.2697	0.1938	0.3119	0.0105	0.0016	0.0461
0.7842	0.5224	0.9411	0.5299	0.2869	0.6799	0.1432	0.0493	0.3703	0.0468	0.0238	0.0979	0.2697	0.1938	0.3119	0.0105	0.0016	0.0461
0.7842	0.5225	0.9411	0.5299	0.287	0.6799	0.1431	0.0493	0.3703	0.0468	0.0238	0.0979	0.2697	0.1938	0.3119	0.0105	0.0016	0.0461
0.7843	0.5225	0.9411	0.53	0.287	0.6799	0.1431	0.0493	0.3702	0.0468	0.0238	0.0979	0.2697	0.1938	0.3119	0.0105	0.0016	0.0461
0.7843	0.5225	0.9411	0.53	0.287	0.6799	0.1431	0.0493	0.3702	0.0468	0.0238	0.0979	0.2697	0.1939	0.3119	0.0105	0.0016	0.0461
0.7843	0.5226	0.9412	0.53	0.287	0.6799	0.1431	0.0493	0.3702	0.0468	0.0238	0.0979	0.2697	0.1939	0.3118	0.0105	0.0016	0.0461
0.7843	0.5226	0.9412	0.53	0.2871	0.6799	0.1431	0.0493	0.3701	0.0468	0.0238	0.0979	0.2697	0.1939	0.3118	0.0105	0.0016	0.0461
0.7843	0.5227	0.9412	0.53	0.2871	0.6799	0.1431	0.0493	0.3701	0.0467	0.0238	0.0979	0.2697	0.1939	0.3118	0.0105	0.0016	0.046
0.7844	0.5227	0.9412	0.5301	0.2871	0.6799	0.143	0.0493	0.3701	0.0467	0.0238	0.0979	0.2697	0.1939	0.3118	0.0104	0.0016	0.046
0.7844	0.5228	0.9412	0.5301	0.2871	0.6799	0.143	0.0493	0.3701	0.0467	0.0238	0.0979	0.2697	0.194	0.3118	0.0104	0.0016	0.046
0.7844	0.5228	0.9412	0.5301	0.2872	0.6799	0.143	0.0493	0.37	0.0467	0.0238	0.0979	0.2697	0.194	0.3118	0.0104	0.0016	0.046
0.7844	0.5228	0.9412	0.5301	0.2872	0.6799	0.143	0.0493	0.37	0.0467	0.0238	0.0978	0.2697	0.194	0.3118	0.0104	0.0016	0.046
0.7844	0.5229	0.9412	0.5302	0.2872	0.6799	0.143	0.0493	0.37	0.0467	0.0238	0.0978	0.2697	0.194	0.3118	0.0104	0.0016	0.046
0.7845	0.5229	0.9412	0.5302	0.2873	0.6799	0.143	0.0493	0.37	0.0467	0.0238	0.0978	0.2697	0.194	0.3118	0.0104	0.0016	0.046
0.7845	0.523	0.9412	0.5302	0.2873	0.6799	0.1429	0.0493	0.3699	0.0467	0.0238	0.0978	0.2697	0.1941	0.3118	0.0104	0.0016	0.046
0.7845	0.523	0.9412	0.5302	0.2873	0.6799	0.1429	0.0493	0.3699	0.0467	0.0238	0.0978	0.2697	0.1941	0.3118	0.0104	0.0016	0.046
0.7845	0.523	0.9412	0.5302	0.2873	0.68	0.1429	0.0493	0.3699	0.0467	0.0238	0.0978	0.2697	0.1941	0.3118	0.0104	0.0016	0.0459
0.7845	0.5231	0.9412	0.5303	0.2874	0.68	0.1429	0.0493	0.3698	0.0467	0.0238	0.0978	0.2697	0.1941	0.3118	0.0104	0.0016	0.0459
0.7846	0.5231	0.9412	0.5303	0.2874	0.68	0.1429	0.0493	0.3698	0.0467	0.0238	0.0978	0.2697	0.1941	0.3118	0.0104	0.0016	0.0459
0.7846	0.5232	0.9412	0.5303	0.2874	0.68	0.1429	0.0493	0.3698	0.0467	0.0238	0.0978	0.2697	0.1942	0.3118	0.0104	0.0016	0.0459
0.7846	0.5232	0.9412	0.5303	0.2874	0.68	0.1429	0.0493	0.3698	0.0467	0.0238	0.0978	0.2697	0.1942	0.3118	0.0104	0.0016	0.0459
0.7846	0.5233	0.9413	0.5303	0.2875	0.68	0.1428	0.0493	0.3697	0.0467	0.0238	0.0977	0.2697	0.1942	0.3118	0.0104	0.0016	0.0459
0.7847	0.5233	0.9413	0.5304	0.2875	0.68	0.1428	0.0493	0.3697	0.0467	0.0238	0.0977	0.2697	0.1943	0.3118	0.0104	0.0016	0.0459
0.7847	0.5233	0.9413	0.5304	0.2875	0.68	0.1428	0.0493	0.3697	0.0467	0.0238	0.0977	0.2697	0.1943	0.3118	0.0104	0.0016	0.0459
0.7847	0.5234	0.9413	0.5304	0.2875	0.68	0.1428	0.0492	0.3697	0.0467	0.0238	0.0977	0.2697	0.1943	0.3118	0.0104	0.0016	0.0459
0.7847	0.5234	0.9413	0.5304	0.2876	0.68	0.1428	0.0492	0.3696	0.0467	0.0238	0.0977	0.2697	0.1944	0.3118	0.0104	0.0016	0.0459
0.7847	0.5235	0.9413	0.5304	0.2876	0.68	0.1428	0.0492	0.3696	0.0467	0.0238	0.0977	0.2697	0.1944	0.3118	0.0104	0.0016	0.0458
0.7848	0.5235	0.9413	0.5305	0.2876	0.68	0.1427	0.0492	0.3696	0.0467	0.0238	0.0977	0.2697	0.1945	0.3118	0.0104	0.0016	0.0458
0.7848	0.5236	0.9413	0.5305	0.2877	0.68	0.1427	0.0492	0.3696	0.0467	0.0238	0.0977	0.2697	0.1945	0.3118	0.0104	0.0016	0.0458
0.7848	0.5236	0.9413	0.5305	0.2877	0.68	0.1427	0.0492	0.3695	0.0467	0.0238	0.0977	0.2697	0.1945	0.3118	0.0104	0.0016	0.0458
0.7848	0.5236	0.9413	0.5305	0.2877	0.68	0.1427	0.0492	0.3695	0.0467	0.0238	0.0977	0.2697	0.1946	0.3117	0.0104	0.0016	0.0458
0.7848	0.5237	0.9413	0.5306	0.2877	0.68	0.1427	0.0492	0.3695	0.0467	0.0238	0.0976	0.2697	0.1946	0.3117	0.0104	0.0016	0.0458
0.7849	0.5237	0.9413	0.5306	0.2878	0.68	0.1427	0.0492	0.3694	0.0467	0.0238	0.0976	0.2697	0.1946	0.3117	0.0104	0.0016	0.0458
0.7849	0.5238	0.9413	0.5306	0.2878	0.68	0.1426	0.0492	0.3694	0.0466	0.0238	0.0976	0.2697	0.1947	0.3117	0.0104	0.0016	0.0458
0.7849	0.5238	0.9413	0.5306	0.2878	0.6801	0.1426	0.0492	0.3694	0.0466	0.0238	0.0976	0.2697	0.1947	0.3117	0.0104	0.0016	0.0458
0.7849	0.5239	0.9413	0.5306	0.2878	0.6801	0.1426	0.0492	0.3694	0.0466	0.0238	0.0976	0.2697	0.1947	0.3117	0.0104	0.0016	0.0457
0.7849	0.5239	0.9413	0.5307	0.2879	0.6801	0.1426	0.0492	0.3693	0.0466	0.0238	0.0976	0.2697	0.1948	0.3117	0.0104	0.0016	0.0457
0.785	0.5239	0.9414	0.5307	0.2879	0.6801	0.1426	0.0492	0.3693	0.0466	0.0238	0.0976	0.2697	0.1948	0.3117	0.0104	0.0016	0.0457
0.785	0.524	0.9414	0.5307	0.2879	0.6801	0.1426	0.0492	0.3693	0.0466	0.0238	0.0976	0.2697	0.1949	0.3117	0.0104	0.0016	0.0457
0.785	0.524	0.9414	0.5307	0.2879	0.6801	0.1425	0.0492	0.3693	0.0466	0.0238	0.0976	0.2697	0.1949	0.3117	0.0104	0.0016	0.0457
0.785	0.5241	0.9414	0.5307	0.288	0.6801	0.1425	0.0492	0.3692	0.0466	0.0238	0.0976	0.2697	0.1949	0.3117	0.0104	0.0016	0.0457
0.785	0.5241	0.9414	0.5308	0.288	0.6801	0.1425	0.0492	0.3692	0.0466	0.0238	0.0975	0.2697	0.195	0.3117	0.0104	0.0016	0.0457
0.7851	0.5242	0.9414	0.5308	0.288	0.6801	0.1425	0.0492	0.3692	0.0466	0.0238	0.0975	0.2697	0.195	0.3117	0.0104	0.0016	0.0457
0.7851	0.5242	0.9414	0.5308	0.2881	0.6801	0.1425	0.0492	0.3691	0.0466	0.0238	0.0975	0.2697	0.195	0.3117	0.0104	0.0016	0.0457
0.7851	0.5242	0.9414	0.5308	0.2881	0.6801	0.1425	0.0492	0.3691	0.0466	0.0238	0.0975	0.2697	0.1951	0.3117	0.0104	0.0016	0.0457
0.7851	0.5243	0.9414	0.5308	0.2881	0.6801	0.1424	0.0492	0.3691	0.0466	0.0238	0.0975	0.2697	0.1951	0.3117	0.0104	0.0016	0.0456
0.7852	0.5243	0.9414	0.5309	0.2881	0.6801	0.1424	0.0492	0.3691	0.0466	0.0238	0.0975	0.2697	0.1952	0.3117	0.0104	0.0016	0.0456
0.7852	0.5244	0.9414	0.5309	0.2882	0.6801	0.1424	0.0492	0.369	0.0466	0.0238	0.0975	0.2697	0.1952	0.3117	0.0104	0.0016	0.0456
0.7852	0.5244	0.9414	0.5309	0.2882	0.6801	0.1424	0.0492	0.369	0.0466	0.0238	0.0975	0.2697	0.1952	0.3117	0.0104	0.0016	0.0456
0.7852	0.5245	0.9414	0.5309	0.2882	0.6801	0.1424	0.0492	0.369	0.0466	0.0238	0.0975	0.2697	0.1953	0.3117	0.0104	0.0016	0.0456
0.7852	0.5245	0.9414	0.5309	0.2882	0.6801	0.1424	0.0492	0.369	0.0466	0.0238	0.0975	0.2697	0.1953	0.3117	0.0104	0.0016	0.0456
0.7853	0.5245	0.9414	0.531	0.2883	0.6802	0.1423	0.0492	0.3689	0.0466	0.0238	0.0975	0.2697	0.1953	0.3117	0.0104	0.0016	0.0456
0.7853	0.5246	0.9414	0.531	0.2883	0.6802	0.1423	0.0492	0.3689	0.0466	0.0238	0.0974	0.2697	0.1954	0.3117	0.0104	0.0016	0.0456
0.7853	0.5246	0.9415	0.531	0.2883	0.6802	0.1423	0.0492	0.3689	0.0466	0.0238	0.0974	0.2698	0.1954	0.3117	0.0104	0.0016	0.0456
0.7853	0.5247	0.9415	0.531	0.2884	0.6802	0.1423	0.0492	0.3689	0.0466	0.0238	0.0974	0.2698	0.1954	0.3117	0.0103	0.0016	0.0455
0.7853	0.5247	0.9415	0.5311	0.2884	0.6802	0.1423	0.0492	0.3688	0.0466	0.0238	0.0974	0.2698	0.1955	0.3116	0.0103	0.0016	0.0455
0.7854	0.5247	0.9415	0.5311	0.2884	0.6802	0.1423	0.0492	0.3688	0.0466	0.0238	0.0974	0.2698	0.1955	0.3116	0.0103	0.0016	0.0455
0.7854	0.5248	0.9415	0.5311	0.2884	0.6802	0.1422	0.0492	0.3688	0.0466	0.0238	0.0974	0.2698	0.1956	0.3116	0.0103	0.0016	0.0455
0.7854	0.5248	0.9415	0.5311	0.2885	0.6802	0.1422	0.0492	0.3687	0.0466	0.0238	0.0974	0.2698	0.1956	0.3116	0.0103	0.0016	0.0455
0.7854	0.5249	0.9415	0.5311	0.2885	0.6802	0.1422	0.0492	0.3687	0.0465	0.0238	0.0974	0.2698	0.1956	0.3116	0.0103	0.0016	0.0455
0.7854	0.5249	0.9415	0.5312	0.2885	0.6802	0.1422	0.0492	0.3687	0.0465	0.0238	0.0974	0.2698	0.1957	0.3116	0.0103	0.0016	0.0455
0.7855	0.525	0.9415	0.5312	0.2885	0.6802	0.1422	0.0492	0.3687	0.0465	0.0238	0.0974	0.2698	0.1957	0.3116	0.0103	0.0016	0.0455
0.7855	0.525	0.9415	0.5312	0.2886	0.6802	0.1422	0.0492	0.3686	0.0465	0.0238	0.0973	0.2698	0.1957	0.3116	0.0103	0.0016	0.0455
0.7855	0.525	0.9415	0.5312	0.2886	0.6802	0.1422	0.0491	0.3686	0.0465	0.0238	0.0973	0.2698	0.1958	0.3116	0.0103	0.0016	0.0455
0.7855	0.5251	0.9415	0.5312	0.2886	0.6802	0.1421	0.0491	0.3686	0.0465	0.0238	0.0973	0.2698	0.1958	0.3116	0.0103	0.0016	0.0454
0.7855	0.5251	0.9415	0.5313	0.2886	0.6802	0.1421	0.0491	0.3686	0.0465	0.0238	0.0973	0.2698	0.1959	0.3116	0.0103	0.0016	0.0454
0.7856	0.5252	0.9415	0.5313	0.2887	0.6802	0.1421	0.0491	0.3685	0.0465	0.0238	0.0973	0.2698	0.1959	0.3116	0.0103	0.0016	0.0454
0.7856	0.5252	0.9415	0.5313	0.2887	0.6802	0.1421	0.0491	0.3685	0.0465	0.0238	0.0973	0.2698	0.1959	0.3116	0.0103	0.0016	0.0454
0.7856	0.5253	0.9416	0.5313	0.2887	0.6802	0.1421	0.0491	0.3685	0.0465	0.0238	0.0973	0.2698	0.196	0.3116	0.0103	0.0016	0.0454
0.7856	0.5253	0.9416	0.5313	0.2888	0.6803	0.1421	0.0491	0.3684	0.0465	0.0238	0.0973	0.2698	0.196	0.3116	0.0103	0.0016	0.0454
0.7857	0.5253	0.9416	0.5314	0.2888	0.6803	0.142	0.0491	0.3684	0.0465	0.0238	0.0973	0.2698	0.196	0.3116	0.0103	0.0016	0.0454
0.7857	0.5254	0.9416	0.5314	0.2888	0.6803	0.142	0.0491	0.3684	0.0465	0.0238	0.0973	0.2698	0.1961	0.3116	0.0103	0.0016	0.0454
0.7857	0.5254	0.9416	0.5314	0.2888	0.6803	0.142	0.0491	0.3684	0.0465	0.0238	0.0972	0.2698	0.1961	0.3116	0.0103	0.0016	0.0454
0.7857	0.5255	0.9416	0.5314	0.2889	0.6803	0.142	0.0491	0.3683	0.0465	0.0238	0.0972	0.2698	0.1962	0.3116	0.0103	0.0016	0.0454
0.7857	0.5255	0.9416	0.5315	0.2889	0.6803	0.142	0.0491	0.3683	0.0465	0.0238	0.0972	0.2698	0.1962	0.3116	0.0103	0.0016	0.0453
0.7858	0.5256	0.9416	0.5315	0.2889	0.6803	0.142	0.0491	0.3683	0.0465	0.0238	0.0972	0.2698	0.1962	0.3116	0.0103	0.0016	0.0453
0.7858	0.5256	0.9416	0.5315	0.2889	0.6803	0.1419	0.0491	0.3683	0.0465	0.0238	0.0972	0.2698	0.1963	0.3116	0.0103	0.0016	0.0453
0.7858	0.5256	0.9416	0.5315	0.289	0.6803	0.1419	0.0491	0.3682	0.0465	0.0238	0.0972	0.2698	0.1963	0.3116	0.0103	0.0016	0.0453
0.7858	0.5257	0.9416	0.5315	0.289	0.6803	0.1419	0.0491	0.3682	0.0465	0.0238	0.0972	0.2698	0.1963	0.3116	0.0103	0.0016	0.0453
0.7858	0.5257	0.9416	0.5316	0.289	0.6803	0.1419	0.0491	0.3682	0.0465	0.0238	0.0972	0.2698	0.1964	0.3116	0.0103	0.0016	0.0453
0.7859	0.5258	0.9416	0.5316	0.289	0.6803	0.1419	0.0491	0.3681	0.0465	0.0238	0.0972	0.2698	0.1964	0.3115	0.0103	0.0016	0.0453
0.7859	0.5258	0.9416	0.5316	0.2891	0.6803	0.1419	0.0491	0.3681	0.0465	0.0238	0.0972	0.2698	0.1964	0.3115	0.0103	0.0016	0.0453
0.7859	0.5259	0.9416	0.5316	0.2891	0.6803	0.1418	0.0491	0.3681	0.0465	0.0238	0.0971	0.2698	0.1965	0.3115	0.0103	0.0016	0.0453
0.7859	0.5259	0.9416	0.5316	0.2891	0.6803	0.1418	0.0491	0.3681	0.0465	0.0238	0.0971	0.2698	0.1965	0.3115	0.0103	0.0016	0.0452
0.7859	0.5259	0.9417	0.5317	0.2892	0.6803	0.1418	0.0491	0.368	0.0465	0.0238	0.0971	0.2698	0.1966	0.3115	0.0103	0.0016	0.0452
0.786	0.526	0.9417	0.5317	0.2892	0.6803	0.1418	0.0491	0.368	0.0464	0.0238	0.0971	0.2698	0.1966	0.3115	0.0103	0.0016	0.0452
0.786	0.526	0.9417	0.5317	0.2892	0.6803	0.1418	0.0491	0.368	0.0464	0.0238	0.0971	0.2698	0.1966	0.3115	0.0103	0.0016	0.0452
0.786	0.5261	0.9417	0.5317	0.2892	0.6804	0.1418	0.0491	0.368	0.0464	0.0238	0.0971	0.2698	0.1967	0.3115	0.0103	0.0016	0.0452
0.786	0.5261	0.9417	0.5317	0.2893	0.6804	0.1417	0.0491	0.3679	0.0464	0.0238	0.0971	0.2698	0.1967	0.3115	0.0103	0.0016	0.0452
0.786	0.5262	0.9417	0.5318	0.2893	0.6804	0.1417	0.0491	0.3679	0.0464	0.0238	0.0971	0.2698	0.1967	0.3115	0.0103	0.0016	0.0452
0.7861	0.5262	0.9417	0.5318	0.2893	0.6804	0.1417	0.0491	0.3679	0.0464	0.0238	0.0971	0.2698	0.1968	0.3115	0.0103	0.0016	0.0452
0.7861	0.5262	0.9417	0.5318	0.2893	0.6804	0.1417	0.0491	0.3679	0.0464	0.0238	0.0971	0.2698	0.1968	0.3115	0.0103	0.0016	0.0452
0.7861	0.5263	0.9417	0.5318	0.2894	0.6804	0.1417	0.0491	0.3678	0.0464	0.0238	0.0971	0.2698	0.1969	0.3115	0.0103	0.0016	0.0452
0.7861	0.5263	0.9417	0.5318	0.2894	0.6804	0.1417	0.0491	0.3678	0.0464	0.0238	0.097	0.2698	0.1969	0.3115	0.0103	0.0016	0.0451
0.7862	0.5264	0.9417	0.5319	0.2894	0.6804	0.1416	0.0491	0.3678	0.0464	0.0238	0.097	0.2698	0.1969	0.3115	0.0103	0.0016	0.0451
0.7862	0.5264	0.9417	0.5319	0.2895	0.6804	0.1416	0.0491	0.3677	0.0464	0.0238	0.097	0.2698	0.197	0.3115	0.0103	0.0016	0.0451
0.7862	0.5265	0.9417	0.5319	0.2895	0.6804	0.1416	0.0491	0.3677	0.0464	0.0238	0.097	0.2698	0.197	0.3115	0.0103	0.0016	0.0451
0.7862	0.5265	0.9417	0.5319	0.2895	0.6804	0.1416	0.0491	0.3677	0.0464	0.0238	0.097	0.2698	0.197	0.3115	0.0103	0.0016	0.0451
0.7862	0.5265	0.9417	0.532	0.2895	0.6804	0.1416	0.0491	0.3677	0.0464	0.0238	0.097	0.2698	0.1971	0.3115	0.0103	0.0016	0.0451
0.7863	0.5266	0.9417	0.532	0.2896	0.6804	0.1416	0.0491	0.3676	0.0464	0.0238	0.097	0.2698	0.1971	0.3115	0.0103	0.0016	0.0451
0.7863	0.5266	0.9418	0.532	0.2896	0.6804	0.1416	0.0491	0.3676	0.0464	0.0238	0.097	0.2698	0.1972	0.3115	0.0102	0.0016	0.0451
0.7863	0.5267	0.9418	0.532	0.2896	0.6804	0.1415	0.0491	0.3676	0.0464	0.0238	0.097	0.2698	0.1972	0.3115	0.0102	0.0016	0.0451
0.7863	0.5267	0.9418	0.532	0.2896	0.6804	0.1415	0.049	0.3676	0.0464	0.0238	0.097	0.2698	0.1972	0.3115	0.0102	0.0016	0.0451
0.7863	0.5267	0.9418	0.5321	0.2897	0.6804	0.1415	0.049	0.3675	0.0464	0.0238	0.0969	0.2698	0.1973	0.3115	0.0102	0.0016	0.045
0.7864	0.5268	0.9418	0.5321	0.2897	0.6804	0.1415	0.049	0.3675	0.0464	0.0238	0.0969	0.2698	0.1973	0.3114	0.0102	0.0016	0.045
0.7864	0.5268	0.9418	0.5321	0.2897	0.6805	0.1415	0.049	0.3675	0.0464	0.0238	0.0969	0.2698	0.1973	0.3114	0.0102	0.0016	0.045
0.7864	0.5269	0.9418	0.5321	0.2897	0.6805	0.1415	0.049	0.3674	0.0464	0.0238	0.0969	0.2698	0.1974	0.3114	0.0102	0.0016	0.045
0.7864	0.5269	0.9418	0.5321	0.2898	0.6805	0.1414	0.049	0.3674	0.0464	0.0238	0.0969	0.2698	0.1974	0.3114	0.0102	0.0016	0.045
0.7864	0.527	0.9418	0.5322	0.2898	0.6805	0.1414	0.049	0.3674	0.0464	0.0238	0.0969	0.2698	0.1974	0.3114	0.0102	0.0016	0.045
0.7865	0.527	0.9418	0.5322	0.2898	0.6805	0.1414	0.049	0.3674	0.0464	0.0238	0.0969	0.2698	0.1975	0.3114	0.0102	0.0016	0.045
0.7865	0.527	0.9418	0.5322	0.2899	0.6805	0.1414	0.049	0.3673	0.0464	0.0238	0.0969	0.2698	0.1975	0.3114	0.0102	0.0016	0.045
0.7865	0.5271	0.9418	0.5322	0.2899	0.6805	0.1414	0.049	0.3673	0.0464	0.0238	0.0969	0.2698	0.1976	0.3114	0.0102	0.0016	0.045
0.7865	0.5271	0.9418	0.5322	0.2899	0.6805	0.1414	0.049	0.3673	0.0463	0.0238	0.0969	0.2698	0.1976	0.3114	0.0102	0.0016	0.0449
0.7865	0.5272	0.9418	0.5323	0.2899	0.6805	0.1413	0.049	0.3673	0.0463	0.0238	0.0968	0.2698	0.1976	0.3114	0.0102	0.0016	0.0449
0.7866	0.5272	0.9418	0.5323	0.29	0.6805	0.1413	0.049	0.3672	0.0463	0.0238	0.0968	0.2698	0.1977	0.3114	0.0102	0.0016	0.0449
0.7866	0.5273	0.9418	0.5323	0.29	0.6805	0.1413	0.049	0.3672	0.0463	0.0238	0.0968	0.2698	0.1977	0.3114	0.0102	0.0016	0.0449
0.7866	0.5273	0.9419	0.5323	0.29	0.6805	0.1413	0.049	0.3672	0.0463	0.0238	0.0968	0.2698	0.1977	0.3114	0.0102	0.0016	0.0449
0.7866	0.5273	0.9419	0.5323	0.29	0.6805	0.1413	0.049	0.3671	0.0463	0.0238	0.0968	0.2698	0.1978	0.3114	0.0102	0.0016	0.0449
0.7866	0.5274	0.9419	0.5324	0.2901	0.6805	0.1413	0.049	0.3671	0.0463	0.0238	0.0968	0.2698	0.1978	0.3114	0.0102	0.0016	0.0449
0.7867	0.5274	0.9419	0.5324	0.2901	0.6805	0.1412	0.049	0.3671	0.0463	0.0238	0.0968	0.2698	0.1979	0.3114	0.0102	0.0016	0.0449
0.7867	0.5275	0.9419	0.5324	0.2901	0.6805	0.1412	0.049	0.3671	0.0463	0.0238	0.0968	0.2698	0.1979	0.3114	0.0102	0.0016	0.0449
0.7867	0.5275	0.9419	0.5324	0.2902	0.6805	0.1412	0.049	0.367	0.0463	0.0238	0.0968	0.2698	0.1979	0.3114	0.0102	0.0016	0.0449
0.7867	0.5276	0.9419	0.5325	0.2902	0.6805	0.1412	0.049	0.367	0.0463	0.0238	0.0968	0.2698	0.198	0.3114	0.0102	0.0016	0.0448
0.7868	0.5276	0.9419	0.5325	0.2902	0.6806	0.1412	0.049	0.367	0.0463	0.0238	0.0968	0.2698	0.198	0.3114	0.0102	0.0016	0.0448
0.7868	0.5276	0.9419	0.5325	0.2902	0.6806	0.1412	0.049	0.367	0.0463	0.0238	0.0967	0.2698	0.198	0.3114	0.0102	0.0016	0.0448
0.7868	0.5277	0.9419	0.5325	0.2903	0.6806	0.1412	0.049	0.3669	0.0463	0.0238	0.0967	0.2698	0.1981	0.3114	0.0102	0.0016	0.0448
0.7868	0.5277	0.9419	0.5325	0.2903	0.6806	0.1411	0.049	0.3669	0.0463	0.0238	0.0967	0.2698	0.1981	0.3114	0.0102	0.0016	0.0448
0.7868	0.5278	0.9419	0.5326	0.2903	0.6806	0.1411	0.049	0.3669	0.0463	0.0238	0.0967	0.2698	0.1982	0.3114	0.0102	0.0016	0.0448
0.7869	0.5278	0.9419	0.5326	0.2903	0.6806	0.1411	0.049	0.3668	0.0463	0.0238	0.0967	0.2698	0.1982	0.3113	0.0102	0.0016	0.0448
0.7869	0.5279	0.9419	0.5326	0.2904	0.6806	0.1411	0.049	0.3668	0.0463	0.0238	0.0967	0.2698	0.1982	0.3113	0.0102	0.0016	0.0448
0.7869	0.5279	0.9419	0.5326	0.2904	0.6806	0.1411	0.049	0.3668	0.0463	0.0238	0.0967	0.2698	0.1983	0.3113	0.0102	0.0016	0.0448
0.7869	0.5279	0.9419	0.5326	0.2904	0.6806	0.1411	0.049	0.3668	0.0463	0.0238	0.0967	0.2698	0.1983	0.3113	0.0102	0.0016	0.0448
0.7869	0.528	0.942	0.5327	0.2904	0.6806	0.141	0.049	0.3667	0.0463	0.0238	0.0967	0.2698	0.1983	0.3113	0.0102	0.0016	0.0447
0.787	0.528	0.942	0.5327	0.2905	0.6806	0.141	0.049	0.3667	0.0463	0.0238	0.0967	0.2699	0.1984	0.3113	0.0102	0.0016	0.0447
0.787	0.5281	0.942	0.5327	0.2905	0.6806	0.141	0.049	0.3667	0.0463	0.0238	0.0966	0.2699	0.1984	0.3113	0.0102	0.0016	0.0447
0.787	0.5281	0.942	0.5327	0.2905	0.6806	0.141	0.049	0.3667	0.0463	0.0238	0.0966	0.2699	0.1985	0.3113	0.0102	0.0016	0.0447
0.787	0.5282	0.942	0.5327	0.2906	0.6806	0.141	0.049	0.3666	0.0463	0.0238	0.0966	0.2699	0.1985	0.3113	0.0102	0.0016	0.0447
0.787	0.5282	0.942	0.5328	0.2906	0.6806	0.141	0.049	0.3666	0.0463	0.0238	0.0966	0.2699	0.1985	0.3113	0.0102	0.0016	0.0447
0.7871	0.5282	0.942	0.5328	0.2906	0.6806	0.1409	0.049	0.3666	0.0462	0.0238	0.0966	0.2699	0.1986	0.3113	0.0102	0.0016	0.0447
0.7871	0.5283	0.942	0.5328	0.2906	0.6806	0.1409	0.049	0.3665	0.0462	0.0238	0.0966	0.2699	0.1986	0.3113	0.0102	0.0016	0.0447
0.7871	0.5283	0.942	0.5328	0.2907	0.6807	0.1409	0.049	0.3665	0.0462	0.0238	0.0966	0.2699	0.1986	0.3113	0.0102	0.0016	0.0447
0.7871	0.5284	0.942	0.5328	0.2907	0.6807	0.1409	0.0489	0.3665	0.0462	0.0238	0.0966	0.2699	0.1987	0.3113	0.0102	0.0016	0.0446
0.7871	0.5284	0.942	0.5329	0.2907	0.6807	0.1409	0.0489	0.3665	0.0462	0.0238	0.0966	0.2699	0.1987	0.3113	0.0102	0.0016	0.0446
0.7872	0.5285	0.942	0.5329	0.2907	0.6807	0.1409	0.0489	0.3664	0.0462	0.0238	0.0966	0.2699	0.1987	0.3113	0.0102	0.0016	0.0446
0.7872	0.5285	0.942	0.5329	0.2908	0.6807	0.1408	0.0489	0.3664	0.0462	0.0238	0.0965	0.2699	0.1988	0.3113	0.0102	0.0016	0.0446
0.7872	0.5285	0.942	0.5329	0.2908	0.6807	0.1408	0.0489	0.3664	0.0462	0.0238	0.0965	0.2699	0.1988	0.3113	0.0102	0.0016	0.0446
0.7872	0.5286	0.942	0.533	0.2908	0.6807	0.1408	0.0489	0.3664	0.0462	0.0238	0.0965	0.2699	0.1989	0.3113	0.0102	0.0016	0.0446
0.7872	0.5286	0.942	0.533	0.2909	0.6807	0.1408	0.0489	0.3663	0.0462	0.0238	0.0965	0.2699	0.1989	0.3113	0.0101	0.0016	0.0446
0.7873	0.5287	0.9421	0.533	0.2909	0.6807	0.1408	0.0489	0.3663	0.0462	0.0238	0.0965	0.2699	0.1989	0.3113	0.0101	0.0016	0.0446
0.7873	0.5287	0.9421	0.533	0.2909	0.6807	0.1408	0.0489	0.3663	0.0462	0.0238	0.0965	0.2699	0.199	0.3113	0.0101	0.0016	0.0446
0.7873	0.5287	0.9421	0.533	0.2909	0.6807	0.1407	0.0489	0.3662	0.0462	0.0238	0.0965	0.2699	0.199	0.3113	0.0101	0.0016	0.0446
0.7873	0.5288	0.9421	0.5331	0.291	0.6807	0.1407	0.0489	0.3662	0.0462	0.0238	0.0965	0.2699	0.199	0.3113	0.0101	0.0016	0.0445
0.7874	0.5288	0.9421	0.5331	0.291	0.6807	0.1407	0.0489	0.3662	0.0462	0.0238	0.0965	0.2699	0.1991	0.3112	0.0101	0.0016	0.0445
0.7874	0.5289	0.9421	0.5331	0.291	0.6807	0.1407	0.0489	0.3662	0.0462	0.0238	0.0965	0.2699	0.1991	0.3112	0.0101	0.0016	0.0445
0.7874	0.5289	0.9421	0.5331	0.291	0.6807	0.1407	0.0489	0.3661	0.0462	0.0238	0.0964	0.2699	0.1992	0.3112	0.0101	0.0016	0.0445
0.7874	0.529	0.9421	0.5331	0.2911	0.6807	0.1407	0.0489	0.3661	0.0462	0.0238	0.0964	0.2699	0.1992	0.3112	0.0101	0.0016	0.0445
0.7874	0.529	0.9421	0.5332	0.2911	0.6807	0.1407	0.0489	0.3661	0.0462	0.0238	0.0964	0.2699	0.1992	0.3112	0.0101	0.0016	0.0445
0.7875	0.529	0.9421	0.5332	0.2911	0.6807	0.1406	0.0489	0.3661	0.0462	0.0238	0.0964	0.2699	0.1993	0.3112	0.0101	0.0016	0.0445
0.7875	0.5291	0.9421	0.5332	0.2911	0.6808	0.1406	0.0489	0.366	0.0462	0.0238	0.0964	0.2699	0.1993	0.3112	0.0101	0.0016	0.0445
0.7875	0.5291	0.9421	0.5332	0.2912	0.6808	0.1406	0.0489	0.366	0.0462	0.0238	0.0964	0.2699	0.1993	0.3112	0.0101	0.0016	0.0445
0.7875	0.5292	0.9421	0.5332	0.2912	0.6808	0.1406	0.0489	0.366	0.0462	0.0238	0.0964	0.2699	0.1994	0.3112	0.0101	0.0016	0.0445
0.7875	0.5292	0.9421	0.5333	0.2912	0.6808	0.1406	0.0489	0.3659	0.0462	0.0238	0.0964	0.2699	0.1994	0.3112	0.0101	0.0016	0.0444
0.7876	0.5293	0.9421	0.5333	0.2913	0.6808	0.1406	0.0489	0.3659	0.0462	0.0238	0.0964	0.2699	0.1995	0.3112	0.0101	0.0016	0.0444
0.7876	0.5293	0.9421	0.5333	0.2913	0.6808	0.1405	0.0489	0.3659	0.0462	0.0238	0.0964	0.2699	0.1995	0.3112	0.0101	0.0016	0.0444
0.7876	0.5293	0.9422	0.5333	0.2913	0.6808	0.1405	0.0489	0.3659	0.0461	0.0238	0.0964	0.2699	0.1995	0.3112	0.0101	0.0016	0.0444
0.7876	0.5294	0.9422	0.5333	0.2913	0.6808	0.1405	0.0489	0.3658	0.0461	0.0238	0.0963	0.2699	0.1996	0.3112	0.0101	0.0016	0.0444
0.7876	0.5294	0.9422	0.5334	0.2914	0.6808	0.1405	0.0489	0.3658	0.0461	0.0238	0.0963	0.2699	0.1996	0.3112	0.0101	0.0016	0.0444
0.7877	0.5295	0.9422	0.5334	0.2914	0.6808	0.1405	0.0489	0.3658	0.0461	0.0238	0.0963	0.2699	0.1996	0.3112	0.0101	0.0016	0.0444
0.7877	0.5295	0.9422	0.5334	0.2914	0.6808	0.1405	0.0489	0.3658	0.0461	0.0238	0.0963	0.2699	0.1997	0.3112	0.0101	0.0016	0.0444
0.7877	0.5296	0.9422	0.5334	0.2914	0.6808	0.1404	0.0489	0.3657	0.0461	0.0238	0.0963	0.2699	0.1997	0.3112	0.0101	0.0016	0.0444
0.7877	0.5296	0.9422	0.5335	0.2915	0.6808	0.1404	0.0489	0.3657	0.0461	0.0237	0.0963	0.2699	0.1997	0.3112	0.0101	0.0016	0.0444
0.7877	0.5296	0.9422	0.5335	0.2915	0.6808	0.1404	0.0489	0.3657	0.0461	0.0237	0.0963	0.2699	0.1998	0.3112	0.0101	0.0016	0.0443
0.7878	0.5297	0.9422	0.5335	0.2915	0.6808	0.1404	0.0489	0.3656	0.0461	0.0237	0.0963	0.2699	0.1998	0.3112	0.0101	0.0016	0.0443
0.7878	0.5297	0.9422	0.5335	0.2916	0.6808	0.1404	0.0489	0.3656	0.0461	0.0237	0.0963	0.2699	0.1999	0.3112	0.0101	0.0016	0.0443
0.7878	0.5298	0.9422	0.5335	0.2916	0.6808	0.1404	0.0489	0.3656	0.0461	0.0237	0.0963	0.2699	0.1999	0.3112	0.0101	0.0016	0.0443
0.7878	0.5298	0.9422	0.5336	0.2916	0.6808	0.1403	0.0489	0.3656	0.0461	0.0237	0.0962	0.2699	0.1999	0.3111	0.0101	0.0016	0.0443
0.7878	0.5299	0.9422	0.5336	0.2916	0.6809	0.1403	0.0489	0.3655	0.0461	0.0237	0.0962	0.2699	0.2	0.3111	0.0101	0.0016	0.0443
0.7879	0.5299	0.9422	0.5336	0.2917	0.6809	0.1403	0.0489	0.3655	0.0461	0.0237	0.0962	0.2699	0.2	0.3111	0.0101	0.0016	0.0443
0.7879	0.5299	0.9422	0.5336	0.2917	0.6809	0.1403	0.0489	0.3655	0.0461	0.0237	0.0962	0.2699	0.2	0.3111	0.0101	0.0016	0.0443
0.7879	0.53	0.9422	0.5336	0.2917	0.6809	0.1403	0.0489	0.3655	0.0461	0.0237	0.0962	0.2699	0.2001	0.3111	0.0101	0.0016	0.0443
0.7879	0.53	0.9423	0.5337	0.2917	0.6809	0.1403	0.0488	0.3654	0.0461	0.0237	0.0962	0.2699	0.2001	0.3111	0.0101	0.0016	0.0443
0.788	0.5301	0.9423	0.5337	0.2918	0.6809	0.1403	0.0488	0.3654	0.0461	0.0237	0.0962	0.2699	0.2002	0.3111	0.0101	0.0016	0.0442
0.788	0.5301	0.9423	0.5337	0.2918	0.6809	0.1402	0.0488	0.3654	0.0461	0.0237	0.0962	0.2699	0.2002	0.3111	0.0101	0.0016	0.0442
0.788	0.5302	0.9423	0.5337	0.2918	0.6809	0.1402	0.0488	0.3653	0.0461	0.0237	0.0962	0.2699	0.2002	0.3111	0.0101	0.0016	0.0442
0.788	0.5302	0.9423	0.5337	0.2919	0.6809	0.1402	0.0488	0.3653	0.0461	0.0237	0.0962	0.2699	0.2003	0.3111	0.0101	0.0016	0.0442
0.788	0.5302	0.9423	0.5338	0.2919	0.6809	0.1402	0.0488	0.3653	0.0461	0.0237	0.0961	0.2699	0.2003	0.3111	0.0101	0.0016	0.0442
0.7881	0.5303	0.9423	0.5338	0.2919	0.6809	0.1402	0.0488	0.3653	0.0461	0.0237	0.0961	0.2699	0.2003	0.3111	0.0101	0.0016	0.0442
0.7881	0.5303	0.9423	0.5338	0.2919	0.6809	0.1402	0.0488	0.3652	0.0461	0.0237	0.0961	0.2699	0.2004	0.3111	0.0101	0.0016	0.0442
0.7881	0.5304	0.9423	0.5338	0.292	0.6809	0.1401	0.0488	0.3652	0.0461	0.0237	0.0961	0.2699	0.2004	0.3111	0.0101	0.0016	0.0442
0.7881	0.5304	0.9423	0.5338	0.292	0.6809	0.1401	0.0488	0.3652	0.0461	0.0237	0.0961	0.2699	0.2005	0.3111	0.0101	0.0016	0.0442
0.7881	0.5304	0.9423	0.5339	0.292	0.6809	0.1401	0.0488	0.3652	0.046	0.0237	0.0961	0.2699	0.2005	0.3111	0.0101	0.0016	0.0441
0.7882	0.5305	0.9423	0.5339	0.292	0.6809	0.1401	0.0488	0.3651	0.046	0.0237	0.0961	0.2699	0.2005	0.3111	0.0101	0.0016	0.0441
0.7882	0.5305	0.9423	0.5339	0.2921	0.6809	0.1401	0.0488	0.3651	0.046	0.0237	0.0961	0.2699	0.2006	0.3111	0.0101	0.0016	0.0441
0.7882	0.5306	0.9423	0.5339	0.2921	0.6809	0.1401	0.0488	0.3651	0.046	0.0237	0.0961	0.2699	0.2006	0.3111	0.0101	0.0016	0.0441
0.7882	0.5306	0.9423	0.5339	0.2921	0.681	0.14	0.0488	0.365	0.046	0.0237	0.0961	0.2699	0.2006	0.3111	0.01	0.0016	0.0441
0.7882	0.5307	0.9423	0.534	0.2922	0.681	0.14	0.0488	0.365	0.046	0.0237	0.0961	0.2699	0.2007	0.3111	0.01	0.0016	0.0441
0.7883	0.5307	0.9424	0.534	0.2922	0.681	0.14	0.0488	0.365	0.046	0.0237	0.096	0.2699	0.2007	0.3111	0.01	0.0016	0.0441
0.7883	0.5307	0.9424	0.534	0.2922	0.681	0.14	0.0488	0.365	0.046	0.0237	0.096	0.2699	0.2008	0.3111	0.01	0.0016	0.0441
0.7883	0.5308	0.9424	0.534	0.2922	0.681	0.14	0.0488	0.3649	0.046	0.0237	0.096	0.2699	0.2008	0.311	0.01	0.0016	0.0441
0.7883	0.5308	0.9424	0.5341	0.2923	0.681	0.14	0.0488	0.3649	0.046	0.0237	0.096	0.2699	0.2008	0.311	0.01	0.0016	0.0441
0.7883	0.5309	0.9424	0.5341	0.2923	0.681	0.1399	0.0488	0.3649	0.046	0.0237	0.096	0.2699	0.2009	0.311	0.01	0.0016	0.044
0.7884	0.5309	0.9424	0.5341	0.2923	0.681	0.1399	0.0488	0.3648	0.046	0.0237	0.096	0.2699	0.2009	0.311	0.01	0.0016	0.044
0.7884	0.531	0.9424	0.5341	0.2923	0.681	0.1399	0.0488	0.3648	0.046	0.0237	0.096	0.2699	0.2009	0.311	0.01	0.0016	0.044
0.7884	0.531	0.9424	0.5341	0.2924	0.681	0.1399	0.0488	0.3648	0.046	0.0237	0.096	0.2699	0.201	0.311	0.01	0.0016	0.044
0.7884	0.531	0.9424	0.5342	0.2924	0.681	0.1399	0.0488	0.3648	0.046	0.0237	0.096	0.2699	0.201	0.311	0.01	0.0016	0.044
0.7884	0.5311	0.9424	0.5342	0.2924	0.681	0.1399	0.0488	0.3647	0.046	0.0237	0.096	0.2699	0.2011	0.311	0.01	0.0016	0.044
0.7885	0.5311	0.9424	0.5342	0.2924	0.681	0.1399	0.0488	0.3647	0.046	0.0237	0.0959	0.2699	0.2011	0.311	0.01	0.0016	0.044
0.7885	0.5312	0.9424	0.5342	0.2925	0.681	0.1398	0.0488	0.3647	0.046	0.0237	0.0959	0.2699	0.2011	0.311	0.01	0.0016	0.044
0.7885	0.5312	0.9424	0.5342	0.2925	0.681	0.1398	0.0488	0.3647	0.046	0.0237	0.0959	0.2699	0.2012	0.311	0.01	0.0016	0.044
0.7885	0.5313	0.9424	0.5343	0.2925	0.681	0.1398	0.0488	0.3646	0.046	0.0237	0.0959	0.2699	0.2012	0.311	0.01	0.0016	0.044
0.7885	0.5313	0.9424	0.5343	0.2926	0.681	0.1398	0.0488	0.3646	0.046	0.0237	0.0959	0.2699	0.2012	0.311	0.01	0.0016	0.0439
0.7886	0.5313	0.9424	0.5343	0.2926	0.681	0.1398	0.0488	0.3646	0.046	0.0237	0.0959	0.2699	0.2013	0.311	0.01	0.0016	0.0439
0.7886	0.5314	0.9425	0.5343	0.2926	0.6811	0.1398	0.0488	0.3645	0.046	0.0237	0.0959	0.2699	0.2013	0.311	0.01	0.0016	0.0439
0.7886	0.5314	0.9425	0.5343	0.2926	0.6811	0.1397	0.0488	0.3645	0.046	0.0237	0.0959	0.2699	0.2013	0.311	0.01	0.0016	0.0439
0.7886	0.5315	0.9425	0.5344	0.2927	0.6811	0.1397	0.0488	0.3645	0.046	0.0237	0.0959	0.2699	0.2014	0.311	0.01	0.0016	0.0439
0.7887	0.5315	0.9425	0.5344	0.2927	0.6811	0.1397	0.0488	0.3645	0.046	0.0237	0.0959	0.2699	0.2014	0.311	0.01	0.0016	0.0439
0.7887	0.5316	0.9425	0.5344	0.2927	0.6811	0.1397	0.0488	0.3644	0.046	0.0237	0.0958	0.2699	0.2015	0.311	0.01	0.0016	0.0439
0.7887	0.5316	0.9425	0.5344	0.2927	0.6811	0.1397	0.0488	0.3644	0.0459	0.0237	0.0958	0.2699	0.2015	0.311	0.01	0.0016	0.0439
0.7887	0.5316	0.9425	0.5344	0.2928	0.6811	0.1397	0.0488	0.3644	0.0459	0.0237	0.0958	0.2699	0.2015	0.311	0.01	0.0016	0.0439
0.7887	0.5317	0.9425	0.5345	0.2928	0.6811	0.1396	0.0488	0.3644	0.0459	0.0237	0.0958	0.27	0.2016	0.311	0.01	0.0016	0.0439
0.7888	0.5317	0.9425	0.5345	0.2928	0.6811	0.1396	0.0487	0.3643	0.0459	0.0237	0.0958	0.27	0.2016	0.311	0.01	0.0016	0.0438
0.7888	0.5318	0.9425	0.5345	0.2929	0.6811	0.1396	0.0487	0.3643	0.0459	0.0237	0.0958	0.27	0.2016	0.3109	0.01	0.0016	0.0438
0.7888	0.5318	0.9425	0.5345	0.2929	0.6811	0.1396	0.0487	0.3643	0.0459	0.0237	0.0958	0.27	0.2017	0.3109	0.01	0.0016	0.0438
0.7888	0.5319	0.9425	0.5345	0.2929	0.6811	0.1396	0.0487	0.3642	0.0459	0.0237	0.0958	0.27	0.2017	0.3109	0.01	0.0016	0.0438
0.7888	0.5319	0.9425	0.5346	0.2929	0.6811	0.1396	0.0487	0.3642	0.0459	0.0237	0.0958	0.27	0.2018	0.3109	0.01	0.0016	0.0438
0.7889	0.5319	0.9425	0.5346	0.293	0.6811	0.1395	0.0487	0.3642	0.0459	0.0237	0.0958	0.27	0.2018	0.3109	0.01	0.0016	0.0438
0.7889	0.532	0.9425	0.5346	0.293	0.6811	0.1395	0.0487	0.3642	0.0459	0.0237	0.0958	0.27	0.2018	0.3109	0.01	0.0016	0.0438
0.7889	0.532	0.9425	0.5346	0.293	0.6811	0.1395	0.0487	0.3641	0.0459	0.0237	0.0957	0.27	0.2019	0.3109	0.01	0.0016	0.0438
0.7889	0.5321	0.9426	0.5347	0.293	0.6811	0.1395	0.0487	0.3641	0.0459	0.0237	0.0957	0.27	0.2019	0.3109	0.01	0.0016	0.0438
0.7889	0.5321	0.9426	0.5347	0.2931	0.6811	0.1395	0.0487	0.3641	0.0459	0.0237	0.0957	0.27	0.2019	0.3109	0.01	0.0016	0.0438
0.789	0.5322	0.9426	0.5347	0.2931	0.6812	0.1395	0.0487	0.3641	0.0459	0.0237	0.0957	0.27	0.202	0.3109	0.01	0.0016	0.0437
0.789	0.5322	0.9426	0.5347	0.2931	0.6812	0.1395	0.0487	0.364	0.0459	0.0237	0.0957	0.27	0.202	0.3109	0.01	0.0016	0.0437
0.789	0.5322	0.9426	0.5347	0.2932	0.6812	0.1394	0.0487	0.364	0.0459	0.0237	0.0957	0.27	0.2021	0.3109	0.01	0.0016	0.0437
0.789	0.5323	0.9426	0.5348	0.2932	0.6812	0.1394	0.0487	0.364	0.0459	0.0237	0.0957	0.27	0.2021	0.3109	0.01	0.0016	0.0437
0.789	0.5323	0.9426	0.5348	0.2932	0.6812	0.1394	0.0487	0.3639	0.0459	0.0237	0.0957	0.27	0.2021	0.3109	0.01	0.0016	0.0437
0.7891	0.5324	0.9426	0.5348	0.2932	0.6812	0.1394	0.0487	0.3639	0.0459	0.0237	0.0957	0.27	0.2022	0.3109	0.01	0.0016	0.0437
0.7891	0.5324	0.9426	0.5348	0.2933	0.6812	0.1394	0.0487	0.3639	0.0459	0.0237	0.0957	0.27	0.2022	0.3109	0.01	0.0016	0.0437
0.7891	0.5324	0.9426	0.5348	0.2933	0.6812	0.1394	0.0487	0.3639	0.0459	0.0237	0.0956	0.27	0.2022	0.3109	0.01	0.0016	0.0437
0.7891	0.5325	0.9426	0.5349	0.2933	0.6812	0.1393	0.0487	0.3638	0.0459	0.0237	0.0956	0.27	0.2023	0.3109	0.01	0.0016	0.0437
0.7891	0.5325	0.9426	0.5349	0.2933	0.6812	0.1393	0.0487	0.3638	0.0459	0.0237	0.0956	0.27	0.2023	0.3109	0.01	0.0016	0.0437
0.7892	0.5326	0.9426	0.5349	0.2934	0.6812	0.1393	0.0487	0.3638	0.0459	0.0237	0.0956	0.27	0.2024	0.3109	0.01	0.0016	0.0436
0.7892	0.5326	0.9426	0.5349	0.2934	0.6812	0.1393	0.0487	0.3637	0.0459	0.0237	0.0956	0.27	0.2024	0.3109	0.01	0.0016	0.0436
0.7892	0.5327	0.9426	0.5349	0.2934	0.6812	0.1393	0.0487	0.3637	0.0459	0.0237	0.0956	0.27	0.2024	0.3109	0.0099	0.0016	0.0436
0.7892	0.5327	0.9426	0.535	0.2935	0.6812	0.1393	0.0487	0.3637	0.0459	0.0237	0.0956	0.27	0.2025	0.3109	0.0099	0.0016	0.0436
0.7892	0.5327	0.9426	0.535	0.2935	0.6812	0.1392	0.0487	0.3637	0.0458	0.0237	0.0956	0.27	0.2025	0.3108	0.0099	0.0016	0.0436
0.7893	0.5328	0.9427	0.535	0.2935	0.6812	0.1392	0.0487	0.3636	0.0458	0.0237	0.0956	0.27	0.2025	0.3108	0.0099	0.0016	0.0436
0.7893	0.5328	0.9427	0.535	0.2935	0.6812	0.1392	0.0487	0.3636	0.0458	0.0237	0.0956	0.27	0.2026	0.3108	0.0099	0.0016	0.0436
0.7893	0.5329	0.9427	0.535	0.2936	0.6812	0.1392	0.0487	0.3636	0.0458	0.0237	0.0955	0.27	0.2026	0.3108	0.0099	0.0016	0.0436
0.7893	0.5329	0.9427	0.5351	0.2936	0.6813	0.1392	0.0487	0.3636	0.0458	0.0237	0.0955	0.27	0.2026	0.3108	0.0099	0.0016	0.0436
0.7893	0.533	0.9427	0.5351	0.2936	0.6813	0.1392	0.0487	0.3635	0.0458	0.0237	0.0955	0.27	0.2027	0.3108	0.0099	0.0016	0.0436
0.7894	0.533	0.9427	0.5351	0.2936	0.6813	0.1392	0.0487	0.3635	0.0458	0.0237	0.0955	0.27	0.2027	0.3108	0.0099	0.0016	0.0435
0.7894	0.533	0.9427	0.5351	0.2937	0.6813	0.1391	0.0487	0.3635	0.0458	0.0237	0.0955	0.27	0.2028	0.3108	0.0099	0.0016	0.0435
0.7894	0.5331	0.9427	0.5351	0.2937	0.6813	0.1391	0.0487	0.3634	0.0458	0.0237	0.0955	0.27	0.2028	0.3108	0.0099	0.0016	0.0435
0.7894	0.5331	0.9427	0.5352	0.2937	0.6813	0.1391	0.0487	0.3634	0.0458	0.0237	0.0955	0.27	0.2028	0.3108	0.0099	0.0016	0.0435
0.7895	0.5332	0.9427	0.5352	0.2938	0.6813	0.1391	0.0487	0.3634	0.0458	0.0237	0.0955	0.27	0.2029	0.3108	0.0099	0.0016	0.0435
0.7895	0.5332	0.9427	0.5352	0.2938	0.6813	0.1391	0.0487	0.3634	0.0458	0.0237	0.0955	0.27	0.2029	0.3108	0.0099	0.0016	0.0435
0.7895	0.5333	0.9427	0.5352	0.2938	0.6813	0.1391	0.0487	0.3633	0.0458	0.0237	0.0955	0.27	0.2029	0.3108	0.0099	0.0016	0.0435
0.7895	0.5333	0.9427	0.5353	0.2938	0.6813	0.139	0.0487	0.3633	0.0458	0.0237	0.0955	0.27	0.203	0.3108	0.0099	0.0016	0.0435
0.7895	0.5333	0.9427	0.5353	0.2939	0.6813	0.139	0.0487	0.3633	0.0458	0.0237	0.0954	0.27	0.203	0.3108	0.0099	0.0016	0.0435
0.7896	0.5334	0.9427	0.5353	0.2939	0.6813	0.139	0.0487	0.3632	0.0458	0.0237	0.0954	0.27	0.2031	0.3108	0.0099	0.0016	0.0435
0.7896	0.5334	0.9427	0.5353	0.2939	0.6813	0.139	0.0486	0.3632	0.0458	0.0237	0.0954	0.27	0.2031	0.3108	0.0099	0.0016	0.0434
0.7896	0.5335	0.9428	0.5353	0.2939	0.6813	0.139	0.0486	0.3632	0.0458	0.0237	0.0954	0.27	0.2031	0.3108	0.0099	0.0016	0.0434
0.7896	0.5335	0.9428	0.5354	0.294	0.6813	0.139	0.0486	0.3632	0.0458	0.0237	0.0954	0.27	0.2032	0.3108	0.0099	0.0016	0.0434
0.7896	0.5336	0.9428	0.5354	0.294	0.6813	0.1389	0.0486	0.3631	0.0458	0.0237	0.0954	0.27	0.2032	0.3108	0.0099	0.0016	0.0434
0.7897	0.5336	0.9428	0.5354	0.294	0.6813	0.1389	0.0486	0.3631	0.0458	0.0237	0.0954	0.27	0.2032	0.3108	0.0099	0.0016	0.0434
0.7897	0.5336	0.9428	0.5354	0.294	0.6813	0.1389	0.0486	0.3631	0.0458	0.0237	0.0954	0.27	0.2033	0.3108	0.0099	0.0016	0.0434
0.7897	0.5337	0.9428	0.5354	0.2941	0.6813	0.1389	0.0486	0.3631	0.0458	0.0237	0.0954	0.27	0.2033	0.3107	0.0099	0.0016	0.0434
0.7897	0.5337	0.9428	0.5355	0.2941	0.6814	0.1389	0.0486	0.363	0.0458	0.0237	0.0954	0.27	0.2034	0.3107	0.0099	0.0016	0.0434
0.7897	0.5338	0.9428	0.5355	0.2941	0.6814	0.1389	0.0486	0.363	0.0458	0.0237	0.0953	0.27	0.2034	0.3107	0.0099	0.0016	0.0434
0.7898	0.5338	0.9428	0.5355	0.2942	0.6814	0.1389	0.0486	0.363	0.0458	0.0237	0.0953	0.27	0.2034	0.3107	0.0099	0.0016	0.0434
0.7898	0.5339	0.9428	0.5355	0.2942	0.6814	0.1388	0.0486	0.3629	0.0457	0.0237	0.0953	0.27	0.2035	0.3107	0.0099	0.0016	0.0433
0.7898	0.5339	0.9428	0.5355	0.2942	0.6814	0.1388	0.0486	0.3629	0.0457	0.0237	0.0953	0.27	0.2035	0.3107	0.0099	0.0016	0.0433
0.7898	0.5339	0.9428	0.5356	0.2942	0.6814	0.1388	0.0486	0.3629	0.0457	0.0237	0.0953	0.27	0.2035	0.3107	0.0099	0.0016	0.0433
0.7898	0.534	0.9428	0.5356	0.2943	0.6814	0.1388	0.0486	0.3629	0.0457	0.0237	0.0953	0.27	0.2036	0.3107	0.0099	0.0016	0.0433
0.7899	0.534	0.9428	0.5356	0.2943	0.6814	0.1388	0.0486	0.3628	0.0457	0.0237	0.0953	0.27	0.2036	0.3107	0.0099	0.0016	0.0433
0.7899	0.5341	0.9428	0.5356	0.2943	0.6814	0.1388	0.0486	0.3628	0.0457	0.0237	0.0953	0.27	0.2037	0.3107	0.0099	0.0016	0.0433
0.7899	0.5341	0.9428	0.5356	0.2943	0.6814	0.1387	0.0486	0.3628	0.0457	0.0237	0.0953	0.27	0.2037	0.3107	0.0099	0.0016	0.0433
0.7899	0.5341	0.9429	0.5357	0.2944	0.6814	0.1387	0.0486	0.3628	0.0457	0.0237	0.0953	0.27	0.2037	0.3107	0.0099	0.0016	0.0433
0.7899	0.5342	0.9429	0.5357	0.2944	0.6814	0.1387	0.0486	0.3627	0.0457	0.0237	0.0952	0.27	0.2038	0.3107	0.0099	0.0016	0.0433
0.79	0.5342	0.9429	0.5357	0.2944	0.6814	0.1387	0.0486	0.3627	0.0457	0.0237	0.0952	0.27	0.2038	0.3107	0.0099	0.0016	0.0433
0.79	0.5343	0.9429	0.5357	0.2945	0.6814	0.1387	0.0486	0.3627	0.0457	0.0237	0.0952	0.27	0.2038	0.3107	0.0099	0.0016	0.0432
0.79	0.5343	0.9429	0.5357	0.2945	0.6814	0.1387	0.0486	0.3626	0.0457	0.0237	0.0952	0.27	0.2039	0.3107	0.0099	0.0016	0.0432
0.79	0.5344	0.9429	0.5358	0.2945	0.6814	0.1386	0.0486	0.3626	0.0457	0.0237	0.0952	0.27	0.2039	0.3107	0.0099	0.0016	0.0432
0.79	0.5344	0.9429	0.5358	0.2945	0.6814	0.1386	0.0486	0.3626	0.0457	0.0237	0.0952	0.27	0.204	0.3107	0.0099	0.0016	0.0432
0.7901	0.5344	0.9429	0.5358	0.2946	0.6814	0.1386	0.0486	0.3626	0.0457	0.0237	0.0952	0.27	0.204	0.3107	0.0099	0.0016	0.0432
0.7901	0.5345	0.9429	0.5358	0.2946	0.6815	0.1386	0.0486	0.3625	0.0457	0.0237	0.0952	0.27	0.204	0.3107	0.0099	0.0016	0.0432
0.7901	0.5345	0.9429	0.5358	0.2946	0.6815	0.1386	0.0486	0.3625	0.0457	0.0237	0.0952	0.27	0.2041	0.3107	0.0099	0.0016	0.0432
0.7901	0.5346	0.9429	0.5359	0.2946	0.6815	0.1386	0.0486	0.3625	0.0457	0.0237	0.0952	0.27	0.2041	0.3107	0.0099	0.0016	0.0432
0.7901	0.5346	0.9429	0.5359	0.2947	0.6815	0.1385	0.0486	0.3624	0.0457	0.0237	0.0952	0.27	0.2041	0.3106	0.0099	0.0016	0.0432
0.7902	0.5347	0.9429	0.5359	0.2947	0.6815	0.1385	0.0486	0.3624	0.0457	0.0237	0.0951	0.27	0.2042	0.3106	0.0099	0.0016	0.0432
0.7902	0.5347	0.9429	0.5359	0.2947	0.6815	0.1385	0.0486	0.3624	0.0457	0.0237	0.0951	0.27	0.2042	0.3106	0.0099	0.0016	0.0431
0.7902	0.5347	0.9429	0.536	0.2948	0.6815	0.1385	0.0486	0.3624	0.0457	0.0237	0.0951	0.27	0.2042	0.3106	0.0098	0.0016	0.0431
0.7902	0.5348	0.9429	0.536	0.2948	0.6815	0.1385	0.0486	0.3623	0.0457	0.0237	0.0951	0.27	0.2043	0.3106	0.0098	0.0016	0.0431
0.7902	0.5348	0.943	0.536	0.2948	0.6815	0.1385	0.0486	0.3623	0.0457	0.0237	0.0951	0.27	0.2043	0.3106	0.0098	0.0016	0.0431
0.7903	0.5349	0.943	0.536	0.2948	0.6815	0.1385	0.0486	0.3623	0.0457	0.0237	0.0951	0.27	0.2044	0.3106	0.0098	0.0016	0.0431
0.7903	0.5349	0.943	0.536	0.2949	0.6815	0.1384	0.0486	0.3623	0.0457	0.0237	0.0951	0.27	0.2044	0.3106	0.0098	0.0016	0.0431
0.7903	0.535	0.943	0.5361	0.2949	0.6815	0.1384	0.0486	0.3622	0.0457	0.0237	0.0951	0.27	0.2044	0.3106	0.0098	0.0016	0.0431
0.7903	0.535	0.943	0.5361	0.2949	0.6815	0.1384	0.0486	0.3622	0.0456	0.0237	0.0951	0.27	0.2045	0.3106	0.0098	0.0016	0.0431
0.7904	0.535	0.943	0.5361	0.2949	0.6815	0.1384	0.0486	0.3622	0.0456	0.0237	0.0951	0.27	0.2045	0.3106	0.0098	0.0016	0.0431
0.7904	0.5351	0.943	0.5361	0.295	0.6815	0.1384	0.0486	0.3621	0.0456	0.0237	0.095	0.27	0.2045	0.3106	0.0098	0.0016	0.0431
0.7904	0.5351	0.943	0.5361	0.295	0.6815	0.1384	0.0485	0.3621	0.0456	0.0237	0.095	0.27	0.2046	0.3106	0.0098	0.0016	0.043
0.7904	0.5352	0.943	0.5362	0.295	0.6815	0.1383	0.0485	0.3621	0.0456	0.0237	0.095	0.27	0.2046	0.3106	0.0098	0.0016	0.043
0.7904	0.5352	0.943	0.5362	0.2951	0.6815	0.1383	0.0485	0.3621	0.0456	0.0237	0.095	0.27	0.2047	0.3106	0.0098	0.0016	0.043
0.7905	0.5353	0.943	0.5362	0.2951	0.6816	0.1383	0.0485	0.362	0.0456	0.0237	0.095	0.27	0.2047	0.3106	0.0098	0.0016	0.043
0.7905	0.5353	0.943	0.5362	0.2951	0.6816	0.1383	0.0485	0.362	0.0456	0.0237	0.095	0.27	0.2047	0.3106	0.0098	0.0016	0.043
0.7905	0.5353	0.943	0.5362	0.2951	0.6816	0.1383	0.0485	0.362	0.0456	0.0237	0.095	0.27	0.2048	0.3106	0.0098	0.0016	0.043
0.7905	0.5354	0.943	0.5363	0.2952	0.6816	0.1383	0.0485	0.3619	0.0456	0.0237	0.095	0.27	0.2048	0.3106	0.0098	0.0016	0.043
0.7905	0.5354	0.943	0.5363	0.2952	0.6816	0.1382	0.0485	0.3619	0.0456	0.0237	0.095	0.27	0.2048	0.3106	0.0098	0.0016	0.043
0.7906	0.5355	0.943	0.5363	0.2952	0.6816	0.1382	0.0485	0.3619	0.0456	0.0237	0.095	0.27	0.2049	0.3106	0.0098	0.0016	0.043
0.7906	0.5355	0.943	0.5363	0.2952	0.6816	0.1382	0.0485	0.3619	0.0456	0.0237	0.095	0.27	0.2049	0.3106	0.0098	0.0016	0.043
0.7906	0.5356	0.9431	0.5363	0.2953	0.6816	0.1382	0.0485	0.3618	0.0456	0.0237	0.0949	0.27	0.205	0.3105	0.0098	0.0016	0.0429
0.7906	0.5356	0.9431	0.5364	0.2953	0.6816	0.1382	0.0485	0.3618	0.0456	0.0237	0.0949	0.27	0.205	0.3105	0.0098	0.0016	0.0429
0.7906	0.5356	0.9431	0.5364	0.2953	0.6816	0.1382	0.0485	0.3618	0.0456	0.0237	0.0949	0.27	0.205	0.3105	0.0098	0.0016	0.0429
0.7907	0.5357	0.9431	0.5364	0.2954	0.6816	0.1382	0.0485	0.3618	0.0456	0.0237	0.0949	0.27	0.2051	0.3105	0.0098	0.0016	0.0429
0.7907	0.5357	0.9431	0.5364	0.2954	0.6816	0.1381	0.0485	0.3617	0.0456	0.0237	0.0949	0.27	0.2051	0.3105	0.0098	0.0016	0.0429
0.7907	0.5358	0.9431	0.5364	0.2954	0.6816	0.1381	0.0485	0.3617	0.0456	0.0237	0.0949	0.2701	0.2051	0.3105	0.0098	0.0016	0.0429
0.7907	0.5358	0.9431	0.5365	0.2954	0.6816	0.1381	0.0485	0.3617	0.0456	0.0237	0.0949	0.2701	0.2052	0.3105	0.0098	0.0016	0.0429
0.7907	0.5358	0.9431	0.5365	0.2955	0.6816	0.1381	0.0485	0.3616	0.0456	0.0237	0.0949	0.2701	0.2052	0.3105	0.0098	0.0016	0.0429
0.7908	0.5359	0.9431	0.5365	0.2955	0.6816	0.1381	0.0485	0.3616	0.0456	0.0237	0.0949	0.2701	0.2053	0.3105	0.0098	0.0016	0.0429
0.7908	0.5359	0.9431	0.5365	0.2955	0.6816	0.1381	0.0485	0.3616	0.0456	0.0237	0.0949	0.2701	0.2053	0.3105	0.0098	0.0016	0.0429
0.7908	0.536	0.9431	0.5365	0.2955	0.6816	0.138	0.0485	0.3616	0.0456	0.0237	0.0948	0.2701	0.2053	0.3105	0.0098	0.0016	0.0428
0.7908	0.536	0.9431	0.5366	0.2956	0.6817	0.138	0.0485	0.3615	0.0456	0.0237	0.0948	0.2701	0.2054	0.3105	0.0098	0.0016	0.0428
0.7908	0.5361	0.9431	0.5366	0.2956	0.6817	0.138	0.0485	0.3615	0.0456	0.0237	0.0948	0.2701	0.2054	0.3105	0.0098	0.0016	0.0428
0.7909	0.5361	0.9431	0.5366	0.2956	0.6817	0.138	0.0485	0.3615	0.0456	0.0237	0.0948	0.2701	0.2054	0.3105	0.0098	0.0016	0.0428
0.7909	0.5361	0.9431	0.5366	0.2957	0.6817	0.138	0.0485	0.3614	0.0455	0.0237	0.0948	0.2701	0.2055	0.3105	0.0098	0.0016	0.0428
0.7909	0.5362	0.9431	0.5366	0.2957	0.6817	0.138	0.0485	0.3614	0.0455	0.0237	0.0948	0.2701	0.2055	0.3105	0.0098	0.0016	0.0428
0.7909	0.5362	0.9432	0.5367	0.2957	0.6817	0.138	0.0485	0.3614	0.0455	0.0237	0.0948	0.2701	0.2056	0.3105	0.0098	0.0016	0.0428
0.7909	0.5363	0.9432	0.5367	0.2957	0.6817	0.1379	0.0485	0.3614	0.0455	0.0237	0.0948	0.2701	0.2056	0.3105	0.0098	0.0016	0.0428
0.791	0.5363	0.9432	0.5367	0.2958	0.6817	0.1379	0.0485	0.3613	0.0455	0.0237	0.0948	0.2701	0.2056	0.3105	0.0098	0.0016	0.0428
0.791	0.5364	0.9432	0.5367	0.2958	0.6817	0.1379	0.0485	0.3613	0.0455	0.0237	0.0948	0.2701	0.2057	0.3105	0.0098	0.0016	0.0428
0.791	0.5364	0.9432	0.5368	0.2958	0.6817	0.1379	0.0485	0.3613	0.0455	0.0237	0.0947	0.2701	0.2057	0.3105	0.0098	0.0016	0.0427
0.791	0.5364	0.9432	0.5368	0.2958	0.6817	0.1379	0.0485	0.3613	0.0455	0.0237	0.0947	0.2701	0.2057	0.3105	0.0098	0.0016	0.0427
0.791	0.5365	0.9432	0.5368	0.2959	0.6817	0.1379	0.0485	0.3612	0.0455	0.0237	0.0947	0.2701	0.2058	0.3104	0.0098	0.0016	0.0427
0.7911	0.5365	0.9432	0.5368	0.2959	0.6817	0.1378	0.0485	0.3612	0.0455	0.0237	0.0947	0.2701	0.2058	0.3104	0.0098	0.0016	0.0427
0.7911	0.5366	0.9432	0.5368	0.2959	0.6817	0.1378	0.0485	0.3612	0.0455	0.0237	0.0947	0.2701	0.2059	0.3104	0.0098	0.0016	0.0427
0.7911	0.5366	0.9432	0.5369	0.296	0.6817	0.1378	0.0485	0.3611	0.0455	0.0237	0.0947	0.2701	0.2059	0.3104	0.0098	0.0016	0.0427
0.7911	0.5367	0.9432	0.5369	0.296	0.6817	0.1378	0.0485	0.3611	0.0455	0.0237	0.0947	0.2701	0.2059	0.3104	0.0098	0.0016	0.0427
0.7911	0.5367	0.9432	0.5369	0.296	0.6817	0.1378	0.0485	0.3611	0.0455	0.0237	0.0947	0.2701	0.206	0.3104	0.0098	0.0016	0.0427
0.7912	0.5367	0.9432	0.5369	0.296	0.6817	0.1378	0.0485	0.3611	0.0455	0.0237	0.0947	0.2701	0.206	0.3104	0.0098	0.0016	0.0427
0.7912	0.5368	0.9432	0.5369	0.2961	0.6817	0.1377	0.0485	0.361	0.0455	0.0237	0.0947	0.2701	0.206	0.3104	0.0098	0.0016	0.0427
0.7912	0.5368	0.9432	0.537	0.2961	0.6818	0.1377	0.0485	0.361	0.0455	0.0237	0.0947	0.2701	0.2061	0.3104	0.0097	0.0016	0.0426
0.7912	0.5369	0.9432	0.537	0.2961	0.6818	0.1377	0.0484	0.361	0.0455	0.0237	0.0946	0.2701	0.2061	0.3104	0.0097	0.0016	0.0426
0.7912	0.5369	0.9433	0.537	0.2961	0.6818	0.1377	0.0484	0.3609	0.0455	0.0237	0.0946	0.2701	0.2061	0.3104	0.0097	0.0016	0.0426
0.7913	0.537	0.9433	0.537	0.2962	0.6818	0.1377	0.0484	0.3609	0.0455	0.0237	0.0946	0.2701	0.2062	0.3104	0.0097	0.0016	0.0426
0.7913	0.537	0.9433	0.537	0.2962	0.6818	0.1377	0.0484	0.3609	0.0455	0.0237	0.0946	0.2701	0.2062	0.3104	0.0097	0.0016	0.0426
0.7913	0.537	0.9433	0.5371	0.2962	0.6818	0.1377	0.0484	0.3609	0.0455	0.0237	0.0946	0.2701	0.2063	0.3104	0.0097	0.0016	0.0426
0.7913	0.5371	0.9433	0.5371	0.2963	0.6818	0.1376	0.0484	0.3608	0.0455	0.0237	0.0946	0.2701	0.2063	0.3104	0.0097	0.0016	0.0426
0.7914	0.5371	0.9433	0.5371	0.2963	0.6818	0.1376	0.0484	0.3608	0.0455	0.0237	0.0946	0.2701	0.2063	0.3104	0.0097	0.0016	0.0426
0.7914	0.5372	0.9433	0.5371	0.2963	0.6818	0.1376	0.0484	0.3608	0.0455	0.0237	0.0946	0.2701	0.2064	0.3104	0.0097	0.0016	0.0426
0.7914	0.5372	0.9433	0.5371	0.2963	0.6818	0.1376	0.0484	0.3607	0.0455	0.0237	0.0946	0.2701	0.2064	0.3104	0.0097	0.0016	0.0426
0.7914	0.5373	0.9433	0.5372	0.2964	0.6818	0.1376	0.0484	0.3607	0.0455	0.0237	0.0946	0.2701	0.2064	0.3104	0.0097	0.0016	0.0426
0.7914	0.5373	0.9433	0.5372	0.2964	0.6818	0.1376	0.0484	0.3607	0.0454	0.0237	0.0945	0.2701	0.2065	0.3104	0.0097	0.0016	0.0425
0.7915	0.5373	0.9433	0.5372	0.2964	0.6818	0.1375	0.0484	0.3607	0.0454	0.0237	0.0945	0.2701	0.2065	0.3104	0.0097	0.0016	0.0425
0.7915	0.5374	0.9433	0.5372	0.2964	0.6818	0.1375	0.0484	0.3606	0.0454	0.0237	0.0945	0.2701	0.2066	0.3103	0.0097	0.0016	0.0425
0.7915	0.5374	0.9433	0.5372	0.2965	0.6818	0.1375	0.0484	0.3606	0.0454	0.0237	0.0945	0.2701	0.2066	0.3103	0.0097	0.0016	0.0425
0.7915	0.5375	0.9433	0.5373	0.2965	0.6818	0.1375	0.0484	0.3606	0.0454	0.0237	0.0945	0.2701	0.2066	0.3103	0.0097	0.0016	0.0425
0.7915	0.5375	0.9433	0.5373	0.2965	0.6818	0.1375	0.0484	0.3606	0.0454	0.0237	0.0945	0.2701	0.2067	0.3103	0.0097	0.0016	0.0425
0.7916	0.5376	0.9433	0.5373	0.2966	0.6818	0.1375	0.0484	0.3605	0.0454	0.0237	0.0945	0.2701	0.2067	0.3103	0.0097	0.0016	0.0425
0.7916	0.5376	0.9433	0.5373	0.2966	0.6819	0.1374	0.0484	0.3605	0.0454	0.0237	0.0945	0.2701	0.2067	0.3103	0.0097	0.0016	0.0425
0.7916	0.5376	0.9434	0.5373	0.2966	0.6819	0.1374	0.0484	0.3605	0.0454	0.0237	0.0945	0.2701	0.2068	0.3103	0.0097	0.0016	0.0425
0.7916	0.5377	0.9434	0.5374	0.2966	0.6819	0.1374	0.0484	0.3604	0.0454	0.0237	0.0945	0.2701	0.2068	0.3103	0.0097	0.0016	0.0425
0.7916	0.5377	0.9434	0.5374	0.2967	0.6819	0.1374	0.0484	0.3604	0.0454	0.0237	0.0945	0.2701	0.2069	0.3103	0.0097	0.0016	0.0424
0.7917	0.5378	0.9434	0.5374	0.2967	0.6819	0.1374	0.0484	0.3604	0.0454	0.0237	0.0944	0.2701	0.2069	0.3103	0.0097	0.0016	0.0424
0.7917	0.5378	0.9434	0.5374	0.2967	0.6819	0.1374	0.0484	0.3604	0.0454	0.0237	0.0944	0.2701	0.2069	0.3103	0.0097	0.0016	0.0424
0.7917	0.5378	0.9434	0.5374	0.2968	0.6819	0.1374	0.0484	0.3603	0.0454	0.0237	0.0944	0.2701	0.207	0.3103	0.0097	0.0016	0.0424
0.7917	0.5379	0.9434	0.5375	0.2968	0.6819	0.1373	0.0484	0.3603	0.0454	0.0237	0.0944	0.2701	0.207	0.3103	0.0097	0.0016	0.0424
0.7917	0.5379	0.9434	0.5375	0.2968	0.6819	0.1373	0.0484	0.3603	0.0454	0.0237	0.0944	0.2701	0.207	0.3103	0.0097	0.0016	0.0424
0.7918	0.538	0.9434	0.5375	0.2968	0.6819	0.1373	0.0484	0.3602	0.0454	0.0236	0.0944	0.2701	0.2071	0.3103	0.0097	0.0016	0.0424
0.7918	0.538	0.9434	0.5375	0.2969	0.6819	0.1373	0.0484	0.3602	0.0454	0.0236	0.0944	0.2701	0.2071	0.3103	0.0097	0.0016	0.0424
0.7918	0.5381	0.9434	0.5376	0.2969	0.6819	0.1373	0.0484	0.3602	0.0454	0.0236	0.0944	0.2701	0.2072	0.3103	0.0097	0.0016	0.0424
0.7918	0.5381	0.9434	0.5376	0.2969	0.6819	0.1373	0.0484	0.3602	0.0454	0.0236	0.0944	0.2701	0.2072	0.3103	0.0097	0.0016	0.0424
0.7918	0.5381	0.9434	0.5376	0.2969	0.6819	0.1372	0.0484	0.3601	0.0454	0.0236	0.0944	0.2701	0.2072	0.3103	0.0097	0.0016	0.0423
0.7919	0.5382	0.9434	0.5376	0.297	0.6819	0.1372	0.0484	0.3601	0.0454	0.0236	0.0943	0.2701	0.2073	0.3103	0.0097	0.0016	0.0423
0.7919	0.5382	0.9434	0.5376	0.297	0.6819	0.1372	0.0484	0.3601	0.0454	0.0236	0.0943	0.2701	0.2073	0.3103	0.0097	0.0016	0.0423
0.7919	0.5383	0.9434	0.5377	0.297	0.6819	0.1372	0.0484	0.36	0.0454	0.0236	0.0943	0.2701	0.2073	0.3102	0.0097	0.0016	0.0423
0.7919	0.5383	0.9435	0.5377	0.2971	0.6819	0.1372	0.0484	0.36	0.0454	0.0236	0.0943	0.2701	0.2074	0.3102	0.0097	0.0016	0.0423
0.7919	0.5384	0.9435	0.5377	0.2971	0.682	0.1372	0.0484	0.36	0.0454	0.0236	0.0943	0.2701	0.2074	0.3102	0.0097	0.0016	0.0423
0.792	0.5384	0.9435	0.5377	0.2971	0.682	0.1372	0.0484	0.36	0.0454	0.0236	0.0943	0.2701	0.2075	0.3102	0.0097	0.0016	0.0423
0.792	0.5384	0.9435	0.5377	0.2971	0.682	0.1371	0.0484	0.3599	0.0453	0.0236	0.0943	0.2701	0.2075	0.3102	0.0097	0.0016	0.0423
0.792	0.5385	0.9435	0.5378	0.2972	0.682	0.1371	0.0484	0.3599	0.0453	0.0236	0.0943	0.2701	0.2075	0.3102	0.0097	0.0016	0.0423
0.792	0.5385	0.9435	0.5378	0.2972	0.682	0.1371	0.0484	0.3599	0.0453	0.0236	0.0943	0.2701	0.2076	0.3102	0.0097	0.0016	0.0423
0.792	0.5386	0.9435	0.5378	0.2972	0.682	0.1371	0.0483	0.3599	0.0453	0.0236	0.0943	0.2701	0.2076	0.3102	0.0097	0.0016	0.0422
0.7921	0.5386	0.9435	0.5378	0.2972	0.682	0.1371	0.0483	0.3598	0.0453	0.0236	0.0942	0.2701	0.2076	0.3102	0.0097	0.0016	0.0422
0.7921	0.5387	0.9435	0.5378	0.2973	0.682	0.1371	0.0483	0.3598	0.0453	0.0236	0.0942	0.2701	0.2077	0.3102	0.0097	0.0016	0.0422
0.7921	0.5387	0.9435	0.5379	0.2973	0.682	0.137	0.0483	0.3598	0.0453	0.0236	0.0942	0.2701	0.2077	0.3102	0.0097	0.0016	0.0422
0.7921	0.5387	0.9435	0.5379	0.2973	0.682	0.137	0.0483	0.3597	0.0453	0.0236	0.0942	0.2701	0.2077	0.3102	0.0097	0.0016	0.0422
0.7921	0.5388	0.9435	0.5379	0.2974	0.682	0.137	0.0483	0.3597	0.0453	0.0236	0.0942	0.2701	0.2078	0.3102	0.0097	0.0016	0.0422
0.7922	0.5388	0.9435	0.5379	0.2974	0.682	0.137	0.0483	0.3597	0.0453	0.0236	0.0942	0.2701	0.2078	0.3102	0.0097	0.0016	0.0422
0.7922	0.5389	0.9435	0.5379	0.2974	0.682	0.137	0.0483	0.3597	0.0453	0.0236	0.0942	0.2701	0.2079	0.3102	0.0097	0.0016	0.0422
0.7922	0.5389	0.9435	0.538	0.2974	0.682	0.137	0.0483	0.3596	0.0453	0.0236	0.0942	0.2701	0.2079	0.3102	0.0097	0.0016	0.0422
0.7922	0.539	0.9435	0.538	0.2975	0.682	0.1369	0.0483	0.3596	0.0453	0.0236	0.0942	0.2701	0.2079	0.3102	0.0096	0.0016	0.0422
0.7922	0.539	0.9435	0.538	0.2975	0.682	0.1369	0.0483	0.3596	0.0453	0.0236	0.0942	0.2701	0.208	0.3102	0.0096	0.0016	0.0421
0.7923	0.539	0.9436	0.538	0.2975	0.682	0.1369	0.0483	0.3595	0.0453	0.0236	0.0942	0.2701	0.208	0.3102	0.0096	0.0016	0.0421
0.7923	0.5391	0.9436	0.538	0.2975	0.682	0.1369	0.0483	0.3595	0.0453	0.0236	0.0941	0.2701	0.208	0.3102	0.0096	0.0016	0.0421
0.7923	0.5391	0.9436	0.5381	0.2976	0.682	0.1369	0.0483	0.3595	0.0453	0.0236	0.0941	0.2701	0.2081	0.3102	0.0096	0.0016	0.0421
0.7923	0.5392	0.9436	0.5381	0.2976	0.6821	0.1369	0.0483	0.3595	0.0453	0.0236	0.0941	0.2701	0.2081	0.3101	0.0096	0.0016	0.0421
0.7923	0.5392	0.9436	0.5381	0.2976	0.6821	0.1369	0.0483	0.3594	0.0453	0.0236	0.0941	0.2701	0.2081	0.3101	0.0096	0.0016	0.0421
0.7924	0.5392	0.9436	0.5381	0.2977	0.6821	0.1368	0.0483	0.3594	0.0453	0.0236	0.0941	0.2701	0.2082	0.3101	0.0096	0.0016	0.0421
0.7924	0.5393	0.9436	0.5381	0.2977	0.6821	0.1368	0.0483	0.3594	0.0453	0.0236	0.0941	0.2701	0.2082	0.3101	0.0096	0.0016	0.0421
0.7924	0.5393	0.9436	0.5382	0.2977	0.6821	0.1368	0.0483	0.3593	0.0453	0.0236	0.0941	0.2701	0.2083	0.3101	0.0096	0.0016	0.0421
0.7924	0.5394	0.9436	0.5382	0.2977	0.6821	0.1368	0.0483	0.3593	0.0453	0.0236	0.0941	0.2701	0.2083	0.3101	0.0096	0.0016	0.0421
0.7924	0.5394	0.9436	0.5382	0.2978	0.6821	0.1368	0.0483	0.3593	0.0453	0.0236	0.0941	0.2701	0.2083	0.3101	0.0096	0.0016	0.0421
0.7925	0.5395	0.9436	0.5382	0.2978	0.6821	0.1368	0.0483	0.3593	0.0453	0.0236	0.0941	0.2701	0.2084	0.3101	0.0096	0.0016	0.042
0.7925	0.5395	0.9436	0.5382	0.2978	0.6821	0.1367	0.0483	0.3592	0.0453	0.0236	0.094	0.2701	0.2084	0.3101	0.0096	0.0016	0.042
0.7925	0.5395	0.9436	0.5383	0.2978	0.6821	0.1367	0.0483	0.3592	0.0453	0.0236	0.094	0.2701	0.2084	0.3101	0.0096	0.0016	0.042
0.7925	0.5396	0.9436	0.5383	0.2979	0.6821	0.1367	0.0483	0.3592	0.0452	0.0236	0.094	0.2701	0.2085	0.3101	0.0096	0.0016	0.042
0.7925	0.5396	0.9436	0.5383	0.2979	0.6821	0.1367	0.0483	0.3592	0.0452	0.0236	0.094	0.2701	0.2085	0.3101	0.0096	0.0016	0.042
0.7926	0.5397	0.9436	0.5383	0.2979	0.6821	0.1367	0.0483	0.3591	0.0452	0.0236	0.094	0.2701	0.2085	0.3101	0.0096	0.0016	0.042
0.7926	0.5397	0.9437	0.5383	0.298	0.6821	0.1367	0.0483	0.3591	0.0452	0.0236	0.094	0.2701	0.2086	0.3101	0.0096	0.0016	0.042
0.7926	0.5398	0.9437	0.5384	0.298	0.6821	0.1367	0.0483	0.3591	0.0452	0.0236	0.094	0.2701	0.2086	0.3101	0.0096	0.0016	0.042
0.7926	0.5398	0.9437	0.5384	0.298	0.6821	0.1366	0.0483	0.359	0.0452	0.0236	0.094	0.2701	0.2086	0.3101	0.0096	0.0016	0.042
0.7926	0.5398	0.9437	0.5384	0.298	0.6821	0.1366	0.0483	0.359	0.0452	0.0236	0.094	0.2701	0.2087	0.3101	0.0096	0.0016	0.042
0.7927	0.5399	0.9437	0.5384	0.2981	0.6821	0.1366	0.0483	0.359	0.0452	0.0236	0.094	0.2701	0.2087	0.3101	0.0096	0.0016	0.0419
0.7927	0.5399	0.9437	0.5384	0.2981	0.6822	0.1366	0.0483	0.359	0.0452	0.0236	0.094	0.2701	0.2088	0.3101	0.0096	0.0016	0.0419
0.7927	0.54	0.9437	0.5385	0.2981	0.6822	0.1366	0.0483	0.3589	0.0452	0.0236	0.0939	0.2701	0.2088	0.3101	0.0096	0.0016	0.0419
0.7927	0.54	0.9437	0.5385	0.2981	0.6822	0.1366	0.0483	0.3589	0.0452	0.0236	0.0939	0.2701	0.2088	0.3101	0.0096	0.0016	0.0419
0.7927	0.5401	0.9437	0.5385	0.2982	0.6822	0.1365	0.0483	0.3589	0.0452	0.0236	0.0939	0.2701	0.2089	0.31	0.0096	0.0016	0.0419
0.7928	0.5401	0.9437	0.5385	0.2982	0.6822	0.1365	0.0483	0.3588	0.0452	0.0236	0.0939	0.2701	0.2089	0.31	0.0096	0.0016	0.0419
0.7928	0.5401	0.9437	0.5385	0.2982	0.6822	0.1365	0.0483	0.3588	0.0452	0.0236	0.0939	0.2701	0.2089	0.31	0.0096	0.0016	0.0419
0.7928	0.5402	0.9437	0.5386	0.2983	0.6822	0.1365	0.0483	0.3588	0.0452	0.0236	0.0939	0.2701	0.209	0.31	0.0096	0.0016	0.0419
0.7928	0.5402	0.9437	0.5386	0.2983	0.6822	0.1365	0.0483	0.3588	0.0452	0.0236	0.0939	0.2701	0.209	0.31	0.0096	0.0016	0.0419
0.7929	0.5403	0.9437	0.5386	0.2983	0.6822	0.1365	0.0483	0.3587	0.0452	0.0236	0.0939	0.2701	0.209	0.31	0.0096	0.0016	0.0419
0.7929	0.5403	0.9437	0.5386	0.2983	0.6822	0.1364	0.0482	0.3587	0.0452	0.0236	0.0939	0.2701	0.2091	0.31	0.0096	0.0016	0.0418
0.7929	0.5404	0.9437	0.5387	0.2984	0.6822	0.1364	0.0482	0.3587	0.0452	0.0236	0.0939	0.2702	0.2091	0.31	0.0096	0.0016	0.0418
0.7929	0.5404	0.9437	0.5387	0.2984	0.6822	0.1364	0.0482	0.3586	0.0452	0.0236	0.0938	0.2702	0.2092	0.31	0.0096	0.0016	0.0418
0.7929	0.5404	0.9438	0.5387	0.2984	0.6822	0.1364	0.0482	0.3586	0.0452	0.0236	0.0938	0.2702	0.2092	0.31	0.0096	0.0016	0.0418
0.793	0.5405	0.9438	0.5387	0.2984	0.6822	0.1364	0.0482	0.3586	0.0452	0.0236	0.0938	0.2702	0.2092	0.31	0.0096	0.0016	0.0418
0.793	0.5405	0.9438	0.5387	0.2985	0.6822	0.1364	0.0482	0.3586	0.0452	0.0236	0.0938	0.2702	0.2093	0.31	0.0096	0.0016	0.0418
0.793	0.5406	0.9438	0.5388	0.2985	0.6822	0.1364	0.0482	0.3585	0.0452	0.0236	0.0938	0.2702	0.2093	0.31	0.0096	0.0016	0.0418
0.793	0.5406	0.9438	0.5388	0.2985	0.6822	0.1363	0.0482	0.3585	0.0452	0.0236	0.0938	0.2702	0.2093	0.31	0.0096	0.0016	0.0418
0.793	0.5407	0.9438	0.5388	0.2986	0.6822	0.1363	0.0482	0.3585	0.0452	0.0236	0.0938	0.2702	0.2094	0.31	0.0096	0.0016	0.0418
0.7931	0.5407	0.9438	0.5388	0.2986	0.6822	0.1363	0.0482	0.3584	0.0452	0.0236	0.0938	0.2702	0.2094	0.31	0.0096	0.0016	0.0418
0.7931	0.5407	0.9438	0.5388	0.2986	0.6823	0.1363	0.0482	0.3584	0.0451	0.0236	0.0938	0.2702	0.2094	0.31	0.0096	0.0016	0.0417
0.7931	0.5408	0.9438	0.5389	0.2986	0.6823	0.1363	0.0482	0.3584	0.0451	0.0236	0.0938	0.2702	0.2095	0.31	0.0096	0.0016	0.0417
0.7931	0.5408	0.9438	0.5389	0.2987	0.6823	0.1363	0.0482	0.3584	0.0451	0.0236	0.0938	0.2702	0.2095	0.31	0.0096	0.0016	0.0417
0.7931	0.5409	0.9438	0.5389	0.2987	0.6823	0.1362	0.0482	0.3583	0.0451	0.0236	0.0937	0.2702	0.2095	0.31	0.0096	0.0016	0.0417
0.7932	0.5409	0.9438	0.5389	0.2987	0.6823	0.1362	0.0482	0.3583	0.0451	0.0236	0.0937	0.2702	0.2096	0.31	0.0096	0.0016	0.0417
0.7932	0.5409	0.9438	0.5389	0.2988	0.6823	0.1362	0.0482	0.3583	0.0451	0.0236	0.0937	0.2702	0.2096	0.31	0.0096	0.0016	0.0417
0.7932	0.541	0.9438	0.539	0.2988	0.6823	0.1362	0.0482	0.3583	0.0451	0.0236	0.0937	0.2702	0.2097	0.31	0.0096	0.0016	0.0417
0.7932	0.541	0.9438	0.539	0.2988	0.6823	0.1362	0.0482	0.3582	0.0451	0.0236	0.0937	0.2702	0.2097	0.31	0.0096	0.0016	0.0417
0.7932	0.5411	0.9438	0.539	0.2988	0.6823	0.1362	0.0482	0.3582	0.0451	0.0236	0.0937	0.2702	0.2097	0.31	0.0095	0.0016	0.0417
0.7933	0.5411	0.9439	0.539	0.2989	0.6823	0.1362	0.0482	0.3582	0.0451	0.0236	0.0937	0.2702	0.2098	0.31	0.0095	0.0016	0.0417
0.7933	0.5412	0.9439	0.539	0.2989	0.6823	0.1361	0.0482	0.3581	0.0451	0.0236	0.0937	0.2702	0.2098	0.31	0.0095	0.0016	0.0417
0.7933	0.5412	0.9439	0.5391	0.2989	0.6823	0.1361	0.0482	0.3581	0.0451	0.0236	0.0937	0.2702	0.2098	0.31	0.0095	0.0016	0.0416
0.7933	0.5412	0.9439	0.5391	0.2989	0.6823	0.1361	0.0482	0.3581	0.0451	0.0236	0.0937	0.2702	0.2099	0.31	0.0095	0.0016	0.0416
0.7933	0.5413	0.9439	0.5391	0.299	0.6823	0.1361	0.0482	0.3581	0.0451	0.0236	0.0936	0.2702	0.2099	0.31	0.0095	0.0016	0.0416
0.7934	0.5413	0.9439	0.5391	0.299	0.6823	0.1361	0.0482	0.358	0.0451	0.0236	0.0936	0.2702	0.2099	0.31	0.0095	0.0016	0.0416
0.7934	0.5414	0.9439	0.5391	0.299	0.6823	0.1361	0.0482	0.358	0.0451	0.0236	0.0936	0.2702	0.21	0.31	0.0095	0.0016	0.0416
0.7934	0.5414	0.9439	0.5392	0.2991	0.6823	0.136	0.0482	0.358	0.0451	0.0236	0.0936	0.2702	0.21	0.31	0.0095	0.0016	0.0416
0.7934	0.5415	0.9439	0.5392	0.2991	0.6823	0.136	0.0482	0.3579	0.0451	0.0236	0.0936	0.2702	0.21	0.31	0.0095	0.0016	0.0416
0.7934	0.5415	0.9439	0.5392	0.2991	0.6824	0.136	0.0482	0.3579	0.0451	0.0236	0.0936	0.2702	0.2101	0.31	0.0095	0.0016	0.0416
0.7935	0.5415	0.9439	0.5392	0.2991	0.6824	0.136	0.0482	0.3579	0.0451	0.0236	0.0936	0.2702	0.2101	0.31	0.0095	0.0016	0.0416
0.7935	0.5416	0.9439	0.5392	0.2992	0.6824	0.136	0.0482	0.3579	0.0451	0.0236	0.0936	0.2702	0.2102	0.31	0.0095	0.0016	0.0416
0.7935	0.5416	0.9439	0.5393	0.2992	0.6824	0.136	0.0482	0.3578	0.0451	0.0236	0.0936	0.2702	0.2102	0.31	0.0095	0.0016	0.0415
0.7935	0.5417	0.9439	0.5393	0.2992	0.6824	0.136	0.0482	0.3578	0.0451	0.0236	0.0936	0.2702	0.2102	0.31	0.0095	0.0016	0.0415
0.7935	0.5417	0.9439	0.5393	0.2992	0.6824	0.1359	0.0482	0.3578	0.0451	0.0236	0.0936	0.2702	0.2103	0.31	0.0095	0.0016	0.0415
0.7936	0.5418	0.9439	0.5393	0.2993	0.6824	0.1359	0.0482	0.3577	0.0451	0.0236	0.0935	0.2702	0.2103	0.31	0.0095	0.0016	0.0415
0.7936	0.5418	0.9439	0.5393	0.2993	0.6824	0.1359	0.0482	0.3577	0.0451	0.0236	0.0935	0.2702	0.2103	0.31	0.0095	0.0016	0.0415
0.7936	0.5418	0.944	0.5394	0.2993	0.6824	0.1359	0.0482	0.3577	0.0451	0.0236	0.0935	0.2702	0.2104	0.31	0.0095	0.0016	0.0415
0.7936	0.5419	0.944	0.5394	0.2994	0.6824	0.1359	0.0482	0.3577	0.0451	0.0236	0.0935	0.2702	0.2104	0.31	0.0095	0.0016	0.0415
0.7936	0.5419	0.944	0.5394	0.2994	0.6824	0.1359	0.0482	0.3576	0.045	0.0236	0.0935	0.2702	0.2104	0.31	0.0095	0.0016	0.0415
0.7937	0.542	0.944	0.5394	0.2994	0.6824	0.1358	0.0482	0.3576	0.045	0.0236	0.0935	0.2702	0.2105	0.31	0.0095	0.0016	0.0415
0.7937	0.542	0.944	0.5394	0.2994	0.6824	0.1358	0.0482	0.3576	0.045	0.0236	0.0935	0.2702	0.2105	0.31	0.0095	0.0016	0.0415
0.7937	0.5421	0.944	0.5395	0.2995	0.6824	0.1358	0.0481	0.3575	0.045	0.0236	0.0935	0.2702	0.2106	0.31	0.0095	0.0016	0.0415
0.7937	0.5421	0.944	0.5395	0.2995	0.6824	0.1358	0.0481	0.3575	0.045	0.0236	0.0935	0.2702	0.2106	0.31	0.0095	0.0016	0.0414
0.7937	0.5421	0.944	0.5395	0.2995	0.6824	0.1358	0.0481	0.3575	0.045	0.0236	0.0935	0.2702	0.2106	0.31	0.0095	0.0016	0.0414
0.7938	0.5422	0.944	0.5395	0.2995	0.6824	0.1358	0.0481	0.3575	0.045	0.0236	0.0934	0.2702	0.2107	0.31	0.0095	0.0016	0.0414
0.7938	0.5422	0.944	0.5395	0.2996	0.6824	0.1358	0.0481	0.3574	0.045	0.0236	0.0934	0.2702	0.2107	0.31	0.0095	0.0016	0.0414
0.7938	0.5423	0.944	0.5396	0.2996	0.6824	0.1357	0.0481	0.3574	0.045	0.0236	0.0934	0.2702	0.2107	0.31	0.0095	0.0016	0.0414
0.7938	0.5423	0.944	0.5396	0.2996	0.6825	0.1357	0.0481	0.3574	0.045	0.0236	0.0934	0.2702	0.2108	0.31	0.0095	0.0016	0.0414
0.7938	0.5424	0.944	0.5396	0.2997	0.6825	0.1357	0.0481	0.3573	0.045	0.0236	0.0934	0.2702	0.2108	0.31	0.0095	0.0016	0.0414
0.7939	0.5424	0.944	0.5396	0.2997	0.6825	0.1357	0.0481	0.3573	0.045	0.0236	0.0934	0.2702	0.2108	0.31	0.0095	0.0016	0.0414
0.7939	0.5424	0.944	0.5396	0.2997	0.6825	0.1357	0.0481	0.3573	0.045	0.0236	0.0934	0.2702	0.2109	0.31	0.0095	0.0016	0.0414
0.7939	0.5425	0.944	0.5397	0.2997	0.6825	0.1357	0.0481	0.3573	0.045	0.0236	0.0934	0.2702	0.2109	0.31	0.0095	0.0016	0.0414
0.7939	0.5425	0.944	0.5397	0.2998	0.6825	0.1356	0.0481	0.3572	0.045	0.0236	0.0934	0.2702	0.2109	0.31	0.0095	0.0016	0.0413
0.7939	0.5426	0.9441	0.5397	0.2998	0.6825	0.1356	0.0481	0.3572	0.045	0.0236	0.0934	0.2702	0.211	0.31	0.0095	0.0016	0.0413
0.794	0.5426	0.9441	0.5397	0.2998	0.6825	0.1356	0.0481	0.3572	0.045	0.0236	0.0934	0.2702	0.211	0.31	0.0095	0.0016	0.0413
0.794	0.5426	0.9441	0.5397	0.2999	0.6825	0.1356	0.0481	0.3571	0.045	0.0236	0.0933	0.2702	0.2111	0.31	0.0095	0.0016	0.0413
0.794	0.5427	0.9441	0.5398	0.2999	0.6825	0.1356	0.0481	0.3571	0.045	0.0236	0.0933	0.2702	0.2111	0.31	0.0095	0.0016	0.0413
0.794	0.5427	0.9441	0.5398	0.2999	0.6825	0.1356	0.0481	0.3571	0.045	0.0236	0.0933	0.2702	0.2111	0.31	0.0095	0.0016	0.0413
0.794	0.5428	0.9441	0.5398	0.2999	0.6825	0.1355	0.0481	0.3571	0.045	0.0236	0.0933	0.2702	0.2112	0.31	0.0095	0.0016	0.0413
0.7941	0.5428	0.9441	0.5398	0.3	0.6825	0.1355	0.0481	0.357	0.045	0.0236	0.0933	0.2702	0.2112	0.31	0.0095	0.0016	0.0413
0.7941	0.5429	0.9441	0.5398	0.3	0.6825	0.1355	0.0481	0.357	0.045	0.0236	0.0933	0.2702	0.2112	0.31	0.0095	0.0016	0.0413
0.7941	0.5429	0.9441	0.5399	0.3	0.6825	0.1355	0.0481	0.357	0.045	0.0236	0.0933	0.2702	0.2113	0.31	0.0095	0.0016	0.0413
0.7941	0.5429	0.9441	0.5399	0.3	0.6825	0.1355	0.0481	0.357	0.045	0.0236	0.0933	0.2702	0.2113	0.31	0.0095	0.0016	0.0412
0.7941	0.543	0.9441	0.5399	0.3001	0.6825	0.1355	0.0481	0.3569	0.045	0.0236	0.0933	0.2702	0.2113	0.31	0.0095	0.0016	0.0412
0.7942	0.543	0.9441	0.5399	0.3001	0.6825	0.1355	0.0481	0.3569	0.045	0.0236	0.0933	0.2702	0.2114	0.31	0.0095	0.0016	0.0412
0.7942	0.5431	0.9441	0.54	0.3001	0.6826	0.1354	0.0481	0.3569	0.0449	0.0236	0.0932	0.2702	0.2114	0.31	0.0095	0.0016	0.0412
0.7942	0.5431	0.9441	0.54	0.3002	0.6826	0.1354	0.0481	0.3568	0.0449	0.0236	0.0932	0.2702	0.2114	0.31	0.0095	0.0016	0.0412
0.7942	0.5432	0.9441	0.54	0.3002	0.6826	0.1354	0.0481	0.3568	0.0449	0.0236	0.0932	0.2702	0.2115	0.31	0.0095	0.0016	0.0412
0.7942	0.5432	0.9441	0.54	0.3002	0.6826	0.1354	0.0481	0.3568	0.0449	0.0236	0.0932	0.2702	0.2115	0.31	0.0095	0.0016	0.0412
0.7943	0.5432	0.9442	0.54	0.3002	0.6826	0.1354	0.0481	0.3568	0.0449	0.0236	0.0932	0.2702	0.2116	0.31	0.0095	0.0016	0.0412
0.7943	0.5433	0.9442	0.5401	0.3003	0.6826	0.1354	0.0481	0.3567	0.0449	0.0236	0.0932	0.2702	0.2116	0.31	0.0094	0.0016	0.0412
0.7943	0.5433	0.9442	0.5401	0.3003	0.6826	0.1353	0.0481	0.3567	0.0449	0.0236	0.0932	0.2702	0.2116	0.31	0.0094	0.0016	0.0412
0.7943	0.5434	0.9442	0.5401	0.3003	0.6826	0.1353	0.0481	0.3567	0.0449	0.0236	0.0932	0.2702	0.2117	0.31	0.0094	0.0016	0.0412
0.7943	0.5434	0.9442	0.5401	0.3003	0.6826	0.1353	0.0481	0.3566	0.0449	0.0236	0.0932	0.2702	0.2117	0.31	0.0094	0.0016	0.0411
0.7944	0.5435	0.9442	0.5401	0.3004	0.6826	0.1353	0.0481	0.3566	0.0449	0.0236	0.0932	0.2702	0.2117	0.31	0.0094	0.0016	0.0411
0.7944	0.5435	0.9442	0.5402	0.3004	0.6826	0.1353	0.0481	0.3566	0.0449	0.0236	0.0931	0.2702	0.2118	0.31	0.0094	0.0016	0.0411
0.7944	0.5435	0.9442	0.5402	0.3004	0.6826	0.1353	0.0481	0.3566	0.0449	0.0236	0.0931	0.2702	0.2118	0.31	0.0094	0.0016	0.0411
0.7944	0.5436	0.9442	0.5402	0.3005	0.6826	0.1353	0.0481	0.3565	0.0449	0.0236	0.0931	0.2702	0.2118	0.31	0.0094	0.0016	0.0411
0.7944	0.5436	0.9442	0.5402	0.3005	0.6826	0.1352	0.0481	0.3565	0.0449	0.0236	0.0931	0.2702	0.2119	0.31	0.0094	0.0016	0.0411
0.7945	0.5437	0.9442	0.5402	0.3005	0.6826	0.1352	0.0481	0.3565	0.0449	0.0236	0.0931	0.2702	0.2119	0.31	0.0094	0.0016	0.0411
0.7945	0.5437	0.9442	0.5403	0.3005	0.6826	0.1352	0.0481	0.3564	0.0449	0.0236	0.0931	0.2702	0.212	0.31	0.0094	0.0015	0.0411
0.7945	0.5438	0.9442	0.5403	0.3006	0.6826	0.1352	0.0481	0.3564	0.0449	0.0236	0.0931	0.2702	0.212	0.31	0.0094	0.0015	0.0411
0.7945	0.5438	0.9442	0.5403	0.3006	0.6826	0.1352	0.0481	0.3564	0.0449	0.0236	0.0931	0.2702	0.212	0.31	0.0094	0.0015	0.0411
0.7945	0.5438	0.9442	0.5403	0.3006	0.6826	0.1352	0.048	0.3564	0.0449	0.0236	0.0931	0.2702	0.2121	0.31	0.0094	0.0015	0.041
0.7946	0.5439	0.9442	0.5403	0.3007	0.6827	0.1351	0.048	0.3563	0.0449	0.0236	0.0931	0.2702	0.2121	0.31	0.0094	0.0015	0.041
0.7946	0.5439	0.9442	0.5404	0.3007	0.6827	0.1351	0.048	0.3563	0.0449	0.0236	0.0931	0.2702	0.2121	0.31	0.0094	0.0015	0.041
0.7946	0.544	0.9443	0.5404	0.3007	0.6827	0.1351	0.048	0.3563	0.0449	0.0236	0.093	0.2702	0.2122	0.31	0.0094	0.0015	0.041
0.7946	0.544	0.9443	0.5404	0.3007	0.6827	0.1351	0.048	0.3562	0.0449	0.0236	0.093	0.2702	0.2122	0.3099	0.0094	0.0015	0.041
0.7946	0.544	0.9443	0.5404	0.3008	0.6827	0.1351	0.048	0.3562	0.0449	0.0236	0.093	0.2702	0.2122	0.3099	0.0094	0.0015	0.041
0.7947	0.5441	0.9443	0.5404	0.3008	0.6827	0.1351	0.048	0.3562	0.0449	0.0236	0.093	0.2702	0.2123	0.3099	0.0094	0.0015	0.041
0.7947	0.5441	0.9443	0.5405	0.3008	0.6827	0.1351	0.048	0.3562	0.0449	0.0236	0.093	0.2702	0.2123	0.3099	0.0094	0.0015	0.041
0.7947	0.5442	0.9443	0.5405	0.3008	0.6827	0.135	0.048	0.3561	0.0449	0.0236	0.093	0.2702	0.2123	0.3099	0.0094	0.0015	0.041
0.7947	0.5442	0.9443	0.5405	0.3009	0.6827	0.135	0.048	0.3561	0.0449	0.0236	0.093	0.2702	0.2124	0.3099	0.0094	0.0015	0.041
0.7947	0.5443	0.9443	0.5405	0.3009	0.6827	0.135	0.048	0.3561	0.0448	0.0236	0.093	0.2702	0.2124	0.3099	0.0094	0.0015	0.041
0.7948	0.5443	0.9443	0.5405	0.3009	0.6827	0.135	0.048	0.356	0.0448	0.0236	0.093	0.2702	0.2125	0.3099	0.0094	0.0015	0.0409
0.7948	0.5443	0.9443	0.5406	0.301	0.6827	0.135	0.048	0.356	0.0448	0.0236	0.093	0.2702	0.2125	0.3099	0.0094	0.0015	0.0409
0.7948	0.5444	0.9443	0.5406	0.301	0.6827	0.135	0.048	0.356	0.0448	0.0236	0.0929	0.2702	0.2125	0.3099	0.0094	0.0015	0.0409
0.7948	0.5444	0.9443	0.5406	0.301	0.6827	0.1349	0.048	0.356	0.0448	0.0236	0.0929	0.2702	0.2126	0.3099	0.0094	0.0015	0.0409
0.7948	0.5445	0.9443	0.5406	0.301	0.6827	0.1349	0.048	0.3559	0.0448	0.0236	0.0929	0.2702	0.2126	0.3099	0.0094	0.0015	0.0409
0.7949	0.5445	0.9443	0.5406	0.3011	0.6827	0.1349	0.048	0.3559	0.0448	0.0236	0.0929	0.2702	0.2126	0.3099	0.0094	0.0015	0.0409
0.7949	0.5446	0.9443	0.5407	0.3011	0.6827	0.1349	0.048	0.3559	0.0448	0.0236	0.0929	0.2702	0.2127	0.3099	0.0094	0.0015	0.0409
0.7949	0.5446	0.9443	0.5407	0.3011	0.6827	0.1349	0.048	0.3558	0.0448	0.0236	0.0929	0.2702	0.2127	0.3099	0.0094	0.0015	0.0409
0.7949	0.5446	0.9443	0.5407	0.3011	0.6827	0.1349	0.048	0.3558	0.0448	0.0236	0.0929	0.2702	0.2127	0.3099	0.0094	0.0015	0.0409
0.7949	0.5447	0.9444	0.5407	0.3012	0.6828	0.1349	0.048	0.3558	0.0448	0.0236	0.0929	0.2702	0.2128	0.3099	0.0094	0.0015	0.0409
0.795	0.5447	0.9444	0.5407	0.3012	0.6828	0.1348	0.048	0.3558	0.0448	0.0236	0.0929	0.2702	0.2128	0.3099	0.0094	0.0015	0.0408
0.795	0.5448	0.9444	0.5408	0.3012	0.6828	0.1348	0.048	0.3557	0.0448	0.0236	0.0929	0.2702	0.2128	0.3099	0.0094	0.0015	0.0408
0.795	0.5448	0.9444	0.5408	0.3013	0.6828	0.1348	0.048	0.3557	0.0448	0.0236	0.0929	0.2702	0.2129	0.3099	0.0094	0.0015	0.0408
0.795	0.5449	0.9444	0.5408	0.3013	0.6828	0.1348	0.048	0.3557	0.0448	0.0236	0.0928	0.2702	0.2129	0.3099	0.0094	0.0015	0.0408
0.795	0.5449	0.9444	0.5408	0.3013	0.6828	0.1348	0.048	0.3556	0.0448	0.0236	0.0928	0.2702	0.213	0.3099	0.0094	0.0015	0.0408
0.7951	0.5449	0.9444	0.5408	0.3013	0.6828	0.1348	0.048	0.3556	0.0448	0.0236	0.0928	0.2702	0.213	0.3099	0.0094	0.0015	0.0408
0.7951	0.545	0.9444	0.5409	0.3014	0.6828	0.1347	0.048	0.3556	0.0448	0.0236	0.0928	0.2702	0.213	0.3099	0.0094	0.0015	0.0408
0.7951	0.545	0.9444	0.5409	0.3014	0.6828	0.1347	0.048	0.3556	0.0448	0.0236	0.0928	0.2702	0.2131	0.3099	0.0094	0.0015	0.0408
0.7951	0.5451	0.9444	0.5409	0.3014	0.6828	0.1347	0.048	0.3555	0.0448	0.0236	0.0928	0.2702	0.2131	0.3099	0.0094	0.0015	0.0408
0.7951	0.5451	0.9444	0.5409	0.3015	0.6828	0.1347	0.048	0.3555	0.0448	0.0236	0.0928	0.2702	0.2131	0.3099	0.0094	0.0015	0.0408
0.7952	0.5452	0.9444	0.5409	0.3015	0.6828	0.1347	0.048	0.3555	0.0448	0.0236	0.0928	0.2702	0.2132	0.3099	0.0094	0.0015	0.0408
0.7952	0.5452	0.9444	0.541	0.3015	0.6828	0.1347	0.048	0.3554	0.0448	0.0236	0.0928	0.2702	0.2132	0.3099	0.0094	0.0015	0.0407
0.7952	0.5452	0.9444	0.541	0.3015	0.6828	0.1347	0.048	0.3554	0.0448	0.0236	0.0928	0.2702	0.2132	0.3099	0.0094	0.0015	0.0407
0.7952	0.5453	0.9444	0.541	0.3016	0.6828	0.1346	0.048	0.3554	0.0448	0.0236	0.0927	0.2702	0.2133	0.3099	0.0094	0.0015	0.0407
0.7952	0.5453	0.9444	0.541	0.3016	0.6828	0.1346	0.048	0.3554	0.0448	0.0236	0.0927	0.2702	0.2133	0.3099	0.0094	0.0015	0.0407
0.7953	0.5454	0.9444	0.541	0.3016	0.6828	0.1346	0.048	0.3553	0.0448	0.0236	0.0927	0.2702	0.2133	0.3099	0.0094	0.0015	0.0407
0.7953	0.5454	0.9445	0.5411	0.3016	0.6828	0.1346	0.048	0.3553	0.0447	0.0236	0.0927	0.2702	0.2134	0.3099	0.0094	0.0015	0.0407
0.7953	0.5454	0.9445	0.5411	0.3017	0.6828	0.1346	0.048	0.3553	0.0447	0.0236	0.0927	0.2702	0.2134	0.3099	0.0094	0.0015	0.0407
0.7953	0.5455	0.9445	0.5411	0.3017	0.6829	0.1346	0.048	0.3552	0.0447	0.0236	0.0927	0.2702	0.2135	0.3099	0.0093	0.0015	0.0407
0.7953	0.5455	0.9445	0.5411	0.3017	0.6829	0.1345	0.048	0.3552	0.0447	0.0236	0.0927	0.2702	0.2135	0.3099	0.0093	0.0015	0.0407
0.7954	0.5456	0.9445	0.5411	0.3018	0.6829	0.1345	0.0479	0.3552	0.0447	0.0236	0.0927	0.2702	0.2135	0.3099	0.0093	0.0015	0.0407
0.7954	0.5456	0.9445	0.5412	0.3018	0.6829	0.1345	0.0479	0.3552	0.0447	0.0236	0.0927	0.2702	0.2136	0.3099	0.0093	0.0015	0.0406
0.7954	0.5457	0.9445	0.5412	0.3018	0.6829	0.1345	0.0479	0.3551	0.0447	0.0236	0.0927	0.2702	0.2136	0.3099	0.0093	0.0015	0.0406
0.7954	0.5457	0.9445	0.5412	0.3018	0.6829	0.1345	0.0479	0.3551	0.0447	0.0236	0.0927	0.2702	0.2136	0.3099	0.0093	0.0015	0.0406
0.7954	0.5457	0.9445	0.5412	0.3019	0.6829	0.1345	0.0479	0.3551	0.0447	0.0236	0.0926	0.2702	0.2137	0.3099	0.0093	0.0015	0.0406
0.7955	0.5458	0.9445	0.5412	0.3019	0.6829	0.1345	0.0479	0.355	0.0447	0.0236	0.0926	0.2703	0.2137	0.3099	0.0093	0.0015	0.0406
0.7955	0.5458	0.9445	0.5413	0.3019	0.6829	0.1344	0.0479	0.355	0.0447	0.0236	0.0926	0.2703	0.2137	0.3099	0.0093	0.0015	0.0406
0.7955	0.5459	0.9445	0.5413	0.302	0.6829	0.1344	0.0479	0.355	0.0447	0.0236	0.0926	0.2703	0.2138	0.3099	0.0093	0.0015	0.0406
0.7955	0.5459	0.9445	0.5413	0.302	0.6829	0.1344	0.0479	0.355	0.0447	0.0236	0.0926	0.2703	0.2138	0.3099	0.0093	0.0015	0.0406
0.7955	0.546	0.9445	0.5413	0.302	0.6829	0.1344	0.0479	0.3549	0.0447	0.0236	0.0926	0.2703	0.2139	0.3099	0.0093	0.0015	0.0406
0.7956	0.546	0.9445	0.5413	0.302	0.6829	0.1344	0.0479	0.3549	0.0447	0.0236	0.0926	0.2703	0.2139	0.3099	0.0093	0.0015	0.0406
0.7956	0.546	0.9445	0.5414	0.3021	0.6829	0.1344	0.0479	0.3549	0.0447	0.0236	0.0926	0.2703	0.2139	0.3099	0.0093	0.0015	0.0406
0.7956	0.5461	0.9446	0.5414	0.3021	0.6829	0.1343	0.0479	0.3548	0.0447	0.0236	0.0926	0.2703	0.214	0.3099	0.0093	0.0015	0.0405
0.7956	0.5461	0.9446	0.5414	0.3021	0.6829	0.1343	0.0479	0.3548	0.0447	0.0236	0.0926	0.2703	0.214	0.3099	0.0093	0.0015	0.0405
0.7956	0.5462	0.9446	0.5414	0.3021	0.6829	0.1343	0.0479	0.3548	0.0447	0.0236	0.0926	0.2703	0.214	0.3099	0.0093	0.0015	0.0405
0.7957	0.5462	0.9446	0.5414	0.3022	0.6829	0.1343	0.0479	0.3548	0.0447	0.0236	0.0925	0.2703	0.2141	0.3099	0.0093	0.0015	0.0405
0.7957	0.5463	0.9446	0.5415	0.3022	0.683	0.1343	0.0479	0.3547	0.0447	0.0236	0.0925	0.2703	0.2141	0.3099	0.0093	0.0015	0.0405
0.7957	0.5463	0.9446	0.5415	0.3022	0.683	0.1343	0.0479	0.3547	0.0447	0.0236	0.0925	0.2703	0.2141	0.3099	0.0093	0.0015	0.0405
0.7957	0.5463	0.9446	0.5415	0.3023	0.683	0.1343	0.0479	0.3547	0.0447	0.0236	0.0925	0.2703	0.2142	0.3099	0.0093	0.0015	0.0405
0.7957	0.5464	0.9446	0.5415	0.3023	0.683	0.1342	0.0479	0.3546	0.0447	0.0236	0.0925	0.2703	0.2142	0.3099	0.0093	0.0015	0.0405
0.7958	0.5464	0.9446	0.5415	0.3023	0.683	0.1342	0.0479	0.3546	0.0447	0.0236	0.0925	0.2703	0.2142	0.3099	0.0093	0.0015	0.0405
0.7958	0.5465	0.9446	0.5416	0.3023	0.683	0.1342	0.0479	0.3546	0.0447	0.0236	0.0925	0.2703	0.2143	0.3099	0.0093	0.0015	0.0405
0.7958	0.5465	0.9446	0.5416	0.3024	0.683	0.1342	0.0479	0.3546	0.0447	0.0236	0.0925	0.2703	0.2143	0.3099	0.0093	0.0015	0.0405
0.7958	0.5466	0.9446	0.5416	0.3024	0.683	0.1342	0.0479	0.3545	0.0447	0.0236	0.0925	0.2703	0.2144	0.3099	0.0093	0.0015	0.0404
0.7958	0.5466	0.9446	0.5416	0.3024	0.683	0.1342	0.0479	0.3545	0.0446	0.0235	0.0925	0.2703	0.2144	0.3099	0.0093	0.0015	0.0404
0.7959	0.5466	0.9446	0.5416	0.3024	0.683	0.1342	0.0479	0.3545	0.0446	0.0235	0.0924	0.2703	0.2144	0.3099	0.0093	0.0015	0.0404
0.7959	0.5467	0.9446	0.5417	0.3025	0.683	0.1341	0.0479	0.3544	0.0446	0.0235	0.0924	0.2703	0.2145	0.3099	0.0093	0.0015	0.0404
0.7959	0.5467	0.9446	0.5417	0.3025	0.683	0.1341	0.0479	0.3544	0.0446	0.0235	0.0924	0.2703	0.2145	0.3099	0.0093	0.0015	0.0404
0.7959	0.5468	0.9446	0.5417	0.3025	0.683	0.1341	0.0479	0.3544	0.0446	0.0235	0.0924	0.2703	0.2145	0.3099	0.0093	0.0015	0.0404
0.7959	0.5468	0.9447	0.5417	0.3026	0.683	0.1341	0.0479	0.3544	0.0446	0.0235	0.0924	0.2703	0.2146	0.3099	0.0093	0.0015	0.0404
0.796	0.5468	0.9447	0.5417	0.3026	0.683	0.1341	0.0479	0.3543	0.0446	0.0235	0.0924	0.2703	0.2146	0.3099	0.0093	0.0015	0.0404
0.796	0.5469	0.9447	0.5418	0.3026	0.683	0.1341	0.0479	0.3543	0.0446	0.0235	0.0924	0.2703	0.2146	0.3099	0.0093	0.0015	0.0404
0.796	0.5469	0.9447	0.5418	0.3026	0.683	0.134	0.0479	0.3543	0.0446	0.0235	0.0924	0.2703	0.2147	0.3099	0.0093	0.0015	0.0404
0.796	0.547	0.9447	0.5418	0.3027	0.683	0.134	0.0479	0.3542	0.0446	0.0235	0.0924	0.2703	0.2147	0.3099	0.0093	0.0015	0.0403
0.796	0.547	0.9447	0.5418	0.3027	0.683	0.134	0.0479	0.3542	0.0446	0.0235	0.0924	0.2703	0.2147	0.3099	0.0093	0.0015	0.0403
0.7961	0.5471	0.9447	0.5418	0.3027	0.6831	0.134	0.0479	0.3542	0.0446	0.0235	0.0924	0.2703	0.2148	0.3099	0.0093	0.0015	0.0403
0.7961	0.5471	0.9447	0.5419	0.3028	0.6831	0.134	0.0479	0.3542	0.0446	0.0235	0.0923	0.2703	0.2148	0.3099	0.0093	0.0015	0.0403
0.7961	0.5471	0.9447	0.5419	0.3028	0.6831	0.134	0.0479	0.3541	0.0446	0.0235	0.0923	0.2703	0.2149	0.3099	0.0093	0.0015	0.0403
0.7961	0.5472	0.9447	0.5419	0.3028	0.6831	0.134	0.0479	0.3541	0.0446	0.0235	0.0923	0.2703	0.2149	0.3099	0.0093	0.0015	0.0403
0.7961	0.5472	0.9447	0.5419	0.3028	0.6831	0.1339	0.0479	0.3541	0.0446	0.0235	0.0923	0.2703	0.2149	0.3099	0.0093	0.0015	0.0403
0.7962	0.5473	0.9447	0.5419	0.3029	0.6831	0.1339	0.0479	0.354	0.0446	0.0235	0.0923	0.2703	0.215	0.3099	0.0093	0.0015	0.0403
0.7962	0.5473	0.9447	0.542	0.3029	0.6831	0.1339	0.0479	0.354	0.0446	0.0235	0.0923	0.2703	0.215	0.3099	0.0093	0.0015	0.0403
0.7962	0.5474	0.9447	0.542	0.3029	0.6831	0.1339	0.0478	0.354	0.0446	0.0235	0.0923	0.2703	0.215	0.3099	0.0093	0.0015	0.0403
0.7962	0.5474	0.9447	0.542	0.3029	0.6831	0.1339	0.0478	0.354	0.0446	0.0235	0.0923	0.2703	0.2151	0.3099	0.0093	0.0015	0.0403
0.7962	0.5474	0.9447	0.542	0.303	0.6831	0.1339	0.0478	0.3539	0.0446	0.0235	0.0923	0.2703	0.2151	0.3099	0.0093	0.0015	0.0402
0.7963	0.5475	0.9447	0.542	0.303	0.6831	0.1338	0.0478	0.3539	0.0446	0.0235	0.0923	0.2703	0.2151	0.3099	0.0093	0.0015	0.0402
0.7963	0.5475	0.9448	0.5421	0.303	0.6831	0.1338	0.0478	0.3539	0.0446	0.0235	0.0922	0.2703	0.2152	0.3099	0.0093	0.0015	0.0402
0.7963	0.5476	0.9448	0.5421	0.3031	0.6831	0.1338	0.0478	0.3538	0.0446	0.0235	0.0922	0.2703	0.2152	0.3099	0.0093	0.0015	0.0402
0.7963	0.5476	0.9448	0.5421	0.3031	0.6831	0.1338	0.0478	0.3538	0.0446	0.0235	0.0922	0.2703	0.2152	0.3099	0.0093	0.0015	0.0402
0.7963	0.5477	0.9448	0.5421	0.3031	0.6831	0.1338	0.0478	0.3538	0.0446	0.0235	0.0922	0.2703	0.2153	0.3099	0.0093	0.0015	0.0402
0.7964	0.5477	0.9448	0.5421	0.3031	0.6831	0.1338	0.0478	0.3538	0.0446	0.0235	0.0922	0.2703	0.2153	0.3099	0.0092	0.0015	0.0402
0.7964	0.5477	0.9448	0.5422	0.3032	0.6831	0.1338	0.0478	0.3537	0.0446	0.0235	0.0922	0.2703	0.2154	0.3099	0.0092	0.0015	0.0402
0.7964	0.5478	0.9448	0.5422	0.3032	0.6831	0.1337	0.0478	0.3537	0.0445	0.0235	0.0922	0.2703	0.2154	0.3099	0.0092	0.0015	0.0402
0.7964	0.5478	0.9448	0.5422	0.3032	0.6831	0.1337	0.0478	0.3537	0.0445	0.0235	0.0922	0.2703	0.2154	0.3099	0.0092	0.0015	0.0402
0.7964	0.5479	0.9448	0.5422	0.3033	0.6832	0.1337	0.0478	0.3536	0.0445	0.0235	0.0922	0.2703	0.2155	0.3099	0.0092	0.0015	0.0401
0.7965	0.5479	0.9448	0.5422	0.3033	0.6832	0.1337	0.0478	0.3536	0.0445	0.0235	0.0922	0.2703	0.2155	0.3099	0.0092	0.0015	0.0401
0.7965	0.548	0.9448	0.5423	0.3033	0.6832	0.1337	0.0478	0.3536	0.0445	0.0235	0.0922	0.2703	0.2155	0.3099	0.0092	0.0015	0.0401
0.7965	0.548	0.9448	0.5423	0.3033	0.6832	0.1337	0.0478	0.3536	0.0445	0.0235	0.0921	0.2703	0.2156	0.3099	0.0092	0.0015	0.0401
0.7965	0.548	0.9448	0.5423	0.3034	0.6832	0.1336	0.0478	0.3535	0.0445	0.0235	0.0921	0.2703	0.2156	0.3099	0.0092	0.0015	0.0401
0.7965	0.5481	0.9448	0.5423	0.3034	0.6832	0.1336	0.0478	0.3535	0.0445	0.0235	0.0921	0.2703	0.2156	0.3099	0.0092	0.0015	0.0401
0.7966	0.5481	0.9448	0.5423	0.3034	0.6832	0.1336	0.0478	0.3535	0.0445	0.0235	0.0921	0.2703	0.2157	0.3099	0.0092	0.0015	0.0401
0.7966	0.5482	0.9448	0.5424	0.3034	0.6832	0.1336	0.0478	0.3534	0.0445	0.0235	0.0921	0.2703	0.2157	0.3099	0.0092	0.0015	0.0401
0.7966	0.5482	0.9448	0.5424	0.3035	0.6832	0.1336	0.0478	0.3534	0.0445	0.0235	0.0921	0.2703	0.2157	0.3099	0.0092	0.0015	0.0401
0.7966	0.5482	0.9449	0.5424	0.3035	0.6832	0.1336	0.0478	0.3534	0.0445	0.0235	0.0921	0.2703	0.2158	0.3099	0.0092	0.0015	0.0401
0.7966	0.5483	0.9449	0.5424	0.3035	0.6832	0.1336	0.0478	0.3534	0.0445	0.0235	0.0921	0.2703	0.2158	0.3099	0.0092	0.0015	0.0401
0.7967	0.5483	0.9449	0.5424	0.3036	0.6832	0.1335	0.0478	0.3533	0.0445	0.0235	0.0921	0.2703	0.2159	0.3099	0.0092	0.0015	0.04
0.7967	0.5484	0.9449	0.5425	0.3036	0.6832	0.1335	0.0478	0.3533	0.0445	0.0235	0.0921	0.2703	0.2159	0.3099	0.0092	0.0015	0.04
0.7967	0.5484	0.9449	0.5425	0.3036	0.6832	0.1335	0.0478	0.3533	0.0445	0.0235	0.092	0.2703	0.2159	0.3099	0.0092	0.0015	0.04
0.7967	0.5485	0.9449	0.5425	0.3036	0.6832	0.1335	0.0478	0.3532	0.0445	0.0235	0.092	0.2703	0.216	0.3099	0.0092	0.0015	0.04
0.7967	0.5485	0.9449	0.5425	0.3037	0.6832	0.1335	0.0478	0.3532	0.0445	0.0235	0.092	0.2703	0.216	0.3099	0.0092	0.0015	0.04
0.7968	0.5485	0.9449	0.5425	0.3037	0.6832	0.1335	0.0478	0.3532	0.0445	0.0235	0.092	0.2703	0.216	0.3099	0.0092	0.0015	0.04
0.7968	0.5486	0.9449	0.5426	0.3037	0.6832	0.1334	0.0478	0.3532	0.0445	0.0235	0.092	0.2703	0.2161	0.3099	0.0092	0.0015	0.04
0.7968	0.5486	0.9449	0.5426	0.3038	0.6832	0.1334	0.0478	0.3531	0.0445	0.0235	0.092	0.2703	0.2161	0.3099	0.0092	0.0015	0.04
0.7968	0.5487	0.9449	0.5426	0.3038	0.6833	0.1334	0.0478	0.3531	0.0445	0.0235	0.092	0.2703	0.2161	0.3099	0.0092	0.0015	0.04
0.7968	0.5487	0.9449	0.5426	0.3038	0.6833	0.1334	0.0478	0.3531	0.0445	0.0235	0.092	0.2703	0.2162	0.3099	0.0092	0.0015	0.04
0.7969	0.5488	0.9449	0.5426	0.3038	0.6833	0.1334	0.0478	0.353	0.0445	0.0235	0.092	0.2703	0.2162	0.3098	0.0092	0.0015	0.04
0.7969	0.5488	0.9449	0.5427	0.3039	0.6833	0.1334	0.0478	0.353	0.0445	0.0235	0.092	0.2703	0.2162	0.3098	0.0092	0.0015	0.0399
0.7969	0.5488	0.9449	0.5427	0.3039	0.6833	0.1334	0.0478	0.353	0.0445	0.0235	0.092	0.2703	0.2163	0.3098	0.0092	0.0015	0.0399
0.7969	0.5489	0.9449	0.5427	0.3039	0.6833	0.1333	0.0478	0.353	0.0445	0.0235	0.0919	0.2703	0.2163	0.3098	0.0092	0.0015	0.0399
0.7969	0.5489	0.9449	0.5427	0.3039	0.6833	0.1333	0.0478	0.3529	0.0445	0.0235	0.0919	0.2703	0.2164	0.3098	0.0092	0.0015	0.0399
0.797	0.549	0.945	0.5427	0.304	0.6833	0.1333	0.0478	0.3529	0.0444	0.0235	0.0919	0.2703	0.2164	0.3098	0.0092	0.0015	0.0399
0.797	0.549	0.945	0.5428	0.304	0.6833	0.1333	0.0478	0.3529	0.0444	0.0235	0.0919	0.2703	0.2164	0.3098	0.0092	0.0015	0.0399
0.797	0.5491	0.945	0.5428	0.304	0.6833	0.1333	0.0478	0.3528	0.0444	0.0235	0.0919	0.2703	0.2165	0.3098	0.0092	0.0015	0.0399
0.797	0.5491	0.945	0.5428	0.3041	0.6833	0.1333	0.0478	0.3528	0.0444	0.0235	0.0919	0.2703	0.2165	0.3098	0.0092	0.0015	0.0399
0.797	0.5491	0.945	0.5428	0.3041	0.6833	0.1333	0.0478	0.3528	0.0444	0.0235	0.0919	0.2703	0.2165	0.3098	0.0092	0.0015	0.0399
0.7971	0.5492	0.945	0.5428	0.3041	0.6833	0.1332	0.0477	0.3528	0.0444	0.0235	0.0919	0.2703	0.2166	0.3098	0.0092	0.0015	0.0399
0.7971	0.5492	0.945	0.5429	0.3041	0.6833	0.1332	0.0477	0.3527	0.0444	0.0235	0.0919	0.2703	0.2166	0.3098	0.0092	0.0015	0.0399
0.7971	0.5493	0.945	0.5429	0.3042	0.6833	0.1332	0.0477	0.3527	0.0444	0.0235	0.0919	0.2703	0.2166	0.3098	0.0092	0.0015	0.0398
0.7971	0.5493	0.945	0.5429	0.3042	0.6833	0.1332	0.0477	0.3527	0.0444	0.0235	0.0918	0.2703	0.2167	0.3098	0.0092	0.0015	0.0398
0.7971	0.5493	0.945	0.5429	0.3042	0.6833	0.1332	0.0477	0.3526	0.0444	0.0235	0.0918	0.2703	0.2167	0.3098	0.0092	0.0015	0.0398
0.7972	0.5494	0.945	0.5429	0.3043	0.6833	0.1332	0.0477	0.3526	0.0444	0.0235	0.0918	0.2703	0.2167	0.3098	0.0092	0.0015	0.0398
0.7972	0.5494	0.945	0.543	0.3043	0.6833	0.1331	0.0477	0.3526	0.0444	0.0235	0.0918	0.2703	0.2168	0.3098	0.0092	0.0015	0.0398
0.7972	0.5495	0.945	0.543	0.3043	0.6834	0.1331	0.0477	0.3526	0.0444	0.0235	0.0918	0.2703	0.2168	0.3098	0.0092	0.0015	0.0398
0.7972	0.5495	0.945	0.543	0.3043	0.6834	0.1331	0.0477	0.3525	0.0444	0.0235	0.0918	0.2703	0.2169	0.3098	0.0092	0.0015	0.0398
0.7972	0.5496	0.945	0.543	0.3044	0.6834	0.1331	0.0477	0.3525	0.0444	0.0235	0.0918	0.2703	0.2169	0.3098	0.0092	0.0015	0.0398
0.7973	0.5496	0.945	0.543	0.3044	0.6834	0.1331	0.0477	0.3525	0.0444	0.0235	0.0918	0.2703	0.2169	0.3098	0.0092	0.0015	0.0398
0.7973	0.5496	0.945	0.5431	0.3044	0.6834	0.1331	0.0477	0.3524	0.0444	0.0235	0.0918	0.2703	0.217	0.3098	0.0092	0.0015	0.0398
0.7973	0.5497	0.9451	0.5431	0.3044	0.6834	0.1331	0.0477	0.3524	0.0444	0.0235	0.0918	0.2703	0.217	0.3098	0.0092	0.0015	0.0397
0.7973	0.5497	0.9451	0.5431	0.3045	0.6834	0.133	0.0477	0.3524	0.0444	0.0235	0.0918	0.2703	0.217	0.3098	0.0092	0.0015	0.0397
0.7973	0.5498	0.9451	0.5431	0.3045	0.6834	0.133	0.0477	0.3524	0.0444	0.0235	0.0917	0.2703	0.2171	0.3098	0.0092	0.0015	0.0397
0.7974	0.5498	0.9451	0.5431	0.3045	0.6834	0.133	0.0477	0.3523	0.0444	0.0235	0.0917	0.2703	0.2171	0.3098	0.0092	0.0015	0.0397
0.7974	0.5499	0.9451	0.5432	0.3046	0.6834	0.133	0.0477	0.3523	0.0444	0.0235	0.0917	0.2703	0.2171	0.3098	0.0092	0.0015	0.0397
0.7974	0.5499	0.9451	0.5432	0.3046	0.6834	0.133	0.0477	0.3523	0.0444	0.0235	0.0917	0.2703	0.2172	0.3098	0.0092	0.0015	0.0397
0.7974	0.5499	0.9451	0.5432	0.3046	0.6834	0.133	0.0477	0.3522	0.0444	0.0235	0.0917	0.2703	0.2172	0.3098	0.0092	0.0015	0.0397
0.7974	0.55	0.9451	0.5432	0.3046	0.6834	0.1329	0.0477	0.3522	0.0444	0.0235	0.0917	0.2703	0.2172	0.3098	0.0091	0.0015	0.0397
0.7975	0.55	0.9451	0.5432	0.3047	0.6834	0.1329	0.0477	0.3522	0.0444	0.0235	0.0917	0.2703	0.2173	0.3098	0.0091	0.0015	0.0397
0.7975	0.5501	0.9451	0.5433	0.3047	0.6834	0.1329	0.0477	0.3522	0.0444	0.0235	0.0917	0.2703	0.2173	0.3098	0.0091	0.0015	0.0397
0.7975	0.5501	0.9451	0.5433	0.3047	0.6834	0.1329	0.0477	0.3521	0.0444	0.0235	0.0917	0.2703	0.2174	0.3098	0.0091	0.0015	0.0397
0.7975	0.5502	0.9451	0.5433	0.3048	0.6834	0.1329	0.0477	0.3521	0.0443	0.0235	0.0917	0.2703	0.2174	0.3098	0.0091	0.0015	0.0396
0.7975	0.5502	0.9451	0.5433	0.3048	0.6834	0.1329	0.0477	0.3521	0.0443	0.0235	0.0917	0.2703	0.2174	0.3098	0.0091	0.0015	0.0396
0.7976	0.5502	0.9451	0.5433	0.3048	0.6834	0.1329	0.0477	0.352	0.0443	0.0235	0.0916	0.2703	0.2175	0.3098	0.0091	0.0015	0.0396
0.7976	0.5503	0.9451	0.5434	0.3048	0.6835	0.1328	0.0477	0.352	0.0443	0.0235	0.0916	0.2703	0.2175	0.3098	0.0091	0.0015	0.0396
0.7976	0.5503	0.9451	0.5434	0.3049	0.6835	0.1328	0.0477	0.352	0.0443	0.0235	0.0916	0.2703	0.2175	0.3098	0.0091	0.0015	0.0396
0.7976	0.5504	0.9451	0.5434	0.3049	0.6835	0.1328	0.0477	0.352	0.0443	0.0235	0.0916	0.2703	0.2176	0.3098	0.0091	0.0015	0.0396
0.7976	0.5504	0.9452	0.5434	0.3049	0.6835	0.1328	0.0477	0.3519	0.0443	0.0235	0.0916	0.2703	0.2176	0.3098	0.0091	0.0015	0.0396
0.7977	0.5505	0.9452	0.5434	0.3049	0.6835	0.1328	0.0477	0.3519	0.0443	0.0235	0.0916	0.2703	0.2176	0.3098	0.0091	0.0015	0.0396
0.7977	0.5505	0.9452	0.5435	0.305	0.6835	0.1328	0.0477	0.3519	0.0443	0.0235	0.0916	0.2703	0.2177	0.3098	0.0091	0.0015	0.0396
0.7977	0.5505	0.9452	0.5435	0.305	0.6835	0.1328	0.0477	0.3518	0.0443	0.0235	0.0916	0.2703	0.2177	0.3098	0.0091	0.0015	0.0396
0.7977	0.5506	0.9452	0.5435	0.305	0.6835	0.1327	0.0477	0.3518	0.0443	0.0235	0.0916	0.2703	0.2177	0.3098	0.0091	0.0015	0.0396
0.7977	0.5506	0.9452	0.5435	0.3051	0.6835	0.1327	0.0477	0.3518	0.0443	0.0235	0.0916	0.2703	0.2178	0.3098	0.0091	0.0015	0.0395
0.7978	0.5507	0.9452	0.5435	0.3051	0.6835	0.1327	0.0477	0.3518	0.0443	0.0235	0.0915	0.2703	0.2178	0.3098	0.0091	0.0015	0.0395
0.7978	0.5507	0.9452	0.5436	0.3051	0.6835	0.1327	0.0477	0.3517	0.0443	0.0235	0.0915	0.2703	0.2179	0.3098	0.0091	0.0015	0.0395
0.7978	0.5507	0.9452	0.5436	0.3051	0.6835	0.1327	0.0477	0.3517	0.0443	0.0235	0.0915	0.2703	0.2179	0.3098	0.0091	0.0015	0.0395
0.7978	0.5508	0.9452	0.5436	0.3052	0.6835	0.1327	0.0477	0.3517	0.0443	0.0235	0.0915	0.2703	0.2179	0.3098	0.0091	0.0015	0.0395
0.7978	0.5508	0.9452	0.5436	0.3052	0.6835	0.1326	0.0477	0.3516	0.0443	0.0235	0.0915	0.2703	0.218	0.3098	0.0091	0.0015	0.0395
0.7979	0.5509	0.9452	0.5436	0.3052	0.6835	0.1326	0.0477	0.3516	0.0443	0.0235	0.0915	0.2703	0.218	0.3098	0.0091	0.0015	0.0395
0.7979	0.5509	0.9452	0.5437	0.3053	0.6835	0.1326	0.0477	0.3516	0.0443	0.0235	0.0915	0.2703	0.218	0.3098	0.0091	0.0015	0.0395
0.7979	0.551	0.9452	0.5437	0.3053	0.6835	0.1326	0.0476	0.3516	0.0443	0.0235	0.0915	0.2703	0.2181	0.3098	0.0091	0.0015	0.0395
0.7979	0.551	0.9452	0.5437	0.3053	0.6835	0.1326	0.0476	0.3515	0.0443	0.0235	0.0915	0.2703	0.2181	0.3098	0.0091	0.0015	0.0395
0.7979	0.551	0.9452	0.5437	0.3053	0.6835	0.1326	0.0476	0.3515	0.0443	0.0235	0.0915	0.2703	0.2181	0.3098	0.0091	0.0015	0.0395
0.7979	0.5511	0.9452	0.5437	0.3054	0.6836	0.1326	0.0476	0.3515	0.0443	0.0235	0.0915	0.2703	0.2182	0.3098	0.0091	0.0015	0.0394
0.798	0.5511	0.9453	0.5438	0.3054	0.6836	0.1325	0.0476	0.3514	0.0443	0.0235	0.0914	0.2703	0.2182	0.3098	0.0091	0.0015	0.0394
0.798	0.5512	0.9453	0.5438	0.3054	0.6836	0.1325	0.0476	0.3514	0.0443	0.0235	0.0914	0.2703	0.2182	0.3098	0.0091	0.0015	0.0394
0.798	0.5512	0.9453	0.5438	0.3054	0.6836	0.1325	0.0476	0.3514	0.0443	0.0235	0.0914	0.2703	0.2183	0.3098	0.0091	0.0015	0.0394
0.798	0.5513	0.9453	0.5438	0.3055	0.6836	0.1325	0.0476	0.3513	0.0443	0.0235	0.0914	0.2703	0.2183	0.3098	0.0091	0.0015	0.0394
0.798	0.5513	0.9453	0.5438	0.3055	0.6836	0.1325	0.0476	0.3513	0.0443	0.0235	0.0914	0.2703	0.2184	0.3098	0.0091	0.0015	0.0394
0.7981	0.5513	0.9453	0.5439	0.3055	0.6836	0.1325	0.0476	0.3513	0.0442	0.0235	0.0914	0.2703	0.2184	0.3098	0.0091	0.0015	0.0394
0.7981	0.5514	0.9453	0.5439	0.3056	0.6836	0.1324	0.0476	0.3513	0.0442	0.0235	0.0914	0.2703	0.2184	0.3098	0.0091	0.0015	0.0394
0.7981	0.5514	0.9453	0.5439	0.3056	0.6836	0.1324	0.0476	0.3512	0.0442	0.0235	0.0914	0.2703	0.2185	0.3098	0.0091	0.0015	0.0394
0.7981	0.5515	0.9453	0.5439	0.3056	0.6836	0.1324	0.0476	0.3512	0.0442	0.0235	0.0914	0.2703	0.2185	0.3098	0.0091	0.0015	0.0394
0.7981	0.5515	0.9453	0.5439	0.3056	0.6836	0.1324	0.0476	0.3512	0.0442	0.0235	0.0914	0.2703	0.2185	0.3098	0.0091	0.0015	0.0394
0.7982	0.5516	0.9453	0.544	0.3057	0.6836	0.1324	0.0476	0.3511	0.0442	0.0235	0.0913	0.2703	0.2186	0.3098	0.0091	0.0015	0.0393
0.7982	0.5516	0.9453	0.544	0.3057	0.6836	0.1324	0.0476	0.3511	0.0442	0.0235	0.0913	0.2703	0.2186	0.3098	0.0091	0.0015	0.0393
0.7982	0.5516	0.9453	0.544	0.3057	0.6836	0.1324	0.0476	0.3511	0.0442	0.0235	0.0913	0.2703	0.2186	0.3098	0.0091	0.0015	0.0393
0.7982	0.5517	0.9453	0.544	0.3058	0.6836	0.1323	0.0476	0.3511	0.0442	0.0235	0.0913	0.2703	0.2187	0.3098	0.0091	0.0015	0.0393
0.7982	0.5517	0.9453	0.544	0.3058	0.6836	0.1323	0.0476	0.351	0.0442	0.0235	0.0913	0.2703	0.2187	0.3098	0.0091	0.0015	0.0393
0.7983	0.5518	0.9453	0.5441	0.3058	0.6836	0.1323	0.0476	0.351	0.0442	0.0235	0.0913	0.2703	0.2187	0.3098	0.0091	0.0015	0.0393
0.7983	0.5518	0.9453	0.5441	0.3058	0.6836	0.1323	0.0476	0.351	0.0442	0.0235	0.0913	0.2703	0.2188	0.3098	0.0091	0.0015	0.0393
0.7983	0.5518	0.9454	0.5441	0.3059	0.6836	0.1323	0.0476	0.3509	0.0442	0.0235	0.0913	0.2703	0.2188	0.3098	0.0091	0.0015	0.0393
0.7983	0.5519	0.9454	0.5441	0.3059	0.6837	0.1323	0.0476	0.3509	0.0442	0.0235	0.0913	0.2703	0.2188	0.3098	0.0091	0.0015	0.0393
0.7983	0.5519	0.9454	0.5441	0.3059	0.6837	0.1323	0.0476	0.3509	0.0442	0.0235	0.0913	0.2703	0.2189	0.3098	0.0091	0.0015	0.0393
0.7984	0.552	0.9454	0.5442	0.3059	0.6837	0.1322	0.0476	0.3509	0.0442	0.0235	0.0913	0.2703	0.2189	0.3098	0.0091	0.0015	0.0392
0.7984	0.552	0.9454	0.5442	0.306	0.6837	0.1322	0.0476	0.3508	0.0442	0.0235	0.0912	0.2703	0.219	0.3098	0.0091	0.0015	0.0392
0.7984	0.5521	0.9454	0.5442	0.306	0.6837	0.1322	0.0476	0.3508	0.0442	0.0235	0.0912	0.2703	0.219	0.3098	0.0091	0.0015	0.0392
0.7984	0.5521	0.9454	0.5442	0.306	0.6837	0.1322	0.0476	0.3508	0.0442	0.0235	0.0912	0.2703	0.219	0.3098	0.0091	0.0015	0.0392
0.7984	0.5521	0.9454	0.5442	0.3061	0.6837	0.1322	0.0476	0.3507	0.0442	0.0235	0.0912	0.2703	0.2191	0.3098	0.0091	0.0015	0.0392
0.7985	0.5522	0.9454	0.5443	0.3061	0.6837	0.1322	0.0476	0.3507	0.0442	0.0235	0.0912	0.2703	0.2191	0.3098	0.0091	0.0015	0.0392
0.7985	0.5522	0.9454	0.5443	0.3061	0.6837	0.1321	0.0476	0.3507	0.0442	0.0235	0.0912	0.2703	0.2191	0.3098	0.0091	0.0015	0.0392
0.7985	0.5523	0.9454	0.5443	0.3061	0.6837	0.1321	0.0476	0.3507	0.0442	0.0235	0.0912	0.2703	0.2192	0.3098	0.009	0.0015	0.0392
0.7985	0.5523	0.9454	0.5443	0.3062	0.6837	0.1321	0.0476	0.3506	0.0442	0.0235	0.0912	0.2703	0.2192	0.3098	0.009	0.0015	0.0392
0.7985	0.5524	0.9454	0.5443	0.3062	0.6837	0.1321	0.0476	0.3506	0.0442	0.0235	0.0912	0.2703	0.2192	0.3097	0.009	0.0015	0.0392
0.7986	0.5524	0.9454	0.5444	0.3062	0.6837	0.1321	0.0476	0.3506	0.0442	0.0235	0.0912	0.2703	0.2193	0.3097	0.009	0.0015	0.0392
0.7986	0.5524	0.9454	0.5444	0.3063	0.6837	0.1321	0.0476	0.3505	0.0442	0.0235	0.0912	0.2703	0.2193	0.3097	0.009	0.0015	0.0391
0.7986	0.5525	0.9454	0.5444	0.3063	0.6837	0.1321	0.0476	0.3505	0.0442	0.0235	0.0911	0.2703	0.2193	0.3097	0.009	0.0015	0.0391
0.7986	0.5525	0.9454	0.5444	0.3063	0.6837	0.132	0.0476	0.3505	0.0441	0.0235	0.0911	0.2703	0.2194	0.3097	0.009	0.0015	0.0391
0.7986	0.5526	0.9454	0.5444	0.3063	0.6837	0.132	0.0476	0.3505	0.0441	0.0235	0.0911	0.2703	0.2194	0.3097	0.009	0.0015	0.0391
0.7987	0.5526	0.9455	0.5445	0.3064	0.6837	0.132	0.0476	0.3504	0.0441	0.0235	0.0911	0.2703	0.2195	0.3097	0.009	0.0015	0.0391
0.7987	0.5527	0.9455	0.5445	0.3064	0.6837	0.132	0.0476	0.3504	0.0441	0.0235	0.0911	0.2703	0.2195	0.3097	0.009	0.0015	0.0391
0.7987	0.5527	0.9455	0.5445	0.3064	0.6838	0.132	0.0476	0.3504	0.0441	0.0235	0.0911	0.2703	0.2195	0.3097	0.009	0.0015	0.0391
0.7987	0.5527	0.9455	0.5445	0.3065	0.6838	0.132	0.0476	0.3503	0.0441	0.0235	0.0911	0.2704	0.2196	0.3097	0.009	0.0015	0.0391
0.7987	0.5528	0.9455	0.5445	0.3065	0.6838	0.132	0.0475	0.3503	0.0441	0.0235	0.0911	0.2704	0.2196	0.3097	0.009	0.0015	0.0391
0.7988	0.5528	0.9455	0.5446	0.3065	0.6838	0.1319	0.0475	0.3503	0.0441	0.0235	0.0911	0.2704	0.2196	0.3097	0.009	0.0015	0.0391
0.7988	0.5529	0.9455	0.5446	0.3065	0.6838	0.1319	0.0475	0.3503	0.0441	0.0235	0.0911	0.2704	0.2197	0.3097	0.009	0.0015	0.0391
0.7988	0.5529	0.9455	0.5446	0.3066	0.6838	0.1319	0.0475	0.3502	0.0441	0.0235	0.091	0.2704	0.2197	0.3097	0.009	0.0015	0.039
0.7988	0.5529	0.9455	0.5446	0.3066	0.6838	0.1319	0.0475	0.3502	0.0441	0.0235	0.091	0.2704	0.2197	0.3097	0.009	0.0015	0.039
0.7988	0.553	0.9455	0.5446	0.3066	0.6838	0.1319	0.0475	0.3502	0.0441	0.0235	0.091	0.2704	0.2198	0.3097	0.009	0.0015	0.039
0.7989	0.553	0.9455	0.5447	0.3066	0.6838	0.1319	0.0475	0.3501	0.0441	0.0235	0.091	0.2704	0.2198	0.3097	0.009	0.0015	0.039
0.7989	0.5531	0.9455	0.5447	0.3067	0.6838	0.1318	0.0475	0.3501	0.0441	0.0235	0.091	0.2704	0.2198	0.3097	0.009	0.0015	0.039
0.7989	0.5531	0.9455	0.5447	0.3067	0.6838	0.1318	0.0475	0.3501	0.0441	0.0235	0.091	0.2704	0.2199	0.3097	0.009	0.0015	0.039
0.7989	0.5532	0.9455	0.5447	0.3067	0.6838	0.1318	0.0475	0.35	0.0441	0.0235	0.091	0.2704	0.2199	0.3097	0.009	0.0015	0.039
0.7989	0.5532	0.9455	0.5447	0.3068	0.6838	0.1318	0.0475	0.35	0.0441	0.0235	0.091	0.2704	0.22	0.3097	0.009	0.0015	0.039
0.799	0.5532	0.9455	0.5448	0.3068	0.6838	0.1318	0.0475	0.35	0.0441	0.0235	0.091	0.2704	0.22	0.3097	0.009	0.0015	0.039
0.799	0.5533	0.9455	0.5448	0.3068	0.6838	0.1318	0.0475	0.35	0.0441	0.0235	0.091	0.2704	0.22	0.3097	0.009	0.0015	0.039
0.799	0.5533	0.9456	0.5448	0.3068	0.6838	0.1318	0.0475	0.3499	0.0441	0.0235	0.091	0.2704	0.2201	0.3097	0.009	0.0015	0.039
0.799	0.5534	0.9456	0.5448	0.3069	0.6838	0.1317	0.0475	0.3499	0.0441	0.0235	0.0909	0.2704	0.2201	0.3097	0.009	0.0015	0.0389
0.799	0.5534	0.9456	0.5448	0.3069	0.6838	0.1317	0.0475	0.3499	0.0441	0.0235	0.0909	0.2704	0.2201	0.3097	0.009	0.0015	0.0389
0.7991	0.5535	0.9456	0.5449	0.3069	0.6838	0.1317	0.0475	0.3498	0.0441	0.0235	0.0909	0.2704	0.2202	0.3097	0.009	0.0015	0.0389
0.7991	0.5535	0.9456	0.5449	0.307	0.6838	0.1317	0.0475	0.3498	0.0441	0.0235	0.0909	0.2704	0.2202	0.3097	0.009	0.0015	0.0389
0.7991	0.5535	0.9456	0.5449	0.307	0.6839	0.1317	0.0475	0.3498	0.0441	0.0234	0.0909	0.2704	0.2202	0.3097	0.009	0.0015	0.0389
0.7991	0.5536	0.9456	0.5449	0.307	0.6839	0.1317	0.0475	0.3498	0.0441	0.0234	0.0909	0.2704	0.2203	0.3097	0.009	0.0015	0.0389
0.7991	0.5536	0.9456	0.5449	0.307	0.6839	0.1317	0.0475	0.3497	0.0441	0.0234	0.0909	0.2704	0.2203	0.3097	0.009	0.0015	0.0389
0.7992	0.5537	0.9456	0.545	0.3071	0.6839	0.1316	0.0475	0.3497	0.0441	0.0234	0.0909	0.2704	0.2203	0.3097	0.009	0.0015	0.0389
0.7992	0.5537	0.9456	0.545	0.3071	0.6839	0.1316	0.0475	0.3497	0.044	0.0234	0.0909	0.2704	0.2204	0.3097	0.009	0.0015	0.0389
0.7992	0.5538	0.9456	0.545	0.3071	0.6839	0.1316	0.0475	0.3496	0.044	0.0234	0.0909	0.2704	0.2204	0.3097	0.009	0.0015	0.0389
0.7992	0.5538	0.9456	0.545	0.3072	0.6839	0.1316	0.0475	0.3496	0.044	0.0234	0.0908	0.2704	0.2204	0.3097	0.009	0.0015	0.0389
0.7992	0.5538	0.9456	0.545	0.3072	0.6839	0.1316	0.0475	0.3496	0.044	0.0234	0.0908	0.2704	0.2205	0.3097	0.009	0.0015	0.0388
0.7993	0.5539	0.9456	0.5451	0.3072	0.6839	0.1316	0.0475	0.3496	0.044	0.0234	0.0908	0.2704	0.2205	0.3097	0.009	0.0015	0.0388
0.7993	0.5539	0.9456	0.5451	0.3072	0.6839	0.1315	0.0475	0.3495	0.044	0.0234	0.0908	0.2704	0.2206	0.3097	0.009	0.0015	0.0388
0.7993	0.554	0.9456	0.5451	0.3073	0.6839	0.1315	0.0475	0.3495	0.044	0.0234	0.0908	0.2704	0.2206	0.3097	0.009	0.0015	0.0388
0.7993	0.554	0.9456	0.5451	0.3073	0.6839	0.1315	0.0475	0.3495	0.044	0.0234	0.0908	0.2704	0.2206	0.3097	0.009	0.0015	0.0388
0.7993	0.554	0.9457	0.5451	0.3073	0.6839	0.1315	0.0475	0.3494	0.044	0.0234	0.0908	0.2704	0.2207	0.3097	0.009	0.0015	0.0388
0.7993	0.5541	0.9457	0.5452	0.3073	0.6839	0.1315	0.0475	0.3494	0.044	0.0234	0.0908	0.2704	0.2207	0.3097	0.009	0.0015	0.0388
0.7994	0.5541	0.9457	0.5452	0.3074	0.6839	0.1315	0.0475	0.3494	0.044	0.0234	0.0908	0.2704	0.2207	0.3097	0.009	0.0015	0.0388
0.7994	0.5542	0.9457	0.5452	0.3074	0.6839	0.1315	0.0475	0.3494	0.044	0.0234	0.0908	0.2704	0.2208	0.3097	0.009	0.0015	0.0388
0.7994	0.5542	0.9457	0.5452	0.3074	0.6839	0.1314	0.0475	0.3493	0.044	0.0234	0.0908	0.2704	0.2208	0.3097	0.009	0.0015	0.0388
0.7994	0.5543	0.9457	0.5452	0.3075	0.6839	0.1314	0.0475	0.3493	0.044	0.0234	0.0907	0.2704	0.2208	0.3097	0.009	0.0015	0.0388
0.7994	0.5543	0.9457	0.5453	0.3075	0.6839	0.1314	0.0475	0.3493	0.044	0.0234	0.0907	0.2704	0.2209	0.3097	0.009	0.0015	0.0387
0.7995	0.5543	0.9457	0.5453	0.3075	0.684	0.1314	0.0475	0.3492	0.044	0.0234	0.0907	0.2704	0.2209	0.3097	0.009	0.0015	0.0387
0.7995	0.5544	0.9457	0.5453	0.3075	0.684	0.1314	0.0475	0.3492	0.044	0.0234	0.0907	0.2704	0.2209	0.3097	0.009	0.0015	0.0387
0.7995	0.5544	0.9457	0.5453	0.3076	0.684	0.1314	0.0475	0.3492	0.044	0.0234	0.0907	0.2704	0.221	0.3097	0.009	0.0015	0.0387
0.7995	0.5545	0.9457	0.5453	0.3076	0.684	0.1314	0.0475	0.3492	0.044	0.0234	0.0907	0.2704	0.221	0.3097	0.009	0.0015	0.0387
0.7995	0.5545	0.9457	0.5454	0.3076	0.684	0.1313	0.0475	0.3491	0.044	0.0234	0.0907	0.2704	0.2211	0.3097	0.009	0.0015	0.0387
0.7996	0.5546	0.9457	0.5454	0.3077	0.684	0.1313	0.0475	0.3491	0.044	0.0234	0.0907	0.2704	0.2211	0.3097	0.009	0.0015	0.0387
0.7996	0.5546	0.9457	0.5454	0.3077	0.684	0.1313	0.0474	0.3491	0.044	0.0234	0.0907	0.2704	0.2211	0.3097	0.0089	0.0015	0.0387
0.7996	0.5546	0.9457	0.5454	0.3077	0.684	0.1313	0.0474	0.349	0.044	0.0234	0.0907	0.2704	0.2212	0.3097	0.0089	0.0015	0.0387
0.7996	0.5547	0.9457	0.5454	0.3077	0.684	0.1313	0.0474	0.349	0.044	0.0234	0.0907	0.2704	0.2212	0.3097	0.0089	0.0015	0.0387
0.7996	0.5547	0.9457	0.5455	0.3078	0.684	0.1313	0.0474	0.349	0.044	0.0234	0.0906	0.2704	0.2212	0.3097	0.0089	0.0015	0.0387
0.7997	0.5548	0.9458	0.5455	0.3078	0.684	0.1312	0.0474	0.3489	0.044	0.0234	0.0906	0.2704	0.2213	0.3097	0.0089	0.0015	0.0386
0.7997	0.5548	0.9458	0.5455	0.3078	0.684	0.1312	0.0474	0.3489	0.044	0.0234	0.0906	0.2704	0.2213	0.3097	0.0089	0.0015	0.0386
0.7997	0.5549	0.9458	0.5455	0.3078	0.684	0.1312	0.0474	0.3489	0.044	0.0234	0.0906	0.2704	0.2213	0.3097	0.0089	0.0015	0.0386
0.7997	0.5549	0.9458	0.5455	0.3079	0.684	0.1312	0.0474	0.3489	0.044	0.0234	0.0906	0.2704	0.2214	0.3097	0.0089	0.0015	0.0386
0.7997	0.5549	0.9458	0.5456	0.3079	0.684	0.1312	0.0474	0.3488	0.0439	0.0234	0.0906	0.2704	0.2214	0.3097	0.0089	0.0015	0.0386
0.7998	0.555	0.9458	0.5456	0.3079	0.684	0.1312	0.0474	0.3488	0.0439	0.0234	0.0906	0.2704	0.2214	0.3097	0.0089	0.0015	0.0386
0.7998	0.555	0.9458	0.5456	0.308	0.684	0.1312	0.0474	0.3488	0.0439	0.0234	0.0906	0.2704	0.2215	0.3097	0.0089	0.0015	0.0386
0.7998	0.5551	0.9458	0.5456	0.308	0.684	0.1311	0.0474	0.3487	0.0439	0.0234	0.0906	0.2704	0.2215	0.3097	0.0089	0.0015	0.0386
0.7998	0.5551	0.9458	0.5456	0.308	0.684	0.1311	0.0474	0.3487	0.0439	0.0234	0.0906	0.2704	0.2215	0.3097	0.0089	0.0015	0.0386
0.7998	0.5551	0.9458	0.5457	0.308	0.6841	0.1311	0.0474	0.3487	0.0439	0.0234	0.0905	0.2704	0.2216	0.3097	0.0089	0.0015	0.0386
0.7999	0.5552	0.9458	0.5457	0.3081	0.6841	0.1311	0.0474	0.3487	0.0439	0.0234	0.0905	0.2704	0.2216	0.3097	0.0089	0.0015	0.0386
0.7999	0.5552	0.9458	0.5457	0.3081	0.6841	0.1311	0.0474	0.3486	0.0439	0.0234	0.0905	0.2704	0.2217	0.3097	0.0089	0.0015	0.0385
0.7999	0.5553	0.9458	0.5457	0.3081	0.6841	0.1311	0.0474	0.3486	0.0439	0.0234	0.0905	0.2704	0.2217	0.3097	0.0089	0.0015	0.0385
0.7999	0.5553	0.9458	0.5457	0.3082	0.6841	0.1311	0.0474	0.3486	0.0439	0.0234	0.0905	0.2704	0.2217	0.3097	0.0089	0.0015	0.0385
0.7999	0.5554	0.9458	0.5458	0.3082	0.6841	0.131	0.0474	0.3485	0.0439	0.0234	0.0905	0.2704	0.2218	0.3097	0.0089	0.0015	0.0385
0.8	0.5554	0.9458	0.5458	0.3082	0.6841	0.131	0.0474	0.3485	0.0439	0.0234	0.0905	0.2704	0.2218	0.3097	0.0089	0.0015	0.0385
0.8	0.5554	0.9458	0.5458	0.3082	0.6841	0.131	0.0474	0.3485	0.0439	0.0234	0.0905	0.2704	0.2218	0.3096	0.0089	0.0015	0.0385
0.8	0.5555	0.9458	0.5458	0.3083	0.6841	0.131	0.0474	0.3485	0.0439	0.0234	0.0905	0.2704	0.2219	0.3096	0.0089	0.0015	0.0385
0.8	0.5555	0.9459	0.5458	0.3083	0.6841	0.131	0.0474	0.3484	0.0439	0.0234	0.0905	0.2704	0.2219	0.3096	0.0089	0.0015	0.0385
0.8	0.5556	0.9459	0.5459	0.3083	0.6841	0.131	0.0474	0.3484	0.0439	0.0234	0.0905	0.2704	0.2219	0.3096	0.0089	0.0015	0.0385
0.8001	0.5556	0.9459	0.5459	0.3084	0.6841	0.1309	0.0474	0.3484	0.0439	0.0234	0.0904	0.2704	0.222	0.3096	0.0089	0.0015	0.0385
0.8001	0.5557	0.9459	0.5459	0.3084	0.6841	0.1309	0.0474	0.3483	0.0439	0.0234	0.0904	0.2704	0.222	0.3096	0.0089	0.0015	0.0385
0.8001	0.5557	0.9459	0.5459	0.3084	0.6841	0.1309	0.0474	0.3483	0.0439	0.0234	0.0904	0.2704	0.222	0.3096	0.0089	0.0015	0.0384
0.8001	0.5557	0.9459	0.5459	0.3084	0.6841	0.1309	0.0474	0.3483	0.0439	0.0234	0.0904	0.2704	0.2221	0.3096	0.0089	0.0015	0.0384
0.8001	0.5558	0.9459	0.5459	0.3085	0.6841	0.1309	0.0474	0.3482	0.0439	0.0234	0.0904	0.2704	0.2221	0.3096	0.0089	0.0015	0.0384
0.8002	0.5558	0.9459	0.546	0.3085	0.6841	0.1309	0.0474	0.3482	0.0439	0.0234	0.0904	0.2704	0.2221	0.3096	0.0089	0.0015	0.0384
0.8002	0.5559	0.9459	0.546	0.3085	0.6841	0.1309	0.0474	0.3482	0.0439	0.0234	0.0904	0.2704	0.2222	0.3096	0.0089	0.0015	0.0384
0.8002	0.5559	0.9459	0.546	0.3085	0.6841	0.1308	0.0474	0.3482	0.0439	0.0234	0.0904	0.2704	0.2222	0.3096	0.0089	0.0015	0.0384
0.8002	0.556	0.9459	0.546	0.3086	0.6842	0.1308	0.0474	0.3481	0.0439	0.0234	0.0904	0.2704	0.2223	0.3096	0.0089	0.0015	0.0384
0.8002	0.556	0.9459	0.546	0.3086	0.6842	0.1308	0.0474	0.3481	0.0439	0.0234	0.0904	0.2704	0.2223	0.3096	0.0089	0.0015	0.0384
0.8003	0.556	0.9459	0.5461	0.3086	0.6842	0.1308	0.0474	0.3481	0.0439	0.0234	0.0904	0.2704	0.2223	0.3096	0.0089	0.0015	0.0384
0.8003	0.5561	0.9459	0.5461	0.3087	0.6842	0.1308	0.0474	0.348	0.0439	0.0234	0.0903	0.2704	0.2224	0.3096	0.0089	0.0015	0.0384
0.8003	0.5561	0.9459	0.5461	0.3087	0.6842	0.1308	0.0474	0.348	0.0438	0.0234	0.0903	0.2704	0.2224	0.3096	0.0089	0.0015	0.0384
0.8003	0.5562	0.9459	0.5461	0.3087	0.6842	0.1308	0.0474	0.348	0.0438	0.0234	0.0903	0.2704	0.2224	0.3096	0.0089	0.0015	0.0383
0.8003	0.5562	0.9459	0.5461	0.3087	0.6842	0.1307	0.0474	0.348	0.0438	0.0234	0.0903	0.2704	0.2225	0.3096	0.0089	0.0015	0.0383
0.8003	0.5562	0.946	0.5462	0.3088	0.6842	0.1307	0.0474	0.3479	0.0438	0.0234	0.0903	0.2704	0.2225	0.3096	0.0089	0.0015	0.0383
0.8004	0.5563	0.946	0.5462	0.3088	0.6842	0.1307	0.0474	0.3479	0.0438	0.0234	0.0903	0.2704	0.2225	0.3096	0.0089	0.0015	0.0383
0.8004	0.5563	0.946	0.5462	0.3088	0.6842	0.1307	0.0474	0.3479	0.0438	0.0234	0.0903	0.2704	0.2226	0.3096	0.0089	0.0015	0.0383
0.8004	0.5564	0.946	0.5462	0.3089	0.6842	0.1307	0.0474	0.3478	0.0438	0.0234	0.0903	0.2704	0.2226	0.3096	0.0089	0.0015	0.0383
0.8004	0.5564	0.946	0.5462	0.3089	0.6842	0.1307	0.0473	0.3478	0.0438	0.0234	0.0903	0.2704	0.2226	0.3096	0.0089	0.0015	0.0383
0.8004	0.5565	0.946	0.5463	0.3089	0.6842	0.1307	0.0473	0.3478	0.0438	0.0234	0.0903	0.2704	0.2227	0.3096	0.0089	0.0015	0.0383
0.8005	0.5565	0.946	0.5463	0.3089	0.6842	0.1306	0.0473	0.3478	0.0438	0.0234	0.0902	0.2704	0.2227	0.3096	0.0089	0.0015	0.0383
0.8005	0.5565	0.946	0.5463	0.309	0.6842	0.1306	0.0473	0.3477	0.0438	0.0234	0.0902	0.2704	0.2227	0.3096	0.0089	0.0015	0.0383
0.8005	0.5566	0.946	0.5463	0.309	0.6842	0.1306	0.0473	0.3477	0.0438	0.0234	0.0902	0.2704	0.2228	0.3096	0.0089	0.0015	0.0383
0.8005	0.5566	0.946	0.5463	0.309	0.6842	0.1306	0.0473	0.3477	0.0438	0.0234	0.0902	0.2704	0.2228	0.3096	0.0089	0.0015	0.0383
0.8005	0.5567	0.946	0.5464	0.3091	0.6842	0.1306	0.0473	0.3476	0.0438	0.0234	0.0902	0.2704	0.2229	0.3096	0.0089	0.0015	0.0382
0.8006	0.5567	0.946	0.5464	0.3091	0.6842	0.1306	0.0473	0.3476	0.0438	0.0234	0.0902	0.2704	0.2229	0.3096	0.0089	0.0015	0.0382
0.8006	0.5568	0.946	0.5464	0.3091	0.6842	0.1305	0.0473	0.3476	0.0438	0.0234	0.0902	0.2704	0.2229	0.3096	0.0089	0.0015	0.0382
0.8006	0.5568	0.946	0.5464	0.3091	0.6843	0.1305	0.0473	0.3476	0.0438	0.0234	0.0902	0.2704	0.223	0.3096	0.0089	0.0015	0.0382
0.8006	0.5568	0.946	0.5464	0.3092	0.6843	0.1305	0.0473	0.3475	0.0438	0.0234	0.0902	0.2704	0.223	0.3096	0.0089	0.0015	0.0382
0.8006	0.5569	0.946	0.5465	0.3092	0.6843	0.1305	0.0473	0.3475	0.0438	0.0234	0.0902	0.2704	0.223	0.3096	0.0089	0.0015	0.0382
0.8007	0.5569	0.946	0.5465	0.3092	0.6843	0.1305	0.0473	0.3475	0.0438	0.0234	0.0902	0.2704	0.2231	0.3096	0.0089	0.0015	0.0382
0.8007	0.557	0.9461	0.5465	0.3093	0.6843	0.1305	0.0473	0.3474	0.0438	0.0234	0.0901	0.2704	0.2231	0.3096	0.0088	0.0015	0.0382
0.8007	0.557	0.9461	0.5465	0.3093	0.6843	0.1305	0.0473	0.3474	0.0438	0.0234	0.0901	0.2704	0.2231	0.3096	0.0088	0.0015	0.0382
0.8007	0.5571	0.9461	0.5465	0.3093	0.6843	0.1304	0.0473	0.3474	0.0438	0.0234	0.0901	0.2704	0.2232	0.3096	0.0088	0.0015	0.0382
0.8007	0.5571	0.9461	0.5466	0.3093	0.6843	0.1304	0.0473	0.3473	0.0438	0.0234	0.0901	0.2704	0.2232	0.3096	0.0088	0.0015	0.0382
0.8008	0.5571	0.9461	0.5466	0.3094	0.6843	0.1304	0.0473	0.3473	0.0438	0.0234	0.0901	0.2704	0.2232	0.3096	0.0088	0.0015	0.0381
0.8008	0.5572	0.9461	0.5466	0.3094	0.6843	0.1304	0.0473	0.3473	0.0438	0.0234	0.0901	0.2704	0.2233	0.3096	0.0088	0.0015	0.0381
0.8008	0.5572	0.9461	0.5466	0.3094	0.6843	0.1304	0.0473	0.3473	0.0438	0.0234	0.0901	0.2704	0.2233	0.3096	0.0088	0.0015	0.0381
0.8008	0.5573	0.9461	0.5466	0.3094	0.6843	0.1304	0.0473	0.3472	0.0438	0.0234	0.0901	0.2704	0.2233	0.3096	0.0088	0.0015	0.0381
0.8008	0.5573	0.9461	0.5467	0.3095	0.6843	0.1304	0.0473	0.3472	0.0438	0.0234	0.0901	0.2704	0.2233	0.3096	0.0088	0.0015	0.0381
0.8009	0.5573	0.9461	0.5467	0.3095	0.6843	0.1303	0.0473	0.3472	0.0437	0.0234	0.0901	0.2704	0.2234	0.3096	0.0088	0.0015	0.0381
0.8009	0.5574	0.9461	0.5467	0.3095	0.6843	0.1303	0.0473	0.3471	0.0437	0.0234	0.0901	0.2704	0.2234	0.3096	0.0088	0.0015	0.0381
0.8009	0.5574	0.9461	0.5467	0.3096	0.6843	0.1303	0.0473	0.3471	0.0437	0.0233	0.09	0.2704	0.2234	0.3096	0.0088	0.0015	0.0381
0.8009	0.5575	0.9461	0.5467	0.3096	0.6843	0.1303	0.0473	0.3471	0.0437	0.0233	0.09	0.2704	0.2234	0.3096	0.0088	0.0015	0.0381
0.8009	0.5575	0.9461	0.5468	0.3096	0.6843	0.1303	0.0473	0.3471	0.0437	0.0233	0.09	0.2704	0.2235	0.3096	0.0088	0.0015	0.0381
0.801	0.5576	0.9461	0.5468	0.3096	0.6843	0.1303	0.0473	0.347	0.0437	0.0233	0.09	0.2704	0.2235	0.3096	0.0088	0.0015	0.0381
0.801	0.5576	0.9461	0.5468	0.3097	0.6844	0.1303	0.0473	0.347	0.0437	0.0233	0.09	0.2704	0.2235	0.3096	0.0088	0.0015	0.038
0.801	0.5576	0.9461	0.5468	0.3097	0.6844	0.1302	0.0473	0.347	0.0437	0.0233	0.09	0.2704	0.2235	0.3096	0.0088	0.0015	0.038
0.801	0.5577	0.9461	0.5468	0.3097	0.6844	0.1302	0.0473	0.3469	0.0437	0.0233	0.09	0.2704	0.2236	0.3096	0.0088	0.0015	0.038
0.801	0.5577	0.9462	0.5469	0.3098	0.6844	0.1302	0.0473	0.3469	0.0437	0.0233	0.09	0.2704	0.2236	0.3096	0.0088	0.0015	0.038
0.8011	0.5578	0.9462	0.5469	0.3098	0.6844	0.1302	0.0473	0.3469	0.0437	0.0233	0.09	0.2704	0.2236	0.3096	0.0088	0.0015	0.038
0.8011	0.5578	0.9462	0.5469	0.3098	0.6844	0.1302	0.0473	0.3469	0.0437	0.0233	0.09	0.2704	0.2236	0.3096	0.0088	0.0015	0.038
0.8011	0.5579	0.9462	0.5469	0.3098	0.6844	0.1302	0.0473	0.3468	0.0437	0.0233	0.09	0.2704	0.2237	0.3096	0.0088	0.0015	0.038
0.8011	0.5579	0.9462	0.5469	0.3099	0.6844	0.1301	0.0473	0.3468	0.0437	0.0233	0.0899	0.2704	0.2237	0.3096	0.0088	0.0015	0.038
0.8011	0.5579	0.9462	0.547	0.3099	0.6844	0.1301	0.0473	0.3468	0.0437	0.0233	0.0899	0.2704	0.2237	0.3096	0.0088	0.0015	0.038
0.8012	0.558	0.9462	0.547	0.3099	0.6844	0.1301	0.0473	0.3467	0.0437	0.0233	0.0899	0.2704	0.2238	0.3096	0.0088	0.0015	0.038
0.8012	0.558	0.9462	0.547	0.31	0.6844	0.1301	0.0473	0.3467	0.0437	0.0233	0.0899	0.2704	0.2238	0.3096	0.0088	0.0015	0.038
0.8012	0.5581	0.9462	0.547	0.31	0.6844	0.1301	0.0473	0.3467	0.0437	0.0233	0.0899	0.2704	0.2238	0.3096	0.0088	0.0015	0.0379
0.8012	0.5581	0.9462	0.547	0.31	0.6844	0.1301	0.0473	0.3466	0.0437	0.0233	0.0899	0.2704	0.2238	0.3096	0.0088	0.0015	0.0379
0.8012	0.5582	0.9462	0.5471	0.31	0.6844	0.1301	0.0473	0.3466	0.0437	0.0233	0.0899	0.2704	0.2239	0.3095	0.0088	0.0015	0.0379
0.8012	0.5582	0.9462	0.5471	0.3101	0.6844	0.13	0.0473	0.3466	0.0437	0.0233	0.0899	0.2704	0.2239	0.3095	0.0088	0.0015	0.0379
0.8013	0.5582	0.9462	0.5471	0.3101	0.6844	0.13	0.0473	0.3466	0.0437	0.0233	0.0899	0.2704	0.2239	0.3095	0.0088	0.0015	0.0379
0.8013	0.5583	0.9462	0.5471	0.3101	0.6844	0.13	0.0472	0.3465	0.0437	0.0233	0.0899	0.2704	0.2239	0.3095	0.0088	0.0015	0.0379
0.8013	0.5583	0.9462	0.5471	0.3101	0.6844	0.13	0.0472	0.3465	0.0437	0.0233	0.0898	0.2704	0.224	0.3095	0.0088	0.0015	0.0379
0.8013	0.5584	0.9462	0.5472	0.3102	0.6844	0.13	0.0472	0.3465	0.0437	0.0233	0.0898	0.2704	0.224	0.3095	0.0088	0.0015	0.0379
0.8013	0.5584	0.9462	0.5472	0.3102	0.6844	0.13	0.0472	0.3464	0.0437	0.0233	0.0898	0.2704	0.224	0.3095	0.0088	0.0015	0.0379
0.8014	0.5584	0.9463	0.5472	0.3102	0.6845	0.13	0.0472	0.3464	0.0437	0.0233	0.0898	0.2704	0.224	0.3095	0.0088	0.0015	0.0379
0.8014	0.5585	0.9463	0.5472	0.3103	0.6845	0.1299	0.0472	0.3464	0.0437	0.0233	0.0898	0.2704	0.2241	0.3095	0.0088	0.0015	0.0379
0.8014	0.5585	0.9463	0.5472	0.3103	0.6845	0.1299	0.0472	0.3464	0.0437	0.0233	0.0898	0.2704	0.2241	0.3095	0.0088	0.0015	0.0378
0.8014	0.5586	0.9463	0.5472	0.3103	0.6845	0.1299	0.0472	0.3463	0.0436	0.0233	0.0898	0.2704	0.2241	0.3095	0.0088	0.0015	0.0378
0.8014	0.5586	0.9463	0.5473	0.3103	0.6845	0.1299	0.0472	0.3463	0.0436	0.0233	0.0898	0.2704	0.2241	0.3095	0.0088	0.0015	0.0378
0.8015	0.5587	0.9463	0.5473	0.3104	0.6845	0.1299	0.0472	0.3463	0.0436	0.0233	0.0898	0.2704	0.2242	0.3095	0.0088	0.0015	0.0378
0.8015	0.5587	0.9463	0.5473	0.3104	0.6845	0.1299	0.0472	0.3462	0.0436	0.0233	0.0898	0.2704	0.2242	0.3095	0.0088	0.0015	0.0378
0.8015	0.5587	0.9463	0.5473	0.3104	0.6845	0.1299	0.0472	0.3462	0.0436	0.0233	0.0898	0.2704	0.2242	0.3095	0.0088	0.0015	0.0378
0.8015	0.5588	0.9463	0.5473	0.3105	0.6845	0.1298	0.0472	0.3462	0.0436	0.0233	0.0897	0.2704	0.2243	0.3095	0.0088	0.0015	0.0378
0.8015	0.5588	0.9463	0.5474	0.3105	0.6845	0.1298	0.0472	0.3461	0.0436	0.0233	0.0897	0.2704	0.2243	0.3095	0.0088	0.0015	0.0378
0.8016	0.5589	0.9463	0.5474	0.3105	0.6845	0.1298	0.0472	0.3461	0.0436	0.0233	0.0897	0.2704	0.2243	0.3095	0.0088	0.0015	0.0378
0.8016	0.5589	0.9463	0.5474	0.3105	0.6845	0.1298	0.0472	0.3461	0.0436	0.0233	0.0897	0.2704	0.2243	0.3095	0.0088	0.0015	0.0378
0.8016	0.559	0.9463	0.5474	0.3106	0.6845	0.1298	0.0472	0.3461	0.0436	0.0233	0.0897	0.2704	0.2244	0.3095	0.0088	0.0015	0.0378
0.8016	0.559	0.9463	0.5474	0.3106	0.6845	0.1298	0.0472	0.346	0.0436	0.0233	0.0897	0.2704	0.2244	0.3095	0.0088	0.0015	0.0377
0.8016	0.559	0.9463	0.5475	0.3106	0.6845	0.1297	0.0472	0.346	0.0436	0.0233	0.0897	0.2704	0.2244	0.3095	0.0088	0.0015	0.0377
0.8017	0.5591	0.9463	0.5475	0.3107	0.6845	0.1297	0.0472	0.346	0.0436	0.0233	0.0897	0.2704	0.2244	0.3095	0.0088	0.0015	0.0377
0.8017	0.5591	0.9463	0.5475	0.3107	0.6845	0.1297	0.0472	0.3459	0.0436	0.0233	0.0897	0.2704	0.2245	0.3095	0.0088	0.0015	0.0377
0.8017	0.5592	0.9463	0.5475	0.3107	0.6845	0.1297	0.0472	0.3459	0.0436	0.0233	0.0897	0.2704	0.2245	0.3095	0.0088	0.0015	0.0377
0.8017	0.5592	0.9464	0.5475	0.3107	0.6845	0.1297	0.0472	0.3459	0.0436	0.0233	0.0897	0.2704	0.2245	0.3095	0.0088	0.0015	0.0377
0.8017	0.5592	0.9464	0.5476	0.3108	0.6846	0.1297	0.0472	0.3459	0.0436	0.0233	0.0896	0.2704	0.2245	0.3095	0.0088	0.0015	0.0377
0.8018	0.5593	0.9464	0.5476	0.3108	0.6846	0.1297	0.0472	0.3458	0.0436	0.0233	0.0896	0.2704	0.2246	0.3095	0.0088	0.0015	0.0377
0.8018	0.5593	0.9464	0.5476	0.3108	0.6846	0.1296	0.0472	0.3458	0.0436	0.0233	0.0896	0.2704	0.2246	0.3095	0.0087	0.0015	0.0377
0.8018	0.5594	0.9464	0.5476	0.3109	0.6846	0.1296	0.0472	0.3458	0.0436	0.0233	0.0896	0.2704	0.2246	0.3095	0.0087	0.0015	0.0377
0.8018	0.5594	0.9464	0.5476	0.3109	0.6846	0.1296	0.0472	0.3457	0.0436	0.0233	0.0896	0.2704	0.2246	0.3095	0.0087	0.0015	0.0377
0.8018	0.5595	0.9464	0.5477	0.3109	0.6846	0.1296	0.0472	0.3457	0.0436	0.0233	0.0896	0.2704	0.2247	0.3095	0.0087	0.0015	0.0377
0.8019	0.5595	0.9464	0.5477	0.3109	0.6846	0.1296	0.0472	0.3457	0.0436	0.0233	0.0896	0.2704	0.2247	0.3095	0.0087	0.0015	0.0376
0.8019	0.5595	0.9464	0.5477	0.311	0.6846	0.1296	0.0472	0.3457	0.0436	0.0233	0.0896	0.2704	0.2247	0.3095	0.0087	0.0015	0.0376
0.8019	0.5596	0.9464	0.5477	0.311	0.6846	0.1296	0.0472	0.3456	0.0436	0.0233	0.0896	0.2704	0.2248	0.3095	0.0087	0.0015	0.0376
0.8019	0.5596	0.9464	0.5477	0.311	0.6846	0.1295	0.0472	0.3456	0.0436	0.0233	0.0896	0.2704	0.2248	0.3095	0.0087	0.0015	0.0376
0.8019	0.5597	0.9464	0.5478	0.311	0.6846	0.1295	0.0472	0.3456	0.0436	0.0233	0.0895	0.2704	0.2248	0.3095	0.0087	0.0015	0.0376
0.8019	0.5597	0.9464	0.5478	0.3111	0.6846	0.1295	0.0472	0.3455	0.0436	0.0233	0.0895	0.2704	0.2248	0.3095	0.0087	0.0015	0.0376
0.802	0.5598	0.9464	0.5478	0.3111	0.6846	0.1295	0.0472	0.3455	0.0436	0.0233	0.0895	0.2704	0.2249	0.3095	0.0087	0.0015	0.0376
0.802	0.5598	0.9464	0.5478	0.3111	0.6846	0.1295	0.0472	0.3455	0.0435	0.0233	0.0895	0.2704	0.2249	0.3095	0.0087	0.0015	0.0376
0.802	0.5598	0.9464	0.5478	0.3112	0.6846	0.1295	0.0472	0.3454	0.0435	0.0233	0.0895	0.2704	0.2249	0.3095	0.0087	0.0015	0.0376
0.802	0.5599	0.9464	0.5479	0.3112	0.6846	0.1295	0.0472	0.3454	0.0435	0.0233	0.0895	0.2704	0.2249	0.3095	0.0087	0.0015	0.0376
0.802	0.5599	0.9465	0.5479	0.3112	0.6846	0.1294	0.0472	0.3454	0.0435	0.0233	0.0895	0.2704	0.225	0.3095	0.0087	0.0015	0.0376
0.8021	0.56	0.9465	0.5479	0.3112	0.6846	0.1294	0.0472	0.3454	0.0435	0.0233	0.0895	0.2704	0.225	0.3095	0.0087	0.0015	0.0375
0.8021	0.56	0.9465	0.5479	0.3113	0.6846	0.1294	0.0472	0.3453	0.0435	0.0233	0.0895	0.2704	0.225	0.3095	0.0087	0.0015	0.0375
0.8021	0.5601	0.9465	0.5479	0.3113	0.6846	0.1294	0.0472	0.3453	0.0435	0.0233	0.0895	0.2704	0.225	0.3095	0.0087	0.0015	0.0375
0.8021	0.5601	0.9465	0.548	0.3113	0.6847	0.1294	0.0472	0.3453	0.0435	0.0233	0.0895	0.2704	0.2251	0.3095	0.0087	0.0015	0.0375
0.8021	0.5601	0.9465	0.548	0.3114	0.6847	0.1294	0.0471	0.3452	0.0435	0.0233	0.0894	0.2704	0.2251	0.3095	0.0087	0.0015	0.0375
0.8022	0.5602	0.9465	0.548	0.3114	0.6847	0.1294	0.0471	0.3452	0.0435	0.0233	0.0894	0.2704	0.2251	0.3095	0.0087	0.0015	0.0375
0.8022	0.5602	0.9465	0.548	0.3114	0.6847	0.1293	0.0471	0.3452	0.0435	0.0233	0.0894	0.2704	0.2251	0.3095	0.0087	0.0015	0.0375
0.8022	0.5603	0.9465	0.548	0.3114	0.6847	0.1293	0.0471	0.3452	0.0435	0.0233	0.0894	0.2704	0.2252	0.3095	0.0087	0.0015	0.0375
0.8022	0.5603	0.9465	0.5481	0.3115	0.6847	0.1293	0.0471	0.3451	0.0435	0.0233	0.0894	0.2704	0.2252	0.3095	0.0087	0.0015	0.0375
0.8022	0.5603	0.9465	0.5481	0.3115	0.6847	0.1293	0.0471	0.3451	0.0435	0.0233	0.0894	0.2704	0.2252	0.3095	0.0087	0.0015	0.0375
0.8023	0.5604	0.9465	0.5481	0.3115	0.6847	0.1293	0.0471	0.3451	0.0435	0.0233	0.0894	0.2704	0.2253	0.3095	0.0087	0.0015	0.0375
0.8023	0.5604	0.9465	0.5481	0.3116	0.6847	0.1293	0.0471	0.345	0.0435	0.0233	0.0894	0.2704	0.2253	0.3095	0.0087	0.0015	0.0374
0.8023	0.5605	0.9465	0.5481	0.3116	0.6847	0.1292	0.0471	0.345	0.0435	0.0233	0.0894	0.2704	0.2253	0.3095	0.0087	0.0015	0.0374
0.8023	0.5605	0.9465	0.5482	0.3116	0.6847	0.1292	0.0471	0.345	0.0435	0.0233	0.0894	0.2704	0.2253	0.3095	0.0087	0.0015	0.0374
0.8023	0.5606	0.9465	0.5482	0.3116	0.6847	0.1292	0.0471	0.3449	0.0435	0.0233	0.0894	0.2704	0.2254	0.3095	0.0087	0.0015	0.0374
0.8024	0.5606	0.9465	0.5482	0.3117	0.6847	0.1292	0.0471	0.3449	0.0435	0.0233	0.0893	0.2704	0.2254	0.3094	0.0087	0.0015	0.0374
0.8024	0.5606	0.9465	0.5482	0.3117	0.6847	0.1292	0.0471	0.3449	0.0435	0.0233	0.0893	0.2704	0.2254	0.3094	0.0087	0.0015	0.0374
0.8024	0.5607	0.9466	0.5482	0.3117	0.6847	0.1292	0.0471	0.3449	0.0435	0.0233	0.0893	0.2704	0.2254	0.3094	0.0087	0.0015	0.0374
0.8024	0.5607	0.9466	0.5482	0.3118	0.6847	0.1292	0.0471	0.3448	0.0435	0.0233	0.0893	0.2704	0.2255	0.3094	0.0087	0.0015	0.0374
0.8024	0.5608	0.9466	0.5483	0.3118	0.6847	0.1291	0.0471	0.3448	0.0435	0.0233	0.0893	0.2704	0.2255	0.3094	0.0087	0.0015	0.0374
0.8025	0.5608	0.9466	0.5483	0.3118	0.6847	0.1291	0.0471	0.3448	0.0435	0.0233	0.0893	0.2704	0.2255	0.3094	0.0087	0.0015	0.0374
0.8025	0.5609	0.9466	0.5483	0.3118	0.6847	0.1291	0.0471	0.3447	0.0435	0.0233	0.0893	0.2704	0.2255	0.3094	0.0087	0.0015	0.0374
0.8025	0.5609	0.9466	0.5483	0.3119	0.6847	0.1291	0.0471	0.3447	0.0435	0.0233	0.0893	0.2704	0.2256	0.3094	0.0087	0.0015	0.0374
0.8025	0.5609	0.9466	0.5483	0.3119	0.6848	0.1291	0.0471	0.3447	0.0435	0.0233	0.0893	0.2704	0.2256	0.3094	0.0087	0.0015	0.0373
0.8025	0.561	0.9466	0.5484	0.3119	0.6848	0.1291	0.0471	0.3447	0.0435	0.0233	0.0893	0.2704	0.2256	0.3094	0.0087	0.0015	0.0373
0.8026	0.561	0.9466	0.5484	0.312	0.6848	0.1291	0.0471	0.3446	0.0434	0.0233	0.0893	0.2704	0.2256	0.3094	0.0087	0.0015	0.0373
0.8026	0.5611	0.9466	0.5484	0.312	0.6848	0.129	0.0471	0.3446	0.0434	0.0233	0.0892	0.2704	0.2257	0.3094	0.0087	0.0015	0.0373
0.8026	0.5611	0.9466	0.5484	0.312	0.6848	0.129	0.0471	0.3446	0.0434	0.0233	0.0892	0.2704	0.2257	0.3094	0.0087	0.0015	0.0373
0.8026	0.5611	0.9466	0.5484	0.312	0.6848	0.129	0.0471	0.3445	0.0434	0.0233	0.0892	0.2704	0.2257	0.3094	0.0087	0.0015	0.0373
0.8026	0.5612	0.9466	0.5485	0.3121	0.6848	0.129	0.0471	0.3445	0.0434	0.0233	0.0892	0.2704	0.2258	0.3094	0.0087	0.0015	0.0373
0.8026	0.5612	0.9466	0.5485	0.3121	0.6848	0.129	0.0471	0.3445	0.0434	0.0233	0.0892	0.2704	0.2258	0.3094	0.0087	0.0015	0.0373
0.8027	0.5613	0.9466	0.5485	0.3121	0.6848	0.129	0.0471	0.3444	0.0434	0.0233	0.0892	0.2704	0.2258	0.3094	0.0087	0.0015	0.0373
0.8027	0.5613	0.9466	0.5485	0.3121	0.6848	0.129	0.0471	0.3444	0.0434	0.0233	0.0892	0.2704	0.2258	0.3094	0.0087	0.0015	0.0373
0.8027	0.5614	0.9466	0.5485	0.3122	0.6848	0.1289	0.0471	0.3444	0.0434	0.0233	0.0892	0.2704	0.2259	0.3094	0.0087	0.0015	0.0373
0.8027	0.5614	0.9466	0.5486	0.3122	0.6848	0.1289	0.0471	0.3444	0.0434	0.0232	0.0892	0.2704	0.2259	0.3094	0.0087	0.0015	0.0372
0.8027	0.5614	0.9467	0.5486	0.3122	0.6848	0.1289	0.0471	0.3443	0.0434	0.0232	0.0892	0.2704	0.2259	0.3094	0.0087	0.0015	0.0372
0.8028	0.5615	0.9467	0.5486	0.3123	0.6848	0.1289	0.0471	0.3443	0.0434	0.0232	0.0891	0.2704	0.2259	0.3094	0.0087	0.0015	0.0372
0.8028	0.5615	0.9467	0.5486	0.3123	0.6848	0.1289	0.0471	0.3443	0.0434	0.0232	0.0891	0.2704	0.226	0.3094	0.0087	0.0015	0.0372
0.8028	0.5616	0.9467	0.5486	0.3123	0.6848	0.1289	0.0471	0.3442	0.0434	0.0232	0.0891	0.2704	0.226	0.3094	0.0087	0.0015	0.0372
0.8028	0.5616	0.9467	0.5487	0.3123	0.6848	0.1289	0.0471	0.3442	0.0434	0.0232	0.0891	0.2704	0.226	0.3094	0.0087	0.0015	0.0372
0.8028	0.5617	0.9467	0.5487	0.3124	0.6848	0.1288	0.0471	0.3442	0.0434	0.0232	0.0891	0.2704	0.226	0.3094	0.0087	0.0015	0.0372
0.8029	0.5617	0.9467	0.5487	0.3124	0.6848	0.1288	0.0471	0.3442	0.0434	0.0232	0.0891	0.2704	0.2261	0.3094	0.0087	0.0015	0.0372
0.8029	0.5617	0.9467	0.5487	0.3124	0.6849	0.1288	0.0471	0.3441	0.0434	0.0232	0.0891	0.2704	0.2261	0.3094	0.0087	0.0015	0.0372
0.8029	0.5618	0.9467	0.5487	0.3125	0.6849	0.1288	0.0471	0.3441	0.0434	0.0232	0.0891	0.2704	0.2261	0.3094	0.0086	0.0015	0.0372
0.8029	0.5618	0.9467	0.5488	0.3125	0.6849	0.1288	0.0471	0.3441	0.0434	0.0232	0.0891	0.2704	0.2261	0.3094	0.0086	0.0015	0.0372
0.8029	0.5619	0.9467	0.5488	0.3125	0.6849	0.1288	0.0471	0.344	0.0434	0.0232	0.0891	0.2704	0.2262	0.3094	0.0086	0.0015	0.0371
0.803	0.5619	0.9467	0.5488	0.3125	0.6849	0.1287	0.0471	0.344	0.0434	0.0232	0.0891	0.2704	0.2262	0.3094	0.0086	0.0015	0.0371
0.803	0.5619	0.9467	0.5488	0.3126	0.6849	0.1287	0.0471	0.344	0.0434	0.0232	0.089	0.2704	0.2262	0.3094	0.0086	0.0015	0.0371
0.803	0.562	0.9467	0.5488	0.3126	0.6849	0.1287	0.047	0.3439	0.0434	0.0232	0.089	0.2704	0.2262	0.3094	0.0086	0.0015	0.0371
0.803	0.562	0.9467	0.5489	0.3126	0.6849	0.1287	0.047	0.3439	0.0434	0.0232	0.089	0.2704	0.2263	0.3094	0.0086	0.0015	0.0371
0.803	0.5621	0.9467	0.5489	0.3127	0.6849	0.1287	0.047	0.3439	0.0434	0.0232	0.089	0.2704	0.2263	0.3094	0.0086	0.0015	0.0371
0.8031	0.5621	0.9467	0.5489	0.3127	0.6849	0.1287	0.047	0.3439	0.0434	0.0232	0.089	0.2704	0.2263	0.3094	0.0086	0.0015	0.0371
0.8031	0.5622	0.9468	0.5489	0.3127	0.6849	0.1287	0.047	0.3438	0.0434	0.0232	0.089	0.2704	0.2264	0.3094	0.0086	0.0015	0.0371
0.8031	0.5622	0.9468	0.5489	0.3127	0.6849	0.1286	0.047	0.3438	0.0434	0.0232	0.089	0.2704	0.2264	0.3094	0.0086	0.0015	0.0371
0.8031	0.5622	0.9468	0.549	0.3128	0.6849	0.1286	0.047	0.3438	0.0433	0.0232	0.089	0.2704	0.2264	0.3094	0.0086	0.0015	0.0371
0.8031	0.5623	0.9468	0.549	0.3128	0.6849	0.1286	0.047	0.3437	0.0433	0.0232	0.089	0.2704	0.2264	0.3094	0.0086	0.0015	0.0371
0.8032	0.5623	0.9468	0.549	0.3128	0.6849	0.1286	0.047	0.3437	0.0433	0.0232	0.089	0.2704	0.2265	0.3094	0.0086	0.0015	0.0371
0.8032	0.5624	0.9468	0.549	0.3129	0.6849	0.1286	0.047	0.3437	0.0433	0.0232	0.089	0.2704	0.2265	0.3094	0.0086	0.0015	0.037
0.8032	0.5624	0.9468	0.549	0.3129	0.6849	0.1286	0.047	0.3437	0.0433	0.0232	0.0889	0.2704	0.2265	0.3094	0.0086	0.0015	0.037
0.8032	0.5625	0.9468	0.549	0.3129	0.6849	0.1286	0.047	0.3436	0.0433	0.0232	0.0889	0.2704	0.2265	0.3094	0.0086	0.0015	0.037
0.8032	0.5625	0.9468	0.5491	0.3129	0.6849	0.1285	0.047	0.3436	0.0433	0.0232	0.0889	0.2704	0.2266	0.3094	0.0086	0.0015	0.037
0.8032	0.5625	0.9468	0.5491	0.313	0.6849	0.1285	0.047	0.3436	0.0433	0.0232	0.0889	0.2704	0.2266	0.3094	0.0086	0.0015	0.037
0.8033	0.5626	0.9468	0.5491	0.313	0.685	0.1285	0.047	0.3435	0.0433	0.0232	0.0889	0.2704	0.2266	0.3094	0.0086	0.0015	0.037
0.8033	0.5626	0.9468	0.5491	0.313	0.685	0.1285	0.047	0.3435	0.0433	0.0232	0.0889	0.2704	0.2266	0.3094	0.0086	0.0015	0.037
0.8033	0.5627	0.9468	0.5491	0.3131	0.685	0.1285	0.047	0.3435	0.0433	0.0232	0.0889	0.2704	0.2267	0.3094	0.0086	0.0015	0.037
0.8033	0.5627	0.9468	0.5492	0.3131	0.685	0.1285	0.047	0.3434	0.0433	0.0232	0.0889	0.2704	0.2267	0.3094	0.0086	0.0015	0.037
0.8033	0.5627	0.9468	0.5492	0.3131	0.685	0.1285	0.047	0.3434	0.0433	0.0232	0.0889	0.2704	0.2267	0.3094	0.0086	0.0015	0.037
0.8034	0.5628	0.9468	0.5492	0.3131	0.685	0.1284	0.047	0.3434	0.0433	0.0232	0.0889	0.2704	0.2267	0.3094	0.0086	0.0015	0.037
0.8034	0.5628	0.9468	0.5492	0.3132	0.685	0.1284	0.047	0.3434	0.0433	0.0232	0.0889	0.2704	0.2268	0.3094	0.0086	0.0015	0.0369
0.8034	0.5629	0.9468	0.5492	0.3132	0.685	0.1284	0.047	0.3433	0.0433	0.0232	0.0888	0.2704	0.2268	0.3093	0.0086	0.0015	0.0369
0.8034	0.5629	0.9469	0.5493	0.3132	0.685	0.1284	0.047	0.3433	0.0433	0.0232	0.0888	0.2704	0.2268	0.3093	0.0086	0.0015	0.0369
0.8034	0.563	0.9469	0.5493	0.3132	0.685	0.1284	0.047	0.3433	0.0433	0.0232	0.0888	0.2704	0.2269	0.3093	0.0086	0.0015	0.0369
0.8035	0.563	0.9469	0.5493	0.3133	0.685	0.1284	0.047	0.3432	0.0433	0.0232	0.0888	0.2704	0.2269	0.3093	0.0086	0.0015	0.0369
0.8035	0.563	0.9469	0.5493	0.3133	0.685	0.1284	0.047	0.3432	0.0433	0.0232	0.0888	0.2704	0.2269	0.3093	0.0086	0.0015	0.0369
0.8035	0.5631	0.9469	0.5493	0.3133	0.685	0.1283	0.047	0.3432	0.0433	0.0232	0.0888	0.2704	0.2269	0.3093	0.0086	0.0015	0.0369
0.8035	0.5631	0.9469	0.5494	0.3134	0.685	0.1283	0.047	0.3432	0.0433	0.0232	0.0888	0.2704	0.227	0.3093	0.0086	0.0015	0.0369
0.8035	0.5632	0.9469	0.5494	0.3134	0.685	0.1283	0.047	0.3431	0.0433	0.0232	0.0888	0.2704	0.227	0.3093	0.0086	0.0015	0.0369
0.8036	0.5632	0.9469	0.5494	0.3134	0.685	0.1283	0.047	0.3431	0.0433	0.0232	0.0888	0.2704	0.227	0.3093	0.0086	0.0015	0.0369
0.8036	0.5633	0.9469	0.5494	0.3134	0.685	0.1283	0.047	0.3431	0.0433	0.0232	0.0888	0.2704	0.227	0.3093	0.0086	0.0015	0.0369
0.8036	0.5633	0.9469	0.5494	0.3135	0.685	0.1283	0.047	0.343	0.0433	0.0232	0.0888	0.2704	0.2271	0.3093	0.0086	0.0015	0.0369
0.8036	0.5633	0.9469	0.5495	0.3135	0.685	0.1283	0.047	0.343	0.0433	0.0232	0.0887	0.2704	0.2271	0.3093	0.0086	0.0015	0.0368
0.8036	0.5634	0.9469	0.5495	0.3135	0.685	0.1282	0.047	0.343	0.0433	0.0232	0.0887	0.2704	0.2271	0.3093	0.0086	0.0015	0.0368
0.8037	0.5634	0.9469	0.5495	0.3136	0.6851	0.1282	0.047	0.3429	0.0433	0.0232	0.0887	0.2704	0.2271	0.3093	0.0086	0.0015	0.0368
0.8037	0.5635	0.9469	0.5495	0.3136	0.6851	0.1282	0.047	0.3429	0.0432	0.0232	0.0887	0.2704	0.2272	0.3093	0.0086	0.0015	0.0368
0.8037	0.5635	0.9469	0.5495	0.3136	0.6851	0.1282	0.047	0.3429	0.0432	0.0232	0.0887	0.2704	0.2272	0.3093	0.0086	0.0015	0.0368
0.8037	0.5635	0.9469	0.5496	0.3136	0.6851	0.1282	0.047	0.3429	0.0432	0.0232	0.0887	0.2704	0.2272	0.3093	0.0086	0.0015	0.0368
0.8037	0.5636	0.9469	0.5496	0.3137	0.6851	0.1282	0.047	0.3428	0.0432	0.0232	0.0887	0.2704	0.2272	0.3093	0.0086	0.0015	0.0368
0.8037	0.5636	0.9469	0.5496	0.3137	0.6851	0.1282	0.047	0.3428	0.0432	0.0232	0.0887	0.2704	0.2273	0.3093	0.0086	0.0015	0.0368
0.8038	0.5637	0.947	0.5496	0.3137	0.6851	0.1281	0.047	0.3428	0.0432	0.0232	0.0887	0.2704	0.2273	0.3093	0.0086	0.0015	0.0368
0.8038	0.5637	0.947	0.5496	0.3138	0.6851	0.1281	0.047	0.3427	0.0432	0.0232	0.0887	0.2704	0.2273	0.3093	0.0086	0.0015	0.0368
0.8038	0.5638	0.947	0.5497	0.3138	0.6851	0.1281	0.047	0.3427	0.0432	0.0232	0.0886	0.2704	0.2273	0.3093	0.0086	0.0015	0.0368
0.8038	0.5638	0.947	0.5497	0.3138	0.6851	0.1281	0.047	0.3427	0.0432	0.0232	0.0886	0.2704	0.2274	0.3093	0.0086	0.0015	0.0367
0.8038	0.5638	0.947	0.5497	0.3138	0.6851	0.1281	0.047	0.3426	0.0432	0.0232	0.0886	0.2704	0.2274	0.3093	0.0086	0.0015	0.0367
0.8039	0.5639	0.947	0.5497	0.3139	0.6851	0.1281	0.0469	0.3426	0.0432	0.0232	0.0886	0.2704	0.2274	0.3093	0.0086	0.0015	0.0367
0.8039	0.5639	0.947	0.5497	0.3139	0.6851	0.128	0.0469	0.3426	0.0432	0.0232	0.0886	0.2704	0.2275	0.3093	0.0086	0.0015	0.0367
0.8039	0.564	0.947	0.5497	0.3139	0.6851	0.128	0.0469	0.3426	0.0432	0.0232	0.0886	0.2704	0.2275	0.3093	0.0086	0.0015	0.0367
0.8039	0.564	0.947	0.5498	0.314	0.6851	0.128	0.0469	0.3425	0.0432	0.0232	0.0886	0.2704	0.2275	0.3093	0.0086	0.0015	0.0367
0.8039	0.5641	0.947	0.5498	0.314	0.6851	0.128	0.0469	0.3425	0.0432	0.0232	0.0886	0.2704	0.2275	0.3093	0.0086	0.0015	0.0367
0.804	0.5641	0.947	0.5498	0.314	0.6851	0.128	0.0469	0.3425	0.0432	0.0232	0.0886	0.2704	0.2276	0.3093	0.0086	0.0015	0.0367
0.804	0.5641	0.947	0.5498	0.314	0.6851	0.128	0.0469	0.3424	0.0432	0.0232	0.0886	0.2704	0.2276	0.3093	0.0086	0.0015	0.0367
0.804	0.5642	0.947	0.5498	0.3141	0.6851	0.128	0.0469	0.3424	0.0432	0.0232	0.0886	0.2704	0.2276	0.3093	0.0086	0.0015	0.0367
0.804	0.5642	0.947	0.5499	0.3141	0.6851	0.1279	0.0469	0.3424	0.0432	0.0232	0.0885	0.2704	0.2276	0.3093	0.0085	0.0015	0.0367
0.804	0.5643	0.947	0.5499	0.3141	0.6852	0.1279	0.0469	0.3424	0.0432	0.0232	0.0885	0.2705	0.2277	0.3093	0.0085	0.0015	0.0367
0.8041	0.5643	0.947	0.5499	0.3142	0.6852	0.1279	0.0469	0.3423	0.0432	0.0232	0.0885	0.2705	0.2277	0.3093	0.0085	0.0015	0.0366
0.8041	0.5643	0.947	0.5499	0.3142	0.6852	0.1279	0.0469	0.3423	0.0432	0.0232	0.0885	0.2705	0.2277	0.3093	0.0085	0.0015	0.0366
0.8041	0.5644	0.9471	0.5499	0.3142	0.6852	0.1279	0.0469	0.3423	0.0432	0.0232	0.0885	0.2705	0.2277	0.3093	0.0085	0.0015	0.0366
0.8041	0.5644	0.9471	0.55	0.3142	0.6852	0.1279	0.0469	0.3422	0.0432	0.0232	0.0885	0.2705	0.2278	0.3093	0.0085	0.0015	0.0366
0.8041	0.5645	0.9471	0.55	0.3143	0.6852	0.1279	0.0469	0.3422	0.0432	0.0232	0.0885	0.2705	0.2278	0.3093	0.0085	0.0015	0.0366
0.8042	0.5645	0.9471	0.55	0.3143	0.6852	0.1278	0.0469	0.3422	0.0432	0.0232	0.0885	0.2705	0.2278	0.3093	0.0085	0.0015	0.0366
0.8042	0.5646	0.9471	0.55	0.3143	0.6852	0.1278	0.0469	0.3421	0.0432	0.0232	0.0885	0.2705	0.2278	0.3093	0.0085	0.0015	0.0366
0.8042	0.5646	0.9471	0.55	0.3144	0.6852	0.1278	0.0469	0.3421	0.0432	0.0232	0.0885	0.2705	0.2279	0.3093	0.0085	0.0015	0.0366
0.8042	0.5646	0.9471	0.5501	0.3144	0.6852	0.1278	0.0469	0.3421	0.0432	0.0232	0.0885	0.2705	0.2279	0.3093	0.0085	0.0015	0.0366
0.8042	0.5647	0.9471	0.5501	0.3144	0.6852	0.1278	0.0469	0.3421	0.0431	0.0232	0.0884	0.2705	0.2279	0.3093	0.0085	0.0015	0.0366
0.8042	0.5647	0.9471	0.5501	0.3144	0.6852	0.1278	0.0469	0.342	0.0431	0.0232	0.0884	0.2705	0.2279	0.3093	0.0085	0.0015	0.0366
0.8043	0.5648	0.9471	0.5501	0.3145	0.6852	0.1278	0.0469	0.342	0.0431	0.0232	0.0884	0.2705	0.228	0.3093	0.0085	0.0015	0.0365
0.8043	0.5648	0.9471	0.5501	0.3145	0.6852	0.1277	0.0469	0.342	0.0431	0.0232	0.0884	0.2705	0.228	0.3093	0.0085	0.0015	0.0365
0.8043	0.5649	0.9471	0.5502	0.3145	0.6852	0.1277	0.0469	0.3419	0.0431	0.0232	0.0884	0.2705	0.228	0.3093	0.0085	0.0015	0.0365
0.8043	0.5649	0.9471	0.5502	0.3146	0.6852	0.1277	0.0469	0.3419	0.0431	0.0232	0.0884	0.2705	0.2281	0.3093	0.0085	0.0015	0.0365
0.8043	0.5649	0.9471	0.5502	0.3146	0.6852	0.1277	0.0469	0.3419	0.0431	0.0232	0.0884	0.2705	0.2281	0.3093	0.0085	0.0015	0.0365
0.8044	0.565	0.9471	0.5502	0.3146	0.6852	0.1277	0.0469	0.3419	0.0431	0.0232	0.0884	0.2705	0.2281	0.3092	0.0085	0.0015	0.0365
0.8044	0.565	0.9471	0.5502	0.3146	0.6852	0.1277	0.0469	0.3418	0.0431	0.0232	0.0884	0.2705	0.2281	0.3092	0.0085	0.0015	0.0365
0.8044	0.5651	0.9471	0.5503	0.3147	0.6853	0.1277	0.0469	0.3418	0.0431	0.0232	0.0884	0.2705	0.2282	0.3092	0.0085	0.0015	0.0365
0.8044	0.5651	0.9471	0.5503	0.3147	0.6853	0.1276	0.0469	0.3418	0.0431	0.0232	0.0884	0.2705	0.2282	0.3092	0.0085	0.0015	0.0365
0.8044	0.5651	0.9472	0.5503	0.3147	0.6853	0.1276	0.0469	0.3417	0.0431	0.0232	0.0883	0.2705	0.2282	0.3092	0.0085	0.0015	0.0365
0.8045	0.5652	0.9472	0.5503	0.3147	0.6853	0.1276	0.0469	0.3417	0.0431	0.0232	0.0883	0.2705	0.2282	0.3092	0.0085	0.0015	0.0365
0.8045	0.5652	0.9472	0.5503	0.3148	0.6853	0.1276	0.0469	0.3417	0.0431	0.0232	0.0883	0.2705	0.2283	0.3092	0.0085	0.0015	0.0365
0.8045	0.5653	0.9472	0.5504	0.3148	0.6853	0.1276	0.0469	0.3416	0.0431	0.0232	0.0883	0.2705	0.2283	0.3092	0.0085	0.0015	0.0364
0.8045	0.5653	0.9472	0.5504	0.3148	0.6853	0.1276	0.0469	0.3416	0.0431	0.0232	0.0883	0.2705	0.2283	0.3092	0.0085	0.0015	0.0364
0.8045	0.5654	0.9472	0.5504	0.3149	0.6853	0.1276	0.0469	0.3416	0.0431	0.0231	0.0883	0.2705	0.2283	0.3092	0.0085	0.0015	0.0364
0.8046	0.5654	0.9472	0.5504	0.3149	0.6853	0.1275	0.0469	0.3416	0.0431	0.0231	0.0883	0.2705	0.2284	0.3092	0.0085	0.0015	0.0364
0.8046	0.5654	0.9472	0.5504	0.3149	0.6853	0.1275	0.0469	0.3415	0.0431	0.0231	0.0883	0.2705	0.2284	0.3092	0.0085	0.0015	0.0364
0.8046	0.5655	0.9472	0.5504	0.3149	0.6853	0.1275	0.0469	0.3415	0.0431	0.0231	0.0883	0.2705	0.2284	0.3092	0.0085	0.0015	0.0364
0.8046	0.5655	0.9472	0.5505	0.315	0.6853	0.1275	0.0469	0.3415	0.0431	0.0231	0.0883	0.2705	0.2284	0.3092	0.0085	0.0015	0.0364
0.8046	0.5656	0.9472	0.5505	0.315	0.6853	0.1275	0.0469	0.3414	0.0431	0.0231	0.0883	0.2705	0.2285	0.3092	0.0085	0.0015	0.0364
0.8047	0.5656	0.9472	0.5505	0.315	0.6853	0.1275	0.0469	0.3414	0.0431	0.0231	0.0882	0.2705	0.2285	0.3092	0.0085	0.0015	0.0364
0.8047	0.5657	0.9472	0.5505	0.3151	0.6853	0.1275	0.0469	0.3414	0.0431	0.0231	0.0882	0.2705	0.2285	0.3092	0.0085	0.0015	0.0364
0.8047	0.5657	0.9472	0.5505	0.3151	0.6853	0.1274	0.0469	0.3413	0.0431	0.0231	0.0882	0.2705	0.2285	0.3092	0.0085	0.0015	0.0364
0.8047	0.5657	0.9472	0.5506	0.3151	0.6853	0.1274	0.0469	0.3413	0.0431	0.0231	0.0882	0.2705	0.2286	0.3092	0.0085	0.0015	0.0364
0.8047	0.5658	0.9472	0.5506	0.3151	0.6853	0.1274	0.0468	0.3413	0.0431	0.0231	0.0882	0.2705	0.2286	0.3092	0.0085	0.0015	0.0363
0.8047	0.5658	0.9472	0.5506	0.3152	0.6853	0.1274	0.0468	0.3413	0.0431	0.0231	0.0882	0.2705	0.2286	0.3092	0.0085	0.0015	0.0363
0.8048	0.5659	0.9472	0.5506	0.3152	0.6853	0.1274	0.0468	0.3412	0.0431	0.0231	0.0882	0.2705	0.2286	0.3092	0.0085	0.0015	0.0363
0.8048	0.5659	0.9473	0.5506	0.3152	0.6854	0.1274	0.0468	0.3412	0.0431	0.0231	0.0882	0.2705	0.2287	0.3092	0.0085	0.0015	0.0363
0.8048	0.5659	0.9473	0.5507	0.3153	0.6854	0.1274	0.0468	0.3412	0.043	0.0231	0.0882	0.2705	0.2287	0.3092	0.0085	0.0015	0.0363
0.8048	0.566	0.9473	0.5507	0.3153	0.6854	0.1273	0.0468	0.3411	0.043	0.0231	0.0882	0.2705	0.2287	0.3092	0.0085	0.0015	0.0363
0.8048	0.566	0.9473	0.5507	0.3153	0.6854	0.1273	0.0468	0.3411	0.043	0.0231	0.0881	0.2705	0.2288	0.3092	0.0085	0.0015	0.0363
0.8049	0.5661	0.9473	0.5507	0.3153	0.6854	0.1273	0.0468	0.3411	0.043	0.0231	0.0881	0.2705	0.2288	0.3092	0.0085	0.0015	0.0363
0.8049	0.5661	0.9473	0.5507	0.3154	0.6854	0.1273	0.0468	0.3411	0.043	0.0231	0.0881	0.2705	0.2288	0.3092	0.0085	0.0015	0.0363
0.8049	0.5662	0.9473	0.5508	0.3154	0.6854	0.1273	0.0468	0.341	0.043	0.0231	0.0881	0.2705	0.2288	0.3092	0.0085	0.0015	0.0363
0.8049	0.5662	0.9473	0.5508	0.3154	0.6854	0.1273	0.0468	0.341	0.043	0.0231	0.0881	0.2705	0.2289	0.3092	0.0085	0.0015	0.0363
0.8049	0.5662	0.9473	0.5508	0.3155	0.6854	0.1273	0.0468	0.341	0.043	0.0231	0.0881	0.2705	0.2289	0.3092	0.0085	0.0015	0.0362
0.805	0.5663	0.9473	0.5508	0.3155	0.6854	0.1272	0.0468	0.3409	0.043	0.0231	0.0881	0.2705	0.2289	0.3092	0.0085	0.0015	0.0362
0.805	0.5663	0.9473	0.5508	0.3155	0.6854	0.1272	0.0468	0.3409	0.043	0.0231	0.0881	0.2705	0.2289	0.3092	0.0085	0.0015	0.0362
0.805	0.5664	0.9473	0.5509	0.3155	0.6854	0.1272	0.0468	0.3409	0.043	0.0231	0.0881	0.2705	0.229	0.3092	0.0085	0.0015	0.0362
0.805	0.5664	0.9473	0.5509	0.3156	0.6854	0.1272	0.0468	0.3408	0.043	0.0231	0.0881	0.2705	0.229	0.3092	0.0085	0.0015	0.0362
0.805	0.5665	0.9473	0.5509	0.3156	0.6854	0.1272	0.0468	0.3408	0.043	0.0231	0.0881	0.2705	0.229	0.3092	0.0085	0.0015	0.0362
0.8051	0.5665	0.9473	0.5509	0.3156	0.6854	0.1272	0.0468	0.3408	0.043	0.0231	0.088	0.2705	0.229	0.3092	0.0085	0.0015	0.0362
0.8051	0.5665	0.9473	0.5509	0.3157	0.6854	0.1272	0.0468	0.3408	0.043	0.0231	0.088	0.2705	0.2291	0.3092	0.0085	0.0015	0.0362
0.8051	0.5666	0.9473	0.551	0.3157	0.6854	0.1271	0.0468	0.3407	0.043	0.0231	0.088	0.2705	0.2291	0.3092	0.0085	0.0015	0.0362
0.8051	0.5666	0.9473	0.551	0.3157	0.6854	0.1271	0.0468	0.3407	0.043	0.0231	0.088	0.2705	0.2291	0.3092	0.0085	0.0015	0.0362
0.8051	0.5667	0.9474	0.551	0.3157	0.6854	0.1271	0.0468	0.3407	0.043	0.0231	0.088	0.2705	0.2291	0.3092	0.0085	0.0015	0.0362
0.8052	0.5667	0.9474	0.551	0.3158	0.6854	0.1271	0.0468	0.3406	0.043	0.0231	0.088	0.2705	0.2292	0.3092	0.0085	0.0015	0.0362
0.8052	0.5667	0.9474	0.551	0.3158	0.6855	0.1271	0.0468	0.3406	0.043	0.0231	0.088	0.2705	0.2292	0.3092	0.0084	0.0015	0.0361
0.8052	0.5668	0.9474	0.551	0.3158	0.6855	0.1271	0.0468	0.3406	0.043	0.0231	0.088	0.2705	0.2292	0.3092	0.0084	0.0015	0.0361
0.8052	0.5668	0.9474	0.5511	0.3159	0.6855	0.127	0.0468	0.3405	0.043	0.0231	0.088	0.2705	0.2292	0.3092	0.0084	0.0015	0.0361
0.8052	0.5669	0.9474	0.5511	0.3159	0.6855	0.127	0.0468	0.3405	0.043	0.0231	0.088	0.2705	0.2293	0.3092	0.0084	0.0015	0.0361
0.8052	0.5669	0.9474	0.5511	0.3159	0.6855	0.127	0.0468	0.3405	0.043	0.0231	0.088	0.2705	0.2293	0.3092	0.0084	0.0015	0.0361
0.8053	0.567	0.9474	0.5511	0.3159	0.6855	0.127	0.0468	0.3405	0.043	0.0231	0.0879	0.2705	0.2293	0.3092	0.0084	0.0015	0.0361
0.8053	0.567	0.9474	0.5511	0.316	0.6855	0.127	0.0468	0.3404	0.043	0.0231	0.0879	0.2705	0.2294	0.3091	0.0084	0.0015	0.0361
0.8053	0.567	0.9474	0.5512	0.316	0.6855	0.127	0.0468	0.3404	0.043	0.0231	0.0879	0.2705	0.2294	0.3091	0.0084	0.0015	0.0361
0.8053	0.5671	0.9474	0.5512	0.316	0.6855	0.127	0.0468	0.3404	0.043	0.0231	0.0879	0.2705	0.2294	0.3091	0.0084	0.0015	0.0361
0.8053	0.5671	0.9474	0.5512	0.3161	0.6855	0.1269	0.0468	0.3403	0.043	0.0231	0.0879	0.2705	0.2294	0.3091	0.0084	0.0015	0.0361
0.8054	0.5672	0.9474	0.5512	0.3161	0.6855	0.1269	0.0468	0.3403	0.0429	0.0231	0.0879	0.2705	0.2295	0.3091	0.0084	0.0015	0.0361
0.8054	0.5672	0.9474	0.5512	0.3161	0.6855	0.1269	0.0468	0.3403	0.0429	0.0231	0.0879	0.2705	0.2295	0.3091	0.0084	0.0015	0.0361
0.8054	0.5673	0.9474	0.5513	0.3161	0.6855	0.1269	0.0468	0.3403	0.0429	0.0231	0.0879	0.2705	0.2295	0.3091	0.0084	0.0015	0.036
0.8054	0.5673	0.9474	0.5513	0.3162	0.6855	0.1269	0.0468	0.3402	0.0429	0.0231	0.0879	0.2705	0.2295	0.3091	0.0084	0.0015	0.036
0.8054	0.5673	0.9474	0.5513	0.3162	0.6855	0.1269	0.0468	0.3402	0.0429	0.0231	0.0879	0.2705	0.2296	0.3091	0.0084	0.0015	0.036
0.8055	0.5674	0.9474	0.5513	0.3162	0.6855	0.1269	0.0468	0.3402	0.0429	0.0231	0.0879	0.2705	0.2296	0.3091	0.0084	0.0015	0.036
0.8055	0.5674	0.9475	0.5513	0.3163	0.6855	0.1268	0.0468	0.3401	0.0429	0.0231	0.0878	0.2705	0.2296	0.3091	0.0084	0.0015	0.036
0.8055	0.5675	0.9475	0.5514	0.3163	0.6855	0.1268	0.0468	0.3401	0.0429	0.0231	0.0878	0.2705	0.2296	0.3091	0.0084	0.0015	0.036
0.8055	0.5675	0.9475	0.5514	0.3163	0.6855	0.1268	0.0468	0.3401	0.0429	0.0231	0.0878	0.2705	0.2297	0.3091	0.0084	0.0015	0.036
0.8055	0.5675	0.9475	0.5514	0.3163	0.6855	0.1268	0.0468	0.34	0.0429	0.0231	0.0878	0.2705	0.2297	0.3091	0.0084	0.0015	0.036
0.8056	0.5676	0.9475	0.5514	0.3164	0.6856	0.1268	0.0468	0.34	0.0429	0.0231	0.0878	0.2705	0.2297	0.3091	0.0084	0.0015	0.036
0.8056	0.5676	0.9475	0.5514	0.3164	0.6856	0.1268	0.0468	0.34	0.0429	0.0231	0.0878	0.2705	0.2297	0.3091	0.0084	0.0015	0.036
0.8056	0.5677	0.9475	0.5515	0.3164	0.6856	0.1268	0.0467	0.34	0.0429	0.0231	0.0878	0.2705	0.2298	0.3091	0.0084	0.0015	0.036
0.8056	0.5677	0.9475	0.5515	0.3165	0.6856	0.1267	0.0467	0.3399	0.0429	0.0231	0.0878	0.2705	0.2298	0.3091	0.0084	0.0015	0.0359
0.8056	0.5678	0.9475	0.5515	0.3165	0.6856	0.1267	0.0467	0.3399	0.0429	0.0231	0.0878	0.2705	0.2298	0.3091	0.0084	0.0015	0.0359
0.8056	0.5678	0.9475	0.5515	0.3165	0.6856	0.1267	0.0467	0.3399	0.0429	0.0231	0.0878	0.2705	0.2298	0.3091	0.0084	0.0015	0.0359
0.8057	0.5678	0.9475	0.5515	0.3165	0.6856	0.1267	0.0467	0.3398	0.0429	0.0231	0.0878	0.2705	0.2299	0.3091	0.0084	0.0015	0.0359
0.8057	0.5679	0.9475	0.5515	0.3166	0.6856	0.1267	0.0467	0.3398	0.0429	0.0231	0.0877	0.2705	0.2299	0.3091	0.0084	0.0015	0.0359
0.8057	0.5679	0.9475	0.5516	0.3166	0.6856	0.1267	0.0467	0.3398	0.0429	0.0231	0.0877	0.2705	0.2299	0.3091	0.0084	0.0015	0.0359
0.8057	0.568	0.9475	0.5516	0.3166	0.6856	0.1267	0.0467	0.3397	0.0429	0.0231	0.0877	0.2705	0.2299	0.3091	0.0084	0.0015	0.0359
0.8057	0.568	0.9475	0.5516	0.3167	0.6856	0.1266	0.0467	0.3397	0.0429	0.0231	0.0877	0.2705	0.23	0.3091	0.0084	0.0015	0.0359
0.8058	0.5681	0.9475	0.5516	0.3167	0.6856	0.1266	0.0467	0.3397	0.0429	0.0231	0.0877	0.2705	0.23	0.3091	0.0084	0.0015	0.0359
0.8058	0.5681	0.9475	0.5516	0.3167	0.6856	0.1266	0.0467	0.3397	0.0429	0.0231	0.0877	0.2705	0.23	0.3091	0.0084	0.0015	0.0359
0.8058	0.5681	0.9475	0.5517	0.3167	0.6856	0.1266	0.0467	0.3396	0.0429	0.0231	0.0877	0.2705	0.2301	0.3091	0.0084	0.0015	0.0359
0.8058	0.5682	0.9476	0.5517	0.3168	0.6856	0.1266	0.0467	0.3396	0.0429	0.0231	0.0877	0.2705	0.2301	0.3091	0.0084	0.0015	0.0359
0.8058	0.5682	0.9476	0.5517	0.3168	0.6856	0.1266	0.0467	0.3396	0.0429	0.0231	0.0877	0.2705	0.2301	0.3091	0.0084	0.0015	0.0358
0.8059	0.5683	0.9476	0.5517	0.3168	0.6856	0.1266	0.0467	0.3395	0.0429	0.0231	0.0877	0.2705	0.2301	0.3091	0.0084	0.0015	0.0358
0.8059	0.5683	0.9476	0.5517	0.3168	0.6856	0.1265	0.0467	0.3395	0.0429	0.0231	0.0877	0.2705	0.2302	0.3091	0.0084	0.0015	0.0358
0.8059	0.5683	0.9476	0.5518	0.3169	0.6856	0.1265	0.0467	0.3395	0.0429	0.0231	0.0876	0.2705	0.2302	0.3091	0.0084	0.0015	0.0358
0.8059	0.5684	0.9476	0.5518	0.3169	0.6856	0.1265	0.0467	0.3394	0.0429	0.0231	0.0876	0.2705	0.2302	0.3091	0.0084	0.0015	0.0358
0.8059	0.5684	0.9476	0.5518	0.3169	0.6857	0.1265	0.0467	0.3394	0.0428	0.0231	0.0876	0.2705	0.2302	0.3091	0.0084	0.0015	0.0358
0.806	0.5685	0.9476	0.5518	0.317	0.6857	0.1265	0.0467	0.3394	0.0428	0.0231	0.0876	0.2705	0.2303	0.3091	0.0084	0.0015	0.0358
0.806	0.5685	0.9476	0.5518	0.317	0.6857	0.1265	0.0467	0.3394	0.0428	0.0231	0.0876	0.2705	0.2303	0.3091	0.0084	0.0015	0.0358
0.806	0.5686	0.9476	0.5519	0.317	0.6857	0.1265	0.0467	0.3393	0.0428	0.0231	0.0876	0.2705	0.2303	0.3091	0.0084	0.0015	0.0358
0.806	0.5686	0.9476	0.5519	0.317	0.6857	0.1264	0.0467	0.3393	0.0428	0.0231	0.0876	0.2705	0.2303	0.3091	0.0084	0.0015	0.0358
0.806	0.5686	0.9476	0.5519	0.3171	0.6857	0.1264	0.0467	0.3393	0.0428	0.0231	0.0876	0.2705	0.2304	0.3091	0.0084	0.0015	0.0358
0.806	0.5687	0.9476	0.5519	0.3171	0.6857	0.1264	0.0467	0.3392	0.0428	0.0231	0.0876	0.2705	0.2304	0.3091	0.0084	0.0015	0.0358
0.8061	0.5687	0.9476	0.5519	0.3171	0.6857	0.1264	0.0467	0.3392	0.0428	0.0231	0.0876	0.2705	0.2304	0.3091	0.0084	0.0015	0.0357
0.8061	0.5688	0.9476	0.552	0.3172	0.6857	0.1264	0.0467	0.3392	0.0428	0.0231	0.0876	0.2705	0.2304	0.3091	0.0084	0.0015	0.0357
0.8061	0.5688	0.9476	0.552	0.3172	0.6857	0.1264	0.0467	0.3392	0.0428	0.0231	0.0875	0.2705	0.2305	0.3091	0.0084	0.0015	0.0357
0.8061	0.5688	0.9476	0.552	0.3172	0.6857	0.1264	0.0467	0.3391	0.0428	0.0231	0.0875	0.2705	0.2305	0.3091	0.0084	0.0015	0.0357
0.8061	0.5689	0.9476	0.552	0.3172	0.6857	0.1263	0.0467	0.3391	0.0428	0.0231	0.0875	0.2705	0.2305	0.309	0.0084	0.0015	0.0357
0.8062	0.5689	0.9477	0.552	0.3173	0.6857	0.1263	0.0467	0.3391	0.0428	0.0231	0.0875	0.2705	0.2305	0.309	0.0084	0.0015	0.0357
0.8062	0.569	0.9477	0.5521	0.3173	0.6857	0.1263	0.0467	0.339	0.0428	0.0231	0.0875	0.2705	0.2306	0.309	0.0084	0.0015	0.0357
0.8062	0.569	0.9477	0.5521	0.3173	0.6857	0.1263	0.0467	0.339	0.0428	0.0231	0.0875	0.2705	0.2306	0.309	0.0084	0.0015	0.0357
0.8062	0.5691	0.9477	0.5521	0.3174	0.6857	0.1263	0.0467	0.339	0.0428	0.0231	0.0875	0.2705	0.2306	0.309	0.0084	0.0015	0.0357
0.8062	0.5691	0.9477	0.5521	0.3174	0.6857	0.1263	0.0467	0.3389	0.0428	0.0231	0.0875	0.2705	0.2306	0.309	0.0084	0.0015	0.0357
0.8063	0.5691	0.9477	0.5521	0.3174	0.6857	0.1263	0.0467	0.3389	0.0428	0.0231	0.0875	0.2705	0.2307	0.309	0.0084	0.0015	0.0357
0.8063	0.5692	0.9477	0.5521	0.3174	0.6857	0.1262	0.0467	0.3389	0.0428	0.0231	0.0875	0.2705	0.2307	0.309	0.0084	0.0015	0.0357
0.8063	0.5692	0.9477	0.5522	0.3175	0.6857	0.1262	0.0467	0.3389	0.0428	0.0231	0.0875	0.2705	0.2307	0.309	0.0084	0.0015	0.0356
0.8063	0.5693	0.9477	0.5522	0.3175	0.6858	0.1262	0.0467	0.3388	0.0428	0.0231	0.0874	0.2705	0.2307	0.309	0.0083	0.0015	0.0356
0.8063	0.5693	0.9477	0.5522	0.3175	0.6858	0.1262	0.0467	0.3388	0.0428	0.023	0.0874	0.2705	0.2308	0.309	0.0083	0.0015	0.0356
0.8064	0.5694	0.9477	0.5522	0.3176	0.6858	0.1262	0.0467	0.3388	0.0428	0.023	0.0874	0.2705	0.2308	0.309	0.0083	0.0015	0.0356
0.8064	0.5694	0.9477	0.5522	0.3176	0.6858	0.1262	0.0467	0.3387	0.0428	0.023	0.0874	0.2705	0.2308	0.309	0.0083	0.0015	0.0356
0.8064	0.5694	0.9477	0.5523	0.3176	0.6858	0.1262	0.0467	0.3387	0.0428	0.023	0.0874	0.2705	0.2309	0.309	0.0083	0.0015	0.0356
0.8064	0.5695	0.9477	0.5523	0.3176	0.6858	0.1261	0.0467	0.3387	0.0428	0.023	0.0874	0.2705	0.2309	0.309	0.0083	0.0015	0.0356
0.8064	0.5695	0.9477	0.5523	0.3177	0.6858	0.1261	0.0467	0.3386	0.0428	0.023	0.0874	0.2705	0.2309	0.309	0.0083	0.0015	0.0356
0.8064	0.5696	0.9477	0.5523	0.3177	0.6858	0.1261	0.0466	0.3386	0.0428	0.023	0.0874	0.2705	0.2309	0.309	0.0083	0.0015	0.0356
0.8065	0.5696	0.9477	0.5523	0.3177	0.6858	0.1261	0.0466	0.3386	0.0428	0.023	0.0874	0.2705	0.231	0.309	0.0083	0.0015	0.0356
0.8065	0.5696	0.9477	0.5524	0.3178	0.6858	0.1261	0.0466	0.3386	0.0428	0.023	0.0874	0.2705	0.231	0.309	0.0083	0.0015	0.0356
0.8065	0.5697	0.9478	0.5524	0.3178	0.6858	0.1261	0.0466	0.3385	0.0427	0.023	0.0873	0.2705	0.231	0.309	0.0083	0.0015	0.0356
0.8065	0.5697	0.9478	0.5524	0.3178	0.6858	0.1261	0.0466	0.3385	0.0427	0.023	0.0873	0.2705	0.231	0.309	0.0083	0.0015	0.0355
0.8065	0.5698	0.9478	0.5524	0.3178	0.6858	0.126	0.0466	0.3385	0.0427	0.023	0.0873	0.2705	0.2311	0.309	0.0083	0.0015	0.0355
0.8066	0.5698	0.9478	0.5524	0.3179	0.6858	0.126	0.0466	0.3384	0.0427	0.023	0.0873	0.2705	0.2311	0.309	0.0083	0.0015	0.0355
0.8066	0.5699	0.9478	0.5525	0.3179	0.6858	0.126	0.0466	0.3384	0.0427	0.023	0.0873	0.2705	0.2311	0.309	0.0083	0.0015	0.0355
0.8066	0.5699	0.9478	0.5525	0.3179	0.6858	0.126	0.0466	0.3384	0.0427	0.023	0.0873	0.2705	0.2311	0.309	0.0083	0.0015	0.0355
0.8066	0.5699	0.9478	0.5525	0.318	0.6858	0.126	0.0466	0.3383	0.0427	0.023	0.0873	0.2705	0.2312	0.309	0.0083	0.0015	0.0355
0.8066	0.57	0.9478	0.5525	0.318	0.6858	0.126	0.0466	0.3383	0.0427	0.023	0.0873	0.2705	0.2312	0.309	0.0083	0.0015	0.0355
0.8067	0.57	0.9478	0.5525	0.318	0.6858	0.126	0.0466	0.3383	0.0427	0.023	0.0873	0.2705	0.2312	0.309	0.0083	0.0015	0.0355
0.8067	0.5701	0.9478	0.5525	0.318	0.6858	0.1259	0.0466	0.3383	0.0427	0.023	0.0873	0.2705	0.2312	0.309	0.0083	0.0015	0.0355
0.8067	0.5701	0.9478	0.5526	0.3181	0.6858	0.1259	0.0466	0.3382	0.0427	0.023	0.0873	0.2705	0.2313	0.309	0.0083	0.0015	0.0355
0.8067	0.5702	0.9478	0.5526	0.3181	0.6859	0.1259	0.0466	0.3382	0.0427	0.023	0.0872	0.2705	0.2313	0.309	0.0083	0.0015	0.0355
0.8067	0.5702	0.9478	0.5526	0.3181	0.6859	0.1259	0.0466	0.3382	0.0427	0.023	0.0872	0.2705	0.2313	0.309	0.0083	0.0015	0.0354
0.8068	0.5702	0.9478	0.5526	0.3182	0.6859	0.1259	0.0466	0.3381	0.0427	0.023	0.0872	0.2705	0.2313	0.309	0.0083	0.0015	0.0354
0.8068	0.5703	0.9478	0.5526	0.3182	0.6859	0.1259	0.0466	0.3381	0.0427	0.023	0.0872	0.2705	0.2314	0.309	0.0083	0.0015	0.0354
0.8068	0.5703	0.9478	0.5527	0.3182	0.6859	0.1259	0.0466	0.3381	0.0427	0.023	0.0872	0.2705	0.2314	0.309	0.0083	0.0015	0.0354
0.8068	0.5704	0.9478	0.5527	0.3182	0.6859	0.1258	0.0466	0.338	0.0427	0.023	0.0872	0.2705	0.2314	0.309	0.0083	0.0015	0.0354
0.8068	0.5704	0.9478	0.5527	0.3183	0.6859	0.1258	0.0466	0.338	0.0427	0.023	0.0872	0.2705	0.2314	0.309	0.0083	0.0015	0.0354
0.8068	0.5704	0.9479	0.5527	0.3183	0.6859	0.1258	0.0466	0.338	0.0427	0.023	0.0872	0.2705	0.2315	0.309	0.0083	0.0015	0.0354
0.8069	0.5705	0.9479	0.5527	0.3183	0.6859	0.1258	0.0466	0.338	0.0427	0.023	0.0872	0.2705	0.2315	0.309	0.0083	0.0015	0.0354
0.8069	0.5705	0.9479	0.5528	0.3184	0.6859	0.1258	0.0466	0.3379	0.0427	0.023	0.0872	0.2705	0.2315	0.309	0.0083	0.0015	0.0354
0.8069	0.5706	0.9479	0.5528	0.3184	0.6859	0.1258	0.0466	0.3379	0.0427	0.023	0.0872	0.2705	0.2315	0.309	0.0083	0.0015	0.0354
0.8069	0.5706	0.9479	0.5528	0.3184	0.6859	0.1258	0.0466	0.3379	0.0427	0.023	0.0871	0.2705	0.2316	0.309	0.0083	0.0015	0.0354
0.8069	0.5707	0.9479	0.5528	0.3184	0.6859	0.1257	0.0466	0.3378	0.0427	0.023	0.0871	0.2705	0.2316	0.309	0.0083	0.0015	0.0354
0.807	0.5707	0.9479	0.5528	0.3185	0.6859	0.1257	0.0466	0.3378	0.0427	0.023	0.0871	0.2705	0.2316	0.309	0.0083	0.0015	0.0353
0.807	0.5707	0.9479	0.5529	0.3185	0.6859	0.1257	0.0466	0.3378	0.0427	0.023	0.0871	0.2705	0.2316	0.3089	0.0083	0.0015	0.0353
0.807	0.5708	0.9479	0.5529	0.3185	0.6859	0.1257	0.0466	0.3377	0.0427	0.023	0.0871	0.2705	0.2317	0.3089	0.0083	0.0015	0.0353
0.807	0.5708	0.9479	0.5529	0.3186	0.6859	0.1257	0.0466	0.3377	0.0427	0.023	0.0871	0.2705	0.2317	0.3089	0.0083	0.0015	0.0353
0.807	0.5709	0.9479	0.5529	0.3186	0.6859	0.1257	0.0466	0.3377	0.0427	0.023	0.0871	0.2705	0.2317	0.3089	0.0083	0.0015	0.0353
0.8071	0.5709	0.9479	0.5529	0.3186	0.6859	0.1257	0.0466	0.3377	0.0427	0.023	0.0871	0.2705	0.2318	0.3089	0.0083	0.0015	0.0353
0.8071	0.5709	0.9479	0.553	0.3186	0.6859	0.1256	0.0466	0.3376	0.0426	0.023	0.0871	0.2705	0.2318	0.3089	0.0083	0.0015	0.0353
0.8071	0.571	0.9479	0.553	0.3187	0.686	0.1256	0.0466	0.3376	0.0426	0.023	0.0871	0.2705	0.2318	0.3089	0.0083	0.0015	0.0353
0.8071	0.571	0.9479	0.553	0.3187	0.686	0.1256	0.0466	0.3376	0.0426	0.023	0.0871	0.2705	0.2318	0.3089	0.0083	0.0015	0.0353
0.8071	0.5711	0.9479	0.553	0.3187	0.686	0.1256	0.0466	0.3375	0.0426	0.023	0.087	0.2705	0.2319	0.3089	0.0083	0.0015	0.0353
0.8072	0.5711	0.9479	0.553	0.3188	0.686	0.1256	0.0466	0.3375	0.0426	0.023	0.087	0.2705	0.2319	0.3089	0.0083	0.0015	0.0353
0.8072	0.5712	0.9479	0.553	0.3188	0.686	0.1256	0.0466	0.3375	0.0426	0.023	0.087	0.2705	0.2319	0.3089	0.0083	0.0015	0.0353
0.8072	0.5712	0.948	0.5531	0.3188	0.686	0.1256	0.0466	0.3375	0.0426	0.023	0.087	0.2705	0.2319	0.3089	0.0083	0.0015	0.0352
0.8072	0.5712	0.948	0.5531	0.3188	0.686	0.1255	0.0466	0.3374	0.0426	0.023	0.087	0.2705	0.232	0.3089	0.0083	0.0015	0.0352
0.8072	0.5713	0.948	0.5531	0.3189	0.686	0.1255	0.0466	0.3374	0.0426	0.023	0.087	0.2705	0.232	0.3089	0.0083	0.0015	0.0352
0.8072	0.5713	0.948	0.5531	0.3189	0.686	0.1255	0.0466	0.3374	0.0426	0.023	0.087	0.2705	0.232	0.3089	0.0083	0.0015	0.0352
0.8073	0.5714	0.948	0.5531	0.3189	0.686	0.1255	0.0466	0.3373	0.0426	0.023	0.087	0.2705	0.232	0.3089	0.0083	0.0015	0.0352
0.8073	0.5714	0.948	0.5532	0.319	0.686	0.1255	0.0466	0.3373	0.0426	0.023	0.087	0.2705	0.2321	0.3089	0.0083	0.0015	0.0352
0.8073	0.5715	0.948	0.5532	0.319	0.686	0.1255	0.0466	0.3373	0.0426	0.023	0.087	0.2705	0.2321	0.3089	0.0083	0.0015	0.0352
0.8073	0.5715	0.948	0.5532	0.319	0.686	0.1255	0.0465	0.3372	0.0426	0.023	0.087	0.2705	0.2321	0.3089	0.0083	0.0015	0.0352
0.8073	0.5715	0.948	0.5532	0.319	0.686	0.1254	0.0465	0.3372	0.0426	0.023	0.0869	0.2705	0.2321	0.3089	0.0083	0.0015	0.0352
0.8074	0.5716	0.948	0.5532	0.3191	0.686	0.1254	0.0465	0.3372	0.0426	0.023	0.0869	0.2705	0.2322	0.3089	0.0083	0.0015	0.0352
0.8074	0.5716	0.948	0.5533	0.3191	0.686	0.1254	0.0465	0.3372	0.0426	0.023	0.0869	0.2705	0.2322	0.3089	0.0083	0.0015	0.0352
0.8074	0.5717	0.948	0.5533	0.3191	0.686	0.1254	0.0465	0.3371	0.0426	0.023	0.0869	0.2705	0.2322	0.3089	0.0083	0.0015	0.0352
0.8074	0.5717	0.948	0.5533	0.3192	0.686	0.1254	0.0465	0.3371	0.0426	0.023	0.0869	0.2705	0.2322	0.3089	0.0083	0.0015	0.0351
0.8074	0.5717	0.948	0.5533	0.3192	0.686	0.1254	0.0465	0.3371	0.0426	0.023	0.0869	0.2705	0.2323	0.3089	0.0083	0.0015	0.0351
0.8075	0.5718	0.948	0.5533	0.3192	0.686	0.1254	0.0465	0.337	0.0426	0.023	0.0869	0.2705	0.2323	0.3089	0.0083	0.0015	0.0351
0.8075	0.5718	0.948	0.5534	0.3192	0.6861	0.1253	0.0465	0.337	0.0426	0.023	0.0869	0.2705	0.2323	0.3089	0.0082	0.0015	0.0351
0.8075	0.5719	0.948	0.5534	0.3193	0.6861	0.1253	0.0465	0.337	0.0426	0.023	0.0869	0.2705	0.2323	0.3089	0.0082	0.0015	0.0351
0.8075	0.5719	0.948	0.5534	0.3193	0.6861	0.1253	0.0465	0.3369	0.0426	0.023	0.0869	0.2705	0.2324	0.3089	0.0082	0.0015	0.0351
0.8075	0.572	0.948	0.5534	0.3193	0.6861	0.1253	0.0465	0.3369	0.0426	0.023	0.0869	0.2705	0.2324	0.3089	0.0082	0.0015	0.0351
0.8075	0.572	0.9481	0.5534	0.3194	0.6861	0.1253	0.0465	0.3369	0.0426	0.023	0.0868	0.2705	0.2324	0.3089	0.0082	0.0015	0.0351
0.8076	0.572	0.9481	0.5534	0.3194	0.6861	0.1253	0.0465	0.3369	0.0426	0.023	0.0868	0.2705	0.2324	0.3089	0.0082	0.0015	0.0351
0.8076	0.5721	0.9481	0.5535	0.3194	0.6861	0.1253	0.0465	0.3368	0.0426	0.023	0.0868	0.2705	0.2325	0.3089	0.0082	0.0015	0.0351
0.8076	0.5721	0.9481	0.5535	0.3194	0.6861	0.1252	0.0465	0.3368	0.0426	0.023	0.0868	0.2705	0.2325	0.3089	0.0082	0.0015	0.0351
0.8076	0.5722	0.9481	0.5535	0.3195	0.6861	0.1252	0.0465	0.3368	0.0426	0.023	0.0868	0.2705	0.2325	0.3089	0.0082	0.0015	0.0351
0.8076	0.5722	0.9481	0.5535	0.3195	0.6861	0.1252	0.0465	0.3367	0.0425	0.023	0.0868	0.2705	0.2325	0.3089	0.0082	0.0015	0.035
0.8077	0.5722	0.9481	0.5535	0.3195	0.6861	0.1252	0.0465	0.3367	0.0425	0.023	0.0868	0.2705	0.2326	0.3089	0.0082	0.0015	0.035
0.8077	0.5723	0.9481	0.5536	0.3196	0.6861	0.1252	0.0465	0.3367	0.0425	0.023	0.0868	0.2705	0.2326	0.3089	0.0082	0.0015	0.035
0.8077	0.5723	0.9481	0.5536	0.3196	0.6861	0.1252	0.0465	0.3366	0.0425	0.023	0.0868	0.2705	0.2326	0.3089	0.0082	0.0015	0.035
0.8077	0.5724	0.9481	0.5536	0.3196	0.6861	0.1252	0.0465	0.3366	0.0425	0.023	0.0868	0.2705	0.2326	0.3089	0.0082	0.0015	0.035
0.8077	0.5724	0.9481	0.5536	0.3196	0.6861	0.1251	0.0465	0.3366	0.0425	0.023	0.0868	0.2705	0.2327	0.3089	0.0082	0.0015	0.035
0.8078	0.5725	0.9481	0.5536	0.3197	0.6861	0.1251	0.0465	0.3366	0.0425	0.023	0.0867	0.2705	0.2327	0.3088	0.0082	0.0015	0.035
0.8078	0.5725	0.9481	0.5537	0.3197	0.6861	0.1251	0.0465	0.3365	0.0425	0.023	0.0867	0.2705	0.2327	0.3088	0.0082	0.0015	0.035
0.8078	0.5725	0.9481	0.5537	0.3197	0.6861	0.1251	0.0465	0.3365	0.0425	0.023	0.0867	0.2705	0.2328	0.3088	0.0082	0.0015	0.035
0.8078	0.5726	0.9481	0.5537	0.3198	0.6861	0.1251	0.0465	0.3365	0.0425	0.023	0.0867	0.2705	0.2328	0.3088	0.0082	0.0015	0.035
0.8078	0.5726	0.9481	0.5537	0.3198	0.6861	0.1251	0.0465	0.3364	0.0425	0.023	0.0867	0.2705	0.2328	0.3088	0.0082	0.0015	0.035
0.8079	0.5727	0.9481	0.5537	0.3198	0.6862	0.1251	0.0465	0.3364	0.0425	0.023	0.0867	0.2705	0.2328	0.3088	0.0082	0.0015	0.035
0.8079	0.5727	0.9481	0.5538	0.3198	0.6862	0.125	0.0465	0.3364	0.0425	0.023	0.0867	0.2705	0.2329	0.3088	0.0082	0.0015	0.0349
0.8079	0.5728	0.9482	0.5538	0.3199	0.6862	0.125	0.0465	0.3363	0.0425	0.023	0.0867	0.2705	0.2329	0.3088	0.0082	0.0015	0.0349
0.8079	0.5728	0.9482	0.5538	0.3199	0.6862	0.125	0.0465	0.3363	0.0425	0.023	0.0867	0.2705	0.2329	0.3088	0.0082	0.0015	0.0349
0.8079	0.5728	0.9482	0.5538	0.3199	0.6862	0.125	0.0465	0.3363	0.0425	0.023	0.0867	0.2705	0.2329	0.3088	0.0082	0.0015	0.0349
0.8079	0.5729	0.9482	0.5538	0.32	0.6862	0.125	0.0465	0.3363	0.0425	0.023	0.0867	0.2705	0.233	0.3088	0.0082	0.0015	0.0349
0.808	0.5729	0.9482	0.5539	0.32	0.6862	0.125	0.0465	0.3362	0.0425	0.023	0.0866	0.2705	0.233	0.3088	0.0082	0.0015	0.0349
0.808	0.573	0.9482	0.5539	0.32	0.6862	0.125	0.0465	0.3362	0.0425	0.023	0.0866	0.2705	0.233	0.3088	0.0082	0.0015	0.0349
0.808	0.573	0.9482	0.5539	0.32	0.6862	0.1249	0.0465	0.3362	0.0425	0.023	0.0866	0.2705	0.233	0.3088	0.0082	0.0015	0.0349
0.808	0.573	0.9482	0.5539	0.3201	0.6862	0.1249	0.0465	0.3361	0.0425	0.023	0.0866	0.2705	0.2331	0.3088	0.0082	0.0015	0.0349
0.808	0.5731	0.9482	0.5539	0.3201	0.6862	0.1249	0.0465	0.3361	0.0425	0.023	0.0866	0.2705	0.2331	0.3088	0.0082	0.0015	0.0349
0.8081	0.5731	0.9482	0.5539	0.3201	0.6862	0.1249	0.0465	0.3361	0.0425	0.023	0.0866	0.2705	0.2331	0.3088	0.0082	0.0015	0.0349
0.8081	0.5732	0.9482	0.554	0.3202	0.6862	0.1249	0.0465	0.336	0.0425	0.023	0.0866	0.2705	0.2331	0.3088	0.0082	0.0015	0.0349
0.8081	0.5732	0.9482	0.554	0.3202	0.6862	0.1249	0.0465	0.336	0.0425	0.023	0.0866	0.2705	0.2332	0.3088	0.0082	0.0015	0.0348
0.8081	0.5733	0.9482	0.554	0.3202	0.6862	0.1249	0.0465	0.336	0.0425	0.023	0.0866	0.2705	0.2332	0.3088	0.0082	0.0015	0.0348
0.8081	0.5733	0.9482	0.554	0.3202	0.6862	0.1249	0.0465	0.336	0.0425	0.023	0.0866	0.2705	0.2332	0.3088	0.0082	0.0015	0.0348
0.8082	0.5733	0.9482	0.554	0.3203	0.6862	0.1248	0.0465	0.3359	0.0425	0.023	0.0866	0.2705	0.2332	0.3088	0.0082	0.0015	0.0348
0.8082	0.5734	0.9482	0.5541	0.3203	0.6862	0.1248	0.0465	0.3359	0.0425	0.023	0.0865	0.2705	0.2333	0.3088	0.0082	0.0015	0.0348
0.8082	0.5734	0.9482	0.5541	0.3203	0.6862	0.1248	0.0464	0.3359	0.0425	0.023	0.0865	0.2705	0.2333	0.3088	0.0082	0.0015	0.0348
0.8082	0.5735	0.9482	0.5541	0.3204	0.6862	0.1248	0.0464	0.3358	0.0424	0.023	0.0865	0.2705	0.2333	0.3088	0.0082	0.0015	0.0348
0.8082	0.5735	0.9483	0.5541	0.3204	0.6862	0.1248	0.0464	0.3358	0.0424	0.023	0.0865	0.2705	0.2333	0.3088	0.0082	0.0015	0.0348
0.8082	0.5735	0.9483	0.5541	0.3204	0.6863	0.1248	0.0464	0.3358	0.0424	0.023	0.0865	0.2705	0.2334	0.3088	0.0082	0.0015	0.0348
0.8083	0.5736	0.9483	0.5542	0.3204	0.6863	0.1248	0.0464	0.3357	0.0424	0.023	0.0865	0.2705	0.2334	0.3088	0.0082	0.0015	0.0348
0.8083	0.5736	0.9483	0.5542	0.3205	0.6863	0.1247	0.0464	0.3357	0.0424	0.023	0.0865	0.2705	0.2334	0.3088	0.0082	0.0015	0.0348
0.8083	0.5737	0.9483	0.5542	0.3205	0.6863	0.1247	0.0464	0.3357	0.0424	0.023	0.0865	0.2705	0.2334	0.3088	0.0082	0.0015	0.0348
0.8083	0.5737	0.9483	0.5542	0.3205	0.6863	0.1247	0.0464	0.3357	0.0424	0.023	0.0865	0.2705	0.2335	0.3088	0.0082	0.0015	0.0347
0.8083	0.5738	0.9483	0.5542	0.3206	0.6863	0.1247	0.0464	0.3356	0.0424	0.023	0.0865	0.2705	0.2335	0.3088	0.0082	0.0015	0.0347
0.8084	0.5738	0.9483	0.5543	0.3206	0.6863	0.1247	0.0464	0.3356	0.0424	0.023	0.0865	0.2705	0.2335	0.3088	0.0082	0.0015	0.0347
0.8084	0.5738	0.9483	0.5543	0.3206	0.6863	0.1247	0.0464	0.3356	0.0424	0.023	0.0864	0.2705	0.2335	0.3088	0.0082	0.0015	0.0347
0.8084	0.5739	0.9483	0.5543	0.3206	0.6863	0.1247	0.0464	0.3355	0.0424	0.023	0.0864	0.2705	0.2336	0.3088	0.0082	0.0015	0.0347
0.8084	0.5739	0.9483	0.5543	0.3207	0.6863	0.1246	0.0464	0.3355	0.0424	0.023	0.0864	0.2705	0.2336	0.3088	0.0082	0.0015	0.0347
0.8084	0.574	0.9483	0.5543	0.3207	0.6863	0.1246	0.0464	0.3355	0.0424	0.023	0.0864	0.2705	0.2336	0.3088	0.0082	0.0015	0.0347
0.8085	0.574	0.9483	0.5543	0.3207	0.6863	0.1246	0.0464	0.3354	0.0424	0.023	0.0864	0.2705	0.2336	0.3088	0.0082	0.0015	0.0347
0.8085	0.574	0.9483	0.5544	0.3208	0.6863	0.1246	0.0464	0.3354	0.0424	0.023	0.0864	0.2705	0.2337	0.3088	0.0082	0.0015	0.0347
0.8085	0.5741	0.9483	0.5544	0.3208	0.6863	0.1246	0.0464	0.3354	0.0424	0.023	0.0864	0.2705	0.2337	0.3088	0.0082	0.0015	0.0347
0.8085	0.5741	0.9483	0.5544	0.3208	0.6863	0.1246	0.0464	0.3354	0.0424	0.023	0.0864	0.2705	0.2337	0.3087	0.0082	0.0015	0.0347
0.8085	0.5742	0.9483	0.5544	0.3208	0.6863	0.1246	0.0464	0.3353	0.0424	0.023	0.0864	0.2705	0.2337	0.3087	0.0082	0.0015	0.0347
0.8085	0.5742	0.9483	0.5544	0.3209	0.6863	0.1245	0.0464	0.3353	0.0424	0.023	0.0864	0.2705	0.2338	0.3087	0.0082	0.0015	0.0346
0.8086	0.5743	0.9484	0.5545	0.3209	0.6863	0.1245	0.0464	0.3353	0.0424	0.023	0.0864	0.2705	0.2338	0.3087	0.0082	0.0015	0.0346
0.8086	0.5743	0.9484	0.5545	0.3209	0.6863	0.1245	0.0464	0.3352	0.0424	0.023	0.0863	0.2705	0.2338	0.3087	0.0082	0.0015	0.0346
0.8086	0.5743	0.9484	0.5545	0.321	0.6863	0.1245	0.0464	0.3352	0.0424	0.023	0.0863	0.2705	0.2338	0.3087	0.0082	0.0015	0.0346
0.8086	0.5744	0.9484	0.5545	0.321	0.6864	0.1245	0.0464	0.3352	0.0424	0.023	0.0863	0.2705	0.2339	0.3087	0.0082	0.0015	0.0346
0.8086	0.5744	0.9484	0.5545	0.321	0.6864	0.1245	0.0464	0.3351	0.0424	0.023	0.0863	0.2705	0.2339	0.3087	0.0082	0.0015	0.0346
0.8087	0.5745	0.9484	0.5546	0.321	0.6864	0.1245	0.0464	0.3351	0.0424	0.023	0.0863	0.2705	0.2339	0.3087	0.0081	0.0015	0.0346
0.8087	0.5745	0.9484	0.5546	0.3211	0.6864	0.1244	0.0464	0.3351	0.0424	0.023	0.0863	0.2705	0.234	0.3087	0.0081	0.0015	0.0346
0.8087	0.5746	0.9484	0.5546	0.3211	0.6864	0.1244	0.0464	0.3351	0.0424	0.023	0.0863	0.2705	0.234	0.3087	0.0081	0.0015	0.0346
0.8087	0.5746	0.9484	0.5546	0.3211	0.6864	0.1244	0.0464	0.335	0.0424	0.023	0.0863	0.2705	0.234	0.3087	0.0081	0.0015	0.0346
0.8087	0.5746	0.9484	0.5546	0.3212	0.6864	0.1244	0.0464	0.335	0.0424	0.023	0.0863	0.2705	0.234	0.3087	0.0081	0.0015	0.0346
0.8088	0.5747	0.9484	0.5547	0.3212	0.6864	0.1244	0.0464	0.335	0.0424	0.023	0.0863	0.2705	0.2341	0.3087	0.0081	0.0015	0.0346
0.8088	0.5747	0.9484	0.5547	0.3212	0.6864	0.1244	0.0464	0.3349	0.0423	0.023	0.0863	0.2705	0.2341	0.3087	0.0081	0.0015	0.0346
0.8088	0.5748	0.9484	0.5547	0.3212	0.6864	0.1244	0.0464	0.3349	0.0423	0.023	0.0862	0.2705	0.2341	0.3087	0.0081	0.0015	0.0345
0.8088	0.5748	0.9484	0.5547	0.3213	0.6864	0.1243	0.0464	0.3349	0.0423	0.023	0.0862	0.2705	0.2341	0.3087	0.0081	0.0015	0.0345
0.8088	0.5748	0.9484	0.5547	0.3213	0.6864	0.1243	0.0464	0.3348	0.0423	0.023	0.0862	0.2705	0.2342	0.3087	0.0081	0.0015	0.0345
0.8089	0.5749	0.9484	0.5547	0.3213	0.6864	0.1243	0.0464	0.3348	0.0423	0.023	0.0862	0.2705	0.2342	0.3087	0.0081	0.0015	0.0345
0.8089	0.5749	0.9484	0.5548	0.3214	0.6864	0.1243	0.0464	0.3348	0.0423	0.023	0.0862	0.2705	0.2342	0.3087	0.0081	0.0015	0.0345
0.8089	0.575	0.9484	0.5548	0.3214	0.6864	0.1243	0.0464	0.3348	0.0423	0.023	0.0862	0.2705	0.2342	0.3087	0.0081	0.0015	0.0345
0.8089	0.575	0.9484	0.5548	0.3214	0.6864	0.1243	0.0464	0.3347	0.0423	0.023	0.0862	0.2705	0.2343	0.3087	0.0081	0.0015	0.0345
0.8089	0.5751	0.9485	0.5548	0.3214	0.6864	0.1243	0.0464	0.3347	0.0423	0.023	0.0862	0.2705	0.2343	0.3087	0.0081	0.0015	0.0345
0.8089	0.5751	0.9485	0.5548	0.3215	0.6864	0.1242	0.0464	0.3347	0.0423	0.023	0.0862	0.2705	0.2343	0.3087	0.0081	0.0015	0.0345
0.809	0.5751	0.9485	0.5549	0.3215	0.6864	0.1242	0.0464	0.3346	0.0423	0.023	0.0862	0.2705	0.2343	0.3087	0.0081	0.0015	0.0345
0.809	0.5752	0.9485	0.5549	0.3215	0.6864	0.1242	0.0464	0.3346	0.0423	0.023	0.0862	0.2705	0.2344	0.3087	0.0081	0.0015	0.0345
0.809	0.5752	0.9485	0.5549	0.3216	0.6864	0.1242	0.0464	0.3346	0.0423	0.023	0.0861	0.2705	0.2344	0.3087	0.0081	0.0015	0.0345
0.809	0.5753	0.9485	0.5549	0.3216	0.6865	0.1242	0.0464	0.3345	0.0423	0.023	0.0861	0.2705	0.2344	0.3087	0.0081	0.0015	0.0344
0.809	0.5753	0.9485	0.5549	0.3216	0.6865	0.1242	0.0464	0.3345	0.0423	0.023	0.0861	0.2705	0.2344	0.3087	0.0081	0.0015	0.0344
0.8091	0.5753	0.9485	0.555	0.3216	0.6865	0.1242	0.0463	0.3345	0.0423	0.023	0.0861	0.2705	0.2345	0.3087	0.0081	0.0015	0.0344
0.8091	0.5754	0.9485	0.555	0.3217	0.6865	0.1241	0.0463	0.3345	0.0423	0.023	0.0861	0.2705	0.2345	0.3087	0.0081	0.0015	0.0344
0.8091	0.5754	0.9485	0.555	0.3217	0.6865	0.1241	0.0463	0.3344	0.0423	0.023	0.0861	0.2705	0.2345	0.3087	0.0081	0.0015	0.0344
0.8091	0.5755	0.9485	0.555	0.3217	0.6865	0.1241	0.0463	0.3344	0.0423	0.023	0.0861	0.2705	0.2345	0.3087	0.0081	0.0015	0.0344
0.8091	0.5755	0.9485	0.555	0.3218	0.6865	0.1241	0.0463	0.3344	0.0423	0.023	0.0861	0.2705	0.2346	0.3087	0.0081	0.0015	0.0344
0.8092	0.5756	0.9485	0.555	0.3218	0.6865	0.1241	0.0463	0.3343	0.0423	0.023	0.0861	0.2705	0.2346	0.3087	0.0081	0.0015	0.0344
0.8092	0.5756	0.9485	0.5551	0.3218	0.6865	0.1241	0.0463	0.3343	0.0423	0.023	0.0861	0.2705	0.2346	0.3087	0.0081	0.0015	0.0344
0.8092	0.5756	0.9485	0.5551	0.3218	0.6865	0.1241	0.0463	0.3343	0.0423	0.023	0.0861	0.2705	0.2346	0.3087	0.0081	0.0015	0.0344
0.8092	0.5757	0.9485	0.5551	0.3219	0.6865	0.124	0.0463	0.3342	0.0423	0.023	0.086	0.2705	0.2347	0.3087	0.0081	0.0015	0.0344
0.8092	0.5757	0.9485	0.5551	0.3219	0.6865	0.124	0.0463	0.3342	0.0423	0.023	0.086	0.2705	0.2347	0.3087	0.0081	0.0015	0.0344
0.8092	0.5758	0.9485	0.5551	0.3219	0.6865	0.124	0.0463	0.3342	0.0423	0.023	0.086	0.2705	0.2347	0.3086	0.0081	0.0015	0.0343
0.8093	0.5758	0.9486	0.5552	0.322	0.6865	0.124	0.0463	0.3342	0.0423	0.023	0.086	0.2705	0.2347	0.3086	0.0081	0.0015	0.0343
0.8093	0.5758	0.9486	0.5552	0.322	0.6865	0.124	0.0463	0.3341	0.0423	0.023	0.086	0.2705	0.2348	0.3086	0.0081	0.0015	0.0343
0.8093	0.5759	0.9486	0.5552	0.322	0.6865	0.124	0.0463	0.3341	0.0423	0.023	0.086	0.2705	0.2348	0.3086	0.0081	0.0015	0.0343
0.8093	0.5759	0.9486	0.5552	0.322	0.6865	0.124	0.0463	0.3341	0.0423	0.023	0.086	0.2705	0.2348	0.3086	0.0081	0.0015	0.0343
0.8093	0.576	0.9486	0.5552	0.3221	0.6865	0.1239	0.0463	0.334	0.0423	0.023	0.086	0.2705	0.2348	0.3086	0.0081	0.0015	0.0343
0.8094	0.576	0.9486	0.5553	0.3221	0.6865	0.1239	0.0463	0.334	0.0422	0.023	0.086	0.2705	0.2349	0.3086	0.0081	0.0015	0.0343
0.8094	0.5761	0.9486	0.5553	0.3221	0.6865	0.1239	0.0463	0.334	0.0422	0.023	0.086	0.2705	0.2349	0.3086	0.0081	0.0015	0.0343
0.8094	0.5761	0.9486	0.5553	0.3222	0.6866	0.1239	0.0463	0.3339	0.0422	0.023	0.086	0.2705	0.2349	0.3086	0.0081	0.0015	0.0343
0.8094	0.5761	0.9486	0.5553	0.3222	0.6866	0.1239	0.0463	0.3339	0.0422	0.023	0.0859	0.2705	0.2349	0.3086	0.0081	0.0015	0.0343
0.8094	0.5762	0.9486	0.5553	0.3222	0.6866	0.1239	0.0463	0.3339	0.0422	0.023	0.0859	0.2705	0.235	0.3086	0.0081	0.0015	0.0343
0.8095	0.5762	0.9486	0.5554	0.3222	0.6866	0.1239	0.0463	0.3339	0.0422	0.023	0.0859	0.2705	0.235	0.3086	0.0081	0.0015	0.0343
0.8095	0.5763	0.9486	0.5554	0.3223	0.6866	0.1239	0.0463	0.3338	0.0422	0.023	0.0859	0.2705	0.235	0.3086	0.0081	0.0015	0.0342
0.8095	0.5763	0.9486	0.5554	0.3223	0.6866	0.1238	0.0463	0.3338	0.0422	0.0229	0.0859	0.2705	0.235	0.3086	0.0081	0.0015	0.0342
0.8095	0.5764	0.9486	0.5554	0.3223	0.6866	0.1238	0.0463	0.3338	0.0422	0.0229	0.0859	0.2705	0.2351	0.3086	0.0081	0.0015	0.0342
0.8095	0.5764	0.9486	0.5554	0.3224	0.6866	0.1238	0.0463	0.3337	0.0422	0.0229	0.0859	0.2705	0.2351	0.3086	0.0081	0.0015	0.0342
0.8095	0.5764	0.9486	0.5554	0.3224	0.6866	0.1238	0.0463	0.3337	0.0422	0.0229	0.0859	0.2705	0.2351	0.3086	0.0081	0.0015	0.0342
0.8096	0.5765	0.9486	0.5555	0.3224	0.6866	0.1238	0.0463	0.3337	0.0422	0.0229	0.0859	0.2705	0.2351	0.3086	0.0081	0.0015	0.0342
0.8096	0.5765	0.9486	0.5555	0.3224	0.6866	0.1238	0.0463	0.3336	0.0422	0.0229	0.0859	0.2705	0.2352	0.3086	0.0081	0.0015	0.0342
0.8096	0.5766	0.9486	0.5555	0.3225	0.6866	0.1238	0.0463	0.3336	0.0422	0.0229	0.0859	0.2705	0.2352	0.3086	0.0081	0.0015	0.0342
0.8096	0.5766	0.9487	0.5555	0.3225	0.6866	0.1237	0.0463	0.3336	0.0422	0.0229	0.0858	0.2705	0.2352	0.3086	0.0081	0.0015	0.0342
0.8096	0.5766	0.9487	0.5555	0.3225	0.6866	0.1237	0.0463	0.3336	0.0422	0.0229	0.0858	0.2705	0.2352	0.3086	0.0081	0.0015	0.0342
0.8097	0.5767	0.9487	0.5556	0.3226	0.6866	0.1237	0.0463	0.3335	0.0422	0.0229	0.0858	0.2705	0.2353	0.3086	0.0081	0.0015	0.0342
0.8097	0.5767	0.9487	0.5556	0.3226	0.6866	0.1237	0.0463	0.3335	0.0422	0.0229	0.0858	0.2705	0.2353	0.3086	0.0081	0.0015	0.0342
0.8097	0.5768	0.9487	0.5556	0.3226	0.6866	0.1237	0.0463	0.3335	0.0422	0.0229	0.0858	0.2705	0.2353	0.3086	0.0081	0.0015	0.0341
0.8097	0.5768	0.9487	0.5556	0.3226	0.6866	0.1237	0.0463	0.3334	0.0422	0.0229	0.0858	0.2705	0.2353	0.3086	0.0081	0.0015	0.0341
0.8097	0.5769	0.9487	0.5556	0.3227	0.6866	0.1237	0.0463	0.3334	0.0422	0.0229	0.0858	0.2705	0.2354	0.3086	0.0081	0.0015	0.0341
0.8098	0.5769	0.9487	0.5557	0.3227	0.6866	0.1236	0.0463	0.3334	0.0422	0.0229	0.0858	0.2705	0.2354	0.3086	0.0081	0.0015	0.0341
0.8098	0.5769	0.9487	0.5557	0.3227	0.6866	0.1236	0.0463	0.3333	0.0422	0.0229	0.0858	0.2705	0.2354	0.3086	0.0081	0.0015	0.0341
0.8098	0.577	0.9487	0.5557	0.3228	0.6867	0.1236	0.0463	0.3333	0.0422	0.0229	0.0858	0.2705	0.2354	0.3086	0.0081	0.0015	0.0341
0.8098	0.577	0.9487	0.5557	0.3228	0.6867	0.1236	0.0463	0.3333	0.0422	0.0229	0.0858	0.2705	0.2355	0.3086	0.0081	0.0015	0.0341
0.8098	0.5771	0.9487	0.5557	0.3228	0.6867	0.1236	0.0463	0.3333	0.0422	0.0229	0.0857	0.2705	0.2355	0.3086	0.0081	0.0015	0.0341
0.8098	0.5771	0.9487	0.5557	0.3228	0.6867	0.1236	0.0463	0.3332	0.0422	0.0229	0.0857	0.2705	0.2355	0.3086	0.008	0.0015	0.0341
0.8099	0.5771	0.9487	0.5558	0.3229	0.6867	0.1236	0.0463	0.3332	0.0422	0.0229	0.0857	0.2705	0.2355	0.3086	0.008	0.0015	0.0341
0.8099	0.5772	0.9487	0.5558	0.3229	0.6867	0.1235	0.0463	0.3332	0.0422	0.0229	0.0857	0.2705	0.2355	0.3086	0.008	0.0015	0.0341
0.8099	0.5772	0.9487	0.5558	0.3229	0.6867	0.1235	0.0463	0.3331	0.0422	0.0229	0.0857	0.2705	0.2356	0.3086	0.008	0.0015	0.0341
0.8099	0.5773	0.9487	0.5558	0.323	0.6867	0.1235	0.0463	0.3331	0.0421	0.0229	0.0857	0.2705	0.2356	0.3086	0.008	0.0015	0.0341
0.8099	0.5773	0.9487	0.5558	0.323	0.6867	0.1235	0.0462	0.3331	0.0421	0.0229	0.0857	0.2705	0.2356	0.3086	0.008	0.0015	0.034
0.81	0.5774	0.9488	0.5559	0.323	0.6867	0.1235	0.0462	0.333	0.0421	0.0229	0.0857	0.2705	0.2356	0.3085	0.008	0.0015	0.034
0.81	0.5774	0.9488	0.5559	0.323	0.6867	0.1235	0.0462	0.333	0.0421	0.0229	0.0857	0.2705	0.2357	0.3085	0.008	0.0015	0.034
0.81	0.5774	0.9488	0.5559	0.3231	0.6867	0.1235	0.0462	0.333	0.0421	0.0229	0.0857	0.2705	0.2357	0.3085	0.008	0.0015	0.034
0.81	0.5775	0.9488	0.5559	0.3231	0.6867	0.1234	0.0462	0.3329	0.0421	0.0229	0.0857	0.2705	0.2357	0.3085	0.008	0.0015	0.034
0.81	0.5775	0.9488	0.5559	0.3231	0.6867	0.1234	0.0462	0.3329	0.0421	0.0229	0.0856	0.2705	0.2357	0.3085	0.008	0.0015	0.034
0.8101	0.5776	0.9488	0.556	0.3232	0.6867	0.1234	0.0462	0.3329	0.0421	0.0229	0.0856	0.2705	0.2357	0.3085	0.008	0.0015	0.034
0.8101	0.5776	0.9488	0.556	0.3232	0.6867	0.1234	0.0462	0.3329	0.0421	0.0229	0.0856	0.2705	0.2358	0.3085	0.008	0.0015	0.034
0.8101	0.5776	0.9488	0.556	0.3232	0.6867	0.1234	0.0462	0.3328	0.0421	0.0229	0.0856	0.2705	0.2358	0.3085	0.008	0.0015	0.034
0.8101	0.5777	0.9488	0.556	0.3232	0.6867	0.1234	0.0462	0.3328	0.0421	0.0229	0.0856	0.2705	0.2358	0.3085	0.008	0.0015	0.034
0.8101	0.5777	0.9488	0.556	0.3233	0.6867	0.1234	0.0462	0.3328	0.0421	0.0229	0.0856	0.2705	0.2358	0.3085	0.008	0.0015	0.034
0.8101	0.5778	0.9488	0.5561	0.3233	0.6867	0.1233	0.0462	0.3327	0.0421	0.0229	0.0856	0.2705	0.2359	0.3085	0.008	0.0015	0.034
0.8102	0.5778	0.9488	0.5561	0.3233	0.6868	0.1233	0.0462	0.3327	0.0421	0.0229	0.0856	0.2705	0.2359	0.3085	0.008	0.0015	0.0339
0.8102	0.5779	0.9488	0.5561	0.3234	0.6868	0.1233	0.0462	0.3327	0.0421	0.0229	0.0856	0.2705	0.2359	0.3085	0.008	0.0015	0.0339
0.8102	0.5779	0.9488	0.5561	0.3234	0.6868	0.1233	0.0462	0.3326	0.0421	0.0229	0.0856	0.2705	0.2359	0.3085	0.008	0.0015	0.0339
0.8102	0.5779	0.9488	0.5561	0.3234	0.6868	0.1233	0.0462	0.3326	0.0421	0.0229	0.0856	0.2705	0.2359	0.3085	0.008	0.0015	0.0339
0.8102	0.578	0.9488	0.5561	0.3235	0.6868	0.1233	0.0462	0.3326	0.0421	0.0229	0.0855	0.2705	0.236	0.3085	0.008	0.0015	0.0339
0.8103	0.578	0.9488	0.5562	0.3235	0.6868	0.1233	0.0462	0.3326	0.0421	0.0229	0.0855	0.2705	0.236	0.3085	0.008	0.0015	0.0339
0.8103	0.5781	0.9488	0.5562	0.3235	0.6868	0.1233	0.0462	0.3325	0.0421	0.0229	0.0855	0.2705	0.236	0.3085	0.008	0.0015	0.0339
0.8103	0.5781	0.9488	0.5562	0.3235	0.6868	0.1232	0.0462	0.3325	0.0421	0.0229	0.0855	0.2705	0.236	0.3085	0.008	0.0015	0.0339
0.8103	0.5781	0.9489	0.5562	0.3236	0.6868	0.1232	0.0462	0.3325	0.0421	0.0229	0.0855	0.2705	0.2361	0.3085	0.008	0.0015	0.0339
0.8103	0.5782	0.9489	0.5562	0.3236	0.6868	0.1232	0.0462	0.3324	0.0421	0.0229	0.0855	0.2705	0.2361	0.3085	0.008	0.0015	0.0339
0.8103	0.5782	0.9489	0.5563	0.3236	0.6868	0.1232	0.0462	0.3324	0.0421	0.0229	0.0855	0.2705	0.2361	0.3085	0.008	0.0015	0.0339
0.8104	0.5783	0.9489	0.5563	0.3237	0.6868	0.1232	0.0462	0.3324	0.0421	0.0229	0.0855	0.2705	0.2361	0.3085	0.008	0.0015	0.0339
0.8104	0.5783	0.9489	0.5563	0.3237	0.6868	0.1232	0.0462	0.3323	0.0421	0.0229	0.0855	0.2705	0.2362	0.3085	0.008	0.0015	0.0338
0.8104	0.5784	0.9489	0.5563	0.3237	0.6868	0.1232	0.0462	0.3323	0.0421	0.0229	0.0855	0.2705	0.2362	0.3085	0.008	0.0015	0.0338
0.8104	0.5784	0.9489	0.5563	0.3237	0.6868	0.1231	0.0462	0.3323	0.0421	0.0229	0.0855	0.2705	0.2362	0.3085	0.008	0.0015	0.0338
0.8104	0.5784	0.9489	0.5564	0.3238	0.6868	0.1231	0.0462	0.3323	0.0421	0.0229	0.0854	0.2705	0.2362	0.3085	0.008	0.0015	0.0338
0.8105	0.5785	0.9489	0.5564	0.3238	0.6868	0.1231	0.0462	0.3322	0.0421	0.0229	0.0854	0.2705	0.2362	0.3085	0.008	0.0015	0.0338
0.8105	0.5785	0.9489	0.5564	0.3238	0.6868	0.1231	0.0462	0.3322	0.0421	0.0229	0.0854	0.2705	0.2363	0.3085	0.008	0.0015	0.0338
0.8105	0.5786	0.9489	0.5564	0.3239	0.6868	0.1231	0.0462	0.3322	0.042	0.0229	0.0854	0.2705	0.2363	0.3085	0.008	0.0015	0.0338
0.8105	0.5786	0.9489	0.5564	0.3239	0.6868	0.1231	0.0462	0.3321	0.042	0.0229	0.0854	0.2705	0.2363	0.3085	0.008	0.0015	0.0338
0.8105	0.5786	0.9489	0.5564	0.3239	0.6868	0.1231	0.0462	0.3321	0.042	0.0229	0.0854	0.2705	0.2363	0.3085	0.008	0.0015	0.0338
0.8106	0.5787	0.9489	0.5565	0.3239	0.6869	0.123	0.0462	0.3321	0.042	0.0229	0.0854	0.2705	0.2364	0.3085	0.008	0.0015	0.0338
0.8106	0.5787	0.9489	0.5565	0.324	0.6869	0.123	0.0462	0.332	0.042	0.0229	0.0854	0.2705	0.2364	0.3085	0.008	0.0015	0.0338
0.8106	0.5788	0.9489	0.5565	0.324	0.6869	0.123	0.0462	0.332	0.042	0.0229	0.0854	0.2705	0.2364	0.3085	0.008	0.0015	0.0338
0.8106	0.5788	0.9489	0.5565	0.324	0.6869	0.123	0.0462	0.332	0.042	0.0229	0.0854	0.2705	0.2364	0.3085	0.008	0.0015	0.0338
0.8106	0.5789	0.9489	0.5565	0.3241	0.6869	0.123	0.0462	0.332	0.042	0.0229	0.0854	0.2705	0.2364	0.3084	0.008	0.0015	0.0337
0.8106	0.5789	0.949	0.5566	0.3241	0.6869	0.123	0.0462	0.3319	0.042	0.0229	0.0853	0.2705	0.2364	0.3084	0.008	0.0015	0.0337
0.8107	0.5789	0.949	0.5566	0.3241	0.6869	0.123	0.0462	0.3319	0.042	0.0229	0.0853	0.2705	0.2364	0.3084	0.008	0.0015	0.0337
0.8107	0.579	0.949	0.5566	0.3241	0.6869	0.1229	0.0462	0.3319	0.042	0.0229	0.0853	0.2705	0.2364	0.3084	0.008	0.0015	0.0337
0.8107	0.579	0.949	0.5566	0.3242	0.6869	0.1229	0.0462	0.3318	0.042	0.0229	0.0853	0.2705	0.2364	0.3084	0.008	0.0015	0.0337
0.8107	0.5791	0.949	0.5566	0.3242	0.6869	0.1229	0.0462	0.3318	0.042	0.0229	0.0853	0.2705	0.2364	0.3084	0.008	0.0015	0.0337
0.8107	0.5791	0.949	0.5567	0.3242	0.6869	0.1229	0.0462	0.3318	0.042	0.0229	0.0853	0.2705	0.2364	0.3084	0.008	0.0015	0.0337
0.8108	0.5791	0.949	0.5567	0.3243	0.6869	0.1229	0.0462	0.3317	0.042	0.0229	0.0853	0.2705	0.2364	0.3084	0.008	0.0015	0.0337
0.8108	0.5792	0.949	0.5567	0.3243	0.6869	0.1229	0.0462	0.3317	0.042	0.0229	0.0853	0.2705	0.2364	0.3084	0.008	0.0015	0.0337
0.8108	0.5792	0.949	0.5567	0.3243	0.6869	0.1229	0.0462	0.3317	0.042	0.0229	0.0853	0.2705	0.2364	0.3084	0.008	0.0015	0.0337
0.8108	0.5793	0.949	0.5567	0.3243	0.6869	0.1228	0.0461	0.3317	0.042	0.0229	0.0853	0.2705	0.2364	0.3084	0.008	0.0015	0.0337
0.8108	0.5793	0.949	0.5567	0.3244	0.6869	0.1228	0.0461	0.3316	0.042	0.0229	0.0853	0.2705	0.2364	0.3084	0.008	0.0015	0.0337
0.8109	0.5794	0.949	0.5568	0.3244	0.6869	0.1228	0.0461	0.3316	0.042	0.0229	0.0852	0.2705	0.2364	0.3084	0.008	0.0015	0.0336
0.8109	0.5794	0.949	0.5568	0.3244	0.6869	0.1228	0.0461	0.3316	0.042	0.0229	0.0852	0.2705	0.2364	0.3084	0.008	0.0015	0.0336
0.8109	0.5794	0.949	0.5568	0.3245	0.6869	0.1228	0.0461	0.3315	0.042	0.0229	0.0852	0.2705	0.2364	0.3084	0.008	0.0015	0.0336
0.8109	0.5795	0.949	0.5568	0.3245	0.6869	0.1228	0.0461	0.3315	0.042	0.0229	0.0852	0.2705	0.2364	0.3084	0.008	0.0015	0.0336
0.8109	0.5795	0.949	0.5568	0.3245	0.6869	0.1228	0.0461	0.3315	0.042	0.0229	0.0852	0.2705	0.2364	0.3084	0.008	0.0015	0.0336
0.8109	0.5796	0.949	0.5569	0.3245	0.687	0.1228	0.0461	0.3314	0.042	0.0229	0.0852	0.2705	0.2364	0.3084	0.008	0.0015	0.0336
0.811	0.5796	0.949	0.5569	0.3246	0.687	0.1227	0.0461	0.3314	0.042	0.0229	0.0852	0.2705	0.2364	0.3084	0.008	0.0015	0.0336
0.811	0.5796	0.949	0.5569	0.3246	0.687	0.1227	0.0461	0.3314	0.042	0.0229	0.0852	0.2705	0.2364	0.3084	0.008	0.0015	0.0336
0.811	0.5797	0.9491	0.5569	0.3246	0.687	0.1227	0.0461	0.3313	0.042	0.0229	0.0852	0.2705	0.2364	0.3084	0.008	0.0015	0.0336
0.811	0.5797	0.9491	0.5569	0.3247	0.687	0.1227	0.0461	0.3313	0.042	0.0229	0.0852	0.2705	0.2364	0.3084	0.008	0.0015	0.0336
0.811	0.5798	0.9491	0.557	0.3247	0.687	0.1227	0.0461	0.3313	0.042	0.0229	0.0852	0.2705	0.2364	0.3084	0.008	0.0015	0.0336
0.8111	0.5798	0.9491	0.557	0.3247	0.687	0.1227	0.0461	0.3313	0.042	0.0229	0.0851	0.2705	0.2364	0.3084	0.0079	0.0015	0.0336
0.8111	0.5799	0.9491	0.557	0.3247	0.687	0.1227	0.0461	0.3312	0.0419	0.0229	0.0851	0.2705	0.2364	0.3084	0.0079	0.0015	0.0336
0.8111	0.5799	0.9491	0.557	0.3248	0.687	0.1226	0.0461	0.3312	0.0419	0.0229	0.0851	0.2705	0.2364	0.3084	0.0079	0.0015	0.0335
0.8111	0.5799	0.9491	0.557	0.3248	0.687	0.1226	0.0461	0.3312	0.0419	0.0229	0.0851	0.2705	0.2364	0.3084	0.0079	0.0015	0.0335
0.8111	0.58	0.9491	0.5571	0.3248	0.687	0.1226	0.0461	0.3311	0.0419	0.0229	0.0851	0.2705	0.2364	0.3084	0.0079	0.0015	0.0335
0.8112	0.58	0.9491	0.5571	0.3249	0.687	0.1226	0.0461	0.3311	0.0419	0.0229	0.0851	0.2705	0.2364	0.3084	0.0079	0.0015	0.0335
0.8112	0.5801	0.9491	0.5571	0.3249	0.687	0.1226	0.0461	0.3311	0.0419	0.0229	0.0851	0.2705	0.2364	0.3084	0.0079	0.0015	0.0335
0.8112	0.5801	0.9491	0.5571	0.3249	0.687	0.1226	0.0461	0.331	0.0419	0.0229	0.0851	0.2705	0.2364	0.3084	0.0079	0.0015	0.0335
0.8112	0.5801	0.9491	0.5571	0.3249	0.687	0.1226	0.0461	0.331	0.0419	0.0229	0.0851	0.2705	0.2364	0.3084	0.0079	0.0015	0.0335
0.8112	0.5802	0.9491	0.5571	0.325	0.687	0.1225	0.0461	0.331	0.0419	0.0229	0.0851	0.2705	0.2364	0.3084	0.0079	0.0015	0.0335
0.8112	0.5802	0.9491	0.5572	0.325	0.687	0.1225	0.0461	0.331	0.0419	0.0229	0.0851	0.2705	0.2364	0.3084	0.0079	0.0015	0.0335
0.8113	0.5803	0.9491	0.5572	0.325	0.687	0.1225	0.0461	0.3309	0.0419	0.0229	0.085	0.2705	0.2364	0.3084	0.0079	0.0015	0.0335
0.8113	0.5803	0.9491	0.5572	0.3251	0.687	0.1225	0.0461	0.3309	0.0419	0.0229	0.085	0.2705	0.2364	0.3084	0.0079	0.0015	0.0335
0.8113	0.5804	0.9491	0.5572	0.3251	0.687	0.1225	0.0461	0.3309	0.0419	0.0229	0.085	0.2705	0.2364	0.3083	0.0079	0.0015	0.0335
0.8113	0.5804	0.9491	0.5572	0.3251	0.687	0.1225	0.0461	0.3308	0.0419	0.0229	0.085	0.2705	0.2364	0.3083	0.0079	0.0015	0.0334
0.8113	0.5804	0.9492	0.5573	0.3251	0.6871	0.1225	0.0461	0.3308	0.0419	0.0229	0.085	0.2705	0.2364	0.3083	0.0079	0.0015	0.0334
0.8114	0.5805	0.9492	0.5573	0.3252	0.6871	0.1224	0.0461	0.3308	0.0419	0.0229	0.085	0.2705	0.2364	0.3083	0.0079	0.0015	0.0334
0.8114	0.5805	0.9492	0.5573	0.3252	0.6871	0.1224	0.0461	0.3307	0.0419	0.0229	0.085	0.2705	0.2363	0.3083	0.0079	0.0015	0.0334
0.8114	0.5806	0.9492	0.5573	0.3252	0.6871	0.1224	0.0461	0.3307	0.0419	0.0229	0.085	0.2705	0.2363	0.3083	0.0079	0.0015	0.0334
0.8114	0.5806	0.9492	0.5573	0.3253	0.6871	0.1224	0.0461	0.3307	0.0419	0.0229	0.085	0.2705	0.2363	0.3083	0.0079	0.0015	0.0334
0.8114	0.5806	0.9492	0.5574	0.3253	0.6871	0.1224	0.0461	0.3307	0.0419	0.0229	0.085	0.2705	0.2363	0.3083	0.0079	0.0015	0.0334
0.8114	0.5807	0.9492	0.5574	0.3253	0.6871	0.1224	0.0461	0.3306	0.0419	0.0229	0.085	0.2705	0.2363	0.3083	0.0079	0.0015	0.0334
0.8115	0.5807	0.9492	0.5574	0.3254	0.6871	0.1224	0.0461	0.3306	0.0419	0.0229	0.085	0.2705	0.2363	0.3083	0.0079	0.0015	0.0334
0.8115	0.5808	0.9492	0.5574	0.3254	0.6871	0.1223	0.0461	0.3306	0.0419	0.0229	0.0849	0.2705	0.2363	0.3083	0.0079	0.0015	0.0334
0.8115	0.5808	0.9492	0.5574	0.3254	0.6871	0.1223	0.0461	0.3305	0.0419	0.0229	0.0849	0.2705	0.2363	0.3083	0.0079	0.0015	0.0334
0.8115	0.5809	0.9492	0.5574	0.3255	0.6871	0.1223	0.0461	0.3305	0.0419	0.0229	0.0849	0.2705	0.2363	0.3083	0.0079	0.0015	0.0334
0.8115	0.5809	0.9492	0.5575	0.3255	0.6871	0.1223	0.0461	0.3305	0.0419	0.0229	0.0849	0.2705	0.2363	0.3083	0.0079	0.0015	0.0334
0.8116	0.5809	0.9492	0.5575	0.3256	0.6871	0.1223	0.0461	0.3304	0.0419	0.0229	0.0849	0.2705	0.2363	0.3083	0.0079	0.0015	0.0333
0.8116	0.581	0.9492	0.5575	0.3256	0.6871	0.1223	0.0461	0.3304	0.0419	0.0229	0.0849	0.2705	0.2363	0.3083	0.0079	0.0015	0.0333
0.8116	0.581	0.9492	0.5575	0.3256	0.6871	0.1223	0.0461	0.3304	0.0419	0.0229	0.0849	0.2705	0.2363	0.3083	0.0079	0.0015	0.0333
0.8116	0.5811	0.9492	0.5575	0.3257	0.6871	0.1223	0.0461	0.3304	0.0419	0.0229	0.0849	0.2705	0.2363	0.3083	0.0079	0.0015	0.0333
0.8116	0.5811	0.9492	0.5576	0.3257	0.6871	0.1222	0.0461	0.3303	0.0419	0.0229	0.0849	0.2705	0.2363	0.3083	0.0079	0.0015	0.0333
0.8117	0.5811	0.9492	0.5576	0.3257	0.6871	0.1222	0.0461	0.3303	0.0418	0.0229	0.0849	0.2705	0.2363	0.3083	0.0079	0.0015	0.0333
0.8117	0.5812	0.9492	0.5576	0.3258	0.6871	0.1222	0.0461	0.3303	0.0418	0.0229	0.0849	0.2705	0.2363	0.3083	0.0079	0.0015	0.0333
0.8117	0.5812	0.9493	0.5576	0.3258	0.6871	0.1222	0.0461	0.3302	0.0418	0.0229	0.0848	0.2705	0.2363	0.3083	0.0079	0.0015	0.0333
0.8117	0.5813	0.9493	0.5576	0.3258	0.6872	0.1222	0.046	0.3302	0.0418	0.0229	0.0848	0.2705	0.2363	0.3083	0.0079	0.0015	0.0333
0.8117	0.5813	0.9493	0.5577	0.3259	0.6872	0.1222	0.046	0.3302	0.0418	0.0229	0.0848	0.2705	0.2363	0.3083	0.0079	0.0015	0.0333
0.8117	0.5814	0.9493	0.5577	0.3259	0.6872	0.1222	0.046	0.3301	0.0418	0.0229	0.0848	0.2704	0.2363	0.3083	0.0079	0.0015	0.0333
0.8118	0.5814	0.9493	0.5577	0.326	0.6872	0.1221	0.046	0.3301	0.0418	0.0229	0.0848	0.2704	0.2363	0.3083	0.0079	0.0015	0.0333
0.8118	0.5814	0.9493	0.5577	0.326	0.6872	0.1221	0.046	0.3301	0.0418	0.0229	0.0848	0.2704	0.2363	0.3083	0.0079	0.0015	0.0332
0.8118	0.5815	0.9493	0.5577	0.326	0.6872	0.1221	0.046	0.33	0.0418	0.0229	0.0848	0.2704	0.2363	0.3083	0.0079	0.0015	0.0332
0.8118	0.5815	0.9493	0.5577	0.3261	0.6872	0.1221	0.046	0.33	0.0418	0.0229	0.0848	0.2704	0.2363	0.3083	0.0079	0.0015	0.0332
0.8118	0.5816	0.9493	0.5578	0.3261	0.6872	0.1221	0.046	0.33	0.0418	0.0229	0.0848	0.2704	0.2363	0.3083	0.0079	0.0015	0.0332
0.8119	0.5816	0.9493	0.5578	0.3261	0.6872	0.1221	0.046	0.33	0.0418	0.0229	0.0848	0.2704	0.2363	0.3083	0.0079	0.0015	0.0332
0.8119	0.5816	0.9493	0.5578	0.3262	0.6872	0.1221	0.046	0.3299	0.0418	0.0229	0.0848	0.2704	0.2363	0.3083	0.0079	0.0015	0.0332
0.8119	0.5817	0.9493	0.5578	0.3262	0.6872	0.122	0.046	0.3299	0.0418	0.0229	0.0847	0.2704	0.2363	0.3083	0.0079	0.0015	0.0332
0.8119	0.5817	0.9493	0.5578	0.3263	0.6872	0.122	0.046	0.3299	0.0418	0.0229	0.0847	0.2704	0.2363	0.3083	0.0079	0.0015	0.0332
0.8119	0.5818	0.9493	0.5579	0.3263	0.6872	0.122	0.046	0.3298	0.0418	0.0229	0.0847	0.2704	0.2363	0.3083	0.0079	0.0015	0.0332
0.8119	0.5818	0.9493	0.5579	0.3263	0.6872	0.122	0.046	0.3298	0.0418	0.0229	0.0847	0.2704	0.2363	0.3082	0.0079	0.0015	0.0332
0.812	0.5819	0.9493	0.5579	0.3264	0.6872	0.122	0.046	0.3298	0.0418	0.0229	0.0847	0.2704	0.2363	0.3082	0.0079	0.0015	0.0332
0.812	0.5819	0.9493	0.5579	0.3264	0.6872	0.122	0.046	0.3297	0.0418	0.0229	0.0847	0.2704	0.2363	0.3082	0.0079	0.0015	0.0332
0.812	0.5819	0.9493	0.5579	0.3264	0.6872	0.122	0.046	0.3297	0.0418	0.0229	0.0847	0.2704	0.2363	0.3082	0.0079	0.0015	0.0332
0.812	0.582	0.9493	0.558	0.3265	0.6872	0.1219	0.046	0.3297	0.0418	0.0229	0.0847	0.2704	0.2363	0.3082	0.0079	0.0015	0.0331
0.812	0.582	0.9494	0.558	0.3265	0.6872	0.1219	0.046	0.3297	0.0418	0.0229	0.0847	0.2704	0.2363	0.3082	0.0079	0.0015	0.0331
0.8121	0.5821	0.9494	0.558	0.3265	0.6872	0.1219	0.046	0.3296	0.0418	0.0229	0.0847	0.2704	0.2363	0.3082	0.0079	0.0015	0.0331
0.8121	0.5821	0.9494	0.558	0.3266	0.6872	0.1219	0.046	0.3296	0.0418	0.0229	0.0847	0.2704	0.2363	0.3082	0.0079	0.0015	0.0331
0.8121	0.5821	0.9494	0.558	0.3266	0.6873	0.1219	0.046	0.3296	0.0418	0.0229	0.0846	0.2704	0.2363	0.3082	0.0079	0.0015	0.0331
0.8121	0.5822	0.9494	0.558	0.3267	0.6873	0.1219	0.046	0.3295	0.0418	0.0229	0.0846	0.2704	0.2362	0.3082	0.0079	0.0015	0.0331
0.8121	0.5822	0.9494	0.5581	0.3267	0.6873	0.1219	0.046	0.3295	0.0418	0.0229	0.0846	0.2704	0.2362	0.3082	0.0079	0.0015	0.0331
0.8122	0.5823	0.9494	0.5581	0.3267	0.6873	0.1219	0.046	0.3295	0.0418	0.0229	0.0846	0.2704	0.2362	0.3082	0.0079	0.0015	0.0331
0.8122	0.5823	0.9494	0.5581	0.3268	0.6873	0.1218	0.046	0.3294	0.0418	0.0229	0.0846	0.2704	0.2362	0.3082	0.0079	0.0015	0.0331
0.8122	0.5824	0.9494	0.5581	0.3268	0.6873	0.1218	0.046	0.3294	0.0418	0.0229	0.0846	0.2704	0.2362	0.3082	0.0079	0.0015	0.0331
0.8122	0.5824	0.9494	0.5581	0.3268	0.6873	0.1218	0.046	0.3294	0.0418	0.0229	0.0846	0.2704	0.2362	0.3082	0.0079	0.0015	0.0331
0.8122	0.5824	0.9494	0.5582	0.3269	0.6873	0.1218	0.046	0.3294	0.0417	0.0229	0.0846	0.2704	0.2362	0.3082	0.0079	0.0015	0.0331
0.8122	0.5825	0.9494	0.5582	0.3269	0.6873	0.1218	0.046	0.3293	0.0417	0.0229	0.0846	0.2704	0.2362	0.3082	0.0079	0.0015	0.033
0.8123	0.5825	0.9494	0.5582	0.327	0.6873	0.1218	0.046	0.3293	0.0417	0.0229	0.0846	0.2704	0.2362	0.3082	0.0079	0.0015	0.033
0.8123	0.5826	0.9494	0.5582	0.327	0.6873	0.1218	0.046	0.3293	0.0417	0.0229	0.0846	0.2704	0.2362	0.3082	0.0078	0.0015	0.033
0.8123	0.5826	0.9494	0.5582	0.327	0.6873	0.1217	0.046	0.3292	0.0417	0.0229	0.0845	0.2704	0.2362	0.3082	0.0078	0.0015	0.033
0.8123	0.5826	0.9494	0.5582	0.3271	0.6873	0.1217	0.046	0.3292	0.0417	0.0229	0.0845	0.2704	0.2362	0.3082	0.0078	0.0015	0.033
0.8123	0.5827	0.9494	0.5583	0.3271	0.6873	0.1217	0.046	0.3292	0.0417	0.0229	0.0845	0.2704	0.2362	0.3082	0.0078	0.0015	0.033
0.8124	0.5827	0.9494	0.5583	0.3271	0.6873	0.1217	0.046	0.3291	0.0417	0.0229	0.0845	0.2704	0.2362	0.3082	0.0078	0.0015	0.033
0.8124	0.5828	0.9494	0.5583	0.3272	0.6873	0.1217	0.046	0.3291	0.0417	0.0229	0.0845	0.2704	0.2362	0.3082	0.0078	0.0015	0.033
0.8124	0.5828	0.9495	0.5583	0.3272	0.6873	0.1217	0.046	0.3291	0.0417	0.0229	0.0845	0.2704	0.2362	0.3082	0.0078	0.0015	0.033
0.8124	0.5829	0.9495	0.5583	0.3272	0.6873	0.1217	0.046	0.329	0.0417	0.0229	0.0845	0.2704	0.2362	0.3082	0.0078	0.0015	0.033
0.8124	0.5829	0.9495	0.5584	0.3273	0.6873	0.1216	0.046	0.329	0.0417	0.0229	0.0845	0.2704	0.2362	0.3082	0.0078	0.0015	0.033
0.8124	0.5829	0.9495	0.5584	0.3273	0.6873	0.1216	0.046	0.329	0.0417	0.0229	0.0845	0.2704	0.2362	0.3082	0.0078	0.0015	0.033
0.8125	0.583	0.9495	0.5584	0.3274	0.6873	0.1216	0.046	0.329	0.0417	0.0229	0.0845	0.2704	0.2362	0.3082	0.0078	0.0015	0.033
0.8125	0.583	0.9495	0.5584	0.3274	0.6874	0.1216	0.046	0.3289	0.0417	0.0229	0.0845	0.2704	0.2362	0.3082	0.0078	0.0015	0.0329
0.8125	0.5831	0.9495	0.5584	0.3274	0.6874	0.1216	0.046	0.3289	0.0417	0.0229	0.0844	0.2704	0.2362	0.3082	0.0078	0.0015	0.0329
0.8125	0.5831	0.9495	0.5585	0.3275	0.6874	0.1216	0.046	0.3289	0.0417	0.0229	0.0844	0.2704	0.2362	0.3082	0.0078	0.0015	0.0329
0.8125	0.5831	0.9495	0.5585	0.3275	0.6874	0.1216	0.046	0.3288	0.0417	0.0229	0.0844	0.2704	0.2362	0.3082	0.0078	0.0015	0.0329
0.8126	0.5832	0.9495	0.5585	0.3275	0.6874	0.1216	0.046	0.3288	0.0417	0.0229	0.0844	0.2704	0.2362	0.3081	0.0078	0.0015	0.0329
0.8126	0.5832	0.9495	0.5585	0.3276	0.6874	0.1215	0.0459	0.3288	0.0417	0.0229	0.0844	0.2704	0.2362	0.3081	0.0078	0.0015	0.0329
0.8126	0.5833	0.9495	0.5585	0.3276	0.6874	0.1215	0.0459	0.3287	0.0417	0.0229	0.0844	0.2704	0.2362	0.3081	0.0078	0.0015	0.0329
0.8126	0.5833	0.9495	0.5585	0.3277	0.6874	0.1215	0.0459	0.3287	0.0417	0.0229	0.0844	0.2704	0.2362	0.3081	0.0078	0.0015	0.0329
0.8126	0.5834	0.9495	0.5586	0.3277	0.6874	0.1215	0.0459	0.3287	0.0417	0.0229	0.0844	0.2704	0.2362	0.3081	0.0078	0.0015	0.0329
0.8127	0.5834	0.9495	0.5586	0.3277	0.6874	0.1215	0.0459	0.3287	0.0417	0.0229	0.0844	0.2704	0.2362	0.3081	0.0078	0.0015	0.0329
0.8127	0.5834	0.9495	0.5586	0.3278	0.6874	0.1215	0.0459	0.3286	0.0417	0.0228	0.0844	0.2704	0.2362	0.3081	0.0078	0.0015	0.0329
0.8127	0.5835	0.9495	0.5586	0.3278	0.6874	0.1215	0.0459	0.3286	0.0417	0.0228	0.0844	0.2704	0.2362	0.3081	0.0078	0.0015	0.0329
0.8127	0.5835	0.9495	0.5586	0.3278	0.6874	0.1214	0.0459	0.3286	0.0417	0.0228	0.0843	0.2704	0.2362	0.3081	0.0078	0.0015	0.0329
0.8127	0.5836	0.9495	0.5587	0.3279	0.6874	0.1214	0.0459	0.3285	0.0417	0.0228	0.0843	0.2704	0.2362	0.3081	0.0078	0.0015	0.0328
0.8127	0.5836	0.9496	0.5587	0.3279	0.6874	0.1214	0.0459	0.3285	0.0417	0.0228	0.0843	0.2704	0.2362	0.3081	0.0078	0.0015	0.0328
0.8128	0.5836	0.9496	0.5587	0.3279	0.6874	0.1214	0.0459	0.3285	0.0417	0.0228	0.0843	0.2704	0.2362	0.3081	0.0078	0.0015	0.0328
0.8128	0.5837	0.9496	0.5587	0.328	0.6874	0.1214	0.0459	0.3284	0.0417	0.0228	0.0843	0.2704	0.2362	0.3081	0.0078	0.0015	0.0328
0.8128	0.5837	0.9496	0.5587	0.328	0.6874	0.1214	0.0459	0.3284	0.0416	0.0228	0.0843	0.2704	0.2362	0.3081	0.0078	0.0015	0.0328
0.8128	0.5838	0.9496	0.5588	0.3281	0.6874	0.1214	0.0459	0.3284	0.0416	0.0228	0.0843	0.2704	0.2362	0.3081	0.0078	0.0015	0.0328
0.8128	0.5838	0.9496	0.5588	0.3281	0.6874	0.1213	0.0459	0.3283	0.0416	0.0228	0.0843	0.2704	0.2362	0.3081	0.0078	0.0015	0.0328
0.8129	0.5839	0.9496	0.5588	0.3281	0.6874	0.1213	0.0459	0.3283	0.0416	0.0228	0.0843	0.2704	0.2361	0.3081	0.0078	0.0015	0.0328
0.8129	0.5839	0.9496	0.5588	0.3282	0.6875	0.1213	0.0459	0.3283	0.0416	0.0228	0.0843	0.2704	0.2361	0.3081	0.0078	0.0015	0.0328
0.8129	0.5839	0.9496	0.5588	0.3282	0.6875	0.1213	0.0459	0.3283	0.0416	0.0228	0.0843	0.2704	0.2361	0.3081	0.0078	0.0015	0.0328
0.8129	0.584	0.9496	0.5588	0.3282	0.6875	0.1213	0.0459	0.3282	0.0416	0.0228	0.0843	0.2704	0.2361	0.3081	0.0078	0.0015	0.0328
0.8129	0.584	0.9496	0.5589	0.3283	0.6875	0.1213	0.0459	0.3282	0.0416	0.0228	0.0842	0.2704	0.2361	0.3081	0.0078	0.0015	0.0328
0.8129	0.5841	0.9496	0.5589	0.3283	0.6875	0.1213	0.0459	0.3282	0.0416	0.0228	0.0842	0.2704	0.2361	0.3081	0.0078	0.0015	0.0327
0.813	0.5841	0.9496	0.5589	0.3284	0.6875	0.1213	0.0459	0.3281	0.0416	0.0228	0.0842	0.2704	0.2361	0.3081	0.0078	0.0015	0.0327
0.813	0.5841	0.9496	0.5589	0.3284	0.6875	0.1212	0.0459	0.3281	0.0416	0.0228	0.0842	0.2704	0.2361	0.3081	0.0078	0.0015	0.0327
0.813	0.5842	0.9496	0.5589	0.3284	0.6875	0.1212	0.0459	0.3281	0.0416	0.0228	0.0842	0.2704	0.2361	0.3081	0.0078	0.0015	0.0327
0.813	0.5842	0.9496	0.559	0.3285	0.6875	0.1212	0.0459	0.328	0.0416	0.0228	0.0842	0.2704	0.2361	0.3081	0.0078	0.0015	0.0327
0.813	0.5843	0.9496	0.559	0.3285	0.6875	0.1212	0.0459	0.328	0.0416	0.0228	0.0842	0.2704	0.2361	0.3081	0.0078	0.0015	0.0327
0.8131	0.5843	0.9496	0.559	0.3285	0.6875	0.1212	0.0459	0.328	0.0416	0.0228	0.0842	0.2704	0.2361	0.3081	0.0078	0.0015	0.0327
0.8131	0.5844	0.9497	0.559	0.3286	0.6875	0.1212	0.0459	0.328	0.0416	0.0228	0.0842	0.2704	0.2361	0.3081	0.0078	0.0015	0.0327
0.8131	0.5844	0.9497	0.559	0.3286	0.6875	0.1212	0.0459	0.3279	0.0416	0.0228	0.0842	0.2704	0.2361	0.3081	0.0078	0.0015	0.0327
0.8131	0.5844	0.9497	0.5591	0.3287	0.6875	0.1211	0.0459	0.3279	0.0416	0.0228	0.0842	0.2704	0.2361	0.3081	0.0078	0.0015	0.0327
0.8131	0.5845	0.9497	0.5591	0.3287	0.6875	0.1211	0.0459	0.3279	0.0416	0.0228	0.0841	0.2704	0.2361	0.3081	0.0078	0.0015	0.0327
0.8131	0.5845	0.9497	0.5591	0.3287	0.6875	0.1211	0.0459	0.3278	0.0416	0.0228	0.0841	0.2704	0.2361	0.3081	0.0078	0.0015	0.0327
0.8132	0.5846	0.9497	0.5591	0.3288	0.6875	0.1211	0.0459	0.3278	0.0416	0.0228	0.0841	0.2704	0.2361	0.3081	0.0078	0.0015	0.0327
0.8132	0.5846	0.9497	0.5591	0.3288	0.6875	0.1211	0.0459	0.3278	0.0416	0.0228	0.0841	0.2704	0.2361	0.3081	0.0078	0.0015	0.0326
0.8132	0.5846	0.9497	0.5591	0.3288	0.6875	0.1211	0.0459	0.3277	0.0416	0.0228	0.0841	0.2704	0.2361	0.308	0.0078	0.0015	0.0326
0.8132	0.5847	0.9497	0.5592	0.3289	0.6875	0.1211	0.0459	0.3277	0.0416	0.0228	0.0841	0.2704	0.2361	0.308	0.0078	0.0015	0.0326
0.8132	0.5847	0.9497	0.5592	0.3289	0.6875	0.121	0.0459	0.3277	0.0416	0.0228	0.0841	0.2704	0.2361	0.308	0.0078	0.0015	0.0326
0.8133	0.5848	0.9497	0.5592	0.3289	0.6876	0.121	0.0459	0.3276	0.0416	0.0228	0.0841	0.2704	0.2361	0.308	0.0078	0.0015	0.0326
0.8133	0.5848	0.9497	0.5592	0.329	0.6876	0.121	0.0459	0.3276	0.0416	0.0228	0.0841	0.2704	0.2361	0.308	0.0078	0.0015	0.0326
0.8133	0.5849	0.9497	0.5592	0.329	0.6876	0.121	0.0459	0.3276	0.0416	0.0228	0.0841	0.2704	0.2361	0.308	0.0078	0.0015	0.0326
0.8133	0.5849	0.9497	0.5593	0.3291	0.6876	0.121	0.0459	0.3276	0.0416	0.0228	0.0841	0.2704	0.2361	0.308	0.0078	0.0015	0.0326
0.8133	0.5849	0.9497	0.5593	0.3291	0.6876	0.121	0.0459	0.3275	0.0416	0.0228	0.084	0.2704	0.2361	0.308	0.0078	0.0015	0.0326
0.8134	0.585	0.9497	0.5593	0.3291	0.6876	0.121	0.0459	0.3275	0.0416	0.0228	0.084	0.2704	0.2361	0.308	0.0078	0.0015	0.0326
0.8134	0.585	0.9497	0.5593	0.3292	0.6876	0.121	0.0459	0.3275	0.0415	0.0228	0.084	0.2704	0.2361	0.308	0.0078	0.0015	0.0326
0.8134	0.5851	0.9497	0.5593	0.3292	0.6876	0.1209	0.0459	0.3274	0.0415	0.0228	0.084	0.2704	0.2361	0.308	0.0078	0.0015	0.0326
0.8134	0.5851	0.9497	0.5593	0.3292	0.6876	0.1209	0.0459	0.3274	0.0415	0.0228	0.084	0.2704	0.2361	0.308	0.0078	0.0015	0.0326
0.8134	0.5851	0.9498	0.5594	0.3293	0.6876	0.1209	0.0459	0.3274	0.0415	0.0228	0.084	0.2704	0.2361	0.308	0.0078	0.0015	0.0325
0.8134	0.5852	0.9498	0.5594	0.3293	0.6876	0.1209	0.0459	0.3273	0.0415	0.0228	0.084	0.2704	0.2361	0.308	0.0078	0.0015	0.0325
0.8135	0.5852	0.9498	0.5594	0.3294	0.6876	0.1209	0.0459	0.3273	0.0415	0.0228	0.084	0.2704	0.2361	0.308	0.0078	0.0015	0.0325
0.8135	0.5853	0.9498	0.5594	0.3294	0.6876	0.1209	0.0458	0.3273	0.0415	0.0228	0.084	0.2704	0.2361	0.308	0.0078	0.0015	0.0325
0.8135	0.5853	0.9498	0.5594	0.3294	0.6876	0.1209	0.0458	0.3273	0.0415	0.0228	0.084	0.2704	0.2361	0.308	0.0078	0.0015	0.0325
0.8135	0.5853	0.9498	0.5595	0.3295	0.6876	0.1208	0.0458	0.3272	0.0415	0.0228	0.084	0.2704	0.2361	0.308	0.0077	0.0015	0.0325
0.8135	0.5854	0.9498	0.5595	0.3295	0.6876	0.1208	0.0458	0.3272	0.0415	0.0228	0.0839	0.2704	0.2361	0.308	0.0077	0.0015	0.0325
0.8136	0.5854	0.9498	0.5595	0.3295	0.6876	0.1208	0.0458	0.3272	0.0415	0.0228	0.0839	0.2704	0.2361	0.308	0.0077	0.0015	0.0325
0.8136	0.5855	0.9498	0.5595	0.3296	0.6876	0.1208	0.0458	0.3271	0.0415	0.0228	0.0839	0.2704	0.2361	0.308	0.0077	0.0015	0.0325
0.8136	0.5855	0.9498	0.5595	0.3296	0.6876	0.1208	0.0458	0.3271	0.0415	0.0228	0.0839	0.2704	0.236	0.308	0.0077	0.0015	0.0325
0.8136	0.5856	0.9498	0.5596	0.3296	0.6876	0.1208	0.0458	0.3271	0.0415	0.0228	0.0839	0.2704	0.236	0.308	0.0077	0.0015	0.0325
0.8136	0.5856	0.9498	0.5596	0.3297	0.6876	0.1208	0.0458	0.327	0.0415	0.0228	0.0839	0.2704	0.236	0.308	0.0077	0.0015	0.0325
0.8136	0.5856	0.9498	0.5596	0.3297	0.6877	0.1207	0.0458	0.327	0.0415	0.0228	0.0839	0.2704	0.236	0.308	0.0077	0.0015	0.0325
0.8137	0.5857	0.9498	0.5596	0.3298	0.6877	0.1207	0.0458	0.327	0.0415	0.0228	0.0839	0.2704	0.236	0.308	0.0077	0.0015	0.0324
0.8137	0.5857	0.9498	0.5596	0.3298	0.6877	0.1207	0.0458	0.3269	0.0415	0.0228	0.0839	0.2704	0.236	0.308	0.0077	0.0015	0.0324
0.8137	0.5858	0.9498	0.5596	0.3298	0.6877	0.1207	0.0458	0.3269	0.0415	0.0228	0.0839	0.2704	0.236	0.308	0.0077	0.0015	0.0324
0.8137	0.5858	0.9498	0.5597	0.3299	0.6877	0.1207	0.0458	0.3269	0.0415	0.0228	0.0839	0.2704	0.236	0.308	0.0077	0.0015	0.0324
0.8137	0.5858	0.9498	0.5597	0.3299	0.6877	0.1207	0.0458	0.3269	0.0415	0.0228	0.0838	0.2704	0.236	0.308	0.0077	0.0015	0.0324
0.8138	0.5859	0.9498	0.5597	0.3299	0.6877	0.1207	0.0458	0.3268	0.0415	0.0228	0.0838	0.2704	0.236	0.308	0.0077	0.0015	0.0324
0.8138	0.5859	0.9499	0.5597	0.33	0.6877	0.1207	0.0458	0.3268	0.0415	0.0228	0.0838	0.2704	0.236	0.308	0.0077	0.0015	0.0324
0.8138	0.586	0.9499	0.5597	0.33	0.6877	0.1206	0.0458	0.3268	0.0415	0.0228	0.0838	0.2704	0.236	0.308	0.0077	0.0015	0.0324
0.8138	0.586	0.9499	0.5598	0.3301	0.6877	0.1206	0.0458	0.3267	0.0415	0.0228	0.0838	0.2704	0.236	0.308	0.0077	0.0015	0.0324
0.8138	0.5861	0.9499	0.5598	0.3301	0.6877	0.1206	0.0458	0.3267	0.0415	0.0228	0.0838	0.2704	0.236	0.308	0.0077	0.0015	0.0324
0.8138	0.5861	0.9499	0.5598	0.3301	0.6877	0.1206	0.0458	0.3267	0.0415	0.0228	0.0838	0.2704	0.236	0.3079	0.0077	0.0015	0.0324
0.8139	0.5861	0.9499	0.5598	0.3302	0.6877	0.1206	0.0458	0.3266	0.0415	0.0228	0.0838	0.2704	0.236	0.3079	0.0077	0.0015	0.0324
0.8139	0.5862	0.9499	0.5598	0.3302	0.6877	0.1206	0.0458	0.3266	0.0415	0.0228	0.0838	0.2704	0.236	0.3079	0.0077	0.0015	0.0324
0.8139	0.5862	0.9499	0.5599	0.3302	0.6877	0.1206	0.0458	0.3266	0.0415	0.0228	0.0838	0.2704	0.236	0.3079	0.0077	0.0015	0.0323
0.8139	0.5863	0.9499	0.5599	0.3303	0.6877	0.1205	0.0458	0.3266	0.0415	0.0228	0.0838	0.2704	0.236	0.3079	0.0077	0.0015	0.0323
0.8139	0.5863	0.9499	0.5599	0.3303	0.6877	0.1205	0.0458	0.3265	0.0415	0.0228	0.0838	0.2704	0.236	0.3079	0.0077	0.0015	0.0323
0.814	0.5863	0.9499	0.5599	0.3304	0.6877	0.1205	0.0458	0.3265	0.0414	0.0228	0.0837	0.2704	0.236	0.3079	0.0077	0.0015	0.0323
0.814	0.5864	0.9499	0.5599	0.3304	0.6877	0.1205	0.0458	0.3265	0.0414	0.0228	0.0837	0.2704	0.236	0.3079	0.0077	0.0015	0.0323
0.814	0.5864	0.9499	0.5599	0.3304	0.6877	0.1205	0.0458	0.3264	0.0414	0.0228	0.0837	0.2704	0.236	0.3079	0.0077	0.0015	0.0323
0.814	0.5865	0.9499	0.56	0.3305	0.6877	0.1205	0.0458	0.3264	0.0414	0.0228	0.0837	0.2704	0.236	0.3079	0.0077	0.0015	0.0323
0.814	0.5865	0.9499	0.56	0.3305	0.6877	0.1205	0.0458	0.3264	0.0414	0.0228	0.0837	0.2704	0.236	0.3079	0.0077	0.0015	0.0323
0.8141	0.5866	0.9499	0.56	0.3305	0.6878	0.1204	0.0458	0.3263	0.0414	0.0228	0.0837	0.2704	0.236	0.3079	0.0077	0.0015	0.0323
0.8141	0.5866	0.9499	0.56	0.3306	0.6878	0.1204	0.0458	0.3263	0.0414	0.0228	0.0837	0.2704	0.236	0.3079	0.0077	0.0015	0.0323
0.8141	0.5866	0.9499	0.56	0.3306	0.6878	0.1204	0.0458	0.3263	0.0414	0.0228	0.0837	0.2704	0.236	0.3079	0.0077	0.0015	0.0323
0.8141	0.5867	0.9499	0.5601	0.3306	0.6878	0.1204	0.0458	0.3262	0.0414	0.0228	0.0837	0.2704	0.236	0.3079	0.0077	0.0015	0.0323
0.8141	0.5867	0.95	0.5601	0.3307	0.6878	0.1204	0.0458	0.3262	0.0414	0.0228	0.0837	0.2704	0.236	0.3079	0.0077	0.0015	0.0323
0.8141	0.5868	0.95	0.5601	0.3307	0.6878	0.1204	0.0458	0.3262	0.0414	0.0228	0.0837	0.2704	0.236	0.3079	0.0077	0.0015	0.0322
0.8142	0.5868	0.95	0.5601	0.3308	0.6878	0.1204	0.0458	0.3262	0.0414	0.0228	0.0836	0.2704	0.236	0.3079	0.0077	0.0015	0.0322
0.8142	0.5868	0.95	0.5601	0.3308	0.6878	0.1204	0.0458	0.3261	0.0414	0.0228	0.0836	0.2704	0.236	0.3079	0.0077	0.0015	0.0322
0.8142	0.5869	0.95	0.5601	0.3308	0.6878	0.1203	0.0458	0.3261	0.0414	0.0228	0.0836	0.2704	0.236	0.3079	0.0077	0.0015	0.0322
0.8142	0.5869	0.95	0.5602	0.3309	0.6878	0.1203	0.0458	0.3261	0.0414	0.0228	0.0836	0.2704	0.236	0.3079	0.0077	0.0015	0.0322
0.8142	0.587	0.95	0.5602	0.3309	0.6878	0.1203	0.0458	0.326	0.0414	0.0228	0.0836	0.2704	0.236	0.3079	0.0077	0.0015	0.0322
0.8143	0.587	0.95	0.5602	0.3309	0.6878	0.1203	0.0458	0.326	0.0414	0.0228	0.0836	0.2704	0.236	0.3079	0.0077	0.0015	0.0322
0.8143	0.587	0.95	0.5602	0.331	0.6878	0.1203	0.0458	0.326	0.0414	0.0228	0.0836	0.2704	0.236	0.3079	0.0077	0.0015	0.0322
0.8143	0.5871	0.95	0.5602	0.331	0.6878	0.1203	0.0458	0.3259	0.0414	0.0228	0.0836	0.2704	0.236	0.3079	0.0077	0.0015	0.0322
0.8143	0.5871	0.95	0.5603	0.3311	0.6878	0.1203	0.0458	0.3259	0.0414	0.0228	0.0836	0.2704	0.236	0.3079	0.0077	0.0015	0.0322
0.8143	0.5872	0.95	0.5603	0.3311	0.6878	0.1202	0.0458	0.3259	0.0414	0.0228	0.0836	0.2704	0.2359	0.3079	0.0077	0.0015	0.0322
0.8143	0.5872	0.95	0.5603	0.3311	0.6878	0.1202	0.0458	0.3259	0.0414	0.0228	0.0836	0.2704	0.2359	0.3079	0.0077	0.0015	0.0322
0.8144	0.5873	0.95	0.5603	0.3312	0.6878	0.1202	0.0457	0.3258	0.0414	0.0228	0.0835	0.2704	0.2359	0.3079	0.0077	0.0015	0.0321
0.8144	0.5873	0.95	0.5603	0.3312	0.6878	0.1202	0.0457	0.3258	0.0414	0.0228	0.0835	0.2704	0.2359	0.3079	0.0077	0.0015	0.0321
0.8144	0.5873	0.95	0.5604	0.3312	0.6878	0.1202	0.0457	0.3258	0.0414	0.0228	0.0835	0.2704	0.2359	0.3079	0.0077	0.0015	0.0321
0.8144	0.5874	0.95	0.5604	0.3313	0.6878	0.1202	0.0457	0.3257	0.0414	0.0228	0.0835	0.2704	0.2359	0.3079	0.0077	0.0015	0.0321
0.8144	0.5874	0.95	0.5604	0.3313	0.6879	0.1202	0.0457	0.3257	0.0414	0.0228	0.0835	0.2704	0.2359	0.3079	0.0077	0.0015	0.0321
0.8145	0.5875	0.95	0.5604	0.3314	0.6879	0.1201	0.0457	0.3257	0.0414	0.0228	0.0835	0.2704	0.2359	0.3079	0.0077	0.0015	0.0321
0.8145	0.5875	0.9501	0.5604	0.3314	0.6879	0.1201	0.0457	0.3256	0.0414	0.0228	0.0835	0.2704	0.2359	0.3078	0.0077	0.0015	0.0321
0.8145	0.5875	0.9501	0.5604	0.3314	0.6879	0.1201	0.0457	0.3256	0.0414	0.0228	0.0835	0.2704	0.2359	0.3078	0.0077	0.0015	0.0321
0.8145	0.5876	0.9501	0.5605	0.3315	0.6879	0.1201	0.0457	0.3256	0.0414	0.0228	0.0835	0.2704	0.2359	0.3078	0.0077	0.0015	0.0321
0.8145	0.5876	0.9501	0.5605	0.3315	0.6879	0.1201	0.0457	0.3255	0.0413	0.0228	0.0835	0.2704	0.2359	0.3078	0.0077	0.0015	0.0321
0.8145	0.5877	0.9501	0.5605	0.3315	0.6879	0.1201	0.0457	0.3255	0.0413	0.0228	0.0835	0.2704	0.2359	0.3078	0.0077	0.0015	0.0321
0.8146	0.5877	0.9501	0.5605	0.3316	0.6879	0.1201	0.0457	0.3255	0.0413	0.0228	0.0834	0.2704	0.2359	0.3078	0.0077	0.0015	0.0321
0.8146	0.5878	0.9501	0.5605	0.3316	0.6879	0.1201	0.0457	0.3255	0.0413	0.0228	0.0834	0.2704	0.2359	0.3078	0.0077	0.0015	0.0321
0.8146	0.5878	0.9501	0.5606	0.3316	0.6879	0.12	0.0457	0.3254	0.0413	0.0228	0.0834	0.2704	0.2359	0.3078	0.0077	0.0015	0.032
0.8146	0.5878	0.9501	0.5606	0.3317	0.6879	0.12	0.0457	0.3254	0.0413	0.0228	0.0834	0.2704	0.2359	0.3078	0.0077	0.0015	0.032
0.8146	0.5879	0.9501	0.5606	0.3317	0.6879	0.12	0.0457	0.3254	0.0413	0.0228	0.0834	0.2704	0.2359	0.3078	0.0077	0.0015	0.032
0.8147	0.5879	0.9501	0.5606	0.3318	0.6879	0.12	0.0457	0.3253	0.0413	0.0228	0.0834	0.2704	0.2359	0.3078	0.0077	0.0015	0.032
0.8147	0.588	0.9501	0.5606	0.3318	0.6879	0.12	0.0457	0.3253	0.0413	0.0228	0.0834	0.2704	0.2359	0.3078	0.0077	0.0015	0.032
0.8147	0.588	0.9501	0.5606	0.3318	0.6879	0.12	0.0457	0.3253	0.0413	0.0228	0.0834	0.2704	0.2359	0.3078	0.0077	0.0015	0.032
0.8147	0.588	0.9501	0.5607	0.3319	0.6879	0.12	0.0457	0.3252	0.0413	0.0228	0.0834	0.2704	0.2359	0.3078	0.0077	0.0015	0.032
0.8147	0.5881	0.9501	0.5607	0.3319	0.6879	0.1199	0.0457	0.3252	0.0413	0.0228	0.0834	0.2704	0.2359	0.3078	0.0077	0.0015	0.032
0.8147	0.5881	0.9501	0.5607	0.3319	0.6879	0.1199	0.0457	0.3252	0.0413	0.0228	0.0834	0.2704	0.2359	0.3078	0.0077	0.0015	0.032
0.8148	0.5882	0.9501	0.5607	0.332	0.6879	0.1199	0.0457	0.3251	0.0413	0.0228	0.0833	0.2704	0.2359	0.3078	0.0076	0.0015	0.032
0.8148	0.5882	0.9501	0.5607	0.332	0.6879	0.1199	0.0457	0.3251	0.0413	0.0228	0.0833	0.2704	0.2359	0.3078	0.0076	0.0015	0.032
0.8148	0.5883	0.9501	0.5608	0.3321	0.6879	0.1199	0.0457	0.3251	0.0413	0.0228	0.0833	0.2704	0.2359	0.3078	0.0076	0.0015	0.032
0.8148	0.5883	0.9501	0.5608	0.3321	0.688	0.1199	0.0457	0.3251	0.0413	0.0228	0.0833	0.2704	0.2359	0.3078	0.0076	0.0015	0.032
0.8148	0.5883	0.9502	0.5608	0.3321	0.688	0.1199	0.0457	0.325	0.0413	0.0228	0.0833	0.2704	0.2359	0.3078	0.0076	0.0015	0.0319
0.8149	0.5884	0.9502	0.5608	0.3322	0.688	0.1199	0.0457	0.325	0.0413	0.0228	0.0833	0.2704	0.2359	0.3078	0.0076	0.0015	0.0319
0.8149	0.5884	0.9502	0.5608	0.3322	0.688	0.1198	0.0457	0.325	0.0413	0.0228	0.0833	0.2704	0.2359	0.3078	0.0076	0.0015	0.0319
0.8149	0.5885	0.9502	0.5608	0.3322	0.688	0.1198	0.0457	0.3249	0.0413	0.0228	0.0833	0.2704	0.2359	0.3078	0.0076	0.0015	0.0319
0.8149	0.5885	0.9502	0.5609	0.3323	0.688	0.1198	0.0457	0.3249	0.0413	0.0228	0.0833	0.2704	0.2359	0.3078	0.0076	0.0015	0.0319
0.8149	0.5885	0.9502	0.5609	0.3323	0.688	0.1198	0.0457	0.3249	0.0413	0.0228	0.0833	0.2704	0.2359	0.3078	0.0076	0.0015	0.0319
0.8149	0.5886	0.9502	0.5609	0.3324	0.688	0.1198	0.0457	0.3248	0.0413	0.0228	0.0833	0.2704	0.2359	0.3078	0.0076	0.0015	0.0319
0.815	0.5886	0.9502	0.5609	0.3324	0.688	0.1198	0.0457	0.3248	0.0413	0.0228	0.0833	0.2704	0.2359	0.3078	0.0076	0.0015	0.0319
0.815	0.5887	0.9502	0.5609	0.3324	0.688	0.1198	0.0457	0.3248	0.0413	0.0228	0.0832	0.2704	0.2359	0.3078	0.0076	0.0015	0.0319
0.815	0.5887	0.9502	0.561	0.3325	0.688	0.1197	0.0457	0.3248	0.0413	0.0228	0.0832	0.2704	0.2359	0.3078	0.0076	0.0015	0.0319
0.815	0.5887	0.9502	0.561	0.3325	0.688	0.1197	0.0457	0.3247	0.0413	0.0228	0.0832	0.2704	0.2359	0.3078	0.0076	0.0015	0.0319
0.815	0.5888	0.9502	0.561	0.3325	0.688	0.1197	0.0457	0.3247	0.0413	0.0228	0.0832	0.2704	0.2359	0.3078	0.0076	0.0015	0.0319
0.8151	0.5888	0.9502	0.561	0.3326	0.688	0.1197	0.0457	0.3247	0.0413	0.0228	0.0832	0.2704	0.2359	0.3078	0.0076	0.0015	0.0319
0.8151	0.5889	0.9502	0.561	0.3326	0.688	0.1197	0.0457	0.3246	0.0413	0.0228	0.0832	0.2704	0.2358	0.3077	0.0076	0.0015	0.0318
0.8151	0.5889	0.9502	0.5611	0.3327	0.688	0.1197	0.0457	0.3246	0.0413	0.0228	0.0832	0.2704	0.2358	0.3077	0.0076	0.0015	0.0318
0.8151	0.589	0.9502	0.5611	0.3327	0.688	0.1197	0.0457	0.3246	0.0412	0.0228	0.0832	0.2704	0.2358	0.3077	0.0076	0.0015	0.0318
0.8151	0.589	0.9502	0.5611	0.3327	0.688	0.1197	0.0457	0.3245	0.0412	0.0228	0.0832	0.2704	0.2358	0.3077	0.0076	0.0015	0.0318
0.8151	0.589	0.9502	0.5611	0.3328	0.688	0.1196	0.0457	0.3245	0.0412	0.0228	0.0832	0.2704	0.2358	0.3077	0.0076	0.0015	0.0318
0.8152	0.5891	0.9502	0.5611	0.3328	0.688	0.1196	0.0457	0.3245	0.0412	0.0228	0.0832	0.2704	0.2358	0.3077	0.0076	0.0015	0.0318
0.8152	0.5891	0.9503	0.5611	0.3328	0.688	0.1196	0.0457	0.3244	0.0412	0.0228	0.0831	0.2704	0.2358	0.3077	0.0076	0.0015	0.0318
0.8152	0.5892	0.9503	0.5612	0.3329	0.688	0.1196	0.0457	0.3244	0.0412	0.0228	0.0831	0.2704	0.2358	0.3077	0.0076	0.0015	0.0318
0.8152	0.5892	0.9503	0.5612	0.3329	0.6881	0.1196	0.0457	0.3244	0.0412	0.0228	0.0831	0.2704	0.2358	0.3077	0.0076	0.0015	0.0318
0.8152	0.5892	0.9503	0.5612	0.3329	0.6881	0.1196	0.0457	0.3244	0.0412	0.0228	0.0831	0.2704	0.2358	0.3077	0.0076	0.0015	0.0318
0.8153	0.5893	0.9503	0.5612	0.333	0.6881	0.1196	0.0456	0.3243	0.0412	0.0228	0.0831	0.2704	0.2358	0.3077	0.0076	0.0015	0.0318
0.8153	0.5893	0.9503	0.5612	0.333	0.6881	0.1195	0.0456	0.3243	0.0412	0.0228	0.0831	0.2704	0.2358	0.3077	0.0076	0.0015	0.0318
0.8153	0.5894	0.9503	0.5613	0.3331	0.6881	0.1195	0.0456	0.3243	0.0412	0.0228	0.0831	0.2704	0.2358	0.3077	0.0076	0.0015	0.0318
0.8153	0.5894	0.9503	0.5613	0.3331	0.6881	0.1195	0.0456	0.3242	0.0412	0.0228	0.0831	0.2704	0.2358	0.3077	0.0076	0.0015	0.0318
0.8153	0.5895	0.9503	0.5613	0.3331	0.6881	0.1195	0.0456	0.3242	0.0412	0.0228	0.0831	0.2704	0.2358	0.3077	0.0076	0.0015	0.0317
0.8153	0.5895	0.9503	0.5613	0.3332	0.6881	0.1195	0.0456	0.3242	0.0412	0.0228	0.0831	0.2704	0.2358	0.3077	0.0076	0.0015	0.0317
0.8154	0.5895	0.9503	0.5613	0.3332	0.6881	0.1195	0.0456	0.3241	0.0412	0.0228	0.0831	0.2704	0.2358	0.3077	0.0076	0.0015	0.0317
0.8154	0.5896	0.9503	0.5613	0.3332	0.6881	0.1195	0.0456	0.3241	0.0412	0.0228	0.083	0.2704	0.2358	0.3077	0.0076	0.0015	0.0317
0.8154	0.5896	0.9503	0.5614	0.3333	0.6881	0.1194	0.0456	0.3241	0.0412	0.0228	0.083	0.2704	0.2358	0.3077	0.0076	0.0015	0.0317
0.8154	0.5897	0.9503	0.5614	0.3333	0.6881	0.1194	0.0456	0.324	0.0412	0.0228	0.083	0.2704	0.2358	0.3077	0.0076	0.0015	0.0317
0.8154	0.5897	0.9503	0.5614	0.3334	0.6881	0.1194	0.0456	0.324	0.0412	0.0228	0.083	0.2704	0.2358	0.3077	0.0076	0.0015	0.0317
0.8155	0.5897	0.9503	0.5614	0.3334	0.6881	0.1194	0.0456	0.324	0.0412	0.0228	0.083	0.2704	0.2358	0.3077	0.0076	0.0015	0.0317
0.8155	0.5898	0.9503	0.5614	0.3334	0.6881	0.1194	0.0456	0.324	0.0412	0.0228	0.083	0.2704	0.2358	0.3077	0.0076	0.0015	0.0317
0.8155	0.5898	0.9503	0.5615	0.3335	0.6881	0.1194	0.0456	0.3239	0.0412	0.0228	0.083	0.2704	0.2358	0.3077	0.0076	0.0015	0.0317
0.8155	0.5899	0.9503	0.5615	0.3335	0.6881	0.1194	0.0456	0.3239	0.0412	0.0228	0.083	0.2704	0.2358	0.3077	0.0076	0.0015	0.0317
0.8155	0.5899	0.9504	0.5615	0.3335	0.6881	0.1194	0.0456	0.3239	0.0412	0.0228	0.083	0.2704	0.2358	0.3077	0.0076	0.0015	0.0317
0.8155	0.5899	0.9504	0.5615	0.3336	0.6881	0.1193	0.0456	0.3238	0.0412	0.0228	0.083	0.2704	0.2358	0.3077	0.0076	0.0015	0.0317
0.8156	0.59	0.9504	0.5615	0.3336	0.6881	0.1193	0.0456	0.3238	0.0412	0.0228	0.083	0.2704	0.2358	0.3077	0.0076	0.0015	0.0316
0.8156	0.59	0.9504	0.5615	0.3337	0.6881	0.1193	0.0456	0.3238	0.0412	0.0228	0.083	0.2704	0.2358	0.3077	0.0076	0.0015	0.0316
0.8156	0.5901	0.9504	0.5616	0.3337	0.6882	0.1193	0.0456	0.3237	0.0412	0.0228	0.0829	0.2704	0.2358	0.3077	0.0076	0.0015	0.0316
0.8156	0.5901	0.9504	0.5616	0.3337	0.6882	0.1193	0.0456	0.3237	0.0412	0.0228	0.0829	0.2704	0.2358	0.3077	0.0076	0.0015	0.0316
0.8156	0.5902	0.9504	0.5616	0.3338	0.6882	0.1193	0.0456	0.3237	0.0412	0.0228	0.0829	0.2704	0.2358	0.3077	0.0076	0.0015	0.0316
0.8157	0.5902	0.9504	0.5616	0.3338	0.6882	0.1193	0.0456	0.3237	0.0412	0.0228	0.0829	0.2704	0.2358	0.3077	0.0076	0.0015	0.0316
0.8157	0.5902	0.9504	0.5616	0.3338	0.6882	0.1192	0.0456	0.3236	0.0412	0.0228	0.0829	0.2704	0.2358	0.3076	0.0076	0.0015	0.0316
0.8157	0.5903	0.9504	0.5617	0.3339	0.6882	0.1192	0.0456	0.3236	0.0411	0.0228	0.0829	0.2704	0.2358	0.3076	0.0076	0.0015	0.0316
0.8157	0.5903	0.9504	0.5617	0.3339	0.6882	0.1192	0.0456	0.3236	0.0411	0.0228	0.0829	0.2704	0.2358	0.3076	0.0076	0.0015	0.0316
0.8157	0.5904	0.9504	0.5617	0.334	0.6882	0.1192	0.0456	0.3235	0.0411	0.0228	0.0829	0.2704	0.2358	0.3076	0.0076	0.0015	0.0316
0.8157	0.5904	0.9504	0.5617	0.334	0.6882	0.1192	0.0456	0.3235	0.0411	0.0228	0.0829	0.2704	0.2358	0.3076	0.0076	0.0015	0.0316
0.8158	0.5904	0.9504	0.5617	0.334	0.6882	0.1192	0.0456	0.3235	0.0411	0.0228	0.0829	0.2704	0.2358	0.3076	0.0076	0.0015	0.0316
0.8158	0.5905	0.9504	0.5618	0.3341	0.6882	0.1192	0.0456	0.3234	0.0411	0.0228	0.0829	0.2704	0.2358	0.3076	0.0076	0.0015	0.0316
0.8158	0.5905	0.9504	0.5618	0.3341	0.6882	0.1192	0.0456	0.3234	0.0411	0.0228	0.0828	0.2704	0.2357	0.3076	0.0076	0.0015	0.0315
0.8158	0.5906	0.9504	0.5618	0.3341	0.6882	0.1191	0.0456	0.3234	0.0411	0.0228	0.0828	0.2704	0.2357	0.3076	0.0076	0.0015	0.0315
0.8158	0.5906	0.9504	0.5618	0.3342	0.6882	0.1191	0.0456	0.3233	0.0411	0.0228	0.0828	0.2704	0.2357	0.3076	0.0076	0.0015	0.0315
0.8159	0.5907	0.9504	0.5618	0.3342	0.6882	0.1191	0.0456	0.3233	0.0411	0.0227	0.0828	0.2704	0.2357	0.3076	0.0076	0.0015	0.0315
0.8159	0.5907	0.9505	0.5618	0.3343	0.6882	0.1191	0.0456	0.3233	0.0411	0.0227	0.0828	0.2704	0.2357	0.3076	0.0076	0.0015	0.0315
0.8159	0.5907	0.9505	0.5619	0.3343	0.6882	0.1191	0.0456	0.3233	0.0411	0.0227	0.0828	0.2704	0.2357	0.3076	0.0076	0.0015	0.0315
0.8159	0.5908	0.9505	0.5619	0.3343	0.6882	0.1191	0.0456	0.3232	0.0411	0.0227	0.0828	0.2704	0.2357	0.3076	0.0076	0.0015	0.0315
0.8159	0.5908	0.9505	0.5619	0.3344	0.6882	0.1191	0.0456	0.3232	0.0411	0.0227	0.0828	0.2704	0.2357	0.3076	0.0076	0.0015	0.0315
0.8159	0.5909	0.9505	0.5619	0.3344	0.6882	0.119	0.0456	0.3232	0.0411	0.0227	0.0828	0.2704	0.2357	0.3076	0.0076	0.0015	0.0315
0.816	0.5909	0.9505	0.5619	0.3344	0.6882	0.119	0.0456	0.3231	0.0411	0.0227	0.0828	0.2704	0.2357	0.3076	0.0076	0.0015	0.0315
0.816	0.5909	0.9505	0.562	0.3345	0.6883	0.119	0.0456	0.3231	0.0411	0.0227	0.0828	0.2704	0.2357	0.3076	0.0076	0.0015	0.0315
0.816	0.591	0.9505	0.562	0.3345	0.6883	0.119	0.0456	0.3231	0.0411	0.0227	0.0827	0.2704	0.2357	0.3076	0.0076	0.0015	0.0315
0.816	0.591	0.9505	0.562	0.3345	0.6883	0.119	0.0456	0.323	0.0411	0.0227	0.0827	0.2704	0.2357	0.3076	0.0075	0.0015	0.0315
0.816	0.5911	0.9505	0.562	0.3346	0.6883	0.119	0.0456	0.323	0.0411	0.0227	0.0827	0.2704	0.2357	0.3076	0.0075	0.0015	0.0314
0.8161	0.5911	0.9505	0.562	0.3346	0.6883	0.119	0.0456	0.323	0.0411	0.0227	0.0827	0.2704	0.2357	0.3076	0.0075	0.0015	0.0314
0.8161	0.5911	0.9505	0.562	0.3347	0.6883	0.119	0.0456	0.3229	0.0411	0.0227	0.0827	0.2704	0.2357	0.3076	0.0075	0.0015	0.0314
0.8161	0.5912	0.9505	0.5621	0.3347	0.6883	0.1189	0.0456	0.3229	0.0411	0.0227	0.0827	0.2704	0.2357	0.3076	0.0075	0.0015	0.0314
0.8161	0.5912	0.9505	0.5621	0.3347	0.6883	0.1189	0.0456	0.3229	0.0411	0.0227	0.0827	0.2704	0.2357	0.3076	0.0075	0.0015	0.0314
0.8161	0.5913	0.9505	0.5621	0.3348	0.6883	0.1189	0.0456	0.3229	0.0411	0.0227	0.0827	0.2704	0.2357	0.3076	0.0075	0.0015	0.0314
0.8161	0.5913	0.9505	0.5621	0.3348	0.6883	0.1189	0.0455	0.3228	0.0411	0.0227	0.0827	0.2704	0.2357	0.3076	0.0075	0.0015	0.0314
0.8162	0.5914	0.9505	0.5621	0.3348	0.6883	0.1189	0.0455	0.3228	0.0411	0.0227	0.0827	0.2704	0.2357	0.3076	0.0075	0.0015	0.0314
0.8162	0.5914	0.9505	0.5622	0.3349	0.6883	0.1189	0.0455	0.3228	0.0411	0.0227	0.0827	0.2704	0.2357	0.3076	0.0075	0.0015	0.0314
0.8162	0.5914	0.9505	0.5622	0.3349	0.6883	0.1189	0.0455	0.3227	0.0411	0.0227	0.0826	0.2704	0.2357	0.3076	0.0075	0.0015	0.0314
0.8162	0.5915	0.9505	0.5622	0.335	0.6883	0.1188	0.0455	0.3227	0.0411	0.0227	0.0826	0.2704	0.2357	0.3076	0.0075	0.0015	0.0314
0.8162	0.5915	0.9506	0.5622	0.335	0.6883	0.1188	0.0455	0.3227	0.0411	0.0227	0.0826	0.2704	0.2357	0.3076	0.0075	0.0015	0.0314
0.8163	0.5916	0.9506	0.5622	0.335	0.6883	0.1188	0.0455	0.3226	0.0411	0.0227	0.0826	0.2704	0.2357	0.3075	0.0075	0.0015	0.0314
0.8163	0.5916	0.9506	0.5622	0.3351	0.6883	0.1188	0.0455	0.3226	0.041	0.0227	0.0826	0.2704	0.2357	0.3075	0.0075	0.0015	0.0313
0.8163	0.5916	0.9506	0.5623	0.3351	0.6883	0.1188	0.0455	0.3226	0.041	0.0227	0.0826	0.2704	0.2357	0.3075	0.0075	0.0015	0.0313
0.8163	0.5917	0.9506	0.5623	0.3351	0.6883	0.1188	0.0455	0.3225	0.041	0.0227	0.0826	0.2704	0.2357	0.3075	0.0075	0.0015	0.0313
0.8163	0.5917	0.9506	0.5623	0.3352	0.6883	0.1188	0.0455	0.3225	0.041	0.0227	0.0826	0.2704	0.2357	0.3075	0.0075	0.0015	0.0313
0.8163	0.5918	0.9506	0.5623	0.3352	0.6883	0.1188	0.0455	0.3225	0.041	0.0227	0.0826	0.2704	0.2357	0.3075	0.0075	0.0015	0.0313
0.8164	0.5918	0.9506	0.5623	0.3353	0.6883	0.1187	0.0455	0.3225	0.041	0.0227	0.0826	0.2704	0.2357	0.3075	0.0075	0.0015	0.0313
0.8164	0.5918	0.9506	0.5624	0.3353	0.6884	0.1187	0.0455	0.3224	0.041	0.0227	0.0826	0.2704	0.2357	0.3075	0.0075	0.0015	0.0313
0.8164	0.5919	0.9506	0.5624	0.3353	0.6884	0.1187	0.0455	0.3224	0.041	0.0227	0.0826	0.2704	0.2357	0.3075	0.0075	0.0015	0.0313
0.8164	0.5919	0.9506	0.5624	0.3354	0.6884	0.1187	0.0455	0.3224	0.041	0.0227	0.0825	0.2704	0.2357	0.3075	0.0075	0.0015	0.0313
0.8164	0.592	0.9506	0.5624	0.3354	0.6884	0.1187	0.0455	0.3223	0.041	0.0227	0.0825	0.2704	0.2357	0.3075	0.0075	0.0015	0.0313
0.8165	0.592	0.9506	0.5624	0.3354	0.6884	0.1187	0.0455	0.3223	0.041	0.0227	0.0825	0.2704	0.2357	0.3075	0.0075	0.0015	0.0313
0.8165	0.5921	0.9506	0.5624	0.3355	0.6884	0.1187	0.0455	0.3223	0.041	0.0227	0.0825	0.2704	0.2357	0.3075	0.0075	0.0015	0.0313
0.8165	0.5921	0.9506	0.5625	0.3355	0.6884	0.1186	0.0455	0.3222	0.041	0.0227	0.0825	0.2704	0.2357	0.3075	0.0075	0.0015	0.0313
0.8165	0.5921	0.9506	0.5625	0.3356	0.6884	0.1186	0.0455	0.3222	0.041	0.0227	0.0825	0.2704	0.2357	0.3075	0.0075	0.0015	0.0312
0.8165	0.5922	0.9506	0.5625	0.3356	0.6884	0.1186	0.0455	0.3222	0.041	0.0227	0.0825	0.2704	0.2357	0.3075	0.0075	0.0015	0.0312
0.8165	0.5922	0.9506	0.5625	0.3356	0.6884	0.1186	0.0455	0.3222	0.041	0.0227	0.0825	0.2704	0.2356	0.3075	0.0075	0.0015	0.0312
0.8166	0.5923	0.9506	0.5625	0.3357	0.6884	0.1186	0.0455	0.3221	0.041	0.0227	0.0825	0.2704	0.2356	0.3075	0.0075	0.0015	0.0312
0.8166	0.5923	0.9507	0.5626	0.3357	0.6884	0.1186	0.0455	0.3221	0.041	0.0227	0.0825	0.2704	0.2356	0.3075	0.0075	0.0015	0.0312
0.8166	0.5923	0.9507	0.5626	0.3357	0.6884	0.1186	0.0455	0.3221	0.041	0.0227	0.0825	0.2704	0.2356	0.3075	0.0075	0.0015	0.0312
0.8166	0.5924	0.9507	0.5626	0.3358	0.6884	0.1186	0.0455	0.322	0.041	0.0227	0.0824	0.2704	0.2356	0.3075	0.0075	0.0015	0.0312
0.8166	0.5924	0.9507	0.5626	0.3358	0.6884	0.1185	0.0455	0.322	0.041	0.0227	0.0824	0.2704	0.2356	0.3075	0.0075	0.0015	0.0312
0.8167	0.5925	0.9507	0.5626	0.3359	0.6884	0.1185	0.0455	0.322	0.041	0.0227	0.0824	0.2704	0.2356	0.3075	0.0075	0.0015	0.0312
0.8167	0.5925	0.9507	0.5626	0.3359	0.6884	0.1185	0.0455	0.3219	0.041	0.0227	0.0824	0.2704	0.2356	0.3075	0.0075	0.0015	0.0312
0.8167	0.5925	0.9507	0.5627	0.3359	0.6884	0.1185	0.0455	0.3219	0.041	0.0227	0.0824	0.2704	0.2356	0.3075	0.0075	0.0015	0.0312
0.8167	0.5926	0.9507	0.5627	0.336	0.6884	0.1185	0.0455	0.3219	0.041	0.0227	0.0824	0.2704	0.2356	0.3075	0.0075	0.0015	0.0312
0.8167	0.5926	0.9507	0.5627	0.336	0.6884	0.1185	0.0455	0.3218	0.041	0.0227	0.0824	0.2704	0.2356	0.3075	0.0075	0.0015	0.0312
0.8167	0.5927	0.9507	0.5627	0.336	0.6884	0.1185	0.0455	0.3218	0.041	0.0227	0.0824	0.2704	0.2356	0.3075	0.0075	0.0015	0.0312
0.8168	0.5927	0.9507	0.5627	0.3361	0.6885	0.1184	0.0455	0.3218	0.041	0.0227	0.0824	0.2704	0.2356	0.3075	0.0075	0.0015	0.0311
0.8168	0.5928	0.9507	0.5628	0.3361	0.6885	0.1184	0.0455	0.3218	0.041	0.0227	0.0824	0.2704	0.2356	0.3075	0.0075	0.0015	0.0311
0.8168	0.5928	0.9507	0.5628	0.3362	0.6885	0.1184	0.0455	0.3217	0.041	0.0227	0.0824	0.2704	0.2356	0.3075	0.0075	0.0015	0.0311
0.8168	0.5928	0.9507	0.5628	0.3362	0.6885	0.1184	0.0455	0.3217	0.041	0.0227	0.0824	0.2704	0.2356	0.3075	0.0075	0.0015	0.0311
0.8168	0.5929	0.9507	0.5628	0.3362	0.6885	0.1184	0.0455	0.3217	0.041	0.0227	0.0823	0.2704	0.2356	0.3075	0.0075	0.0015	0.0311
0.8169	0.5929	0.9507	0.5628	0.3363	0.6885	0.1184	0.0455	0.3216	0.0409	0.0227	0.0823	0.2704	0.2356	0.3075	0.0075	0.0015	0.0311
0.8169	0.593	0.9507	0.5629	0.3363	0.6885	0.1184	0.0455	0.3216	0.0409	0.0227	0.0823	0.2704	0.2356	0.3075	0.0075	0.0015	0.0311
0.8169	0.593	0.9507	0.5629	0.3363	0.6885	0.1184	0.0455	0.3216	0.0409	0.0227	0.0823	0.2704	0.2356	0.3075	0.0075	0.0015	0.0311
0.8169	0.593	0.9507	0.5629	0.3364	0.6885	0.1183	0.0455	0.3215	0.0409	0.0227	0.0823	0.2704	0.2356	0.3075	0.0075	0.0015	0.0311
0.8169	0.5931	0.9508	0.5629	0.3364	0.6885	0.1183	0.0455	0.3215	0.0409	0.0227	0.0823	0.2704	0.2356	0.3075	0.0075	0.0015	0.0311
0.8169	0.5931	0.9508	0.5629	0.3364	0.6885	0.1183	0.0455	0.3215	0.0409	0.0227	0.0823	0.2704	0.2356	0.3075	0.0075	0.0015	0.0311
0.817	0.5932	0.9508	0.5629	0.3365	0.6885	0.1183	0.0455	0.3214	0.0409	0.0227	0.0823	0.2703	0.2356	0.3075	0.0075	0.0015	0.0311
0.817	0.5932	0.9508	0.563	0.3365	0.6885	0.1183	0.0455	0.3214	0.0409	0.0227	0.0823	0.2703	0.2356	0.3075	0.0075	0.0015	0.0311
0.817	0.5933	0.9508	0.563	0.3366	0.6885	0.1183	0.0455	0.3214	0.0409	0.0227	0.0823	0.2703	0.2356	0.3075	0.0075	0.0015	0.031
0.817	0.5933	0.9508	0.563	0.3366	0.6885	0.1183	0.0455	0.3214	0.0409	0.0227	0.0823	0.2703	0.2356	0.3075	0.0075	0.0015	0.031
0.817	0.5933	0.9508	0.563	0.3366	0.6885	0.1182	0.0455	0.3213	0.0409	0.0227	0.0822	0.2703	0.2356	0.3075	0.0075	0.0015	0.031
0.8171	0.5934	0.9508	0.563	0.3367	0.6885	0.1182	0.0454	0.3213	0.0409	0.0227	0.0822	0.2703	0.2356	0.3075	0.0075	0.0015	0.031
0.8171	0.5934	0.9508	0.5631	0.3367	0.6885	0.1182	0.0454	0.3213	0.0409	0.0227	0.0822	0.2703	0.2356	0.3075	0.0075	0.0015	0.031
0.8171	0.5935	0.9508	0.5631	0.3367	0.6885	0.1182	0.0454	0.3212	0.0409	0.0227	0.0822	0.2703	0.2356	0.3075	0.0075	0.0015	0.031
0.8171	0.5935	0.9508	0.5631	0.3368	0.6885	0.1182	0.0454	0.3212	0.0409	0.0227	0.0822	0.2703	0.2356	0.3075	0.0075	0.0015	0.031
0.8171	0.5935	0.9508	0.5631	0.3368	0.6885	0.1182	0.0454	0.3212	0.0409	0.0227	0.0822	0.2703	0.2356	0.3075	0.0075	0.0015	0.031
0.8171	0.5936	0.9508	0.5631	0.3369	0.6885	0.1182	0.0454	0.3211	0.0409	0.0227	0.0822	0.2703	0.2356	0.3075	0.0075	0.0015	0.031
0.8172	0.5936	0.9508	0.5631	0.3369	0.6886	0.1182	0.0454	0.3211	0.0409	0.0227	0.0822	0.2703	0.2356	0.3075	0.0075	0.0015	0.031
0.8172	0.5937	0.9508	0.5632	0.3369	0.6886	0.1181	0.0454	0.3211	0.0409	0.0227	0.0822	0.2703	0.2356	0.3075	0.0075	0.0015	0.031
0.8172	0.5937	0.9508	0.5632	0.337	0.6886	0.1181	0.0454	0.321	0.0409	0.0227	0.0822	0.2703	0.2356	0.3075	0.0075	0.0015	0.031
0.8172	0.5937	0.9508	0.5632	0.337	0.6886	0.1181	0.0454	0.321	0.0409	0.0227	0.0822	0.2703	0.2356	0.3075	0.0075	0.0015	0.031
0.8172	0.5938	0.9508	0.5632	0.337	0.6886	0.1181	0.0454	0.321	0.0409	0.0227	0.0821	0.2703	0.2356	0.3075	0.0075	0.0015	0.0309
0.8172	0.5938	0.9508	0.5632	0.3371	0.6886	0.1181	0.0454	0.321	0.0409	0.0227	0.0821	0.2703	0.2356	0.3075	0.0075	0.0015	0.0309
0.8173	0.5939	0.9508	0.5633	0.3371	0.6886	0.1181	0.0454	0.3209	0.0409	0.0227	0.0821	0.2703	0.2356	0.3075	0.0075	0.0015	0.0309
0.8173	0.5939	0.9509	0.5633	0.3372	0.6886	0.1181	0.0454	0.3209	0.0409	0.0227	0.0821	0.2703	0.2355	0.3075	0.0075	0.0015	0.0309
0.8173	0.594	0.9509	0.5633	0.3372	0.6886	0.118	0.0454	0.3209	0.0409	0.0227	0.0821	0.2703	0.2355	0.3075	0.0074	0.0015	0.0309
0.8173	0.594	0.9509	0.5633	0.3372	0.6886	0.118	0.0454	0.3208	0.0409	0.0227	0.0821	0.2703	0.2355	0.3075	0.0074	0.0015	0.0309
0.8173	0.594	0.9509	0.5633	0.3373	0.6886	0.118	0.0454	0.3208	0.0409	0.0227	0.0821	0.2703	0.2355	0.3075	0.0074	0.0015	0.0309
0.8174	0.5941	0.9509	0.5633	0.3373	0.6886	0.118	0.0454	0.3208	0.0409	0.0227	0.0821	0.2703	0.2355	0.3075	0.0074	0.0015	0.0309
0.8174	0.5941	0.9509	0.5634	0.3373	0.6886	0.118	0.0454	0.3207	0.0409	0.0227	0.0821	0.2703	0.2355	0.3075	0.0074	0.0015	0.0309
0.8174	0.5942	0.9509	0.5634	0.3374	0.6886	0.118	0.0454	0.3207	0.0409	0.0227	0.0821	0.2703	0.2355	0.3075	0.0074	0.0015	0.0309
0.8174	0.5942	0.9509	0.5634	0.3374	0.6886	0.118	0.0454	0.3207	0.0409	0.0227	0.0821	0.2703	0.2355	0.3075	0.0074	0.0015	0.0309
0.8174	0.5942	0.9509	0.5634	0.3375	0.6886	0.118	0.0454	0.3206	0.0408	0.0227	0.0821	0.2703	0.2355	0.3075	0.0074	0.0015	0.0309
0.8174	0.5943	0.9509	0.5634	0.3375	0.6886	0.1179	0.0454	0.3206	0.0408	0.0227	0.082	0.2703	0.2355	0.3075	0.0074	0.0015	0.0309
0.8175	0.5943	0.9509	0.5635	0.3375	0.6886	0.1179	0.0454	0.3206	0.0408	0.0227	0.082	0.2703	0.2355	0.3075	0.0074	0.0015	0.0309
0.8175	0.5944	0.9509	0.5635	0.3376	0.6886	0.1179	0.0454	0.3206	0.0408	0.0227	0.082	0.2703	0.2355	0.3075	0.0074	0.0015	0.0308
0.8175	0.5944	0.9509	0.5635	0.3376	0.6886	0.1179	0.0454	0.3205	0.0408	0.0227	0.082	0.2703	0.2355	0.3075	0.0074	0.0015	0.0308
0.8175	0.5944	0.9509	0.5635	0.3376	0.6886	0.1179	0.0454	0.3205	0.0408	0.0227	0.082	0.2703	0.2355	0.3075	0.0074	0.0015	0.0308
0.8175	0.5945	0.9509	0.5635	0.3377	0.6886	0.1179	0.0454	0.3205	0.0408	0.0227	0.082	0.2703	0.2355	0.3074	0.0074	0.0015	0.0308
0.8176	0.5945	0.9509	0.5635	0.3377	0.6887	0.1179	0.0454	0.3204	0.0408	0.0227	0.082	0.2703	0.2355	0.3074	0.0074	0.0015	0.0308
0.8176	0.5946	0.9509	0.5636	0.3378	0.6887	0.1179	0.0454	0.3204	0.0408	0.0227	0.082	0.2703	0.2355	0.3074	0.0074	0.0015	0.0308
0.8176	0.5946	0.9509	0.5636	0.3378	0.6887	0.1178	0.0454	0.3204	0.0408	0.0227	0.082	0.2703	0.2355	0.3074	0.0074	0.0015	0.0308
0.8176	0.5947	0.9509	0.5636	0.3378	0.6887	0.1178	0.0454	0.3203	0.0408	0.0227	0.082	0.2703	0.2355	0.3074	0.0074	0.0015	0.0308
0.8176	0.5947	0.951	0.5636	0.3379	0.6887	0.1178	0.0454	0.3203	0.0408	0.0227	0.082	0.2703	0.2355	0.3074	0.0074	0.0015	0.0308
0.8176	0.5947	0.951	0.5636	0.3379	0.6887	0.1178	0.0454	0.3203	0.0408	0.0227	0.0819	0.2703	0.2355	0.3074	0.0074	0.0015	0.0308
0.8177	0.5948	0.951	0.5637	0.3379	0.6887	0.1178	0.0454	0.3202	0.0408	0.0227	0.0819	0.2703	0.2355	0.3074	0.0074	0.0015	0.0308
0.8177	0.5948	0.951	0.5637	0.338	0.6887	0.1178	0.0454	0.3202	0.0408	0.0227	0.0819	0.2703	0.2355	0.3074	0.0074	0.0015	0.0308
0.8177	0.5949	0.951	0.5637	0.338	0.6887	0.1178	0.0454	0.3202	0.0408	0.0227	0.0819	0.2703	0.2355	0.3074	0.0074	0.0015	0.0308
0.8177	0.5949	0.951	0.5637	0.3381	0.6887	0.1177	0.0454	0.3202	0.0408	0.0227	0.0819	0.2703	0.2355	0.3074	0.0074	0.0015	0.0307
0.8177	0.5949	0.951	0.5637	0.3381	0.6887	0.1177	0.0454	0.3201	0.0408	0.0227	0.0819	0.2703	0.2355	0.3074	0.0074	0.0015	0.0307
0.8178	0.595	0.951	0.5637	0.3381	0.6887	0.1177	0.0454	0.3201	0.0408	0.0227	0.0819	0.2703	0.2355	0.3074	0.0074	0.0015	0.0307
0.8178	0.595	0.951	0.5638	0.3382	0.6887	0.1177	0.0454	0.3201	0.0408	0.0227	0.0819	0.2703	0.2355	0.3074	0.0074	0.0015	0.0307
0.8178	0.5951	0.951	0.5638	0.3382	0.6887	0.1177	0.0454	0.32	0.0408	0.0227	0.0819	0.2703	0.2355	0.3074	0.0074	0.0015	0.0307
0.8178	0.5951	0.951	0.5638	0.3382	0.6887	0.1177	0.0454	0.32	0.0408	0.0227	0.0819	0.2703	0.2355	0.3074	0.0074	0.0015	0.0307
0.8178	0.5951	0.951	0.5638	0.3383	0.6887	0.1177	0.0454	0.32	0.0408	0.0227	0.0819	0.2703	0.2355	0.3074	0.0074	0.0015	0.0307
0.8178	0.5952	0.951	0.5638	0.3383	0.6887	0.1177	0.0454	0.3199	0.0408	0.0227	0.0818	0.2703	0.2355	0.3074	0.0074	0.0014	0.0307
0.8179	0.5952	0.951	0.5639	0.3384	0.6887	0.1176	0.0454	0.3199	0.0408	0.0227	0.0818	0.2703	0.2355	0.3074	0.0074	0.0014	0.0307
0.8179	0.5953	0.951	0.5639	0.3384	0.6887	0.1176	0.0454	0.3199	0.0408	0.0227	0.0818	0.2703	0.2355	0.3074	0.0074	0.0014	0.0307
0.8179	0.5953	0.951	0.5639	0.3384	0.6887	0.1176	0.0454	0.3198	0.0408	0.0227	0.0818	0.2703	0.2355	0.3074	0.0074	0.0014	0.0307
0.8179	0.5954	0.951	0.5639	0.3385	0.6887	0.1176	0.0454	0.3198	0.0408	0.0227	0.0818	0.2703	0.2355	0.3074	0.0074	0.0014	0.0307
0.8179	0.5954	0.951	0.5639	0.3385	0.6887	0.1176	0.0453	0.3198	0.0408	0.0227	0.0818	0.2703	0.2355	0.3074	0.0074	0.0014	0.0307
0.818	0.5954	0.951	0.5639	0.3385	0.6888	0.1176	0.0453	0.3197	0.0408	0.0227	0.0818	0.2703	0.2355	0.3074	0.0074	0.0014	0.0307
0.818	0.5955	0.951	0.564	0.3386	0.6888	0.1176	0.0453	0.3197	0.0408	0.0227	0.0818	0.2703	0.2355	0.3074	0.0074	0.0014	0.0306
0.818	0.5955	0.9511	0.564	0.3386	0.6888	0.1175	0.0453	0.3196	0.0408	0.0227	0.0818	0.2703	0.2355	0.3074	0.0074	0.0014	0.0306
0.818	0.5956	0.9511	0.564	0.3387	0.6888	0.1175	0.0453	0.3196	0.0408	0.0227	0.0818	0.2703	0.2355	0.3074	0.0074	0.0014	0.0306
0.818	0.5956	0.9511	0.564	0.3387	0.6888	0.1175	0.0453	0.3195	0.0407	0.0227	0.0818	0.2703	0.2354	0.3074	0.0074	0.0014	0.0306
0.818	0.5956	0.9511	0.564	0.3387	0.6888	0.1175	0.0453	0.3195	0.0407	0.0227	0.0818	0.2703	0.2354	0.3074	0.0074	0.0014	0.0306
0.8181	0.5957	0.9511	0.5641	0.3388	0.6888	0.1175	0.0453	0.3194	0.0407	0.0227	0.0817	0.2703	0.2354	0.3074	0.0074	0.0014	0.0306
0.8181	0.5957	0.9511	0.5641	0.3388	0.6888	0.1175	0.0453	0.3194	0.0407	0.0227	0.0817	0.2703	0.2354	0.3074	0.0074	0.0014	0.0306
0.8181	0.5958	0.9511	0.5641	0.3388	0.6888	0.1175	0.0453	0.3193	0.0407	0.0227	0.0817	0.2703	0.2354	0.3074	0.0074	0.0014	0.0306
0.8181	0.5958	0.9511	0.5641	0.3389	0.6888	0.1175	0.0453	0.3193	0.0407	0.0227	0.0817	0.2703	0.2354	0.3074	0.0074	0.0014	0.0306
0.8181	0.5958	0.9511	0.5641	0.3389	0.6888	0.1174	0.0453	0.3192	0.0407	0.0227	0.0817	0.2703	0.2354	0.3074	0.0074	0.0014	0.0306
0.8181	0.5959	0.9511	0.5641	0.339	0.6888	0.1174	0.0453	0.3192	0.0407	0.0227	0.0817	0.2703	0.2354	0.3074	0.0074	0.0014	0.0306
0.8182	0.5959	0.9511	0.5642	0.339	0.6888	0.1174	0.0453	0.3191	0.0407	0.0227	0.0817	0.2703	0.2354	0.3074	0.0074	0.0014	0.0306
0.8182	0.596	0.9511	0.5642	0.339	0.6888	0.1174	0.0453	0.319	0.0407	0.0227	0.0817	0.2703	0.2354	0.3074	0.0074	0.0014	0.0306
0.8182	0.596	0.9511	0.5642	0.3391	0.6888	0.1174	0.0453	0.319	0.0407	0.0227	0.0817	0.2703	0.2354	0.3074	0.0074	0.0014	0.0305
0.8182	0.5961	0.9511	0.5642	0.3391	0.6888	0.1174	0.0453	0.3189	0.0407	0.0227	0.0817	0.2703	0.2354	0.3074	0.0074	0.0014	0.0305
0.8182	0.5961	0.9511	0.5642	0.3391	0.6888	0.1174	0.0453	0.3189	0.0407	0.0227	0.0817	0.2703	0.2354	0.3074	0.0074	0.0014	0.0305
0.8183	0.5961	0.9511	0.5643	0.3392	0.6888	0.1174	0.0453	0.3188	0.0407	0.0227	0.0816	0.2703	0.2354	0.3074	0.0074	0.0014	0.0305
0.8183	0.5962	0.9511	0.5643	0.3392	0.6888	0.1173	0.0453	0.3188	0.0407	0.0227	0.0816	0.2703	0.2354	0.3074	0.0074	0.0014	0.0305
0.8183	0.5962	0.9511	0.5643	0.3393	0.6888	0.1173	0.0453	0.3187	0.0407	0.0227	0.0816	0.2703	0.2354	0.3074	0.0074	0.0014	0.0305
0.8183	0.5963	0.9511	0.5643	0.3393	0.6888	0.1173	0.0453	0.3187	0.0407	0.0227	0.0816	0.2703	0.2354	0.3074	0.0074	0.0014	0.0305
0.8183	0.5963	0.9512	0.5643	0.3393	0.6889	0.1173	0.0453	0.3186	0.0407	0.0227	0.0816	0.2703	0.2354	0.3074	0.0074	0.0014	0.0305
0.8183	0.5963	0.9512	0.5643	0.3394	0.6889	0.1173	0.0453	0.3186	0.0407	0.0227	0.0816	0.2703	0.2354	0.3074	0.0074	0.0014	0.0305
0.8184	0.5964	0.9512	0.5644	0.3394	0.6889	0.1173	0.0453	0.3185	0.0407	0.0227	0.0816	0.2703	0.2354	0.3074	0.0074	0.0014	0.0305
0.8184	0.5964	0.9512	0.5644	0.3394	0.6889	0.1173	0.0453	0.3185	0.0407	0.0227	0.0816	0.2703	0.2354	0.3074	0.0074	0.0014	0.0305
0.8184	0.5965	0.9512	0.5644	0.3395	0.6889	0.1172	0.0453	0.3184	0.0407	0.0227	0.0816	0.2703	0.2354	0.3074	0.0074	0.0014	0.0305
0.8184	0.5965	0.9512	0.5644	0.3395	0.6889	0.1172	0.0453	0.3184	0.0407	0.0227	0.0816	0.2703	0.2354	0.3074	0.0074	0.0014	0.0305
0.8184	0.5965	0.9512	0.5644	0.3396	0.6889	0.1172	0.0453	0.3183	0.0407	0.0227	0.0816	0.2703	0.2354	0.3074	0.0074	0.0014	0.0305
0.8185	0.5966	0.9512	0.5645	0.3396	0.6889	0.1172	0.0453	0.3182	0.0407	0.0227	0.0816	0.2703	0.2354	0.3074	0.0074	0.0014	0.0304
0.8185	0.5966	0.9512	0.5645	0.3396	0.6889	0.1172	0.0453	0.3182	0.0407	0.0227	0.0815	0.2703	0.2354	0.3074	0.0074	0.0014	0.0304
0.8185	0.5967	0.9512	0.5645	0.3397	0.6889	0.1172	0.0453	0.3181	0.0407	0.0227	0.0815	0.2703	0.2354	0.3074	0.0074	0.0014	0.0304
0.8185	0.5967	0.9512	0.5645	0.3397	0.6889	0.1172	0.0453	0.3181	0.0407	0.0227	0.0815	0.2703	0.2354	0.3074	0.0074	0.0014	0.0304
0.8185	0.5967	0.9512	0.5645	0.3397	0.6889	0.1172	0.0453	0.318	0.0407	0.0227	0.0815	0.2703	0.2354	0.3074	0.0074	0.0014	0.0304
0.8185	0.5968	0.9512	0.5645	0.3398	0.6889	0.1171	0.0453	0.318	0.0407	0.0227	0.0815	0.2703	0.2354	0.3074	0.0074	0.0014	0.0304
0.8186	0.5969	0.9512	0.5646	0.3398	0.6889	0.1171	0.0453	0.3179	0.0407	0.0227	0.0815	0.2703	0.2354	0.3074	0.0074	0.0014	0.0304
0.8186	0.5969	0.9512	0.5646	0.3399	0.6889	0.1171	0.0453	0.3179	0.0407	0.0227	0.0815	0.2703	0.2354	0.3074	0.0074	0.0014	0.0304
0.8186	0.597	0.9512	0.5646	0.3399	0.6889	0.1171	0.0453	0.3178	0.0407	0.0227	0.0815	0.2703	0.2354	0.3074	0.0073	0.0014	0.0304
0.8186	0.597	0.9512	0.5646	0.3399	0.6889	0.1171	0.0453	0.3178	0.0406	0.0227	0.0815	0.2703	0.2354	0.3074	0.0073	0.0014	0.0304
0.8186	0.5971	0.9512	0.5646	0.34	0.6889	0.1171	0.0453	0.3177	0.0406	0.0227	0.0815	0.2703	0.2354	0.3074	0.0073	0.0014	0.0304
0.8187	0.5971	0.9512	0.5647	0.34	0.6889	0.1171	0.0453	0.3177	0.0406	0.0227	0.0815	0.2703	0.2354	0.3074	0.0073	0.0014	0.0304
0.8187	0.5972	0.9512	0.5647	0.34	0.6889	0.117	0.0453	0.3176	0.0406	0.0227	0.0814	0.2703	0.2354	0.3074	0.0073	0.0014	0.0304
0.8187	0.5972	0.9513	0.5647	0.3401	0.6889	0.117	0.0453	0.3175	0.0406	0.0227	0.0814	0.2703	0.2354	0.3074	0.0073	0.0014	0.0303
0.8187	0.5973	0.9513	0.5647	0.3401	0.6889	0.117	0.0453	0.3175	0.0406	0.0227	0.0814	0.2703	0.2354	0.3074	0.0073	0.0014	0.0303
0.8187	0.5973	0.9513	0.5647	0.3402	0.689	0.117	0.0453	0.3174	0.0406	0.0227	0.0814	0.2703	0.2354	0.3074	0.0073	0.0014	0.0303
0.8187	0.5974	0.9513	0.5647	0.3402	0.689	0.117	0.0453	0.3174	0.0406	0.0227	0.0814	0.2703	0.2354	0.3074	0.0073	0.0014	0.0303
0.8188	0.5975	0.9513	0.5648	0.3402	0.689	0.117	0.0453	0.3173	0.0406	0.0227	0.0814	0.2703	0.2353	0.3074	0.0073	0.0014	0.0303
0.8188	0.5975	0.9513	0.5648	0.3403	0.689	0.117	0.0453	0.3173	0.0406	0.0227	0.0814	0.2703	0.2353	0.3074	0.0073	0.0014	0.0303
0.8188	0.5976	0.9513	0.5648	0.3403	0.689	0.117	0.0453	0.3172	0.0406	0.0227	0.0814	0.2703	0.2353	0.3074	0.0073	0.0014	0.0303
0.8188	0.5976	0.9513	0.5648	0.3403	0.689	0.1169	0.0453	0.3172	0.0406	0.0227	0.0814	0.2703	0.2353	0.3074	0.0073	0.0014	0.0303
0.8188	0.5977	0.9513	0.5648	0.3404	0.689	0.1169	0.0453	0.3171	0.0406	0.0227	0.0814	0.2703	0.2353	0.3074	0.0073	0.0014	0.0303
0.8188	0.5977	0.9513	0.5649	0.3404	0.689	0.1169	0.0452	0.3171	0.0406	0.0227	0.0814	0.2703	0.2353	0.3074	0.0073	0.0014	0.0303
0.8189	0.5978	0.9513	0.5649	0.3405	0.689	0.1169	0.0452	0.317	0.0406	0.0227	0.0814	0.2703	0.2353	0.3074	0.0073	0.0014	0.0303
0.8189	0.5978	0.9513	0.5649	0.3405	0.689	0.1169	0.0452	0.317	0.0406	0.0227	0.0813	0.2703	0.2353	0.3074	0.0073	0.0014	0.0303
0.8189	0.5979	0.9513	0.5649	0.3405	0.689	0.1169	0.0452	0.3169	0.0406	0.0227	0.0813	0.2703	0.2353	0.3074	0.0073	0.0014	0.0303
0.8189	0.5979	0.9513	0.5649	0.3406	0.689	0.1169	0.0452	0.3169	0.0406	0.0227	0.0813	0.2703	0.2353	0.3074	0.0073	0.0014	0.0303
0.8189	0.598	0.9513	0.5649	0.3406	0.689	0.1169	0.0452	0.3168	0.0406	0.0227	0.0813	0.2703	0.2353	0.3074	0.0073	0.0014	0.0302
0.819	0.5981	0.9513	0.565	0.3406	0.689	0.1168	0.0452	0.3167	0.0406	0.0227	0.0813	0.2703	0.2353	0.3074	0.0073	0.0014	0.0302
0.819	0.5981	0.9513	0.565	0.3407	0.689	0.1168	0.0452	0.3167	0.0406	0.0227	0.0813	0.2703	0.2353	0.3074	0.0073	0.0014	0.0302
0.819	0.5982	0.9513	0.565	0.3407	0.689	0.1168	0.0452	0.3166	0.0406	0.0227	0.0813	0.2703	0.2353	0.3074	0.0073	0.0014	0.0302
0.819	0.5982	0.9513	0.565	0.3408	0.689	0.1168	0.0452	0.3166	0.0406	0.0227	0.0813	0.2703	0.2353	0.3074	0.0073	0.0014	0.0302
0.819	0.5983	0.9513	0.565	0.3408	0.689	0.1168	0.0452	0.3165	0.0406	0.0227	0.0813	0.2703	0.2353	0.3074	0.0073	0.0014	0.0302
0.819	0.5983	0.9514	0.565	0.3408	0.689	0.1168	0.0452	0.3165	0.0406	0.0227	0.0813	0.2703	0.2353	0.3074	0.0073	0.0014	0.0302
0.8191	0.5984	0.9514	0.5651	0.3409	0.689	0.1168	0.0452	0.3164	0.0406	0.0227	0.0813	0.2703	0.2353	0.3074	0.0073	0.0014	0.0302
0.8191	0.5984	0.9514	0.5651	0.3409	0.689	0.1167	0.0452	0.3164	0.0406	0.0226	0.0812	0.2703	0.2353	0.3074	0.0073	0.0014	0.0302
0.8191	0.5985	0.9514	0.5651	0.3409	0.689	0.1167	0.0452	0.3163	0.0406	0.0226	0.0812	0.2703	0.2353	0.3074	0.0073	0.0014	0.0302
0.8191	0.5985	0.9514	0.5651	0.341	0.6891	0.1167	0.0452	0.3163	0.0406	0.0226	0.0812	0.2703	0.2353	0.3074	0.0073	0.0014	0.0302
0.8191	0.5986	0.9514	0.5651	0.341	0.6891	0.1167	0.0452	0.3162	0.0406	0.0226	0.0812	0.2703	0.2353	0.3074	0.0073	0.0014	0.0302
0.8192	0.5987	0.9514	0.5652	0.3411	0.6891	0.1167	0.0452	0.3162	0.0406	0.0226	0.0812	0.2703	0.2353	0.3074	0.0073	0.0014	0.0302
0.8192	0.5987	0.9514	0.5652	0.3411	0.6891	0.1167	0.0452	0.3161	0.0406	0.0226	0.0812	0.2703	0.2353	0.3074	0.0073	0.0014	0.0302
0.8192	0.5988	0.9514	0.5652	0.3411	0.6891	0.1167	0.0452	0.316	0.0405	0.0226	0.0812	0.2703	0.2353	0.3074	0.0073	0.0014	0.0301
0.8192	0.5988	0.9514	0.5652	0.3412	0.6891	0.1167	0.0452	0.316	0.0405	0.0226	0.0812	0.2703	0.2353	0.3074	0.0073	0.0014	0.0301
0.8192	0.5989	0.9514	0.5652	0.3412	0.6891	0.1166	0.0452	0.3159	0.0405	0.0226	0.0812	0.2703	0.2353	0.3074	0.0073	0.0014	0.0301
0.8192	0.5989	0.9514	0.5652	0.3412	0.6891	0.1166	0.0452	0.3159	0.0405	0.0226	0.0812	0.2703	0.2353	0.3074	0.0073	0.0014	0.0301
0.8193	0.599	0.9514	0.5653	0.3413	0.6891	0.1166	0.0452	0.3158	0.0405	0.0226	0.0812	0.2703	0.2353	0.3074	0.0073	0.0014	0.0301
0.8193	0.599	0.9514	0.5653	0.3413	0.6891	0.1166	0.0452	0.3158	0.0405	0.0226	0.0812	0.2703	0.2353	0.3073	0.0073	0.0014	0.0301
0.8193	0.5991	0.9514	0.5653	0.3414	0.6891	0.1166	0.0452	0.3157	0.0405	0.0226	0.0811	0.2703	0.2353	0.3073	0.0073	0.0014	0.0301
0.8193	0.5991	0.9514	0.5653	0.3414	0.6891	0.1166	0.0452	0.3157	0.0405	0.0226	0.0811	0.2703	0.2353	0.3073	0.0073	0.0014	0.0301
0.8193	0.5992	0.9514	0.5653	0.3414	0.6891	0.1166	0.0452	0.3156	0.0405	0.0226	0.0811	0.2703	0.2353	0.3073	0.0073	0.0014	0.0301
0.8193	0.5992	0.9514	0.5654	0.3415	0.6891	0.1166	0.0452	0.3156	0.0405	0.0226	0.0811	0.2703	0.2353	0.3073	0.0073	0.0014	0.0301
0.8194	0.5993	0.9514	0.5654	0.3415	0.6891	0.1165	0.0452	0.3155	0.0405	0.0226	0.0811	0.2703	0.2353	0.3073	0.0073	0.0014	0.0301
0.8194	0.5994	0.9515	0.5654	0.3415	0.6891	0.1165	0.0452	0.3155	0.0405	0.0226	0.0811	0.2703	0.2353	0.3073	0.0073	0.0014	0.0301
0.8194	0.5994	0.9515	0.5654	0.3416	0.6891	0.1165	0.0452	0.3154	0.0405	0.0226	0.0811	0.2703	0.2353	0.3073	0.0073	0.0014	0.0301
0.8194	0.5995	0.9515	0.5654	0.3416	0.6891	0.1165	0.0452	0.3154	0.0405	0.0226	0.0811	0.2703	0.2353	0.3073	0.0073	0.0014	0.0301
0.8194	0.5995	0.9515	0.5654	0.3417	0.6891	0.1165	0.0452	0.3153	0.0405	0.0226	0.0811	0.2703	0.2353	0.3073	0.0073	0.0014	0.03
0.8195	0.5996	0.9515	0.5655	0.3417	0.6891	0.1165	0.0452	0.3152	0.0405	0.0226	0.0811	0.2703	0.2353	0.3073	0.0073	0.0014	0.03
0.8195	0.5996	0.9515	0.5655	0.3417	0.6891	0.1165	0.0452	0.3152	0.0405	0.0226	0.0811	0.2703	0.2353	0.3073	0.0073	0.0014	0.03
0.8195	0.5997	0.9515	0.5655	0.3418	0.6891	0.1164	0.0452	0.3151	0.0405	0.0226	0.081	0.2703	0.2353	0.3073	0.0073	0.0014	0.03
0.8195	0.5997	0.9515	0.5655	0.3418	0.6892	0.1164	0.0452	0.3151	0.0405	0.0226	0.081	0.2703	0.2352	0.3073	0.0073	0.0014	0.03
0.8195	0.5998	0.9515	0.5655	0.3418	0.6892	0.1164	0.0452	0.315	0.0405	0.0226	0.081	0.2703	0.2352	0.3073	0.0073	0.0014	0.03
0.8195	0.5998	0.9515	0.5656	0.3419	0.6892	0.1164	0.0452	0.315	0.0405	0.0226	0.081	0.2703	0.2352	0.3073	0.0073	0.0014	0.03
0.8196	0.5999	0.9515	0.5656	0.3419	0.6892	0.1164	0.0452	0.3149	0.0405	0.0226	0.081	0.2703	0.2352	0.3073	0.0073	0.0014	0.03
0.8196	0.6	0.9515	0.5656	0.342	0.6892	0.1164	0.0452	0.3149	0.0405	0.0226	0.081	0.2703	0.2352	0.3073	0.0073	0.0014	0.03
0.8196	0.6	0.9515	0.5656	0.342	0.6892	0.1164	0.0452	0.3148	0.0405	0.0226	0.081	0.2703	0.2352	0.3073	0.0073	0.0014	0.03
0.8196	0.6001	0.9515	0.5656	0.342	0.6892	0.1164	0.0452	0.3148	0.0405	0.0226	0.081	0.2703	0.2352	0.3073	0.0073	0.0014	0.03
0.8196	0.6001	0.9515	0.5656	0.3421	0.6892	0.1163	0.0452	0.3147	0.0405	0.0226	0.081	0.2703	0.2352	0.3073	0.0073	0.0014	0.03
0.8196	0.6002	0.9515	0.5657	0.3421	0.6892	0.1163	0.0452	0.3147	0.0405	0.0226	0.081	0.2703	0.2352	0.3073	0.0073	0.0014	0.03
0.8197	0.6002	0.9515	0.5657	0.3421	0.6892	0.1163	0.0452	0.3146	0.0405	0.0226	0.0809	0.2703	0.2352	0.3073	0.0073	0.0014	0.0299
0.8197	0.6003	0.9515	0.5657	0.3422	0.6892	0.1163	0.0452	0.3145	0.0405	0.0226	0.0809	0.2703	0.2352	0.3073	0.0073	0.0014	0.0299
0.8197	0.6003	0.9515	0.5657	0.3422	0.6892	0.1163	0.0452	0.3145	0.0405	0.0226	0.0809	0.2703	0.2352	0.3073	0.0073	0.0014	0.0299
0.8197	0.6004	0.9515	0.5657	0.3423	0.6892	0.1163	0.0452	0.3144	0.0405	0.0226	0.0809	0.2703	0.2352	0.3073	0.0073	0.0014	0.0299
0.8197	0.6004	0.9516	0.5658	0.3423	0.6892	0.1163	0.0451	0.3144	0.0405	0.0226	0.0809	0.2703	0.2352	0.3073	0.0073	0.0014	0.0299
0.8198	0.6005	0.9516	0.5658	0.3423	0.6892	0.1163	0.0451	0.3143	0.0405	0.0226	0.0809	0.2703	0.2352	0.3073	0.0073	0.0014	0.0299
0.8198	0.6006	0.9516	0.5658	0.3424	0.6892	0.1162	0.0451	0.3143	0.0404	0.0226	0.0809	0.2703	0.2352	0.3073	0.0073	0.0014	0.0299
0.8198	0.6006	0.9516	0.5658	0.3424	0.6892	0.1162	0.0451	0.3142	0.0404	0.0226	0.0809	0.2703	0.2352	0.3073	0.0073	0.0014	0.0299
0.8198	0.6007	0.9516	0.5658	0.3424	0.6892	0.1162	0.0451	0.3142	0.0404	0.0226	0.0809	0.2703	0.2352	0.3073	0.0073	0.0014	0.0299
0.8198	0.6007	0.9516	0.5658	0.3425	0.6892	0.1162	0.0451	0.3141	0.0404	0.0226	0.0809	0.2703	0.2352	0.3073	0.0073	0.0014	0.0299
0.8198	0.6008	0.9516	0.5659	0.3425	0.6892	0.1162	0.0451	0.3141	0.0404	0.0226	0.0808	0.2703	0.2352	0.3073	0.0073	0.0014	0.0299
0.8199	0.6008	0.9516	0.5659	0.3426	0.6892	0.1162	0.0451	0.314	0.0404	0.0226	0.0808	0.2703	0.2352	0.3073	0.0073	0.0014	0.0299
0.8199	0.6009	0.9516	0.5659	0.3426	0.6892	0.1162	0.0451	0.314	0.0404	0.0226	0.0808	0.2703	0.2352	0.3073	0.0073	0.0014	0.0299
0.8199	0.6009	0.9516	0.5659	0.3426	0.6893	0.1162	0.0451	0.3139	0.0404	0.0226	0.0808	0.2703	0.2352	0.3073	0.0073	0.0014	0.0299
0.8199	0.601	0.9516	0.5659	0.3427	0.6893	0.1161	0.0451	0.3138	0.0404	0.0226	0.0808	0.2703	0.2352	0.3073	0.0072	0.0014	0.0298
0.8199	0.601	0.9516	0.566	0.3427	0.6893	0.1161	0.0451	0.3138	0.0404	0.0226	0.0808	0.2703	0.2352	0.3073	0.0072	0.0014	0.0298
0.82	0.6011	0.9516	0.566	0.3427	0.6893	0.1161	0.0451	0.3137	0.0404	0.0226	0.0808	0.2703	0.2352	0.3073	0.0072	0.0014	0.0298
0.82	0.6011	0.9516	0.566	0.3428	0.6893	0.1161	0.0451	0.3137	0.0404	0.0226	0.0808	0.2703	0.2352	0.3073	0.0072	0.0014	0.0298
0.82	0.6012	0.9516	0.566	0.3428	0.6893	0.1161	0.0451	0.3136	0.0404	0.0226	0.0808	0.2703	0.2352	0.3073	0.0072	0.0014	0.0298
0.82	0.6013	0.9516	0.566	0.3429	0.6893	0.1161	0.0451	0.3136	0.0404	0.0226	0.0807	0.2703	0.2352	0.3073	0.0072	0.0014	0.0298
0.82	0.6013	0.9516	0.566	0.3429	0.6893	0.1161	0.0451	0.3135	0.0404	0.0226	0.0807	0.2703	0.2352	0.3073	0.0072	0.0014	0.0298
0.82	0.6014	0.9516	0.5661	0.3429	0.6893	0.116	0.0451	0.3135	0.0404	0.0226	0.0807	0.2703	0.2352	0.3073	0.0072	0.0014	0.0298
0.8201	0.6014	0.9516	0.5661	0.343	0.6893	0.116	0.0451	0.3134	0.0404	0.0226	0.0807	0.2703	0.2352	0.3073	0.0072	0.0014	0.0298
0.8201	0.6015	0.9516	0.5661	0.343	0.6893	0.116	0.0451	0.3134	0.0404	0.0226	0.0807	0.2702	0.2352	0.3073	0.0072	0.0014	0.0298
0.8201	0.6015	0.9517	0.5661	0.343	0.6893	0.116	0.0451	0.3133	0.0404	0.0226	0.0807	0.2702	0.2352	0.3073	0.0072	0.0014	0.0298
0.8201	0.6016	0.9517	0.5661	0.3431	0.6893	0.116	0.0451	0.3133	0.0404	0.0226	0.0807	0.2702	0.2352	0.3073	0.0072	0.0014	0.0298
0.8201	0.6016	0.9517	0.5661	0.3431	0.6893	0.116	0.0451	0.3132	0.0404	0.0226	0.0807	0.2702	0.2352	0.3073	0.0072	0.0014	0.0298
0.8201	0.6017	0.9517	0.5662	0.3432	0.6893	0.116	0.0451	0.3132	0.0404	0.0226	0.0807	0.2702	0.2352	0.3073	0.0072	0.0014	0.0298
0.8202	0.6017	0.9517	0.5662	0.3432	0.6893	0.116	0.0451	0.3131	0.0404	0.0226	0.0807	0.2702	0.2352	0.3073	0.0072	0.0014	0.0297
0.8202	0.6018	0.9517	0.5662	0.3432	0.6893	0.1159	0.0451	0.313	0.0404	0.0226	0.0806	0.2702	0.2352	0.3073	0.0072	0.0014	0.0297
0.8202	0.6019	0.9517	0.5662	0.3433	0.6893	0.1159	0.0451	0.313	0.0404	0.0226	0.0806	0.2702	0.2352	0.3073	0.0072	0.0014	0.0297
0.8202	0.6019	0.9517	0.5662	0.3433	0.6893	0.1159	0.0451	0.3129	0.0404	0.0226	0.0806	0.2702	0.2352	0.3073	0.0072	0.0014	0.0297
0.8202	0.602	0.9517	0.5663	0.3433	0.6893	0.1159	0.0451	0.3129	0.0404	0.0226	0.0806	0.2702	0.2352	0.3073	0.0072	0.0014	0.0297
0.8203	0.602	0.9517	0.5663	0.3434	0.6893	0.1159	0.0451	0.3128	0.0404	0.0226	0.0806	0.2702	0.2351	0.3073	0.0072	0.0014	0.0297
0.8203	0.6021	0.9517	0.5663	0.3434	0.6893	0.1159	0.0451	0.3128	0.0404	0.0226	0.0806	0.2702	0.2351	0.3073	0.0072	0.0014	0.0297
0.8203	0.6021	0.9517	0.5663	0.3435	0.6894	0.1159	0.0451	0.3127	0.0404	0.0226	0.0806	0.2702	0.2351	0.3073	0.0072	0.0014	0.0297
0.8203	0.6022	0.9517	0.5663	0.3435	0.6894	0.1159	0.0451	0.3127	0.0404	0.0226	0.0806	0.2702	0.2351	0.3073	0.0072	0.0014	0.0297
0.8203	0.6022	0.9517	0.5663	0.3435	0.6894	0.1158	0.0451	0.3126	0.0404	0.0226	0.0806	0.2702	0.2351	0.3073	0.0072	0.0014	0.0297
0.8203	0.6023	0.9517	0.5664	0.3436	0.6894	0.1158	0.0451	0.3126	0.0404	0.0226	0.0805	0.2702	0.2351	0.3073	0.0072	0.0014	0.0297
0.8204	0.6023	0.9517	0.5664	0.3436	0.6894	0.1158	0.0451	0.3125	0.0403	0.0226	0.0805	0.2702	0.2351	0.3073	0.0072	0.0014	0.0297
0.8204	0.6024	0.9517	0.5664	0.3436	0.6894	0.1158	0.0451	0.3125	0.0403	0.0226	0.0805	0.2702	0.2351	0.3073	0.0072	0.0014	0.0297
0.8204	0.6024	0.9517	0.5664	0.3437	0.6894	0.1158	0.0451	0.3124	0.0403	0.0226	0.0805	0.2702	0.2351	0.3073	0.0072	0.0014	0.0297
0.8204	0.6025	0.9517	0.5664	0.3437	0.6894	0.1158	0.0451	0.3123	0.0403	0.0226	0.0805	0.2702	0.2351	0.3073	0.0072	0.0014	0.0296
0.8204	0.6026	0.9517	0.5665	0.3438	0.6894	0.1158	0.0451	0.3123	0.0403	0.0226	0.0805	0.2702	0.2351	0.3073	0.0072	0.0014	0.0296
0.8204	0.6026	0.9518	0.5665	0.3438	0.6894	0.1157	0.0451	0.3122	0.0403	0.0226	0.0805	0.2702	0.2351	0.3073	0.0072	0.0014	0.0296
0.8205	0.6027	0.9518	0.5665	0.3438	0.6894	0.1157	0.0451	0.3122	0.0403	0.0226	0.0805	0.2702	0.2351	0.3073	0.0072	0.0014	0.0296
0.8205	0.6027	0.9518	0.5665	0.3439	0.6894	0.1157	0.0451	0.3121	0.0403	0.0226	0.0805	0.2702	0.2351	0.3073	0.0072	0.0014	0.0296
0.8205	0.6028	0.9518	0.5665	0.3439	0.6894	0.1157	0.0451	0.3121	0.0403	0.0226	0.0804	0.2702	0.2351	0.3073	0.0072	0.0014	0.0296
0.8205	0.6028	0.9518	0.5665	0.3439	0.6894	0.1157	0.0451	0.312	0.0403	0.0226	0.0804	0.2702	0.2351	0.3073	0.0072	0.0014	0.0296
0.8205	0.6029	0.9518	0.5666	0.344	0.6894	0.1157	0.0451	0.312	0.0403	0.0226	0.0804	0.2702	0.2351	0.3073	0.0072	0.0014	0.0296
0.8206	0.6029	0.9518	0.5666	0.344	0.6894	0.1157	0.0451	0.3119	0.0403	0.0226	0.0804	0.2702	0.2351	0.3073	0.0072	0.0014	0.0296
0.8206	0.603	0.9518	0.5666	0.3441	0.6894	0.1157	0.0451	0.3119	0.0403	0.0226	0.0804	0.2702	0.2351	0.3073	0.0072	0.0014	0.0296
0.8206	0.603	0.9518	0.5666	0.3441	0.6894	0.1156	0.0451	0.3118	0.0403	0.0226	0.0804	0.2702	0.2351	0.3073	0.0072	0.0014	0.0296
0.8206	0.6031	0.9518	0.5666	0.3441	0.6894	0.1156	0.0451	0.3118	0.0403	0.0226	0.0804	0.2702	0.2351	0.3073	0.0072	0.0014	0.0296
0.8206	0.6032	0.9518	0.5667	0.3442	0.6894	0.1156	0.0451	0.3117	0.0403	0.0226	0.0804	0.2702	0.2351	0.3073	0.0072	0.0014	0.0296
0.8206	0.6032	0.9518	0.5667	0.3442	0.6894	0.1156	0.0451	0.3116	0.0403	0.0226	0.0804	0.2702	0.2351	0.3073	0.0072	0.0014	0.0296
0.8207	0.6033	0.9518	0.5667	0.3442	0.6894	0.1156	0.045	0.3116	0.0403	0.0226	0.0804	0.2702	0.2351	0.3073	0.0072	0.0014	0.0295
0.8207	0.6033	0.9518	0.5667	0.3443	0.6894	0.1156	0.045	0.3115	0.0403	0.0226	0.0803	0.2702	0.2351	0.3073	0.0072	0.0014	0.0295
0.8207	0.6034	0.9518	0.5667	0.3443	0.6895	0.1156	0.045	0.3115	0.0403	0.0226	0.0803	0.2702	0.2351	0.3073	0.0072	0.0014	0.0295
0.8207	0.6034	0.9518	0.5667	0.3444	0.6895	0.1156	0.045	0.3114	0.0403	0.0226	0.0803	0.2702	0.2351	0.3073	0.0072	0.0014	0.0295
0.8207	0.6035	0.9518	0.5668	0.3444	0.6895	0.1155	0.045	0.3114	0.0403	0.0226	0.0803	0.2702	0.2351	0.3073	0.0072	0.0014	0.0295
0.8208	0.6035	0.9518	0.5668	0.3444	0.6895	0.1155	0.045	0.3113	0.0403	0.0226	0.0803	0.2702	0.2351	0.3072	0.0072	0.0014	0.0295
0.8208	0.6036	0.9518	0.5668	0.3445	0.6895	0.1155	0.045	0.3113	0.0403	0.0226	0.0803	0.2702	0.2351	0.3072	0.0072	0.0014	0.0295
0.8208	0.6036	0.9518	0.5668	0.3445	0.6895	0.1155	0.045	0.3112	0.0403	0.0226	0.0803	0.2702	0.2351	0.3072	0.0072	0.0014	0.0295
0.8208	0.6037	0.9519	0.5668	0.3445	0.6895	0.1155	0.045	0.3112	0.0403	0.0226	0.0803	0.2702	0.2351	0.3072	0.0072	0.0014	0.0295
0.8208	0.6037	0.9519	0.5668	0.3446	0.6895	0.1155	0.045	0.3111	0.0403	0.0226	0.0803	0.2702	0.2351	0.3072	0.0072	0.0014	0.0295
0.8208	0.6038	0.9519	0.5669	0.3446	0.6895	0.1155	0.045	0.3111	0.0403	0.0226	0.0802	0.2702	0.2351	0.3072	0.0072	0.0014	0.0295
0.8209	0.6039	0.9519	0.5669	0.3447	0.6895	0.1155	0.045	0.311	0.0403	0.0226	0.0802	0.2702	0.2351	0.3072	0.0072	0.0014	0.0295
0.8209	0.6039	0.9519	0.5669	0.3447	0.6895	0.1154	0.045	0.3109	0.0403	0.0226	0.0802	0.2702	0.2351	0.3072	0.0072	0.0014	0.0295
[truncated: 271,601+ more rows]
