# Supplementary material for: Eye movement kinematics reveal novel circadian organization of sleep substates
Source: Nat Commun. 2026 May 5;17:4068. doi: 10.1038/s41467-026-72222-0 (PMC13144723; doi:10.1038/s41467-026-72222-0)
Supplement: Supplementary file 10 — Source Data [file 41467_2026_72222_MOESM10_ESM.zip › Source_Data/Figure_2/source_data_light_cycle_model_prediction_figure2_panel_e.xlsx]

## Sheet: Sheet1
LV_u	LV_low	LV_high	wake_pred_u	wake_pred_low	wake_pred_high	QEM2_pred_u	QEM2_pred_low	QEM2_pred_high	QEM3_pred_u	QEM3_pred_low	QEM3_pred_high	QEM1_pred_u	QEM1_pred_low	QEM1_pred_high	QNEM_pred_u	QNEM_pred_low	QNEM_pred_high
1.0008	0.9795	1.0259	0.7322	0.71	0.7548	0.0313	0.0232	0.0409	0.0178	0.0106	0.0225	0.2173	0.1946	0.2353	0.0013	0.0004	0.0029
1.0008	0.9795	1.0259	0.7322	0.71	0.7548	0.0313	0.0232	0.0409	0.0178	0.0106	0.0225	0.2173	0.1946	0.2353	0.0013	0.0004	0.0029
1.0008	0.9795	1.0259	0.7322	0.71	0.7548	0.0313	0.0232	0.0409	0.0178	0.0106	0.0225	0.2173	0.1946	0.2353	0.0013	0.0004	0.0029
1.0008	0.9795	1.0259	0.7323	0.71	0.7548	0.0313	0.0232	0.0409	0.0178	0.0106	0.0225	0.2173	0.1946	0.2353	0.0013	0.0004	0.0029
1.0008	0.9795	1.0259	0.7323	0.71	0.7548	0.0313	0.0232	0.0409	0.0178	0.0106	0.0225	0.2173	0.1946	0.2353	0.0013	0.0004	0.0029
1.0008	0.9795	1.0259	0.7323	0.71	0.7548	0.0313	0.0232	0.0409	0.0178	0.0106	0.0225	0.2173	0.1946	0.2353	0.0013	0.0004	0.0029
1.0008	0.9795	1.0259	0.7323	0.71	0.7548	0.0313	0.0232	0.0409	0.0178	0.0106	0.0225	0.2173	0.1946	0.2353	0.0013	0.0004	0.0029
1.0008	0.9795	1.0259	0.7323	0.71	0.7548	0.0313	0.0232	0.0409	0.0178	0.0106	0.0225	0.2173	0.1946	0.2353	0.0013	0.0004	0.0029
1.0008	0.9795	1.026	0.7323	0.71	0.7548	0.0313	0.0232	0.0409	0.0178	0.0106	0.0225	0.2173	0.1946	0.2353	0.0013	0.0004	0.0029
1.0008	0.9795	1.026	0.7323	0.71	0.7548	0.0313	0.0232	0.0409	0.0178	0.0106	0.0225	0.2173	0.1946	0.2353	0.0013	0.0004	0.0029
1.0008	0.9795	1.026	0.7323	0.71	0.7548	0.0313	0.0232	0.0409	0.0178	0.0106	0.0225	0.2173	0.1946	0.2353	0.0013	0.0004	0.0029
1.0008	0.9795	1.026	0.7323	0.71	0.7548	0.0313	0.0232	0.0409	0.0178	0.0106	0.0225	0.2173	0.1946	0.2353	0.0013	0.0004	0.0029
1.0008	0.9795	1.026	0.7323	0.71	0.7548	0.0313	0.0232	0.0409	0.0178	0.0106	0.0225	0.2173	0.1946	0.2353	0.0013	0.0004	0.0029
1.0008	0.9795	1.026	0.7323	0.71	0.7548	0.0313	0.0232	0.0409	0.0178	0.0106	0.0225	0.2173	0.1946	0.2353	0.0013	0.0004	0.0029
1.0008	0.9795	1.026	0.7323	0.71	0.7548	0.0313	0.0232	0.0409	0.0178	0.0106	0.0225	0.2173	0.1946	0.2353	0.0013	0.0004	0.0029
1.0008	0.9795	1.026	0.7323	0.71	0.7548	0.0313	0.0232	0.0409	0.0178	0.0106	0.0225	0.2173	0.1946	0.2353	0.0013	0.0004	0.0029
1.0008	0.9795	1.026	0.7323	0.71	0.7548	0.0313	0.0232	0.0409	0.0178	0.0106	0.0225	0.2173	0.1946	0.2353	0.0013	0.0004	0.0029
1.0008	0.9795	1.026	0.7323	0.71	0.7548	0.0313	0.0232	0.0409	0.0178	0.0106	0.0225	0.2173	0.1946	0.2353	0.0013	0.0004	0.0029
1.0008	0.9795	1.026	0.7323	0.71	0.7548	0.0313	0.0232	0.0409	0.0178	0.0106	0.0225	0.2173	0.1946	0.2353	0.0013	0.0004	0.0029
1.0008	0.9795	1.026	0.7323	0.71	0.7548	0.0313	0.0232	0.0409	0.0178	0.0106	0.0225	0.2173	0.1946	0.2353	0.0013	0.0004	0.0029
1.0008	0.9795	1.026	0.7323	0.71	0.7548	0.0313	0.0232	0.0409	0.0178	0.0106	0.0225	0.2173	0.1946	0.2353	0.0013	0.0004	0.0029
1.0008	0.9795	1.026	0.7323	0.71	0.7548	0.0313	0.0232	0.0409	0.0178	0.0106	0.0225	0.2173	0.1946	0.2353	0.0013	0.0004	0.0029
1.0008	0.9795	1.026	0.7323	0.71	0.7548	0.0313	0.0232	0.0409	0.0178	0.0106	0.0225	0.2173	0.1946	0.2353	0.0013	0.0004	0.0029
1.0008	0.9795	1.026	0.7323	0.71	0.7548	0.0313	0.0232	0.0409	0.0178	0.0106	0.0225	0.2173	0.1946	0.2353	0.0013	0.0004	0.0029
1.0008	0.9795	1.026	0.7323	0.71	0.7548	0.0313	0.0232	0.0409	0.0178	0.0106	0.0225	0.2173	0.1946	0.2353	0.0013	0.0004	0.0029
1.0008	0.9795	1.026	0.7323	0.71	0.7548	0.0313	0.0232	0.0409	0.0178	0.0106	0.0225	0.2173	0.1946	0.2353	0.0013	0.0004	0.0029
1.0008	0.9795	1.026	0.7323	0.71	0.7548	0.0313	0.0232	0.0409	0.0178	0.0106	0.0225	0.2173	0.1946	0.2353	0.0013	0.0004	0.0029
1.0008	0.9796	1.026	0.7323	0.71	0.7548	0.0313	0.0232	0.0409	0.0178	0.0106	0.0225	0.2173	0.1946	0.2353	0.0013	0.0004	0.0029
1.0008	0.9796	1.026	0.7323	0.71	0.7548	0.0313	0.0232	0.0409	0.0178	0.0106	0.0225	0.2173	0.1946	0.2353	0.0013	0.0004	0.0029
1.0008	0.9796	1.026	0.7323	0.71	0.7548	0.0313	0.0232	0.0409	0.0178	0.0106	0.0225	0.2173	0.1946	0.2353	0.0013	0.0004	0.0029
1.0008	0.9796	1.026	0.7323	0.71	0.7548	0.0313	0.0232	0.0409	0.0178	0.0106	0.0225	0.2173	0.1946	0.2353	0.0013	0.0004	0.0029
1.0008	0.9796	1.026	0.7323	0.71	0.7548	0.0313	0.0232	0.0409	0.0178	0.0106	0.0225	0.2173	0.1946	0.2353	0.0013	0.0004	0.0029
1.0008	0.9796	1.026	0.7323	0.71	0.7548	0.0313	0.0232	0.0409	0.0178	0.0106	0.0225	0.2173	0.1946	0.2353	0.0013	0.0004	0.0029
1.0008	0.9796	1.026	0.7323	0.71	0.7548	0.0313	0.0232	0.0409	0.0178	0.0106	0.0225	0.2173	0.1946	0.2353	0.0013	0.0004	0.0029
1.0008	0.9796	1.026	0.7323	0.71	0.7548	0.0313	0.0232	0.0409	0.0178	0.0106	0.0225	0.2173	0.1946	0.2353	0.0013	0.0004	0.0029
1.0008	0.9796	1.026	0.7323	0.71	0.7548	0.0313	0.0232	0.0409	0.0178	0.0106	0.0225	0.2173	0.1946	0.2353	0.0013	0.0004	0.0029
1.0008	0.9796	1.026	0.7323	0.71	0.7548	0.0313	0.0232	0.0409	0.0178	0.0106	0.0225	0.2173	0.1946	0.2353	0.0013	0.0004	0.0029
1.0008	0.9796	1.026	0.7323	0.71	0.7548	0.0313	0.0232	0.0409	0.0178	0.0106	0.0225	0.2173	0.1946	0.2353	0.0013	0.0004	0.0029
1.0008	0.9796	1.026	0.7323	0.71	0.7548	0.0313	0.0232	0.0409	0.0178	0.0106	0.0225	0.2173	0.1946	0.2353	0.0013	0.0004	0.0029
1.0008	0.9796	1.026	0.7323	0.71	0.7548	0.0313	0.0232	0.0409	0.0178	0.0106	0.0225	0.2173	0.1946	0.2353	0.0013	0.0004	0.0029
1.0008	0.9796	1.026	0.7323	0.7101	0.7548	0.0313	0.0232	0.0409	0.0178	0.0106	0.0225	0.2173	0.1946	0.2352	0.0013	0.0004	0.0029
1.0008	0.9796	1.026	0.7323	0.7101	0.7548	0.0313	0.0232	0.0409	0.0178	0.0106	0.0225	0.2173	0.1946	0.2352	0.0013	0.0004	0.0029
1.0008	0.9796	1.026	0.7323	0.7101	0.7548	0.0313	0.0232	0.0409	0.0178	0.0106	0.0225	0.2173	0.1946	0.2352	0.0013	0.0004	0.0029
1.0008	0.9796	1.026	0.7323	0.7101	0.7548	0.0313	0.0232	0.0409	0.0178	0.0106	0.0225	0.2173	0.1946	0.2352	0.0013	0.0004	0.0029
1.0008	0.9796	1.026	0.7323	0.7101	0.7548	0.0313	0.0232	0.0409	0.0178	0.0106	0.0225	0.2173	0.1946	0.2352	0.0013	0.0004	0.0029
1.0008	0.9796	1.026	0.7323	0.7101	0.7548	0.0313	0.0232	0.0409	0.0178	0.0106	0.0225	0.2173	0.1946	0.2352	0.0013	0.0004	0.0029
1.0008	0.9796	1.026	0.7323	0.7101	0.7548	0.0313	0.0232	0.0409	0.0178	0.0106	0.0225	0.2173	0.1946	0.2352	0.0013	0.0004	0.0029
1.0008	0.9796	1.026	0.7323	0.7101	0.7548	0.0313	0.0232	0.0409	0.0178	0.0106	0.0225	0.2173	0.1946	0.2352	0.0013	0.0004	0.0029
1.0009	0.9796	1.026	0.7323	0.7101	0.7548	0.0313	0.0232	0.0409	0.0178	0.0106	0.0225	0.2173	0.1946	0.2352	0.0013	0.0004	0.0029
1.0009	0.9796	1.026	0.7323	0.7101	0.7548	0.0313	0.0232	0.0409	0.0178	0.0106	0.0225	0.2173	0.1946	0.2352	0.0013	0.0004	0.0029
1.0009	0.9796	1.026	0.7323	0.7101	0.7548	0.0313	0.0232	0.0409	0.0178	0.0106	0.0225	0.2173	0.1946	0.2352	0.0013	0.0004	0.0029
1.0009	0.9796	1.026	0.7323	0.7101	0.7548	0.0313	0.0232	0.0409	0.0178	0.0106	0.0225	0.2173	0.1946	0.2352	0.0013	0.0004	0.0029
1.0009	0.9796	1.026	0.7323	0.7101	0.7548	0.0313	0.0232	0.0409	0.0178	0.0106	0.0225	0.2173	0.1946	0.2352	0.0013	0.0004	0.0029
1.0009	0.9796	1.026	0.7323	0.7101	0.7548	0.0313	0.0232	0.0409	0.0178	0.0106	0.0225	0.2173	0.1946	0.2352	0.0013	0.0004	0.0029
1.0009	0.9796	1.026	0.7323	0.7101	0.7548	0.0313	0.0232	0.0409	0.0178	0.0106	0.0225	0.2173	0.1946	0.2352	0.0013	0.0004	0.0029
1.0009	0.9796	1.026	0.7323	0.7101	0.7548	0.0313	0.0232	0.0409	0.0178	0.0106	0.0225	0.2173	0.1946	0.2352	0.0013	0.0004	0.0029
1.0009	0.9796	1.026	0.7323	0.7101	0.7548	0.0313	0.0232	0.0409	0.0178	0.0106	0.0225	0.2173	0.1946	0.2352	0.0013	0.0004	0.0029
1.0009	0.9796	1.026	0.7323	0.7101	0.7548	0.0313	0.0232	0.0409	0.0178	0.0106	0.0225	0.2173	0.1946	0.2352	0.0013	0.0004	0.0029
1.0009	0.9796	1.026	0.7323	0.7101	0.7548	0.0313	0.0232	0.0408	0.0178	0.0106	0.0225	0.2173	0.1946	0.2352	0.0013	0.0004	0.0029
1.0009	0.9796	1.026	0.7323	0.7101	0.7548	0.0313	0.0232	0.0408	0.0178	0.0106	0.0225	0.2173	0.1946	0.2352	0.0013	0.0004	0.0029
1.0009	0.9796	1.026	0.7323	0.7101	0.7548	0.0313	0.0232	0.0408	0.0178	0.0106	0.0225	0.2173	0.1946	0.2352	0.0013	0.0004	0.0029
1.0009	0.9796	1.026	0.7323	0.7101	0.7548	0.0313	0.0232	0.0408	0.0178	0.0106	0.0225	0.2173	0.1946	0.2352	0.0013	0.0004	0.0029
1.0009	0.9796	1.026	0.7323	0.7101	0.7548	0.0313	0.0232	0.0408	0.0178	0.0106	0.0225	0.2173	0.1946	0.2352	0.0013	0.0004	0.0029
1.0009	0.9796	1.026	0.7323	0.7101	0.7548	0.0313	0.0232	0.0408	0.0178	0.0106	0.0225	0.2173	0.1946	0.2352	0.0013	0.0004	0.0029
1.0009	0.9796	1.026	0.7323	0.7101	0.7548	0.0313	0.0232	0.0408	0.0178	0.0106	0.0225	0.2173	0.1946	0.2352	0.0013	0.0004	0.0029
1.0009	0.9796	1.026	0.7323	0.7101	0.7548	0.0313	0.0232	0.0408	0.0178	0.0106	0.0225	0.2173	0.1946	0.2352	0.0013	0.0004	0.0029
1.0009	0.9796	1.026	0.7323	0.7101	0.7548	0.0313	0.0232	0.0408	0.0178	0.0106	0.0225	0.2173	0.1946	0.2352	0.0013	0.0004	0.0029
1.0009	0.9796	1.026	0.7323	0.7101	0.7548	0.0313	0.0232	0.0408	0.0178	0.0106	0.0225	0.2172	0.1946	0.2352	0.0013	0.0004	0.0029
1.0009	0.9796	1.026	0.7323	0.7101	0.7548	0.0313	0.0232	0.0408	0.0178	0.0106	0.0225	0.2172	0.1946	0.2352	0.0013	0.0004	0.0029
1.0009	0.9796	1.026	0.7323	0.7101	0.7548	0.0313	0.0232	0.0408	0.0178	0.0106	0.0225	0.2172	0.1946	0.2352	0.0013	0.0004	0.0029
1.0009	0.9796	1.026	0.7323	0.7101	0.7549	0.0313	0.0232	0.0408	0.0178	0.0106	0.0225	0.2172	0.1946	0.2352	0.0013	0.0004	0.0029
1.0009	0.9796	1.026	0.7323	0.7101	0.7549	0.0313	0.0232	0.0408	0.0178	0.0106	0.0225	0.2172	0.1946	0.2352	0.0013	0.0004	0.0029
1.0009	0.9796	1.026	0.7323	0.7101	0.7549	0.0313	0.0232	0.0408	0.0178	0.0106	0.0225	0.2172	0.1946	0.2352	0.0013	0.0004	0.0029
1.0009	0.9797	1.026	0.7323	0.7101	0.7549	0.0313	0.0232	0.0408	0.0178	0.0106	0.0225	0.2172	0.1946	0.2352	0.0013	0.0004	0.0029
1.0009	0.9797	1.026	0.7323	0.7101	0.7549	0.0313	0.0232	0.0408	0.0178	0.0106	0.0225	0.2172	0.1946	0.2352	0.0013	0.0004	0.0029
1.0009	0.9797	1.026	0.7323	0.7101	0.7549	0.0313	0.0232	0.0408	0.0178	0.0106	0.0225	0.2172	0.1946	0.2352	0.0013	0.0004	0.0029
1.0009	0.9797	1.026	0.7323	0.7101	0.7549	0.0313	0.0232	0.0408	0.0178	0.0106	0.0225	0.2172	0.1946	0.2352	0.0013	0.0004	0.0029
1.0009	0.9797	1.026	0.7323	0.7101	0.7549	0.0313	0.0232	0.0408	0.0178	0.0106	0.0225	0.2172	0.1946	0.2352	0.0013	0.0004	0.0029
1.0009	0.9797	1.026	0.7323	0.7101	0.7549	0.0313	0.0232	0.0408	0.0178	0.0106	0.0225	0.2172	0.1946	0.2352	0.0013	0.0004	0.0029
1.0009	0.9797	1.026	0.7323	0.7101	0.7549	0.0313	0.0232	0.0408	0.0178	0.0106	0.0225	0.2172	0.1946	0.2352	0.0013	0.0004	0.0029
1.0009	0.9797	1.026	0.7323	0.7101	0.7549	0.0313	0.0232	0.0408	0.0178	0.0106	0.0225	0.2172	0.1946	0.2352	0.0013	0.0004	0.0029
1.0009	0.9797	1.026	0.7323	0.7101	0.7549	0.0313	0.0232	0.0408	0.0178	0.0106	0.0225	0.2172	0.1946	0.2352	0.0013	0.0004	0.0029
1.0009	0.9797	1.026	0.7323	0.7101	0.7549	0.0313	0.0232	0.0408	0.0178	0.0106	0.0225	0.2172	0.1946	0.2352	0.0013	0.0004	0.0029
1.0009	0.9797	1.026	0.7323	0.7101	0.7549	0.0313	0.0232	0.0408	0.0178	0.0106	0.0225	0.2172	0.1946	0.2352	0.0013	0.0004	0.0029
1.0009	0.9797	1.026	0.7323	0.7101	0.7549	0.0313	0.0232	0.0408	0.0178	0.0106	0.0225	0.2172	0.1946	0.2352	0.0013	0.0004	0.0029
1.0009	0.9797	1.026	0.7324	0.7101	0.7549	0.0313	0.0232	0.0408	0.0178	0.0106	0.0225	0.2172	0.1946	0.2352	0.0013	0.0004	0.0029
1.0009	0.9797	1.026	0.7324	0.7101	0.7549	0.0313	0.0232	0.0408	0.0178	0.0106	0.0225	0.2172	0.1946	0.2352	0.0013	0.0004	0.0029
1.0009	0.9797	1.026	0.7324	0.7101	0.7549	0.0313	0.0232	0.0408	0.0178	0.0106	0.0225	0.2172	0.1946	0.2352	0.0013	0.0004	0.0029
1.0009	0.9797	1.026	0.7324	0.7101	0.7549	0.0313	0.0232	0.0408	0.0178	0.0106	0.0225	0.2172	0.1946	0.2352	0.0013	0.0004	0.0029
1.0009	0.9797	1.026	0.7324	0.7101	0.7549	0.0313	0.0232	0.0408	0.0178	0.0106	0.0225	0.2172	0.1946	0.2352	0.0013	0.0004	0.0029
1.0009	0.9797	1.026	0.7324	0.7101	0.7549	0.0313	0.0232	0.0408	0.0178	0.0106	0.0225	0.2172	0.1946	0.2352	0.0013	0.0004	0.0029
1.0009	0.9797	1.026	0.7324	0.7101	0.7549	0.0313	0.0232	0.0408	0.0178	0.0106	0.0225	0.2172	0.1946	0.2352	0.0013	0.0004	0.0029
1.0009	0.9797	1.026	0.7324	0.7101	0.7549	0.0313	0.0232	0.0408	0.0178	0.0106	0.0225	0.2172	0.1946	0.2352	0.0013	0.0004	0.0029
1.0009	0.9797	1.026	0.7324	0.7101	0.7549	0.0313	0.0232	0.0408	0.0178	0.0106	0.0225	0.2172	0.1946	0.2352	0.0013	0.0004	0.0029
1.0009	0.9797	1.026	0.7324	0.7101	0.7549	0.0313	0.0232	0.0408	0.0178	0.0106	0.0225	0.2172	0.1945	0.2352	0.0013	0.0004	0.0029
1.0009	0.9797	1.026	0.7324	0.7101	0.7549	0.0313	0.0232	0.0408	0.0178	0.0106	0.0225	0.2172	0.1945	0.2352	0.0013	0.0004	0.0029
1.0009	0.9797	1.026	0.7324	0.7101	0.7549	0.0313	0.0232	0.0408	0.0178	0.0106	0.0225	0.2172	0.1945	0.2352	0.0013	0.0004	0.0029
1.0009	0.9797	1.026	0.7324	0.7101	0.7549	0.0313	0.0232	0.0408	0.0178	0.0106	0.0225	0.2172	0.1945	0.2352	0.0013	0.0004	0.0029
1.0009	0.9797	1.026	0.7324	0.7102	0.7549	0.0313	0.0232	0.0408	0.0178	0.0106	0.0225	0.2172	0.1945	0.2352	0.0013	0.0004	0.0029
1.0009	0.9797	1.026	0.7324	0.7102	0.7549	0.0313	0.0232	0.0408	0.0178	0.0106	0.0225	0.2172	0.1945	0.2352	0.0013	0.0004	0.0029
1.0009	0.9797	1.026	0.7324	0.7102	0.7549	0.0313	0.0232	0.0408	0.0178	0.0106	0.0225	0.2172	0.1945	0.2352	0.0013	0.0004	0.0029
1.0009	0.9797	1.026	0.7324	0.7102	0.7549	0.0313	0.0232	0.0408	0.0178	0.0106	0.0225	0.2172	0.1945	0.2352	0.0013	0.0004	0.0029
1.0009	0.9797	1.026	0.7324	0.7102	0.7549	0.0313	0.0232	0.0408	0.0178	0.0106	0.0225	0.2172	0.1945	0.2352	0.0013	0.0004	0.0029
1.0009	0.9797	1.026	0.7324	0.7102	0.7549	0.0313	0.0232	0.0408	0.0178	0.0106	0.0225	0.2172	0.1945	0.2352	0.0013	0.0004	0.0029
1.0009	0.9797	1.026	0.7324	0.7102	0.7549	0.0313	0.0232	0.0408	0.0178	0.0106	0.0225	0.2172	0.1945	0.2352	0.0013	0.0004	0.0029
1.0009	0.9797	1.026	0.7324	0.7102	0.7549	0.0313	0.0232	0.0408	0.0178	0.0106	0.0225	0.2172	0.1945	0.2352	0.0013	0.0004	0.0029
1.0009	0.9797	1.026	0.7324	0.7102	0.7549	0.0313	0.0232	0.0408	0.0178	0.0106	0.0225	0.2172	0.1945	0.2352	0.0013	0.0004	0.0029
1.0009	0.9797	1.026	0.7324	0.7102	0.7549	0.0313	0.0232	0.0408	0.0178	0.0106	0.0225	0.2172	0.1945	0.2352	0.0013	0.0004	0.0029
1.0009	0.9797	1.026	0.7324	0.7102	0.7549	0.0313	0.0232	0.0408	0.0178	0.0106	0.0225	0.2172	0.1945	0.2352	0.0013	0.0004	0.0029
1.0009	0.9797	1.026	0.7324	0.7102	0.7549	0.0313	0.0232	0.0408	0.0178	0.0106	0.0225	0.2172	0.1945	0.2352	0.0013	0.0004	0.0029
1.001	0.9797	1.026	0.7324	0.7102	0.7549	0.0313	0.0232	0.0408	0.0178	0.0106	0.0225	0.2172	0.1945	0.2352	0.0013	0.0004	0.0029
1.001	0.9797	1.026	0.7324	0.7102	0.7549	0.0313	0.0232	0.0408	0.0178	0.0106	0.0225	0.2172	0.1945	0.2352	0.0013	0.0004	0.0029
1.001	0.9797	1.026	0.7324	0.7102	0.7549	0.0313	0.0232	0.0408	0.0178	0.0106	0.0225	0.2172	0.1945	0.2352	0.0013	0.0004	0.0029
1.001	0.9797	1.026	0.7324	0.7102	0.7549	0.0313	0.0232	0.0408	0.0178	0.0106	0.0225	0.2172	0.1945	0.2352	0.0013	0.0004	0.0029
1.001	0.9797	1.026	0.7324	0.7102	0.7549	0.0313	0.0232	0.0408	0.0178	0.0106	0.0225	0.2172	0.1945	0.2352	0.0013	0.0004	0.0029
1.001	0.9797	1.026	0.7324	0.7102	0.7549	0.0313	0.0232	0.0408	0.0178	0.0106	0.0225	0.2172	0.1945	0.2352	0.0013	0.0004	0.0029
1.001	0.9797	1.026	0.7324	0.7102	0.7549	0.0313	0.0232	0.0408	0.0178	0.0106	0.0225	0.2172	0.1945	0.2352	0.0013	0.0004	0.0029
1.001	0.9797	1.026	0.7324	0.7102	0.7549	0.0313	0.0232	0.0408	0.0178	0.0106	0.0225	0.2172	0.1945	0.2352	0.0013	0.0004	0.0029
1.001	0.9797	1.026	0.7324	0.7102	0.7549	0.0313	0.0232	0.0408	0.0178	0.0106	0.0225	0.2172	0.1945	0.2352	0.0013	0.0004	0.0029
1.001	0.9797	1.026	0.7324	0.7102	0.7549	0.0313	0.0232	0.0408	0.0178	0.0106	0.0225	0.2172	0.1945	0.2352	0.0013	0.0004	0.0029
1.001	0.9798	1.026	0.7324	0.7102	0.7549	0.0313	0.0232	0.0408	0.0178	0.0106	0.0225	0.2172	0.1945	0.2352	0.0013	0.0004	0.0029
1.001	0.9798	1.026	0.7324	0.7102	0.7549	0.0313	0.0232	0.0408	0.0178	0.0106	0.0225	0.2172	0.1945	0.2352	0.0013	0.0004	0.0029
1.001	0.9798	1.026	0.7324	0.7102	0.7549	0.0313	0.0232	0.0408	0.0178	0.0106	0.0225	0.2172	0.1945	0.2352	0.0013	0.0004	0.0029
1.001	0.9798	1.026	0.7324	0.7102	0.7549	0.0313	0.0232	0.0408	0.0178	0.0106	0.0225	0.2172	0.1945	0.2352	0.0013	0.0004	0.0029
1.001	0.9798	1.026	0.7324	0.7102	0.7549	0.0313	0.0232	0.0408	0.0178	0.0106	0.0225	0.2172	0.1945	0.2352	0.0013	0.0004	0.0029
1.001	0.9798	1.026	0.7324	0.7102	0.7549	0.0313	0.0232	0.0408	0.0178	0.0106	0.0225	0.2172	0.1945	0.2352	0.0013	0.0004	0.0029
1.001	0.9798	1.026	0.7324	0.7102	0.7549	0.0313	0.0232	0.0408	0.0178	0.0106	0.0225	0.2172	0.1945	0.2352	0.0013	0.0004	0.0029
1.001	0.9798	1.026	0.7324	0.7102	0.7549	0.0313	0.0232	0.0408	0.0178	0.0106	0.0225	0.2172	0.1945	0.2352	0.0013	0.0004	0.0029
1.001	0.9798	1.026	0.7324	0.7102	0.7549	0.0313	0.0232	0.0408	0.0178	0.0106	0.0225	0.2172	0.1945	0.2352	0.0013	0.0004	0.0029
1.001	0.9798	1.026	0.7324	0.7102	0.7549	0.0313	0.0232	0.0408	0.0178	0.0106	0.0225	0.2172	0.1945	0.2352	0.0013	0.0004	0.0029
1.001	0.9798	1.026	0.7324	0.7102	0.7549	0.0313	0.0232	0.0408	0.0178	0.0106	0.0225	0.2172	0.1945	0.2352	0.0013	0.0004	0.0029
1.001	0.9798	1.026	0.7324	0.7102	0.7549	0.0313	0.0232	0.0408	0.0178	0.0106	0.0225	0.2172	0.1945	0.2352	0.0013	0.0004	0.0029
1.001	0.9798	1.026	0.7324	0.7102	0.7549	0.0313	0.0232	0.0408	0.0178	0.0106	0.0225	0.2172	0.1945	0.2352	0.0013	0.0004	0.0029
1.001	0.9798	1.026	0.7324	0.7102	0.7549	0.0313	0.0232	0.0408	0.0178	0.0106	0.0225	0.2172	0.1945	0.2352	0.0013	0.0004	0.0029
1.001	0.9798	1.026	0.7324	0.7102	0.7549	0.0313	0.0231	0.0408	0.0178	0.0106	0.0225	0.2172	0.1945	0.2352	0.0013	0.0004	0.0029
1.001	0.9798	1.026	0.7324	0.7102	0.7549	0.0313	0.0231	0.0408	0.0178	0.0106	0.0225	0.2172	0.1945	0.2352	0.0013	0.0004	0.0029
1.001	0.9798	1.026	0.7324	0.7102	0.7549	0.0313	0.0231	0.0408	0.0178	0.0106	0.0225	0.2172	0.1945	0.2352	0.0013	0.0004	0.0029
1.001	0.9798	1.026	0.7324	0.7102	0.7549	0.0313	0.0231	0.0408	0.0178	0.0106	0.0225	0.2172	0.1945	0.2352	0.0013	0.0004	0.0029
1.001	0.9798	1.026	0.7324	0.7102	0.7549	0.0313	0.0231	0.0408	0.0178	0.0106	0.0225	0.2172	0.1945	0.2352	0.0013	0.0004	0.0029
1.001	0.9798	1.026	0.7324	0.7102	0.7549	0.0313	0.0231	0.0408	0.0178	0.0106	0.0225	0.2172	0.1945	0.2352	0.0013	0.0004	0.0029
1.001	0.9798	1.026	0.7324	0.7102	0.7549	0.0313	0.0231	0.0408	0.0178	0.0106	0.0225	0.2172	0.1945	0.2352	0.0013	0.0004	0.0029
1.001	0.9798	1.026	0.7324	0.7102	0.7549	0.0313	0.0231	0.0408	0.0178	0.0106	0.0225	0.2172	0.1945	0.2352	0.0013	0.0004	0.0029
1.001	0.9798	1.026	0.7324	0.7102	0.7549	0.0313	0.0231	0.0408	0.0178	0.0106	0.0225	0.2172	0.1945	0.2352	0.0013	0.0004	0.0029
1.001	0.9798	1.026	0.7324	0.7102	0.7549	0.0313	0.0231	0.0408	0.0178	0.0106	0.0225	0.2172	0.1945	0.2352	0.0013	0.0004	0.0029
1.001	0.9798	1.026	0.7324	0.7102	0.7549	0.0313	0.0231	0.0408	0.0178	0.0106	0.0225	0.2172	0.1945	0.2352	0.0013	0.0004	0.0029
1.001	0.9798	1.026	0.7324	0.7102	0.7549	0.0313	0.0231	0.0408	0.0178	0.0106	0.0225	0.2172	0.1945	0.2351	0.0013	0.0004	0.0029
1.001	0.9798	1.026	0.7324	0.7102	0.7549	0.0313	0.0231	0.0408	0.0178	0.0106	0.0225	0.2172	0.1945	0.2351	0.0013	0.0004	0.0029
1.001	0.9798	1.026	0.7324	0.7102	0.7549	0.0313	0.0231	0.0408	0.0178	0.0106	0.0225	0.2172	0.1945	0.2351	0.0013	0.0004	0.0029
1.001	0.9798	1.026	0.7324	0.7102	0.7549	0.0313	0.0231	0.0408	0.0178	0.0106	0.0225	0.2172	0.1945	0.2351	0.0013	0.0004	0.0029
1.001	0.9798	1.026	0.7324	0.7102	0.7549	0.0313	0.0231	0.0408	0.0178	0.0106	0.0225	0.2172	0.1945	0.2351	0.0013	0.0004	0.0029
1.001	0.9798	1.026	0.7324	0.7102	0.7549	0.0313	0.0231	0.0408	0.0178	0.0106	0.0225	0.2172	0.1945	0.2351	0.0013	0.0004	0.0029
1.001	0.9798	1.026	0.7324	0.7102	0.7549	0.0313	0.0231	0.0408	0.0178	0.0106	0.0225	0.2172	0.1945	0.2351	0.0013	0.0004	0.0029
1.001	0.9798	1.026	0.7324	0.7102	0.7549	0.0313	0.0231	0.0408	0.0178	0.0106	0.0225	0.2172	0.1945	0.2351	0.0013	0.0004	0.0029
1.001	0.9798	1.026	0.7324	0.7102	0.7549	0.0313	0.0231	0.0408	0.0178	0.0106	0.0225	0.2172	0.1945	0.2351	0.0013	0.0004	0.0029
1.001	0.9798	1.026	0.7324	0.7102	0.7549	0.0313	0.0231	0.0408	0.0178	0.0106	0.0225	0.2172	0.1945	0.2351	0.0013	0.0004	0.0029
1.001	0.9798	1.026	0.7324	0.7102	0.7549	0.0313	0.0231	0.0408	0.0178	0.0106	0.0225	0.2172	0.1945	0.2351	0.0013	0.0004	0.0029
1.001	0.9798	1.026	0.7324	0.7103	0.7549	0.0313	0.0231	0.0408	0.0178	0.0106	0.0225	0.2172	0.1945	0.2351	0.0013	0.0004	0.0029
1.001	0.9798	1.026	0.7324	0.7103	0.755	0.0313	0.0231	0.0408	0.0178	0.0106	0.0225	0.2172	0.1945	0.2351	0.0013	0.0004	0.0029
1.001	0.9798	1.026	0.7324	0.7103	0.755	0.0313	0.0231	0.0408	0.0178	0.0106	0.0225	0.2172	0.1945	0.2351	0.0013	0.0004	0.0029
1.001	0.9798	1.026	0.7324	0.7103	0.755	0.0313	0.0231	0.0408	0.0178	0.0106	0.0225	0.2172	0.1945	0.2351	0.0013	0.0004	0.0029
1.001	0.9798	1.026	0.7324	0.7103	0.755	0.0313	0.0231	0.0408	0.0178	0.0106	0.0225	0.2172	0.1945	0.2351	0.0013	0.0004	0.0029
1.001	0.9798	1.026	0.7324	0.7103	0.755	0.0313	0.0231	0.0408	0.0178	0.0106	0.0225	0.2172	0.1945	0.2351	0.0013	0.0004	0.0029
1.001	0.9798	1.026	0.7324	0.7103	0.755	0.0313	0.0231	0.0408	0.0178	0.0106	0.0225	0.2172	0.1945	0.2351	0.0013	0.0004	0.0029
1.001	0.9798	1.026	0.7324	0.7103	0.755	0.0313	0.0231	0.0408	0.0178	0.0106	0.0225	0.2172	0.1945	0.2351	0.0013	0.0004	0.0029
1.001	0.9798	1.026	0.7324	0.7103	0.755	0.0313	0.0231	0.0408	0.0178	0.0106	0.0225	0.2172	0.1945	0.2351	0.0013	0.0004	0.0029
1.001	0.9798	1.026	0.7324	0.7103	0.755	0.0313	0.0231	0.0408	0.0178	0.0106	0.0225	0.2172	0.1945	0.2351	0.0013	0.0004	0.0029
1.001	0.9799	1.026	0.7324	0.7103	0.755	0.0313	0.0231	0.0408	0.0178	0.0106	0.0225	0.2172	0.1945	0.2351	0.0013	0.0004	0.0029
1.001	0.9799	1.026	0.7324	0.7103	0.755	0.0313	0.0231	0.0408	0.0178	0.0106	0.0225	0.2172	0.1945	0.2351	0.0013	0.0004	0.0029
1.001	0.9799	1.026	0.7325	0.7103	0.755	0.0313	0.0231	0.0408	0.0178	0.0106	0.0225	0.2172	0.1945	0.2351	0.0013	0.0004	0.0029
1.001	0.9799	1.026	0.7325	0.7103	0.755	0.0313	0.0231	0.0408	0.0178	0.0106	0.0225	0.2172	0.1945	0.2351	0.0013	0.0004	0.0029
1.001	0.9799	1.026	0.7325	0.7103	0.755	0.0313	0.0231	0.0408	0.0178	0.0106	0.0225	0.2172	0.1945	0.2351	0.0013	0.0004	0.0029
1.001	0.9799	1.026	0.7325	0.7103	0.755	0.0313	0.0231	0.0408	0.0178	0.0106	0.0225	0.2172	0.1945	0.2351	0.0013	0.0004	0.0029
1.0011	0.9799	1.026	0.7325	0.7103	0.755	0.0313	0.0231	0.0408	0.0178	0.0106	0.0225	0.2172	0.1945	0.2351	0.0013	0.0004	0.0029
1.0011	0.9799	1.026	0.7325	0.7103	0.755	0.0313	0.0231	0.0408	0.0178	0.0106	0.0225	0.2172	0.1945	0.2351	0.0013	0.0004	0.0029
1.0011	0.9799	1.026	0.7325	0.7103	0.755	0.0313	0.0231	0.0408	0.0178	0.0106	0.0225	0.2172	0.1945	0.2351	0.0013	0.0004	0.0029
1.0011	0.9799	1.026	0.7325	0.7103	0.755	0.0313	0.0231	0.0408	0.0178	0.0106	0.0225	0.2172	0.1945	0.2351	0.0013	0.0004	0.0029
1.0011	0.9799	1.026	0.7325	0.7103	0.755	0.0313	0.0231	0.0408	0.0178	0.0106	0.0225	0.2172	0.1945	0.2351	0.0013	0.0004	0.0029
1.0011	0.9799	1.026	0.7325	0.7103	0.755	0.0313	0.0231	0.0408	0.0178	0.0106	0.0225	0.2172	0.1945	0.2351	0.0013	0.0004	0.0029
1.0011	0.9799	1.026	0.7325	0.7103	0.755	0.0313	0.0231	0.0408	0.0178	0.0106	0.0225	0.2172	0.1945	0.2351	0.0013	0.0004	0.0029
1.0011	0.9799	1.026	0.7325	0.7103	0.755	0.0313	0.0231	0.0408	0.0178	0.0106	0.0225	0.2172	0.1945	0.2351	0.0013	0.0004	0.0029
1.0011	0.9799	1.026	0.7325	0.7103	0.755	0.0313	0.0231	0.0408	0.0178	0.0106	0.0225	0.2172	0.1945	0.2351	0.0013	0.0004	0.0029
1.0011	0.9799	1.026	0.7325	0.7103	0.755	0.0313	0.0231	0.0408	0.0178	0.0106	0.0225	0.2172	0.1945	0.2351	0.0013	0.0004	0.0029
1.0011	0.9799	1.026	0.7325	0.7103	0.755	0.0313	0.0231	0.0408	0.0178	0.0106	0.0225	0.2172	0.1945	0.2351	0.0013	0.0004	0.0029
1.0011	0.9799	1.026	0.7325	0.7103	0.755	0.0313	0.0231	0.0408	0.0178	0.0106	0.0225	0.2172	0.1945	0.2351	0.0013	0.0004	0.0029
1.0011	0.9799	1.026	0.7325	0.7103	0.755	0.0313	0.0231	0.0408	0.0178	0.0106	0.0225	0.2172	0.1945	0.2351	0.0013	0.0004	0.0029
1.0011	0.9799	1.026	0.7325	0.7103	0.755	0.0313	0.0231	0.0408	0.0178	0.0106	0.0225	0.2172	0.1945	0.2351	0.0013	0.0004	0.0029
1.0011	0.9799	1.026	0.7325	0.7103	0.755	0.0313	0.0231	0.0408	0.0178	0.0106	0.0225	0.2172	0.1945	0.2351	0.0013	0.0004	0.0029
1.0011	0.9799	1.026	0.7325	0.7103	0.755	0.0313	0.0231	0.0408	0.0178	0.0106	0.0225	0.2172	0.1945	0.2351	0.0013	0.0004	0.0029
1.0011	0.9799	1.026	0.7325	0.7103	0.755	0.0313	0.0231	0.0408	0.0178	0.0106	0.0225	0.2172	0.1945	0.2351	0.0013	0.0004	0.0029
1.0011	0.9799	1.026	0.7325	0.7103	0.755	0.0313	0.0231	0.0408	0.0178	0.0106	0.0225	0.2172	0.1945	0.2351	0.0013	0.0004	0.0029
1.0011	0.9799	1.026	0.7325	0.7103	0.755	0.0313	0.0231	0.0408	0.0178	0.0106	0.0225	0.2172	0.1945	0.2351	0.0013	0.0004	0.0029
1.0011	0.9799	1.026	0.7325	0.7103	0.755	0.0313	0.0231	0.0408	0.0178	0.0106	0.0225	0.2172	0.1945	0.2351	0.0013	0.0004	0.0029
1.0011	0.9799	1.026	0.7325	0.7103	0.755	0.0313	0.0231	0.0408	0.0178	0.0106	0.0225	0.2172	0.1945	0.2351	0.0013	0.0004	0.0029
1.0011	0.9799	1.026	0.7325	0.7103	0.755	0.0312	0.0231	0.0408	0.0178	0.0106	0.0225	0.2172	0.1945	0.2351	0.0013	0.0004	0.0029
1.0011	0.9799	1.026	0.7325	0.7103	0.755	0.0312	0.0231	0.0408	0.0178	0.0106	0.0225	0.2172	0.1945	0.2351	0.0013	0.0004	0.0029
1.0011	0.9799	1.026	0.7325	0.7103	0.755	0.0312	0.0231	0.0408	0.0178	0.0106	0.0225	0.2172	0.1945	0.2351	0.0013	0.0004	0.0029
1.0011	0.9799	1.026	0.7325	0.7103	0.755	0.0312	0.0231	0.0408	0.0178	0.0106	0.0225	0.2172	0.1945	0.2351	0.0013	0.0004	0.0029
1.0011	0.9799	1.026	0.7325	0.7103	0.755	0.0312	0.0231	0.0408	0.0178	0.0106	0.0225	0.2172	0.1945	0.2351	0.0013	0.0004	0.0029
1.0011	0.9799	1.026	0.7325	0.7103	0.755	0.0312	0.0231	0.0408	0.0178	0.0106	0.0225	0.2172	0.1945	0.2351	0.0013	0.0004	0.0029
1.0011	0.9799	1.026	0.7325	0.7103	0.755	0.0312	0.0231	0.0408	0.0178	0.0106	0.0225	0.2172	0.1945	0.2351	0.0013	0.0004	0.0029
1.0011	0.9799	1.026	0.7325	0.7103	0.755	0.0312	0.0231	0.0408	0.0178	0.0106	0.0225	0.2172	0.1945	0.2351	0.0013	0.0004	0.0029
1.0011	0.9799	1.026	0.7325	0.7103	0.755	0.0312	0.0231	0.0408	0.0178	0.0106	0.0225	0.2172	0.1945	0.2351	0.0013	0.0004	0.0029
1.0011	0.9799	1.026	0.7325	0.7103	0.755	0.0312	0.0231	0.0408	0.0178	0.0106	0.0225	0.2172	0.1945	0.2351	0.0013	0.0004	0.0029
1.0011	0.9799	1.026	0.7325	0.7103	0.755	0.0312	0.0231	0.0408	0.0178	0.0106	0.0225	0.2172	0.1945	0.235	0.0013	0.0004	0.0029
1.0011	0.9799	1.026	0.7325	0.7103	0.755	0.0312	0.0231	0.0408	0.0178	0.0106	0.0225	0.2172	0.1945	0.235	0.0013	0.0004	0.0029
1.0011	0.9799	1.026	0.7325	0.7103	0.755	0.0312	0.0231	0.0408	0.0178	0.0106	0.0225	0.2172	0.1945	0.235	0.0013	0.0004	0.0029
1.0011	0.9799	1.026	0.7325	0.7103	0.755	0.0312	0.0231	0.0408	0.0178	0.0106	0.0225	0.2172	0.1945	0.235	0.0013	0.0004	0.0029
1.0011	0.9799	1.026	0.7325	0.7103	0.755	0.0312	0.0231	0.0408	0.0178	0.0106	0.0225	0.2172	0.1945	0.235	0.0013	0.0004	0.0029
1.0011	0.9799	1.026	0.7325	0.7103	0.755	0.0312	0.0231	0.0408	0.0178	0.0106	0.0225	0.2172	0.1945	0.235	0.0013	0.0004	0.0029
1.0011	0.9799	1.026	0.7325	0.7103	0.755	0.0312	0.0231	0.0408	0.0178	0.0106	0.0225	0.2172	0.1945	0.235	0.0013	0.0004	0.0029
1.0011	0.9799	1.026	0.7325	0.7103	0.755	0.0312	0.0231	0.0408	0.0178	0.0106	0.0225	0.2172	0.1945	0.235	0.0013	0.0004	0.0029
1.0011	0.9799	1.026	0.7325	0.7103	0.755	0.0312	0.0231	0.0408	0.0178	0.0106	0.0225	0.2172	0.1945	0.235	0.0013	0.0004	0.0029
1.0011	0.9799	1.026	0.7325	0.7103	0.755	0.0312	0.0231	0.0408	0.0178	0.0106	0.0225	0.2172	0.1945	0.235	0.0013	0.0004	0.0029
1.0011	0.98	1.026	0.7325	0.7103	0.755	0.0312	0.0231	0.0408	0.0178	0.0106	0.0225	0.2171	0.1945	0.235	0.0013	0.0004	0.0029
1.0011	0.98	1.026	0.7325	0.7103	0.755	0.0312	0.0231	0.0408	0.0178	0.0106	0.0225	0.2171	0.1945	0.235	0.0013	0.0004	0.0029
1.0011	0.98	1.0261	0.7325	0.7104	0.755	0.0312	0.0231	0.0408	0.0178	0.0106	0.0225	0.2171	0.1945	0.235	0.0013	0.0004	0.0029
1.0011	0.98	1.0261	0.7325	0.7104	0.755	0.0312	0.0231	0.0408	0.0178	0.0106	0.0225	0.2171	0.1945	0.235	0.0013	0.0004	0.0029
1.0011	0.98	1.0261	0.7325	0.7104	0.755	0.0312	0.0231	0.0408	0.0178	0.0106	0.0225	0.2171	0.1945	0.235	0.0013	0.0004	0.0029
1.0011	0.98	1.0261	0.7325	0.7104	0.755	0.0312	0.0231	0.0408	0.0178	0.0106	0.0225	0.2171	0.1945	0.235	0.0013	0.0004	0.0029
1.0011	0.98	1.0261	0.7325	0.7104	0.755	0.0312	0.0231	0.0408	0.0178	0.0106	0.0225	0.2171	0.1945	0.235	0.0013	0.0004	0.0029
1.0011	0.98	1.0261	0.7325	0.7104	0.755	0.0312	0.0231	0.0408	0.0178	0.0106	0.0225	0.2171	0.1945	0.235	0.0013	0.0004	0.0029
1.0011	0.98	1.0261	0.7325	0.7104	0.755	0.0312	0.0231	0.0408	0.0178	0.0106	0.0225	0.2171	0.1945	0.235	0.0013	0.0004	0.0029
1.0011	0.98	1.0261	0.7325	0.7104	0.755	0.0312	0.0231	0.0408	0.0178	0.0106	0.0225	0.2171	0.1945	0.235	0.0013	0.0004	0.0029
1.0011	0.98	1.0261	0.7325	0.7104	0.755	0.0312	0.0231	0.0408	0.0178	0.0105	0.0225	0.2171	0.1944	0.235	0.0013	0.0004	0.0029
1.0011	0.98	1.0261	0.7325	0.7104	0.755	0.0312	0.0231	0.0408	0.0178	0.0105	0.0225	0.2171	0.1944	0.235	0.0013	0.0004	0.0029
1.0011	0.98	1.0261	0.7325	0.7104	0.755	0.0312	0.0231	0.0408	0.0178	0.0105	0.0225	0.2171	0.1944	0.235	0.0013	0.0004	0.0029
1.0011	0.98	1.0261	0.7325	0.7104	0.755	0.0312	0.0231	0.0408	0.0178	0.0105	0.0225	0.2171	0.1944	0.235	0.0013	0.0004	0.0029
1.0011	0.98	1.0261	0.7325	0.7104	0.755	0.0312	0.0231	0.0408	0.0178	0.0105	0.0225	0.2171	0.1944	0.235	0.0013	0.0004	0.0029
1.0011	0.98	1.0261	0.7325	0.7104	0.755	0.0312	0.0231	0.0408	0.0178	0.0105	0.0225	0.2171	0.1944	0.235	0.0013	0.0004	0.0029
1.0011	0.98	1.0261	0.7325	0.7104	0.755	0.0312	0.0231	0.0408	0.0178	0.0105	0.0225	0.2171	0.1944	0.235	0.0013	0.0004	0.0029
1.0011	0.98	1.0261	0.7325	0.7104	0.755	0.0312	0.0231	0.0408	0.0178	0.0105	0.0225	0.2171	0.1944	0.235	0.0013	0.0004	0.0029
1.0011	0.98	1.0261	0.7325	0.7104	0.755	0.0312	0.0231	0.0408	0.0178	0.0105	0.0225	0.2171	0.1944	0.235	0.0013	0.0004	0.0029
1.0011	0.98	1.0261	0.7325	0.7104	0.755	0.0312	0.0231	0.0408	0.0178	0.0105	0.0225	0.2171	0.1944	0.235	0.0013	0.0004	0.0029
1.0011	0.98	1.0261	0.7325	0.7104	0.755	0.0312	0.0231	0.0408	0.0178	0.0105	0.0225	0.2171	0.1944	0.235	0.0013	0.0004	0.0029
1.0011	0.98	1.0261	0.7325	0.7104	0.755	0.0312	0.0231	0.0408	0.0178	0.0105	0.0225	0.2171	0.1944	0.235	0.0013	0.0004	0.0029
1.0012	0.98	1.0261	0.7325	0.7104	0.755	0.0312	0.0231	0.0408	0.0178	0.0105	0.0225	0.2171	0.1944	0.235	0.0013	0.0004	0.0029
1.0012	0.98	1.0261	0.7325	0.7104	0.755	0.0312	0.0231	0.0408	0.0178	0.0105	0.0225	0.2171	0.1944	0.235	0.0013	0.0004	0.0029
1.0012	0.98	1.0261	0.7325	0.7104	0.755	0.0312	0.0231	0.0408	0.0178	0.0105	0.0225	0.2171	0.1944	0.235	0.0013	0.0004	0.0029
1.0012	0.98	1.0261	0.7325	0.7104	0.755	0.0312	0.0231	0.0408	0.0178	0.0105	0.0225	0.2171	0.1944	0.235	0.0013	0.0004	0.0029
1.0012	0.98	1.0261	0.7325	0.7104	0.755	0.0312	0.0231	0.0408	0.0178	0.0105	0.0225	0.2171	0.1944	0.235	0.0013	0.0004	0.0029
1.0012	0.98	1.0261	0.7325	0.7104	0.755	0.0312	0.0231	0.0408	0.0178	0.0105	0.0225	0.2171	0.1944	0.235	0.0013	0.0004	0.0029
1.0012	0.98	1.0261	0.7325	0.7104	0.755	0.0312	0.0231	0.0408	0.0178	0.0105	0.0225	0.2171	0.1944	0.235	0.0013	0.0004	0.0028
1.0012	0.98	1.0261	0.7325	0.7104	0.755	0.0312	0.0231	0.0408	0.0178	0.0105	0.0225	0.2171	0.1944	0.235	0.0013	0.0004	0.0028
1.0012	0.98	1.0261	0.7325	0.7104	0.755	0.0312	0.0231	0.0408	0.0178	0.0105	0.0225	0.2171	0.1944	0.235	0.0013	0.0004	0.0028
1.0012	0.98	1.0261	0.7325	0.7104	0.755	0.0312	0.0231	0.0408	0.0178	0.0105	0.0225	0.2171	0.1944	0.235	0.0013	0.0004	0.0028
1.0012	0.98	1.0261	0.7325	0.7104	0.7551	0.0312	0.0231	0.0408	0.0178	0.0105	0.0225	0.2171	0.1944	0.235	0.0013	0.0004	0.0028
1.0012	0.98	1.0261	0.7325	0.7104	0.7551	0.0312	0.0231	0.0408	0.0178	0.0105	0.0225	0.2171	0.1944	0.235	0.0013	0.0004	0.0028
1.0012	0.98	1.0261	0.7325	0.7104	0.7551	0.0312	0.0231	0.0408	0.0178	0.0105	0.0225	0.2171	0.1944	0.235	0.0013	0.0004	0.0028
1.0012	0.98	1.0261	0.7325	0.7104	0.7551	0.0312	0.0231	0.0408	0.0178	0.0105	0.0225	0.2171	0.1944	0.235	0.0013	0.0004	0.0028
1.0012	0.98	1.0261	0.7325	0.7104	0.7551	0.0312	0.0231	0.0408	0.0178	0.0105	0.0225	0.2171	0.1944	0.235	0.0013	0.0004	0.0028
1.0012	0.98	1.0261	0.7325	0.7104	0.7551	0.0312	0.0231	0.0408	0.0178	0.0105	0.0225	0.2171	0.1944	0.235	0.0013	0.0004	0.0028
1.0012	0.98	1.0261	0.7325	0.7104	0.7551	0.0312	0.0231	0.0408	0.0178	0.0105	0.0225	0.2171	0.1944	0.235	0.0013	0.0004	0.0028
1.0012	0.98	1.0261	0.7325	0.7104	0.7551	0.0312	0.0231	0.0408	0.0178	0.0105	0.0225	0.2171	0.1944	0.235	0.0013	0.0004	0.0028
1.0012	0.98	1.0261	0.7326	0.7104	0.7551	0.0312	0.0231	0.0408	0.0178	0.0105	0.0225	0.2171	0.1944	0.2349	0.0013	0.0004	0.0028
1.0012	0.98	1.0261	0.7326	0.7104	0.7551	0.0312	0.0231	0.0408	0.0178	0.0105	0.0225	0.2171	0.1944	0.2349	0.0013	0.0004	0.0028
1.0012	0.98	1.0261	0.7326	0.7104	0.7551	0.0312	0.0231	0.0408	0.0178	0.0105	0.0225	0.2171	0.1944	0.2349	0.0013	0.0004	0.0028
1.0012	0.98	1.0261	0.7326	0.7104	0.7551	0.0312	0.0231	0.0408	0.0178	0.0105	0.0225	0.2171	0.1944	0.2349	0.0013	0.0004	0.0028
1.0012	0.98	1.0261	0.7326	0.7104	0.7551	0.0312	0.0231	0.0408	0.0178	0.0105	0.0225	0.2171	0.1944	0.2349	0.0013	0.0004	0.0028
1.0012	0.98	1.0261	0.7326	0.7104	0.7551	0.0312	0.0231	0.0408	0.0178	0.0105	0.0225	0.2171	0.1944	0.2349	0.0013	0.0004	0.0028
1.0012	0.9801	1.0261	0.7326	0.7104	0.7551	0.0312	0.0231	0.0408	0.0178	0.0105	0.0225	0.2171	0.1944	0.2349	0.0013	0.0004	0.0028
1.0012	0.9801	1.0261	0.7326	0.7104	0.7551	0.0312	0.0231	0.0408	0.0178	0.0105	0.0225	0.2171	0.1944	0.2349	0.0013	0.0004	0.0028
1.0012	0.9801	1.0261	0.7326	0.7104	0.7551	0.0312	0.0231	0.0408	0.0178	0.0105	0.0225	0.2171	0.1944	0.2349	0.0013	0.0004	0.0028
1.0012	0.9801	1.0261	0.7326	0.7104	0.7551	0.0312	0.0231	0.0407	0.0178	0.0105	0.0225	0.2171	0.1944	0.2349	0.0013	0.0004	0.0028
1.0012	0.9801	1.0261	0.7326	0.7104	0.7551	0.0312	0.0231	0.0407	0.0178	0.0105	0.0225	0.2171	0.1944	0.2349	0.0013	0.0004	0.0028
1.0012	0.9801	1.0261	0.7326	0.7104	0.7551	0.0312	0.0231	0.0407	0.0178	0.0105	0.0225	0.2171	0.1944	0.2349	0.0013	0.0004	0.0028
1.0012	0.9801	1.0261	0.7326	0.7104	0.7551	0.0312	0.0231	0.0407	0.0178	0.0105	0.0225	0.2171	0.1944	0.2349	0.0013	0.0004	0.0028
1.0012	0.9801	1.0261	0.7326	0.7104	0.7551	0.0312	0.0231	0.0407	0.0178	0.0105	0.0225	0.2171	0.1944	0.2349	0.0013	0.0004	0.0028
1.0012	0.9801	1.0261	0.7326	0.7104	0.7551	0.0312	0.0231	0.0407	0.0178	0.0105	0.0225	0.2171	0.1944	0.2349	0.0013	0.0004	0.0028
1.0012	0.9801	1.0261	0.7326	0.7104	0.7551	0.0312	0.0231	0.0407	0.0178	0.0105	0.0225	0.2171	0.1944	0.2349	0.0013	0.0004	0.0028
1.0012	0.9801	1.0261	0.7326	0.7104	0.7551	0.0312	0.0231	0.0407	0.0178	0.0105	0.0225	0.2171	0.1944	0.2349	0.0013	0.0004	0.0028
1.0012	0.9801	1.0261	0.7326	0.7104	0.7551	0.0312	0.0231	0.0407	0.0178	0.0105	0.0225	0.2171	0.1944	0.2349	0.0013	0.0004	0.0028
1.0012	0.9801	1.0261	0.7326	0.7104	0.7551	0.0312	0.0231	0.0407	0.0178	0.0105	0.0225	0.2171	0.1944	0.2349	0.0013	0.0004	0.0028
1.0012	0.9801	1.0261	0.7326	0.7104	0.7551	0.0312	0.0231	0.0407	0.0178	0.0105	0.0225	0.2171	0.1944	0.2349	0.0013	0.0004	0.0028
1.0012	0.9801	1.0261	0.7326	0.7104	0.7551	0.0312	0.0231	0.0407	0.0178	0.0105	0.0225	0.2171	0.1944	0.2349	0.0013	0.0004	0.0028
1.0012	0.9801	1.0261	0.7326	0.7105	0.7551	0.0312	0.0231	0.0407	0.0178	0.0105	0.0225	0.2171	0.1944	0.2349	0.0013	0.0004	0.0028
1.0012	0.9801	1.0261	0.7326	0.7105	0.7551	0.0312	0.0231	0.0407	0.0178	0.0105	0.0225	0.2171	0.1944	0.2349	0.0013	0.0004	0.0028
1.0012	0.9801	1.0261	0.7326	0.7105	0.7551	0.0312	0.0231	0.0407	0.0178	0.0105	0.0225	0.2171	0.1944	0.2349	0.0013	0.0004	0.0028
1.0012	0.9801	1.0261	0.7326	0.7105	0.7551	0.0312	0.0231	0.0407	0.0178	0.0105	0.0225	0.2171	0.1944	0.2349	0.0013	0.0004	0.0028
1.0012	0.9801	1.0261	0.7326	0.7105	0.7551	0.0312	0.0231	0.0407	0.0178	0.0105	0.0225	0.2171	0.1944	0.2349	0.0013	0.0004	0.0028
1.0012	0.9801	1.0261	0.7326	0.7105	0.7551	0.0312	0.0231	0.0407	0.0178	0.0105	0.0225	0.2171	0.1944	0.2349	0.0013	0.0004	0.0028
1.0012	0.9801	1.0261	0.7326	0.7105	0.7551	0.0312	0.0231	0.0407	0.0178	0.0105	0.0225	0.2171	0.1944	0.2349	0.0013	0.0004	0.0028
1.0012	0.9801	1.0261	0.7326	0.7105	0.7551	0.0312	0.0231	0.0407	0.0178	0.0105	0.0225	0.2171	0.1944	0.2349	0.0013	0.0004	0.0028
1.0012	0.9801	1.0261	0.7326	0.7105	0.7551	0.0312	0.0231	0.0407	0.0178	0.0105	0.0225	0.2171	0.1944	0.2349	0.0013	0.0004	0.0028
1.0012	0.9801	1.0261	0.7326	0.7105	0.7551	0.0312	0.0231	0.0407	0.0178	0.0105	0.0225	0.2171	0.1944	0.2349	0.0013	0.0004	0.0028
1.0012	0.9801	1.0261	0.7326	0.7105	0.7551	0.0312	0.0231	0.0407	0.0178	0.0105	0.0225	0.2171	0.1944	0.2349	0.0013	0.0004	0.0028
1.0012	0.9801	1.0261	0.7326	0.7105	0.7551	0.0312	0.0231	0.0407	0.0178	0.0105	0.0225	0.2171	0.1944	0.2349	0.0013	0.0004	0.0028
1.0012	0.9801	1.0261	0.7326	0.7105	0.7551	0.0312	0.0231	0.0407	0.0178	0.0105	0.0225	0.2171	0.1944	0.2349	0.0013	0.0004	0.0028
1.0012	0.9801	1.0261	0.7326	0.7105	0.7551	0.0312	0.0231	0.0407	0.0178	0.0105	0.0225	0.2171	0.1944	0.2349	0.0013	0.0004	0.0028
1.0012	0.9801	1.0261	0.7326	0.7105	0.7551	0.0312	0.0231	0.0407	0.0178	0.0105	0.0225	0.2171	0.1944	0.2349	0.0013	0.0004	0.0028
1.0012	0.9801	1.0261	0.7326	0.7105	0.7551	0.0312	0.0231	0.0407	0.0178	0.0105	0.0225	0.2171	0.1944	0.2349	0.0013	0.0004	0.0028
1.0012	0.9801	1.0261	0.7326	0.7105	0.7551	0.0312	0.0231	0.0407	0.0178	0.0105	0.0225	0.2171	0.1944	0.2349	0.0013	0.0004	0.0028
1.0012	0.9801	1.0261	0.7326	0.7105	0.7551	0.0312	0.0231	0.0407	0.0178	0.0105	0.0225	0.2171	0.1944	0.2349	0.0013	0.0004	0.0028
1.0012	0.9801	1.0261	0.7326	0.7105	0.7551	0.0312	0.0231	0.0407	0.0178	0.0105	0.0225	0.2171	0.1944	0.2349	0.0013	0.0004	0.0028
1.0012	0.9801	1.0261	0.7326	0.7105	0.7551	0.0312	0.0231	0.0407	0.0178	0.0105	0.0225	0.2171	0.1944	0.2349	0.0013	0.0004	0.0028
1.0012	0.9801	1.0261	0.7326	0.7105	0.7551	0.0312	0.0231	0.0407	0.0178	0.0105	0.0225	0.2171	0.1944	0.2349	0.0013	0.0004	0.0028
1.0012	0.9801	1.0261	0.7326	0.7105	0.7551	0.0312	0.0231	0.0407	0.0178	0.0105	0.0225	0.2171	0.1944	0.2349	0.0013	0.0004	0.0028
1.0012	0.9801	1.0261	0.7326	0.7105	0.7551	0.0312	0.0231	0.0407	0.0178	0.0105	0.0225	0.2171	0.1944	0.2349	0.0013	0.0004	0.0028
1.0012	0.9801	1.0261	0.7326	0.7105	0.7551	0.0312	0.0231	0.0407	0.0178	0.0105	0.0225	0.2171	0.1944	0.2349	0.0013	0.0004	0.0028
1.0012	0.9801	1.0261	0.7326	0.7105	0.7551	0.0312	0.0231	0.0407	0.0178	0.0105	0.0225	0.2171	0.1944	0.2349	0.0013	0.0004	0.0028
1.0013	0.9801	1.0261	0.7326	0.7105	0.7551	0.0312	0.0231	0.0407	0.0178	0.0105	0.0225	0.2171	0.1944	0.2349	0.0013	0.0004	0.0028
1.0013	0.9801	1.0261	0.7326	0.7105	0.7551	0.0312	0.0231	0.0407	0.0178	0.0105	0.0225	0.2171	0.1944	0.2349	0.0013	0.0004	0.0028
1.0013	0.9801	1.0261	0.7326	0.7105	0.7551	0.0312	0.0231	0.0407	0.0177	0.0105	0.0225	0.2171	0.1944	0.2349	0.0013	0.0004	0.0028
1.0013	0.9801	1.0261	0.7326	0.7105	0.7551	0.0312	0.0231	0.0407	0.0177	0.0105	0.0225	0.2171	0.1944	0.2349	0.0013	0.0004	0.0028
1.0013	0.9801	1.0261	0.7326	0.7105	0.7551	0.0312	0.0231	0.0407	0.0177	0.0105	0.0225	0.2171	0.1944	0.2348	0.0013	0.0004	0.0028
1.0013	0.9801	1.0261	0.7326	0.7105	0.7551	0.0312	0.0231	0.0407	0.0177	0.0105	0.0225	0.2171	0.1944	0.2348	0.0013	0.0004	0.0028
1.0013	0.9801	1.0261	0.7326	0.7105	0.7551	0.0312	0.0231	0.0407	0.0177	0.0105	0.0225	0.2171	0.1944	0.2348	0.0013	0.0004	0.0028
1.0013	0.9802	1.0261	0.7326	0.7105	0.7551	0.0312	0.0231	0.0407	0.0177	0.0105	0.0225	0.2171	0.1944	0.2348	0.0013	0.0004	0.0028
1.0013	0.9802	1.0261	0.7326	0.7105	0.7551	0.0312	0.0231	0.0407	0.0177	0.0105	0.0225	0.2171	0.1944	0.2348	0.0013	0.0004	0.0028
1.0013	0.9802	1.0261	0.7326	0.7105	0.7551	0.0312	0.0231	0.0407	0.0177	0.0105	0.0225	0.2171	0.1944	0.2348	0.0013	0.0004	0.0028
1.0013	0.9802	1.0261	0.7326	0.7105	0.7551	0.0312	0.0231	0.0407	0.0177	0.0105	0.0225	0.2171	0.1944	0.2348	0.0013	0.0004	0.0028
1.0013	0.9802	1.0261	0.7326	0.7105	0.7551	0.0312	0.0231	0.0407	0.0177	0.0105	0.0225	0.2171	0.1944	0.2348	0.0013	0.0004	0.0028
1.0013	0.9802	1.0261	0.7326	0.7105	0.7551	0.0312	0.0231	0.0407	0.0177	0.0105	0.0225	0.2171	0.1944	0.2348	0.0013	0.0004	0.0028
1.0013	0.9802	1.0261	0.7326	0.7105	0.7551	0.0312	0.0231	0.0407	0.0177	0.0105	0.0225	0.2171	0.1944	0.2348	0.0013	0.0004	0.0028
1.0013	0.9802	1.0261	0.7326	0.7105	0.7551	0.0312	0.0231	0.0407	0.0177	0.0105	0.0225	0.2171	0.1944	0.2348	0.0013	0.0004	0.0028
1.0013	0.9802	1.0261	0.7326	0.7105	0.7551	0.0312	0.0231	0.0407	0.0177	0.0105	0.0225	0.2171	0.1944	0.2348	0.0013	0.0004	0.0028
1.0013	0.9802	1.0261	0.7326	0.7105	0.7551	0.0312	0.0231	0.0407	0.0177	0.0105	0.0225	0.2171	0.1944	0.2348	0.0013	0.0004	0.0028
1.0013	0.9802	1.0261	0.7326	0.7105	0.7551	0.0312	0.0231	0.0407	0.0177	0.0105	0.0225	0.2171	0.1944	0.2348	0.0013	0.0004	0.0028
1.0013	0.9802	1.0261	0.7326	0.7105	0.7551	0.0312	0.0231	0.0407	0.0177	0.0105	0.0225	0.2171	0.1944	0.2348	0.0013	0.0004	0.0028
1.0013	0.9802	1.0261	0.7326	0.7105	0.7551	0.0312	0.0231	0.0407	0.0177	0.0105	0.0225	0.2171	0.1944	0.2348	0.0013	0.0004	0.0028
1.0013	0.9802	1.0261	0.7326	0.7105	0.7551	0.0312	0.0231	0.0407	0.0177	0.0105	0.0225	0.2171	0.1944	0.2348	0.0013	0.0004	0.0028
1.0013	0.9802	1.0261	0.7326	0.7105	0.7551	0.0312	0.0231	0.0407	0.0177	0.0105	0.0225	0.2171	0.1944	0.2348	0.0013	0.0004	0.0028
1.0013	0.9802	1.0261	0.7326	0.7105	0.7551	0.0312	0.0231	0.0407	0.0177	0.0105	0.0225	0.2171	0.1944	0.2348	0.0013	0.0004	0.0028
1.0013	0.9802	1.0261	0.7326	0.7105	0.7551	0.0312	0.0231	0.0407	0.0177	0.0105	0.0225	0.2171	0.1944	0.2348	0.0013	0.0004	0.0028
1.0013	0.9802	1.0261	0.7326	0.7105	0.7551	0.0312	0.0231	0.0407	0.0177	0.0105	0.0225	0.2171	0.1944	0.2348	0.0013	0.0004	0.0028
1.0013	0.9802	1.0261	0.7326	0.7105	0.7551	0.0312	0.0231	0.0407	0.0177	0.0105	0.0225	0.2171	0.1944	0.2348	0.0013	0.0004	0.0028
1.0013	0.9802	1.0261	0.7326	0.7105	0.7551	0.0312	0.0231	0.0407	0.0177	0.0105	0.0225	0.2171	0.1944	0.2348	0.0013	0.0004	0.0028
1.0013	0.9802	1.0261	0.7326	0.7105	0.7551	0.0312	0.0231	0.0407	0.0177	0.0105	0.0225	0.2171	0.1944	0.2348	0.0013	0.0004	0.0028
1.0013	0.9802	1.0261	0.7326	0.7105	0.7551	0.0312	0.0231	0.0407	0.0177	0.0105	0.0225	0.2171	0.1944	0.2348	0.0013	0.0004	0.0028
1.0013	0.9802	1.0261	0.7326	0.7105	0.7551	0.0312	0.0231	0.0407	0.0177	0.0105	0.0225	0.2171	0.1944	0.2348	0.0013	0.0004	0.0028
1.0013	0.9802	1.0261	0.7326	0.7105	0.7551	0.0312	0.0231	0.0407	0.0177	0.0105	0.0225	0.2171	0.1944	0.2348	0.0013	0.0004	0.0028
1.0013	0.9802	1.0261	0.7326	0.7105	0.7551	0.0312	0.0231	0.0407	0.0177	0.0105	0.0225	0.2171	0.1944	0.2348	0.0013	0.0004	0.0028
1.0013	0.9802	1.0261	0.7326	0.7105	0.7551	0.0312	0.0231	0.0407	0.0177	0.0105	0.0225	0.2171	0.1944	0.2348	0.0013	0.0004	0.0028
1.0013	0.9802	1.0261	0.7326	0.7105	0.7551	0.0312	0.0231	0.0407	0.0177	0.0105	0.0225	0.2171	0.1944	0.2348	0.0013	0.0004	0.0028
1.0013	0.9802	1.0261	0.7326	0.7106	0.7552	0.0312	0.0231	0.0407	0.0177	0.0105	0.0225	0.2171	0.1944	0.2348	0.0013	0.0004	0.0028
1.0013	0.9802	1.0261	0.7326	0.7106	0.7552	0.0312	0.0231	0.0407	0.0177	0.0105	0.0225	0.2171	0.1944	0.2348	0.0013	0.0004	0.0028
1.0013	0.9802	1.0261	0.7326	0.7106	0.7552	0.0312	0.0231	0.0407	0.0177	0.0105	0.0225	0.2171	0.1944	0.2348	0.0013	0.0004	0.0028
1.0013	0.9802	1.0261	0.7326	0.7106	0.7552	0.0312	0.0231	0.0407	0.0177	0.0105	0.0225	0.2171	0.1944	0.2348	0.0013	0.0004	0.0028
1.0013	0.9802	1.0261	0.7326	0.7106	0.7552	0.0312	0.0231	0.0407	0.0177	0.0105	0.0225	0.2171	0.1944	0.2348	0.0013	0.0004	0.0028
1.0013	0.9802	1.0261	0.7327	0.7106	0.7552	0.0312	0.0231	0.0407	0.0177	0.0105	0.0225	0.2171	0.1944	0.2348	0.0013	0.0004	0.0028
1.0013	0.9802	1.0261	0.7327	0.7106	0.7552	0.0312	0.0231	0.0407	0.0177	0.0105	0.0225	0.2171	0.1944	0.2348	0.0013	0.0004	0.0028
1.0013	0.9802	1.0261	0.7327	0.7106	0.7552	0.0312	0.0231	0.0407	0.0177	0.0105	0.0225	0.2171	0.1944	0.2348	0.0013	0.0004	0.0028
1.0013	0.9802	1.0261	0.7327	0.7106	0.7552	0.0312	0.0231	0.0407	0.0177	0.0105	0.0225	0.2171	0.1944	0.2348	0.0013	0.0004	0.0028
1.0013	0.9802	1.0261	0.7327	0.7106	0.7552	0.0312	0.0231	0.0407	0.0177	0.0105	0.0225	0.2171	0.1944	0.2348	0.0013	0.0004	0.0028
1.0013	0.9802	1.0261	0.7327	0.7106	0.7552	0.0312	0.0231	0.0407	0.0177	0.0105	0.0225	0.2171	0.1944	0.2348	0.0013	0.0004	0.0028
1.0013	0.9802	1.0261	0.7327	0.7106	0.7552	0.0312	0.0231	0.0407	0.0177	0.0105	0.0225	0.2171	0.1944	0.2348	0.0013	0.0004	0.0028
1.0013	0.9802	1.0261	0.7327	0.7106	0.7552	0.0312	0.0231	0.0407	0.0177	0.0105	0.0225	0.2171	0.1944	0.2348	0.0013	0.0004	0.0028
1.0013	0.9802	1.0261	0.7327	0.7106	0.7552	0.0312	0.0231	0.0407	0.0177	0.0105	0.0225	0.2171	0.1944	0.2348	0.0013	0.0004	0.0028
1.0013	0.9802	1.0261	0.7327	0.7106	0.7552	0.0312	0.0231	0.0407	0.0177	0.0105	0.0225	0.2171	0.1944	0.2348	0.0013	0.0004	0.0028
1.0013	0.9802	1.0261	0.7327	0.7106	0.7552	0.0312	0.0231	0.0407	0.0177	0.0105	0.0225	0.2171	0.1944	0.2348	0.0013	0.0004	0.0028
1.0013	0.9802	1.0261	0.7327	0.7106	0.7552	0.0312	0.0231	0.0407	0.0177	0.0105	0.0225	0.2171	0.1944	0.2348	0.0013	0.0004	0.0028
1.0013	0.9802	1.0261	0.7327	0.7106	0.7552	0.0312	0.0231	0.0407	0.0177	0.0105	0.0225	0.2171	0.1944	0.2348	0.0013	0.0004	0.0028
1.0013	0.9802	1.0261	0.7327	0.7106	0.7552	0.0312	0.0231	0.0407	0.0177	0.0105	0.0225	0.2171	0.1944	0.2348	0.0013	0.0004	0.0028
1.0013	0.9802	1.0261	0.7327	0.7106	0.7552	0.0312	0.0231	0.0407	0.0177	0.0105	0.0225	0.2171	0.1944	0.2348	0.0013	0.0004	0.0028
1.0013	0.9803	1.0261	0.7327	0.7106	0.7552	0.0312	0.0231	0.0407	0.0177	0.0105	0.0225	0.2171	0.1944	0.2347	0.0013	0.0004	0.0028
1.0013	0.9803	1.0261	0.7327	0.7106	0.7552	0.0312	0.0231	0.0407	0.0177	0.0105	0.0225	0.2171	0.1943	0.2347	0.0013	0.0004	0.0028
1.0013	0.9803	1.0261	0.7327	0.7106	0.7552	0.0312	0.0231	0.0407	0.0177	0.0105	0.0225	0.2171	0.1943	0.2347	0.0013	0.0004	0.0028
1.0013	0.9803	1.0261	0.7327	0.7106	0.7552	0.0312	0.0231	0.0407	0.0177	0.0105	0.0225	0.2171	0.1943	0.2347	0.0013	0.0004	0.0028
1.0013	0.9803	1.0261	0.7327	0.7106	0.7552	0.0312	0.0231	0.0407	0.0177	0.0105	0.0225	0.2171	0.1943	0.2347	0.0013	0.0004	0.0028
1.0013	0.9803	1.0261	0.7327	0.7106	0.7552	0.0312	0.0231	0.0407	0.0177	0.0105	0.0225	0.2171	0.1943	0.2347	0.0013	0.0004	0.0028
1.0013	0.9803	1.0261	0.7327	0.7106	0.7552	0.0312	0.0231	0.0407	0.0177	0.0105	0.0225	0.2171	0.1943	0.2347	0.0013	0.0004	0.0028
1.0013	0.9803	1.0261	0.7327	0.7106	0.7552	0.0312	0.0231	0.0407	0.0177	0.0105	0.0225	0.2171	0.1943	0.2347	0.0013	0.0004	0.0028
1.0013	0.9803	1.0261	0.7327	0.7106	0.7552	0.0312	0.0231	0.0407	0.0177	0.0105	0.0225	0.2171	0.1943	0.2347	0.0013	0.0004	0.0028
1.0013	0.9803	1.0261	0.7327	0.7106	0.7552	0.0312	0.0231	0.0407	0.0177	0.0105	0.0225	0.217	0.1943	0.2347	0.0013	0.0004	0.0028
1.0014	0.9803	1.0261	0.7327	0.7106	0.7552	0.0312	0.0231	0.0407	0.0177	0.0105	0.0225	0.217	0.1943	0.2347	0.0013	0.0004	0.0028
1.0014	0.9803	1.0261	0.7327	0.7106	0.7552	0.0312	0.0231	0.0407	0.0177	0.0105	0.0225	0.217	0.1943	0.2347	0.0013	0.0004	0.0028
1.0014	0.9803	1.0261	0.7327	0.7106	0.7552	0.0312	0.0231	0.0407	0.0177	0.0105	0.0225	0.217	0.1943	0.2347	0.0013	0.0004	0.0028
1.0014	0.9803	1.0261	0.7327	0.7106	0.7552	0.0312	0.0231	0.0407	0.0177	0.0105	0.0225	0.217	0.1943	0.2347	0.0013	0.0004	0.0028
1.0014	0.9803	1.0261	0.7327	0.7106	0.7552	0.0312	0.0231	0.0407	0.0177	0.0105	0.0225	0.217	0.1943	0.2347	0.0013	0.0004	0.0028
1.0014	0.9803	1.0261	0.7327	0.7106	0.7552	0.0312	0.0231	0.0407	0.0177	0.0105	0.0225	0.217	0.1943	0.2347	0.0013	0.0004	0.0028
1.0014	0.9803	1.0261	0.7327	0.7106	0.7552	0.0312	0.0231	0.0407	0.0177	0.0105	0.0225	0.217	0.1943	0.2347	0.0013	0.0004	0.0028
1.0014	0.9803	1.0261	0.7327	0.7106	0.7552	0.0312	0.0231	0.0407	0.0177	0.0105	0.0225	0.217	0.1943	0.2347	0.0013	0.0004	0.0028
1.0014	0.9803	1.0261	0.7327	0.7106	0.7552	0.0312	0.0231	0.0407	0.0177	0.0105	0.0225	0.217	0.1943	0.2347	0.0013	0.0004	0.0028
1.0014	0.9803	1.0261	0.7327	0.7106	0.7552	0.0312	0.0231	0.0407	0.0177	0.0105	0.0225	0.217	0.1943	0.2347	0.0013	0.0004	0.0028
1.0014	0.9803	1.0261	0.7327	0.7106	0.7552	0.0312	0.0231	0.0407	0.0177	0.0105	0.0225	0.217	0.1943	0.2347	0.0013	0.0004	0.0028
1.0014	0.9803	1.0261	0.7327	0.7106	0.7552	0.0312	0.0231	0.0407	0.0177	0.0105	0.0225	0.217	0.1943	0.2347	0.0013	0.0004	0.0028
1.0014	0.9803	1.0261	0.7327	0.7106	0.7552	0.0312	0.0231	0.0407	0.0177	0.0105	0.0225	0.217	0.1943	0.2347	0.0013	0.0004	0.0028
1.0014	0.9803	1.0261	0.7327	0.7106	0.7552	0.0312	0.0231	0.0407	0.0177	0.0105	0.0225	0.217	0.1943	0.2347	0.0013	0.0004	0.0028
1.0014	0.9803	1.0261	0.7327	0.7106	0.7552	0.0312	0.0231	0.0407	0.0177	0.0105	0.0225	0.217	0.1943	0.2347	0.0013	0.0004	0.0028
1.0014	0.9803	1.0261	0.7327	0.7106	0.7552	0.0312	0.0231	0.0407	0.0177	0.0105	0.0225	0.217	0.1943	0.2347	0.0013	0.0004	0.0028
1.0014	0.9803	1.0261	0.7327	0.7106	0.7552	0.0312	0.0231	0.0407	0.0177	0.0105	0.0225	0.217	0.1943	0.2347	0.0013	0.0004	0.0028
1.0014	0.9803	1.0261	0.7327	0.7106	0.7552	0.0312	0.0231	0.0407	0.0177	0.0105	0.0225	0.217	0.1943	0.2347	0.0013	0.0004	0.0028
1.0014	0.9803	1.0261	0.7327	0.7106	0.7552	0.0312	0.0231	0.0407	0.0177	0.0105	0.0225	0.217	0.1943	0.2347	0.0013	0.0004	0.0028
1.0014	0.9803	1.0261	0.7327	0.7106	0.7552	0.0312	0.0231	0.0407	0.0177	0.0105	0.0225	0.217	0.1943	0.2347	0.0013	0.0004	0.0028
1.0014	0.9803	1.0261	0.7327	0.7106	0.7552	0.0312	0.0231	0.0407	0.0177	0.0105	0.0225	0.217	0.1943	0.2347	0.0013	0.0004	0.0028
1.0014	0.9803	1.0261	0.7327	0.7106	0.7552	0.0312	0.0231	0.0407	0.0177	0.0105	0.0225	0.217	0.1943	0.2347	0.0013	0.0004	0.0028
1.0014	0.9803	1.0261	0.7327	0.7106	0.7552	0.0312	0.0231	0.0407	0.0177	0.0105	0.0225	0.217	0.1943	0.2347	0.0013	0.0004	0.0028
1.0014	0.9803	1.0261	0.7327	0.7106	0.7552	0.0312	0.0231	0.0407	0.0177	0.0105	0.0225	0.217	0.1943	0.2347	0.0013	0.0004	0.0028
1.0014	0.9803	1.0261	0.7327	0.7106	0.7552	0.0312	0.0231	0.0407	0.0177	0.0105	0.0225	0.217	0.1943	0.2347	0.0013	0.0004	0.0028
1.0014	0.9803	1.0261	0.7327	0.7106	0.7552	0.0312	0.0231	0.0407	0.0177	0.0105	0.0225	0.217	0.1943	0.2347	0.0013	0.0004	0.0028
1.0014	0.9803	1.0261	0.7327	0.7106	0.7552	0.0312	0.0231	0.0407	0.0177	0.0105	0.0225	0.217	0.1943	0.2347	0.0013	0.0004	0.0028
1.0014	0.9803	1.0261	0.7327	0.7106	0.7552	0.0312	0.0231	0.0407	0.0177	0.0105	0.0225	0.217	0.1943	0.2347	0.0013	0.0004	0.0028
1.0014	0.9803	1.0261	0.7327	0.7106	0.7552	0.0312	0.0231	0.0407	0.0177	0.0105	0.0225	0.217	0.1943	0.2347	0.0013	0.0004	0.0028
1.0014	0.9803	1.0261	0.7327	0.7106	0.7552	0.0312	0.0231	0.0407	0.0177	0.0105	0.0225	0.217	0.1943	0.2347	0.0013	0.0004	0.0028
1.0014	0.9803	1.0261	0.7327	0.7107	0.7552	0.0312	0.0231	0.0407	0.0177	0.0105	0.0225	0.217	0.1943	0.2347	0.0013	0.0004	0.0028
1.0014	0.9803	1.0261	0.7327	0.7107	0.7552	0.0312	0.0231	0.0407	0.0177	0.0105	0.0225	0.217	0.1943	0.2347	0.0013	0.0004	0.0028
1.0014	0.9803	1.0261	0.7327	0.7107	0.7552	0.0312	0.0231	0.0407	0.0177	0.0105	0.0225	0.217	0.1943	0.2347	0.0013	0.0004	0.0028
1.0014	0.9803	1.0261	0.7327	0.7107	0.7552	0.0312	0.0231	0.0407	0.0177	0.0105	0.0225	0.217	0.1943	0.2347	0.0013	0.0004	0.0028
1.0014	0.9803	1.0261	0.7327	0.7107	0.7552	0.0312	0.0231	0.0407	0.0177	0.0105	0.0225	0.217	0.1943	0.2347	0.0013	0.0004	0.0028
1.0014	0.9803	1.0261	0.7327	0.7107	0.7552	0.0312	0.0231	0.0407	0.0177	0.0105	0.0225	0.217	0.1943	0.2347	0.0013	0.0004	0.0028
1.0014	0.9803	1.0261	0.7327	0.7107	0.7552	0.0312	0.0231	0.0407	0.0177	0.0105	0.0225	0.217	0.1943	0.2347	0.0013	0.0004	0.0028
1.0014	0.9803	1.0261	0.7327	0.7107	0.7552	0.0312	0.0231	0.0407	0.0177	0.0105	0.0225	0.217	0.1943	0.2347	0.0013	0.0004	0.0028
1.0014	0.9804	1.0261	0.7327	0.7107	0.7552	0.0312	0.0231	0.0407	0.0177	0.0105	0.0225	0.217	0.1943	0.2347	0.0013	0.0004	0.0028
1.0014	0.9804	1.0261	0.7327	0.7107	0.7552	0.0312	0.0231	0.0407	0.0177	0.0105	0.0225	0.217	0.1943	0.2347	0.0013	0.0004	0.0028
1.0014	0.9804	1.0261	0.7327	0.7107	0.7552	0.0312	0.0231	0.0407	0.0177	0.0105	0.0225	0.217	0.1943	0.2347	0.0013	0.0004	0.0028
1.0014	0.9804	1.0261	0.7327	0.7107	0.7552	0.0312	0.0231	0.0407	0.0177	0.0105	0.0225	0.217	0.1943	0.2346	0.0013	0.0004	0.0028
1.0014	0.9804	1.0261	0.7327	0.7107	0.7552	0.0312	0.0231	0.0407	0.0177	0.0105	0.0225	0.217	0.1943	0.2346	0.0013	0.0004	0.0028
1.0014	0.9804	1.0261	0.7327	0.7107	0.7552	0.0312	0.0231	0.0407	0.0177	0.0105	0.0225	0.217	0.1943	0.2346	0.0013	0.0004	0.0028
1.0014	0.9804	1.0261	0.7327	0.7107	0.7552	0.0312	0.0231	0.0407	0.0177	0.0105	0.0225	0.217	0.1943	0.2346	0.0013	0.0004	0.0028
1.0014	0.9804	1.0261	0.7327	0.7107	0.7552	0.0312	0.0231	0.0407	0.0177	0.0105	0.0225	0.217	0.1943	0.2346	0.0013	0.0004	0.0028
1.0014	0.9804	1.0261	0.7327	0.7107	0.7552	0.0312	0.0231	0.0407	0.0177	0.0105	0.0225	0.217	0.1943	0.2346	0.0013	0.0004	0.0028
1.0014	0.9804	1.0261	0.7327	0.7107	0.7552	0.0312	0.0231	0.0407	0.0177	0.0105	0.0225	0.217	0.1943	0.2346	0.0013	0.0004	0.0028
1.0014	0.9804	1.0261	0.7327	0.7107	0.7552	0.0312	0.0231	0.0407	0.0177	0.0105	0.0225	0.217	0.1943	0.2346	0.0013	0.0004	0.0028
1.0014	0.9804	1.0261	0.7327	0.7107	0.7552	0.0312	0.0231	0.0407	0.0177	0.0105	0.0225	0.217	0.1943	0.2346	0.0013	0.0004	0.0028
1.0014	0.9804	1.0261	0.7327	0.7107	0.7552	0.0312	0.0231	0.0407	0.0177	0.0105	0.0225	0.217	0.1943	0.2346	0.0013	0.0004	0.0028
1.0014	0.9804	1.0261	0.7327	0.7107	0.7552	0.0312	0.0231	0.0407	0.0177	0.0105	0.0225	0.217	0.1943	0.2346	0.0013	0.0004	0.0028
1.0014	0.9804	1.0261	0.7327	0.7107	0.7552	0.0312	0.0231	0.0407	0.0177	0.0105	0.0225	0.217	0.1943	0.2346	0.0013	0.0004	0.0028
1.0014	0.9804	1.0261	0.7327	0.7107	0.7552	0.0312	0.0231	0.0407	0.0177	0.0105	0.0225	0.217	0.1943	0.2346	0.0013	0.0004	0.0028
1.0014	0.9804	1.0261	0.7327	0.7107	0.7552	0.0312	0.0231	0.0407	0.0177	0.0105	0.0225	0.217	0.1943	0.2346	0.0013	0.0004	0.0028
1.0014	0.9804	1.0261	0.7327	0.7107	0.7552	0.0312	0.0231	0.0407	0.0177	0.0105	0.0225	0.217	0.1943	0.2346	0.0013	0.0004	0.0028
1.0014	0.9804	1.0261	0.7327	0.7107	0.7552	0.0312	0.0231	0.0407	0.0177	0.0105	0.0225	0.217	0.1943	0.2346	0.0013	0.0004	0.0028
1.0014	0.9804	1.0261	0.7327	0.7107	0.7552	0.0312	0.0231	0.0407	0.0177	0.0105	0.0225	0.217	0.1943	0.2346	0.0013	0.0004	0.0028
1.0014	0.9804	1.0261	0.7327	0.7107	0.7552	0.0312	0.0231	0.0407	0.0177	0.0105	0.0225	0.217	0.1943	0.2346	0.0013	0.0004	0.0028
1.0014	0.9804	1.0261	0.7327	0.7107	0.7552	0.0312	0.0231	0.0407	0.0177	0.0105	0.0225	0.217	0.1943	0.2346	0.0013	0.0004	0.0028
1.0014	0.9804	1.0261	0.7327	0.7107	0.7553	0.0312	0.0231	0.0407	0.0177	0.0105	0.0225	0.217	0.1943	0.2346	0.0013	0.0004	0.0028
1.0014	0.9804	1.0261	0.7328	0.7107	0.7553	0.0312	0.0231	0.0407	0.0177	0.0105	0.0225	0.217	0.1943	0.2346	0.0013	0.0004	0.0028
1.0014	0.9804	1.0261	0.7328	0.7107	0.7553	0.0312	0.0231	0.0407	0.0177	0.0105	0.0224	0.217	0.1943	0.2346	0.0013	0.0004	0.0028
1.0014	0.9804	1.0261	0.7328	0.7107	0.7553	0.0312	0.0231	0.0407	0.0177	0.0105	0.0224	0.217	0.1943	0.2346	0.0013	0.0004	0.0028
1.0014	0.9804	1.0262	0.7328	0.7107	0.7553	0.0312	0.0231	0.0407	0.0177	0.0105	0.0224	0.217	0.1943	0.2346	0.0013	0.0004	0.0028
1.0015	0.9804	1.0262	0.7328	0.7107	0.7553	0.0312	0.0231	0.0407	0.0177	0.0105	0.0224	0.217	0.1943	0.2346	0.0013	0.0004	0.0028
1.0015	0.9804	1.0262	0.7328	0.7107	0.7553	0.0312	0.0231	0.0407	0.0177	0.0105	0.0224	0.217	0.1943	0.2346	0.0013	0.0004	0.0028
1.0015	0.9804	1.0262	0.7328	0.7107	0.7553	0.0312	0.0231	0.0407	0.0177	0.0105	0.0224	0.217	0.1943	0.2346	0.0013	0.0004	0.0028
1.0015	0.9804	1.0262	0.7328	0.7107	0.7553	0.0312	0.0231	0.0407	0.0177	0.0105	0.0224	0.217	0.1943	0.2346	0.0013	0.0004	0.0028
1.0015	0.9804	1.0262	0.7328	0.7107	0.7553	0.0312	0.0231	0.0407	0.0177	0.0105	0.0224	0.217	0.1943	0.2346	0.0013	0.0004	0.0028
1.0015	0.9804	1.0262	0.7328	0.7107	0.7553	0.0312	0.0231	0.0407	0.0177	0.0105	0.0224	0.217	0.1943	0.2346	0.0013	0.0004	0.0028
1.0015	0.9804	1.0262	0.7328	0.7107	0.7553	0.0312	0.0231	0.0407	0.0177	0.0105	0.0224	0.217	0.1943	0.2346	0.0013	0.0004	0.0028
1.0015	0.9804	1.0262	0.7328	0.7107	0.7553	0.0312	0.0231	0.0407	0.0177	0.0105	0.0224	0.217	0.1943	0.2346	0.0013	0.0004	0.0028
1.0015	0.9804	1.0262	0.7328	0.7107	0.7553	0.0312	0.023	0.0407	0.0177	0.0105	0.0224	0.217	0.1943	0.2346	0.0013	0.0004	0.0028
1.0015	0.9804	1.0262	0.7328	0.7107	0.7553	0.0312	0.023	0.0407	0.0177	0.0105	0.0224	0.217	0.1943	0.2346	0.0013	0.0004	0.0028
1.0015	0.9804	1.0262	0.7328	0.7107	0.7553	0.0312	0.023	0.0407	0.0177	0.0105	0.0224	0.217	0.1943	0.2346	0.0013	0.0004	0.0028
1.0015	0.9804	1.0262	0.7328	0.7107	0.7553	0.0312	0.023	0.0407	0.0177	0.0105	0.0224	0.217	0.1943	0.2346	0.0013	0.0004	0.0028
1.0015	0.9804	1.0262	0.7328	0.7107	0.7553	0.0312	0.023	0.0407	0.0177	0.0105	0.0224	0.217	0.1943	0.2346	0.0013	0.0004	0.0028
1.0015	0.9804	1.0262	0.7328	0.7107	0.7553	0.0312	0.023	0.0407	0.0177	0.0105	0.0224	0.217	0.1943	0.2346	0.0013	0.0004	0.0028
1.0015	0.9804	1.0262	0.7328	0.7107	0.7553	0.0312	0.023	0.0407	0.0177	0.0105	0.0224	0.217	0.1943	0.2346	0.0013	0.0004	0.0028
1.0015	0.9804	1.0262	0.7328	0.7107	0.7553	0.0312	0.023	0.0407	0.0177	0.0105	0.0224	0.217	0.1943	0.2346	0.0013	0.0004	0.0028
1.0015	0.9804	1.0262	0.7328	0.7107	0.7553	0.0312	0.023	0.0407	0.0177	0.0105	0.0224	0.217	0.1943	0.2346	0.0013	0.0004	0.0028
1.0015	0.9804	1.0262	0.7328	0.7107	0.7553	0.0312	0.023	0.0407	0.0177	0.0105	0.0224	0.217	0.1943	0.2346	0.0013	0.0004	0.0028
1.0015	0.9804	1.0262	0.7328	0.7107	0.7553	0.0312	0.023	0.0407	0.0177	0.0105	0.0224	0.217	0.1943	0.2346	0.0013	0.0004	0.0028
1.0015	0.9804	1.0262	0.7328	0.7107	0.7553	0.0312	0.023	0.0407	0.0177	0.0105	0.0224	0.217	0.1943	0.2346	0.0013	0.0004	0.0028
1.0015	0.9805	1.0262	0.7328	0.7107	0.7553	0.0312	0.023	0.0407	0.0177	0.0105	0.0224	0.217	0.1943	0.2346	0.0013	0.0004	0.0028
1.0015	0.9805	1.0262	0.7328	0.7107	0.7553	0.0312	0.023	0.0407	0.0177	0.0105	0.0224	0.217	0.1943	0.2346	0.0013	0.0004	0.0028
1.0015	0.9805	1.0262	0.7328	0.7107	0.7553	0.0312	0.023	0.0407	0.0177	0.0105	0.0224	0.217	0.1943	0.2346	0.0013	0.0004	0.0028
1.0015	0.9805	1.0262	0.7328	0.7107	0.7553	0.0312	0.023	0.0407	0.0177	0.0105	0.0224	0.217	0.1943	0.2346	0.0013	0.0004	0.0028
1.0015	0.9805	1.0262	0.7328	0.7107	0.7553	0.0312	0.023	0.0407	0.0177	0.0105	0.0224	0.217	0.1943	0.2346	0.0013	0.0004	0.0028
1.0015	0.9805	1.0262	0.7328	0.7108	0.7553	0.0312	0.023	0.0407	0.0177	0.0105	0.0224	0.217	0.1943	0.2346	0.0013	0.0004	0.0028
1.0015	0.9805	1.0262	0.7328	0.7108	0.7553	0.0312	0.023	0.0407	0.0177	0.0105	0.0224	0.217	0.1943	0.2345	0.0013	0.0004	0.0028
1.0015	0.9805	1.0262	0.7328	0.7108	0.7553	0.0312	0.023	0.0407	0.0177	0.0105	0.0224	0.217	0.1943	0.2345	0.0013	0.0004	0.0028
1.0015	0.9805	1.0262	0.7328	0.7108	0.7553	0.0312	0.023	0.0407	0.0177	0.0105	0.0224	0.217	0.1943	0.2345	0.0013	0.0004	0.0028
1.0015	0.9805	1.0262	0.7328	0.7108	0.7553	0.0312	0.023	0.0407	0.0177	0.0105	0.0224	0.217	0.1943	0.2345	0.0013	0.0004	0.0028
1.0015	0.9805	1.0262	0.7328	0.7108	0.7553	0.0312	0.023	0.0407	0.0177	0.0105	0.0224	0.217	0.1943	0.2345	0.0013	0.0004	0.0028
1.0015	0.9805	1.0262	0.7328	0.7108	0.7553	0.0312	0.023	0.0407	0.0177	0.0105	0.0224	0.217	0.1943	0.2345	0.0013	0.0004	0.0028
1.0015	0.9805	1.0262	0.7328	0.7108	0.7553	0.0312	0.023	0.0407	0.0177	0.0105	0.0224	0.217	0.1943	0.2345	0.0013	0.0004	0.0028
1.0015	0.9805	1.0262	0.7328	0.7108	0.7553	0.0312	0.023	0.0407	0.0177	0.0105	0.0224	0.217	0.1943	0.2345	0.0013	0.0004	0.0028
1.0015	0.9805	1.0262	0.7328	0.7108	0.7553	0.0312	0.023	0.0407	0.0177	0.0105	0.0224	0.217	0.1943	0.2345	0.0013	0.0004	0.0028
1.0015	0.9805	1.0262	0.7328	0.7108	0.7553	0.0312	0.023	0.0407	0.0177	0.0105	0.0224	0.217	0.1943	0.2345	0.0013	0.0004	0.0028
1.0015	0.9805	1.0262	0.7328	0.7108	0.7553	0.0312	0.023	0.0407	0.0177	0.0105	0.0224	0.217	0.1943	0.2345	0.0013	0.0004	0.0028
1.0015	0.9805	1.0262	0.7328	0.7108	0.7553	0.0312	0.023	0.0407	0.0177	0.0105	0.0224	0.217	0.1943	0.2345	0.0013	0.0004	0.0028
1.0015	0.9805	1.0262	0.7328	0.7108	0.7553	0.0312	0.023	0.0407	0.0177	0.0105	0.0224	0.217	0.1943	0.2345	0.0013	0.0004	0.0028
1.0015	0.9805	1.0262	0.7328	0.7108	0.7553	0.0312	0.023	0.0407	0.0177	0.0105	0.0224	0.217	0.1943	0.2345	0.0013	0.0004	0.0028
1.0015	0.9805	1.0262	0.7328	0.7108	0.7553	0.0312	0.023	0.0407	0.0177	0.0105	0.0224	0.217	0.1943	0.2345	0.0013	0.0004	0.0028
1.0015	0.9805	1.0262	0.7328	0.7108	0.7553	0.0312	0.023	0.0406	0.0177	0.0105	0.0224	0.217	0.1943	0.2345	0.0013	0.0004	0.0028
1.0015	0.9805	1.0262	0.7328	0.7108	0.7553	0.0312	0.023	0.0406	0.0177	0.0105	0.0224	0.217	0.1943	0.2345	0.0013	0.0004	0.0028
1.0015	0.9805	1.0262	0.7328	0.7108	0.7553	0.0312	0.023	0.0406	0.0177	0.0105	0.0224	0.217	0.1943	0.2345	0.0013	0.0004	0.0028
1.0015	0.9805	1.0262	0.7328	0.7108	0.7553	0.0311	0.023	0.0406	0.0177	0.0105	0.0224	0.217	0.1943	0.2345	0.0013	0.0004	0.0028
1.0015	0.9805	1.0262	0.7328	0.7108	0.7553	0.0311	0.023	0.0406	0.0177	0.0105	0.0224	0.217	0.1943	0.2345	0.0013	0.0004	0.0028
1.0015	0.9805	1.0262	0.7328	0.7108	0.7553	0.0311	0.023	0.0406	0.0177	0.0105	0.0224	0.217	0.1943	0.2345	0.0013	0.0004	0.0028
1.0015	0.9805	1.0262	0.7328	0.7108	0.7553	0.0311	0.023	0.0406	0.0177	0.0105	0.0224	0.217	0.1943	0.2345	0.0013	0.0004	0.0028
1.0015	0.9805	1.0262	0.7328	0.7108	0.7553	0.0311	0.023	0.0406	0.0177	0.0105	0.0224	0.217	0.1943	0.2345	0.0013	0.0004	0.0028
1.0015	0.9805	1.0262	0.7328	0.7108	0.7553	0.0311	0.023	0.0406	0.0177	0.0105	0.0224	0.217	0.1943	0.2345	0.0013	0.0004	0.0028
1.0015	0.9805	1.0262	0.7328	0.7108	0.7553	0.0311	0.023	0.0406	0.0177	0.0105	0.0224	0.217	0.1943	0.2345	0.0013	0.0004	0.0028
1.0015	0.9805	1.0262	0.7328	0.7108	0.7553	0.0311	0.023	0.0406	0.0177	0.0105	0.0224	0.217	0.1943	0.2345	0.0013	0.0004	0.0028
1.0015	0.9805	1.0262	0.7328	0.7108	0.7553	0.0311	0.023	0.0406	0.0177	0.0105	0.0224	0.217	0.1943	0.2345	0.0013	0.0004	0.0028
1.0015	0.9805	1.0262	0.7328	0.7108	0.7553	0.0311	0.023	0.0406	0.0177	0.0105	0.0224	0.217	0.1943	0.2345	0.0013	0.0004	0.0028
1.0015	0.9805	1.0262	0.7328	0.7108	0.7553	0.0311	0.023	0.0406	0.0177	0.0105	0.0224	0.217	0.1943	0.2345	0.0013	0.0004	0.0028
1.0015	0.9805	1.0262	0.7328	0.7108	0.7553	0.0311	0.023	0.0406	0.0177	0.0105	0.0224	0.217	0.1943	0.2345	0.0013	0.0004	0.0028
1.0015	0.9805	1.0262	0.7328	0.7108	0.7553	0.0311	0.023	0.0406	0.0177	0.0105	0.0224	0.217	0.1943	0.2345	0.0013	0.0004	0.0028
1.0015	0.9805	1.0262	0.7328	0.7108	0.7553	0.0311	0.023	0.0406	0.0177	0.0105	0.0224	0.217	0.1943	0.2345	0.0013	0.0004	0.0028
1.0015	0.9805	1.0262	0.7328	0.7108	0.7553	0.0311	0.023	0.0406	0.0177	0.0105	0.0224	0.217	0.1943	0.2345	0.0013	0.0004	0.0028
1.0015	0.9805	1.0262	0.7328	0.7108	0.7553	0.0311	0.023	0.0406	0.0177	0.0105	0.0224	0.217	0.1942	0.2345	0.0013	0.0004	0.0028
1.0015	0.9805	1.0262	0.7328	0.7108	0.7553	0.0311	0.023	0.0406	0.0177	0.0105	0.0224	0.217	0.1942	0.2345	0.0013	0.0004	0.0028
1.0015	0.9805	1.0262	0.7328	0.7108	0.7553	0.0311	0.023	0.0406	0.0177	0.0105	0.0224	0.217	0.1942	0.2345	0.0013	0.0004	0.0028
1.0015	0.9805	1.0262	0.7328	0.7108	0.7553	0.0311	0.023	0.0406	0.0177	0.0105	0.0224	0.217	0.1942	0.2345	0.0013	0.0004	0.0028
1.0015	0.9805	1.0262	0.7328	0.7108	0.7553	0.0311	0.023	0.0406	0.0177	0.0105	0.0224	0.217	0.1942	0.2345	0.0013	0.0004	0.0028
1.0015	0.9805	1.0262	0.7328	0.7108	0.7553	0.0311	0.023	0.0406	0.0177	0.0105	0.0224	0.217	0.1942	0.2345	0.0013	0.0004	0.0028
1.0016	0.9805	1.0262	0.7328	0.7108	0.7553	0.0311	0.023	0.0406	0.0177	0.0105	0.0224	0.217	0.1942	0.2345	0.0013	0.0004	0.0028
1.0016	0.9805	1.0262	0.7328	0.7108	0.7553	0.0311	0.023	0.0406	0.0177	0.0105	0.0224	0.217	0.1942	0.2345	0.0013	0.0004	0.0028
1.0016	0.9806	1.0262	0.7328	0.7108	0.7553	0.0311	0.023	0.0406	0.0177	0.0105	0.0224	0.217	0.1942	0.2345	0.0013	0.0004	0.0028
1.0016	0.9806	1.0262	0.7328	0.7108	0.7553	0.0311	0.023	0.0406	0.0177	0.0105	0.0224	0.217	0.1942	0.2345	0.0013	0.0004	0.0028
1.0016	0.9806	1.0262	0.7328	0.7108	0.7553	0.0311	0.023	0.0406	0.0177	0.0105	0.0224	0.217	0.1942	0.2345	0.0013	0.0004	0.0028
1.0016	0.9806	1.0262	0.7328	0.7108	0.7553	0.0311	0.023	0.0406	0.0177	0.0105	0.0224	0.217	0.1942	0.2345	0.0013	0.0004	0.0028
1.0016	0.9806	1.0262	0.7328	0.7108	0.7553	0.0311	0.023	0.0406	0.0177	0.0105	0.0224	0.217	0.1942	0.2345	0.0013	0.0004	0.0028
1.0016	0.9806	1.0262	0.7328	0.7108	0.7553	0.0311	0.023	0.0406	0.0177	0.0105	0.0224	0.217	0.1942	0.2345	0.0013	0.0004	0.0028
1.0016	0.9806	1.0262	0.7328	0.7108	0.7553	0.0311	0.023	0.0406	0.0177	0.0105	0.0224	0.217	0.1942	0.2345	0.0013	0.0004	0.0028
1.0016	0.9806	1.0262	0.7328	0.7108	0.7553	0.0311	0.023	0.0406	0.0177	0.0105	0.0224	0.217	0.1942	0.2345	0.0013	0.0004	0.0028
1.0016	0.9806	1.0262	0.7328	0.7108	0.7553	0.0311	0.023	0.0406	0.0177	0.0105	0.0224	0.217	0.1942	0.2345	0.0013	0.0004	0.0028
1.0016	0.9806	1.0262	0.7328	0.7108	0.7553	0.0311	0.023	0.0406	0.0177	0.0105	0.0224	0.217	0.1942	0.2344	0.0013	0.0004	0.0028
1.0016	0.9806	1.0262	0.7328	0.7108	0.7553	0.0311	0.023	0.0406	0.0177	0.0105	0.0224	0.217	0.1942	0.2344	0.0013	0.0004	0.0028
1.0016	0.9806	1.0262	0.7328	0.7108	0.7553	0.0311	0.023	0.0406	0.0177	0.0105	0.0224	0.217	0.1942	0.2344	0.0013	0.0004	0.0028
1.0016	0.9806	1.0262	0.7328	0.7108	0.7553	0.0311	0.023	0.0406	0.0177	0.0105	0.0224	0.217	0.1942	0.2344	0.0013	0.0004	0.0028
1.0016	0.9806	1.0262	0.7328	0.7108	0.7553	0.0311	0.023	0.0406	0.0177	0.0105	0.0224	0.217	0.1942	0.2344	0.0013	0.0004	0.0028
1.0016	0.9806	1.0262	0.7328	0.7108	0.7553	0.0311	0.023	0.0406	0.0177	0.0105	0.0224	0.217	0.1942	0.2344	0.0013	0.0004	0.0028
1.0016	0.9806	1.0262	0.7328	0.7108	0.7553	0.0311	0.023	0.0406	0.0177	0.0105	0.0224	0.217	0.1942	0.2344	0.0013	0.0004	0.0028
1.0016	0.9806	1.0262	0.7329	0.7108	0.7553	0.0311	0.023	0.0406	0.0177	0.0105	0.0224	0.217	0.1942	0.2344	0.0013	0.0004	0.0028
1.0016	0.9806	1.0262	0.7329	0.7108	0.7553	0.0311	0.023	0.0406	0.0177	0.0105	0.0224	0.217	0.1942	0.2344	0.0013	0.0004	0.0028
1.0016	0.9806	1.0262	0.7329	0.7109	0.7553	0.0311	0.023	0.0406	0.0177	0.0105	0.0224	0.217	0.1942	0.2344	0.0013	0.0004	0.0028
1.0016	0.9806	1.0262	0.7329	0.7109	0.7554	0.0311	0.023	0.0406	0.0177	0.0105	0.0224	0.2169	0.1942	0.2344	0.0013	0.0004	0.0028
1.0016	0.9806	1.0262	0.7329	0.7109	0.7554	0.0311	0.023	0.0406	0.0177	0.0105	0.0224	0.2169	0.1942	0.2344	0.0013	0.0004	0.0028
1.0016	0.9806	1.0262	0.7329	0.7109	0.7554	0.0311	0.023	0.0406	0.0177	0.0105	0.0224	0.2169	0.1942	0.2344	0.0013	0.0004	0.0028
1.0016	0.9806	1.0262	0.7329	0.7109	0.7554	0.0311	0.023	0.0406	0.0177	0.0105	0.0224	0.2169	0.1942	0.2344	0.0013	0.0004	0.0028
1.0016	0.9806	1.0262	0.7329	0.7109	0.7554	0.0311	0.023	0.0406	0.0177	0.0105	0.0224	0.2169	0.1942	0.2344	0.0013	0.0004	0.0028
1.0016	0.9806	1.0262	0.7329	0.7109	0.7554	0.0311	0.023	0.0406	0.0177	0.0105	0.0224	0.2169	0.1942	0.2344	0.0013	0.0004	0.0028
1.0016	0.9806	1.0262	0.7329	0.7109	0.7554	0.0311	0.023	0.0406	0.0177	0.0105	0.0224	0.2169	0.1942	0.2344	0.0013	0.0004	0.0028
1.0016	0.9806	1.0262	0.7329	0.7109	0.7554	0.0311	0.023	0.0406	0.0177	0.0105	0.0224	0.2169	0.1942	0.2344	0.0013	0.0004	0.0028
1.0016	0.9806	1.0262	0.7329	0.7109	0.7554	0.0311	0.023	0.0406	0.0177	0.0105	0.0224	0.2169	0.1942	0.2344	0.0013	0.0004	0.0028
1.0016	0.9806	1.0262	0.7329	0.7109	0.7554	0.0311	0.023	0.0406	0.0177	0.0105	0.0224	0.2169	0.1942	0.2344	0.0013	0.0004	0.0028
1.0016	0.9806	1.0262	0.7329	0.7109	0.7554	0.0311	0.023	0.0406	0.0177	0.0105	0.0224	0.2169	0.1942	0.2344	0.0013	0.0004	0.0028
1.0016	0.9806	1.0262	0.7329	0.7109	0.7554	0.0311	0.023	0.0406	0.0177	0.0105	0.0224	0.2169	0.1942	0.2344	0.0013	0.0004	0.0028
1.0016	0.9806	1.0262	0.7329	0.7109	0.7554	0.0311	0.023	0.0406	0.0177	0.0105	0.0224	0.2169	0.1942	0.2344	0.0013	0.0004	0.0028
1.0016	0.9806	1.0262	0.7329	0.7109	0.7554	0.0311	0.023	0.0406	0.0177	0.0105	0.0224	0.2169	0.1942	0.2344	0.0013	0.0004	0.0028
1.0016	0.9806	1.0262	0.7329	0.7109	0.7554	0.0311	0.023	0.0406	0.0177	0.0105	0.0224	0.2169	0.1942	0.2344	0.0013	0.0004	0.0028
1.0016	0.9806	1.0262	0.7329	0.7109	0.7554	0.0311	0.023	0.0406	0.0177	0.0105	0.0224	0.2169	0.1942	0.2344	0.0013	0.0004	0.0028
1.0016	0.9806	1.0262	0.7329	0.7109	0.7554	0.0311	0.023	0.0406	0.0177	0.0105	0.0224	0.2169	0.1942	0.2344	0.0013	0.0004	0.0028
1.0016	0.9806	1.0262	0.7329	0.7109	0.7554	0.0311	0.023	0.0406	0.0177	0.0105	0.0224	0.2169	0.1942	0.2344	0.0013	0.0004	0.0028
1.0016	0.9806	1.0262	0.7329	0.7109	0.7554	0.0311	0.023	0.0406	0.0177	0.0105	0.0224	0.2169	0.1942	0.2344	0.0013	0.0004	0.0028
1.0016	0.9806	1.0262	0.7329	0.7109	0.7554	0.0311	0.023	0.0406	0.0177	0.0105	0.0224	0.2169	0.1942	0.2344	0.0013	0.0004	0.0028
1.0016	0.9806	1.0262	0.7329	0.7109	0.7554	0.0311	0.023	0.0406	0.0177	0.0105	0.0224	0.2169	0.1942	0.2344	0.0013	0.0004	0.0028
1.0016	0.9806	1.0262	0.7329	0.7109	0.7554	0.0311	0.023	0.0406	0.0177	0.0105	0.0224	0.2169	0.1942	0.2344	0.0013	0.0004	0.0028
1.0016	0.9806	1.0262	0.7329	0.7109	0.7554	0.0311	0.023	0.0406	0.0177	0.0105	0.0224	0.2169	0.1942	0.2344	0.0013	0.0004	0.0028
1.0016	0.9806	1.0262	0.7329	0.7109	0.7554	0.0311	0.023	0.0406	0.0177	0.0105	0.0224	0.2169	0.1942	0.2344	0.0013	0.0004	0.0028
1.0016	0.9806	1.0262	0.7329	0.7109	0.7554	0.0311	0.023	0.0406	0.0177	0.0105	0.0224	0.2169	0.1942	0.2344	0.0013	0.0004	0.0028
1.0016	0.9806	1.0262	0.7329	0.7109	0.7554	0.0311	0.023	0.0406	0.0177	0.0105	0.0224	0.2169	0.1942	0.2344	0.0013	0.0004	0.0028
1.0016	0.9806	1.0262	0.7329	0.7109	0.7554	0.0311	0.023	0.0406	0.0177	0.0105	0.0224	0.2169	0.1942	0.2344	0.0013	0.0004	0.0028
1.0016	0.9806	1.0262	0.7329	0.7109	0.7554	0.0311	0.023	0.0406	0.0177	0.0105	0.0224	0.2169	0.1942	0.2344	0.0013	0.0004	0.0028
1.0016	0.9806	1.0262	0.7329	0.7109	0.7554	0.0311	0.023	0.0406	0.0177	0.0105	0.0224	0.2169	0.1942	0.2344	0.0013	0.0004	0.0028
1.0016	0.9807	1.0262	0.7329	0.7109	0.7554	0.0311	0.023	0.0406	0.0177	0.0105	0.0224	0.2169	0.1942	0.2344	0.0013	0.0004	0.0028
1.0016	0.9807	1.0262	0.7329	0.7109	0.7554	0.0311	0.023	0.0406	0.0177	0.0105	0.0224	0.2169	0.1942	0.2344	0.0013	0.0004	0.0028
1.0016	0.9807	1.0262	0.7329	0.7109	0.7554	0.0311	0.023	0.0406	0.0177	0.0105	0.0224	0.2169	0.1942	0.2344	0.0013	0.0004	0.0028
1.0016	0.9807	1.0262	0.7329	0.7109	0.7554	0.0311	0.023	0.0406	0.0177	0.0105	0.0224	0.2169	0.1942	0.2344	0.0013	0.0004	0.0028
1.0016	0.9807	1.0262	0.7329	0.7109	0.7554	0.0311	0.023	0.0406	0.0177	0.0105	0.0224	0.2169	0.1942	0.2344	0.0013	0.0004	0.0028
1.0016	0.9807	1.0262	0.7329	0.7109	0.7554	0.0311	0.023	0.0406	0.0177	0.0105	0.0224	0.2169	0.1942	0.2344	0.0013	0.0004	0.0028
1.0016	0.9807	1.0262	0.7329	0.7109	0.7554	0.0311	0.023	0.0406	0.0177	0.0105	0.0224	0.2169	0.1942	0.2344	0.0013	0.0004	0.0028
1.0016	0.9807	1.0262	0.7329	0.7109	0.7554	0.0311	0.023	0.0406	0.0177	0.0105	0.0224	0.2169	0.1942	0.2344	0.0013	0.0004	0.0028
1.0016	0.9807	1.0262	0.7329	0.7109	0.7554	0.0311	0.023	0.0406	0.0177	0.0105	0.0224	0.2169	0.1942	0.2344	0.0013	0.0004	0.0028
1.0016	0.9807	1.0262	0.7329	0.7109	0.7554	0.0311	0.023	0.0406	0.0177	0.0105	0.0224	0.2169	0.1942	0.2344	0.0013	0.0004	0.0028
1.0016	0.9807	1.0262	0.7329	0.7109	0.7554	0.0311	0.023	0.0406	0.0177	0.0105	0.0224	0.2169	0.1942	0.2344	0.0013	0.0004	0.0028
1.0016	0.9807	1.0262	0.7329	0.7109	0.7554	0.0311	0.023	0.0406	0.0177	0.0105	0.0224	0.2169	0.1942	0.2344	0.0013	0.0004	0.0028
1.0016	0.9807	1.0262	0.7329	0.7109	0.7554	0.0311	0.023	0.0406	0.0177	0.0105	0.0224	0.2169	0.1942	0.2343	0.0013	0.0004	0.0028
1.0016	0.9807	1.0262	0.7329	0.7109	0.7554	0.0311	0.023	0.0406	0.0177	0.0105	0.0224	0.2169	0.1942	0.2343	0.0013	0.0004	0.0028
1.0016	0.9807	1.0262	0.7329	0.7109	0.7554	0.0311	0.023	0.0406	0.0177	0.0105	0.0224	0.2169	0.1942	0.2343	0.0013	0.0004	0.0028
1.0017	0.9807	1.0262	0.7329	0.7109	0.7554	0.0311	0.023	0.0406	0.0177	0.0105	0.0224	0.2169	0.1942	0.2343	0.0013	0.0004	0.0028
1.0017	0.9807	1.0262	0.7329	0.7109	0.7554	0.0311	0.023	0.0406	0.0177	0.0105	0.0224	0.2169	0.1942	0.2343	0.0013	0.0004	0.0028
1.0017	0.9807	1.0262	0.7329	0.7109	0.7554	0.0311	0.023	0.0406	0.0177	0.0105	0.0224	0.2169	0.1942	0.2343	0.0013	0.0004	0.0028
1.0017	0.9807	1.0262	0.7329	0.7109	0.7554	0.0311	0.023	0.0406	0.0177	0.0105	0.0224	0.2169	0.1942	0.2343	0.0013	0.0004	0.0028
1.0017	0.9807	1.0262	0.7329	0.7109	0.7554	0.0311	0.023	0.0406	0.0177	0.0105	0.0224	0.2169	0.1942	0.2343	0.0013	0.0004	0.0028
1.0017	0.9807	1.0262	0.7329	0.7109	0.7554	0.0311	0.023	0.0406	0.0177	0.0105	0.0224	0.2169	0.1942	0.2343	0.0013	0.0004	0.0028
1.0017	0.9807	1.0262	0.7329	0.7109	0.7554	0.0311	0.023	0.0406	0.0177	0.0105	0.0224	0.2169	0.1942	0.2343	0.0013	0.0004	0.0028
1.0017	0.9807	1.0262	0.7329	0.7109	0.7554	0.0311	0.023	0.0406	0.0177	0.0105	0.0224	0.2169	0.1942	0.2343	0.0013	0.0004	0.0028
1.0017	0.9807	1.0262	0.7329	0.7109	0.7554	0.0311	0.023	0.0406	0.0177	0.0105	0.0224	0.2169	0.1942	0.2343	0.0013	0.0004	0.0028
1.0017	0.9807	1.0262	0.7329	0.7109	0.7554	0.0311	0.023	0.0406	0.0177	0.0105	0.0224	0.2169	0.1942	0.2343	0.0013	0.0004	0.0028
1.0017	0.9807	1.0262	0.7329	0.7109	0.7554	0.0311	0.023	0.0406	0.0177	0.0105	0.0224	0.2169	0.1942	0.2343	0.0013	0.0004	0.0028
1.0017	0.9807	1.0262	0.7329	0.7109	0.7554	0.0311	0.023	0.0406	0.0177	0.0105	0.0224	0.2169	0.1942	0.2343	0.0013	0.0004	0.0028
1.0017	0.9807	1.0262	0.7329	0.7109	0.7554	0.0311	0.023	0.0406	0.0177	0.0105	0.0224	0.2169	0.1942	0.2343	0.0013	0.0004	0.0028
1.0017	0.9807	1.0262	0.7329	0.7109	0.7554	0.0311	0.023	0.0406	0.0177	0.0105	0.0224	0.2169	0.1942	0.2343	0.0013	0.0004	0.0028
1.0017	0.9807	1.0262	0.7329	0.7109	0.7554	0.0311	0.023	0.0406	0.0177	0.0105	0.0224	0.2169	0.1942	0.2343	0.0013	0.0004	0.0028
1.0017	0.9807	1.0262	0.7329	0.7109	0.7554	0.0311	0.023	0.0406	0.0177	0.0105	0.0224	0.2169	0.1942	0.2343	0.0013	0.0004	0.0028
1.0017	0.9807	1.0262	0.7329	0.711	0.7554	0.0311	0.023	0.0406	0.0177	0.0105	0.0224	0.2169	0.1942	0.2343	0.0013	0.0004	0.0028
1.0017	0.9807	1.0262	0.7329	0.711	0.7554	0.0311	0.023	0.0406	0.0177	0.0105	0.0224	0.2169	0.1942	0.2343	0.0013	0.0004	0.0028
1.0017	0.9807	1.0262	0.7329	0.711	0.7554	0.0311	0.023	0.0406	0.0177	0.0105	0.0224	0.2169	0.1942	0.2343	0.0013	0.0004	0.0028
1.0017	0.9807	1.0262	0.7329	0.711	0.7554	0.0311	0.023	0.0406	0.0177	0.0105	0.0224	0.2169	0.1942	0.2343	0.0013	0.0004	0.0028
1.0017	0.9807	1.0262	0.7329	0.711	0.7554	0.0311	0.023	0.0406	0.0177	0.0105	0.0224	0.2169	0.1942	0.2343	0.0013	0.0004	0.0028
1.0017	0.9807	1.0262	0.7329	0.711	0.7554	0.0311	0.023	0.0406	0.0177	0.0105	0.0224	0.2169	0.1942	0.2343	0.0013	0.0004	0.0028
1.0017	0.9807	1.0262	0.7329	0.711	0.7554	0.0311	0.023	0.0406	0.0177	0.0105	0.0224	0.2169	0.1942	0.2343	0.0013	0.0004	0.0028
1.0017	0.9807	1.0262	0.7329	0.711	0.7554	0.0311	0.023	0.0406	0.0177	0.0105	0.0224	0.2169	0.1942	0.2343	0.0013	0.0004	0.0028
1.0017	0.9807	1.0262	0.7329	0.711	0.7554	0.0311	0.023	0.0406	0.0177	0.0105	0.0224	0.2169	0.1942	0.2343	0.0013	0.0004	0.0028
1.0017	0.9807	1.0262	0.7329	0.711	0.7554	0.0311	0.023	0.0406	0.0177	0.0105	0.0224	0.2169	0.1942	0.2343	0.0013	0.0004	0.0028
1.0017	0.9807	1.0262	0.7329	0.711	0.7554	0.0311	0.023	0.0406	0.0177	0.0105	0.0224	0.2169	0.1942	0.2343	0.0013	0.0004	0.0028
1.0017	0.9807	1.0262	0.7329	0.711	0.7554	0.0311	0.023	0.0406	0.0177	0.0105	0.0224	0.2169	0.1942	0.2343	0.0013	0.0004	0.0028
1.0017	0.9807	1.0262	0.7329	0.711	0.7554	0.0311	0.023	0.0406	0.0177	0.0105	0.0224	0.2169	0.1942	0.2343	0.0013	0.0004	0.0028
1.0017	0.9807	1.0262	0.7329	0.711	0.7554	0.0311	0.023	0.0406	0.0177	0.0105	0.0224	0.2169	0.1942	0.2343	0.0013	0.0004	0.0028
1.0017	0.9807	1.0262	0.7329	0.711	0.7554	0.0311	0.023	0.0406	0.0177	0.0105	0.0224	0.2169	0.1942	0.2343	0.0013	0.0004	0.0028
1.0017	0.9807	1.0262	0.7329	0.711	0.7554	0.0311	0.023	0.0406	0.0177	0.0105	0.0224	0.2169	0.1942	0.2343	0.0013	0.0004	0.0028
1.0017	0.9807	1.0262	0.7329	0.711	0.7554	0.0311	0.023	0.0406	0.0177	0.0105	0.0224	0.2169	0.1942	0.2343	0.0013	0.0004	0.0028
1.0017	0.9808	1.0262	0.7329	0.711	0.7554	0.0311	0.023	0.0406	0.0177	0.0105	0.0224	0.2169	0.1942	0.2343	0.0013	0.0004	0.0028
1.0017	0.9808	1.0262	0.7329	0.711	0.7554	0.0311	0.023	0.0406	0.0177	0.0105	0.0224	0.2169	0.1942	0.2343	0.0013	0.0004	0.0028
1.0017	0.9808	1.0262	0.7329	0.711	0.7554	0.0311	0.023	0.0406	0.0177	0.0105	0.0224	0.2169	0.1942	0.2343	0.0013	0.0004	0.0028
1.0017	0.9808	1.0262	0.7329	0.711	0.7554	0.0311	0.023	0.0406	0.0177	0.0105	0.0224	0.2169	0.1942	0.2343	0.0013	0.0004	0.0028
1.0017	0.9808	1.0262	0.7329	0.711	0.7554	0.0311	0.023	0.0406	0.0177	0.0105	0.0224	0.2169	0.1942	0.2343	0.0013	0.0004	0.0028
1.0017	0.9808	1.0262	0.7329	0.711	0.7554	0.0311	0.023	0.0406	0.0177	0.0105	0.0224	0.2169	0.1942	0.2343	0.0013	0.0004	0.0028
1.0017	0.9808	1.0262	0.7329	0.711	0.7554	0.0311	0.023	0.0406	0.0177	0.0105	0.0224	0.2169	0.1942	0.2343	0.0013	0.0004	0.0028
1.0017	0.9808	1.0262	0.7329	0.711	0.7554	0.0311	0.023	0.0406	0.0177	0.0105	0.0224	0.2169	0.1942	0.2343	0.0013	0.0004	0.0028
1.0017	0.9808	1.0262	0.733	0.711	0.7554	0.0311	0.023	0.0406	0.0177	0.0105	0.0224	0.2169	0.1942	0.2343	0.0013	0.0004	0.0028
1.0017	0.9808	1.0262	0.733	0.711	0.7554	0.0311	0.023	0.0406	0.0177	0.0105	0.0224	0.2169	0.1942	0.2343	0.0013	0.0004	0.0028
1.0017	0.9808	1.0262	0.733	0.711	0.7554	0.0311	0.023	0.0406	0.0177	0.0105	0.0224	0.2169	0.1942	0.2343	0.0013	0.0004	0.0028
1.0017	0.9808	1.0262	0.733	0.711	0.7554	0.0311	0.023	0.0406	0.0177	0.0105	0.0224	0.2169	0.1942	0.2343	0.0013	0.0004	0.0028
1.0017	0.9808	1.0262	0.733	0.711	0.7554	0.0311	0.023	0.0406	0.0177	0.0105	0.0224	0.2169	0.1942	0.2343	0.0013	0.0004	0.0028
1.0017	0.9808	1.0262	0.733	0.711	0.7554	0.0311	0.023	0.0406	0.0177	0.0105	0.0224	0.2169	0.1942	0.2343	0.0013	0.0004	0.0028
1.0017	0.9808	1.0262	0.733	0.711	0.7554	0.0311	0.023	0.0406	0.0177	0.0105	0.0224	0.2169	0.1942	0.2343	0.0013	0.0004	0.0028
1.0017	0.9808	1.0262	0.733	0.711	0.7555	0.0311	0.023	0.0406	0.0177	0.0105	0.0224	0.2169	0.1942	0.2343	0.0013	0.0004	0.0028
1.0017	0.9808	1.0262	0.733	0.711	0.7555	0.0311	0.023	0.0406	0.0177	0.0105	0.0224	0.2169	0.1942	0.2343	0.0013	0.0004	0.0028
1.0017	0.9808	1.0262	0.733	0.711	0.7555	0.0311	0.023	0.0406	0.0177	0.0105	0.0224	0.2169	0.1942	0.2342	0.0013	0.0004	0.0028
1.0017	0.9808	1.0262	0.733	0.711	0.7555	0.0311	0.023	0.0406	0.0177	0.0105	0.0224	0.2169	0.1942	0.2342	0.0013	0.0004	0.0028
1.0017	0.9808	1.0262	0.733	0.711	0.7555	0.0311	0.023	0.0406	0.0177	0.0105	0.0224	0.2169	0.1942	0.2342	0.0013	0.0004	0.0028
1.0017	0.9808	1.0262	0.733	0.711	0.7555	0.0311	0.023	0.0406	0.0177	0.0105	0.0224	0.2169	0.1942	0.2342	0.0013	0.0004	0.0028
1.0017	0.9808	1.0262	0.733	0.711	0.7555	0.0311	0.023	0.0406	0.0177	0.0105	0.0224	0.2169	0.1942	0.2342	0.0013	0.0004	0.0028
1.0017	0.9808	1.0262	0.733	0.711	0.7555	0.0311	0.023	0.0406	0.0177	0.0105	0.0224	0.2169	0.1942	0.2342	0.0013	0.0004	0.0028
1.0017	0.9808	1.0262	0.733	0.711	0.7555	0.0311	0.023	0.0406	0.0177	0.0105	0.0224	0.2169	0.1942	0.2342	0.0013	0.0004	0.0028
1.0017	0.9808	1.0262	0.733	0.711	0.7555	0.0311	0.023	0.0406	0.0177	0.0105	0.0224	0.2169	0.1942	0.2342	0.0013	0.0004	0.0028
1.0017	0.9808	1.0262	0.733	0.711	0.7555	0.0311	0.023	0.0406	0.0177	0.0105	0.0224	0.2169	0.1942	0.2342	0.0013	0.0004	0.0028
1.0017	0.9808	1.0262	0.733	0.711	0.7555	0.0311	0.023	0.0406	0.0177	0.0105	0.0224	0.2169	0.1942	0.2342	0.0013	0.0004	0.0028
1.0017	0.9808	1.0262	0.733	0.711	0.7555	0.0311	0.023	0.0406	0.0177	0.0105	0.0224	0.2169	0.1942	0.2342	0.0013	0.0004	0.0028
1.0017	0.9808	1.0262	0.733	0.711	0.7555	0.0311	0.023	0.0406	0.0177	0.0105	0.0224	0.2169	0.1942	0.2342	0.0013	0.0004	0.0028
1.0017	0.9808	1.0262	0.733	0.711	0.7555	0.0311	0.023	0.0406	0.0177	0.0105	0.0224	0.2169	0.1942	0.2342	0.0013	0.0004	0.0028
1.0017	0.9808	1.0262	0.733	0.711	0.7555	0.0311	0.023	0.0406	0.0177	0.0105	0.0224	0.2169	0.1942	0.2342	0.0013	0.0004	0.0028
1.0017	0.9808	1.0262	0.733	0.711	0.7555	0.0311	0.023	0.0406	0.0177	0.0105	0.0224	0.2169	0.1942	0.2342	0.0013	0.0004	0.0028
1.0017	0.9808	1.0262	0.733	0.711	0.7555	0.0311	0.023	0.0406	0.0177	0.0105	0.0224	0.2169	0.1942	0.2342	0.0013	0.0004	0.0028
1.0017	0.9808	1.0262	0.733	0.711	0.7555	0.0311	0.023	0.0406	0.0177	0.0105	0.0224	0.2169	0.1942	0.2342	0.0013	0.0004	0.0028
1.0018	0.9808	1.0262	0.733	0.711	0.7555	0.0311	0.023	0.0406	0.0177	0.0105	0.0224	0.2169	0.1942	0.2342	0.0013	0.0004	0.0028
1.0018	0.9808	1.0262	0.733	0.711	0.7555	0.0311	0.023	0.0406	0.0177	0.0105	0.0224	0.2169	0.1942	0.2342	0.0013	0.0004	0.0028
1.0018	0.9808	1.0262	0.733	0.711	0.7555	0.0311	0.023	0.0406	0.0177	0.0105	0.0224	0.2169	0.1942	0.2342	0.0013	0.0004	0.0028
1.0018	0.9808	1.0262	0.733	0.711	0.7555	0.0311	0.023	0.0406	0.0177	0.0105	0.0224	0.2169	0.1942	0.2342	0.0013	0.0004	0.0028
1.0018	0.9808	1.0262	0.733	0.711	0.7555	0.0311	0.023	0.0406	0.0177	0.0105	0.0224	0.2169	0.1942	0.2342	0.0013	0.0004	0.0028
1.0018	0.9808	1.0262	0.733	0.711	0.7555	0.0311	0.023	0.0406	0.0177	0.0105	0.0224	0.2169	0.1942	0.2342	0.0013	0.0004	0.0028
1.0018	0.9808	1.0262	0.733	0.711	0.7555	0.0311	0.023	0.0406	0.0177	0.0105	0.0224	0.2169	0.1941	0.2342	0.0013	0.0004	0.0028
1.0018	0.9808	1.0262	0.733	0.711	0.7555	0.0311	0.023	0.0406	0.0177	0.0105	0.0224	0.2169	0.1941	0.2342	0.0013	0.0004	0.0028
1.0018	0.9808	1.0262	0.733	0.711	0.7555	0.0311	0.023	0.0406	0.0177	0.0105	0.0224	0.2169	0.1941	0.2342	0.0013	0.0004	0.0028
1.0018	0.9808	1.0262	0.733	0.711	0.7555	0.0311	0.023	0.0406	0.0177	0.0105	0.0224	0.2169	0.1941	0.2342	0.0013	0.0004	0.0028
1.0018	0.9808	1.0262	0.733	0.711	0.7555	0.0311	0.023	0.0406	0.0177	0.0105	0.0224	0.2169	0.1941	0.2342	0.0013	0.0004	0.0028
1.0018	0.9808	1.0262	0.733	0.7111	0.7555	0.0311	0.023	0.0406	0.0177	0.0105	0.0224	0.2169	0.1941	0.2342	0.0013	0.0004	0.0028
1.0018	0.9808	1.0262	0.733	0.7111	0.7555	0.0311	0.023	0.0406	0.0177	0.0105	0.0224	0.2169	0.1941	0.2342	0.0013	0.0004	0.0028
1.0018	0.9808	1.0262	0.733	0.7111	0.7555	0.0311	0.023	0.0406	0.0177	0.0105	0.0224	0.2169	0.1941	0.2342	0.0013	0.0004	0.0028
1.0018	0.9809	1.0262	0.733	0.7111	0.7555	0.0311	0.023	0.0406	0.0177	0.0105	0.0224	0.2169	0.1941	0.2342	0.0013	0.0004	0.0028
1.0018	0.9809	1.0262	0.733	0.7111	0.7555	0.0311	0.023	0.0406	0.0177	0.0105	0.0224	0.2169	0.1941	0.2342	0.0013	0.0004	0.0028
1.0018	0.9809	1.0262	0.733	0.7111	0.7555	0.0311	0.023	0.0406	0.0177	0.0105	0.0224	0.2169	0.1941	0.2342	0.0013	0.0004	0.0028
1.0018	0.9809	1.0262	0.733	0.7111	0.7555	0.0311	0.023	0.0406	0.0177	0.0105	0.0224	0.2169	0.1941	0.2342	0.0013	0.0004	0.0028
1.0018	0.9809	1.0262	0.733	0.7111	0.7555	0.0311	0.023	0.0406	0.0177	0.0105	0.0224	0.2169	0.1941	0.2342	0.0013	0.0004	0.0028
1.0018	0.9809	1.0262	0.733	0.7111	0.7555	0.0311	0.023	0.0406	0.0177	0.0105	0.0224	0.2169	0.1941	0.2342	0.0013	0.0004	0.0028
1.0018	0.9809	1.0262	0.733	0.7111	0.7555	0.0311	0.023	0.0406	0.0177	0.0105	0.0224	0.2169	0.1941	0.2342	0.0013	0.0004	0.0028
1.0018	0.9809	1.0262	0.733	0.7111	0.7555	0.0311	0.023	0.0406	0.0177	0.0105	0.0224	0.2169	0.1941	0.2342	0.0013	0.0004	0.0028
1.0018	0.9809	1.0263	0.733	0.7111	0.7555	0.0311	0.023	0.0406	0.0177	0.0105	0.0224	0.2169	0.1941	0.2342	0.0013	0.0004	0.0028
1.0018	0.9809	1.0263	0.733	0.7111	0.7555	0.0311	0.023	0.0406	0.0177	0.0105	0.0224	0.2169	0.1941	0.2342	0.0013	0.0004	0.0028
1.0018	0.9809	1.0263	0.733	0.7111	0.7555	0.0311	0.023	0.0406	0.0177	0.0105	0.0224	0.2169	0.1941	0.2342	0.0013	0.0004	0.0028
1.0018	0.9809	1.0263	0.733	0.7111	0.7555	0.0311	0.023	0.0406	0.0177	0.0105	0.0224	0.2169	0.1941	0.2342	0.0013	0.0004	0.0028
1.0018	0.9809	1.0263	0.733	0.7111	0.7555	0.0311	0.023	0.0406	0.0177	0.0105	0.0224	0.2169	0.1941	0.2342	0.0013	0.0004	0.0028
1.0018	0.9809	1.0263	0.733	0.7111	0.7555	0.0311	0.023	0.0406	0.0177	0.0105	0.0224	0.2169	0.1941	0.2342	0.0013	0.0004	0.0028
1.0018	0.9809	1.0263	0.733	0.7111	0.7555	0.0311	0.023	0.0406	0.0177	0.0105	0.0224	0.2169	0.1941	0.2342	0.0013	0.0004	0.0028
1.0018	0.9809	1.0263	0.733	0.7111	0.7555	0.0311	0.023	0.0406	0.0177	0.0105	0.0224	0.2169	0.1941	0.2342	0.0013	0.0004	0.0028
1.0018	0.9809	1.0263	0.733	0.7111	0.7555	0.0311	0.023	0.0406	0.0177	0.0105	0.0224	0.2169	0.1941	0.2342	0.0013	0.0004	0.0028
1.0018	0.9809	1.0263	0.733	0.7111	0.7555	0.0311	0.023	0.0406	0.0177	0.0105	0.0224	0.2169	0.1941	0.2342	0.0013	0.0004	0.0028
1.0018	0.9809	1.0263	0.733	0.7111	0.7555	0.0311	0.023	0.0406	0.0177	0.0105	0.0224	0.2169	0.1941	0.2342	0.0013	0.0004	0.0028
1.0018	0.9809	1.0263	0.733	0.7111	0.7555	0.0311	0.023	0.0406	0.0177	0.0105	0.0224	0.2169	0.1941	0.2342	0.0013	0.0004	0.0028
1.0018	0.9809	1.0263	0.733	0.7111	0.7555	0.0311	0.023	0.0406	0.0177	0.0105	0.0224	0.2169	0.1941	0.2342	0.0013	0.0004	0.0028
1.0018	0.9809	1.0263	0.733	0.7111	0.7555	0.0311	0.023	0.0406	0.0177	0.0105	0.0224	0.2169	0.1941	0.2342	0.0013	0.0004	0.0028
1.0018	0.9809	1.0263	0.733	0.7111	0.7555	0.0311	0.023	0.0406	0.0177	0.0105	0.0224	0.2169	0.1941	0.2342	0.0013	0.0004	0.0028
1.0018	0.9809	1.0263	0.733	0.7111	0.7555	0.0311	0.023	0.0406	0.0177	0.0105	0.0224	0.2169	0.1941	0.2342	0.0013	0.0004	0.0028
1.0018	0.9809	1.0263	0.733	0.7111	0.7555	0.0311	0.023	0.0406	0.0177	0.0105	0.0224	0.2169	0.1941	0.2342	0.0013	0.0004	0.0028
1.0018	0.9809	1.0263	0.733	0.7111	0.7555	0.0311	0.023	0.0406	0.0177	0.0105	0.0224	0.2169	0.1941	0.2342	0.0013	0.0004	0.0028
1.0018	0.9809	1.0263	0.733	0.7111	0.7555	0.0311	0.023	0.0406	0.0177	0.0105	0.0224	0.2169	0.1941	0.2342	0.0013	0.0004	0.0028
1.0018	0.9809	1.0263	0.733	0.7111	0.7555	0.0311	0.023	0.0406	0.0177	0.0105	0.0224	0.2169	0.1941	0.2342	0.0013	0.0004	0.0028
1.0018	0.9809	1.0263	0.733	0.7111	0.7555	0.0311	0.023	0.0406	0.0177	0.0105	0.0224	0.2169	0.1941	0.2342	0.0013	0.0004	0.0028
1.0018	0.9809	1.0263	0.733	0.7111	0.7555	0.0311	0.023	0.0406	0.0177	0.0105	0.0224	0.2168	0.1941	0.2342	0.0013	0.0004	0.0028
1.0018	0.9809	1.0263	0.733	0.7111	0.7555	0.0311	0.023	0.0406	0.0177	0.0105	0.0224	0.2168	0.1941	0.2342	0.0013	0.0004	0.0028
1.0018	0.9809	1.0263	0.733	0.7111	0.7555	0.0311	0.023	0.0406	0.0177	0.0105	0.0224	0.2168	0.1941	0.2342	0.0013	0.0004	0.0028
1.0018	0.9809	1.0263	0.733	0.7111	0.7555	0.0311	0.023	0.0406	0.0177	0.0105	0.0224	0.2168	0.1941	0.2342	0.0013	0.0004	0.0028
1.0018	0.9809	1.0263	0.733	0.7111	0.7555	0.0311	0.023	0.0406	0.0177	0.0105	0.0224	0.2168	0.1941	0.2342	0.0013	0.0004	0.0028
1.0018	0.9809	1.0263	0.733	0.7111	0.7555	0.0311	0.023	0.0406	0.0177	0.0105	0.0224	0.2168	0.1941	0.2342	0.0013	0.0004	0.0028
1.0018	0.9809	1.0263	0.733	0.7111	0.7555	0.0311	0.023	0.0406	0.0177	0.0105	0.0224	0.2168	0.1941	0.2342	0.0013	0.0004	0.0028
1.0018	0.9809	1.0263	0.733	0.7111	0.7555	0.0311	0.023	0.0406	0.0177	0.0105	0.0224	0.2168	0.1941	0.2342	0.0013	0.0004	0.0028
1.0018	0.9809	1.0263	0.733	0.7111	0.7555	0.0311	0.023	0.0406	0.0177	0.0105	0.0224	0.2168	0.1941	0.2342	0.0013	0.0004	0.0028
1.0018	0.9809	1.0263	0.733	0.7111	0.7555	0.0311	0.023	0.0406	0.0177	0.0105	0.0224	0.2168	0.1941	0.2342	0.0013	0.0004	0.0028
1.0018	0.9809	1.0263	0.733	0.7111	0.7555	0.0311	0.023	0.0406	0.0177	0.0105	0.0224	0.2168	0.1941	0.2342	0.0013	0.0004	0.0028
1.0018	0.9809	1.0263	0.733	0.7111	0.7555	0.0311	0.023	0.0406	0.0177	0.0105	0.0224	0.2168	0.1941	0.2342	0.0013	0.0004	0.0028
1.0018	0.9809	1.0263	0.733	0.7111	0.7555	0.0311	0.023	0.0406	0.0177	0.0105	0.0224	0.2168	0.1941	0.2342	0.0013	0.0004	0.0028
1.0018	0.9809	1.0263	0.733	0.7111	0.7555	0.0311	0.023	0.0406	0.0177	0.0105	0.0224	0.2168	0.1941	0.2342	0.0013	0.0004	0.0028
1.0018	0.9809	1.0263	0.733	0.7111	0.7555	0.0311	0.023	0.0406	0.0177	0.0105	0.0224	0.2168	0.1941	0.2342	0.0013	0.0004	0.0028
1.0018	0.9809	1.0263	0.733	0.7111	0.7555	0.0311	0.023	0.0406	0.0177	0.0105	0.0224	0.2168	0.1941	0.2342	0.0013	0.0004	0.0028
1.0018	0.9809	1.0263	0.733	0.7111	0.7555	0.0311	0.023	0.0406	0.0177	0.0105	0.0224	0.2168	0.1941	0.2342	0.0013	0.0004	0.0028
1.0018	0.9809	1.0263	0.733	0.7111	0.7555	0.0311	0.023	0.0406	0.0177	0.0105	0.0224	0.2168	0.1941	0.2342	0.0013	0.0004	0.0028
1.0018	0.9809	1.0263	0.733	0.7111	0.7555	0.0311	0.023	0.0406	0.0177	0.0105	0.0224	0.2168	0.1941	0.2342	0.0013	0.0004	0.0028
1.0018	0.981	1.0263	0.733	0.7111	0.7555	0.0311	0.023	0.0406	0.0177	0.0105	0.0224	0.2168	0.1941	0.2342	0.0013	0.0004	0.0028
1.0018	0.981	1.0263	0.7331	0.7111	0.7555	0.0311	0.023	0.0406	0.0177	0.0105	0.0224	0.2168	0.1941	0.2342	0.0013	0.0004	0.0028
1.0018	0.981	1.0263	0.7331	0.7111	0.7555	0.0311	0.023	0.0406	0.0177	0.0105	0.0224	0.2168	0.1941	0.2342	0.0013	0.0004	0.0028
1.0018	0.981	1.0263	0.7331	0.7111	0.7555	0.0311	0.023	0.0406	0.0177	0.0105	0.0224	0.2168	0.1941	0.2342	0.0013	0.0004	0.0028
1.0019	0.981	1.0263	0.7331	0.7111	0.7555	0.0311	0.023	0.0406	0.0177	0.0105	0.0224	0.2168	0.1941	0.2342	0.0013	0.0004	0.0028
1.0019	0.981	1.0263	0.7331	0.7111	0.7555	0.0311	0.023	0.0406	0.0177	0.0105	0.0224	0.2168	0.1941	0.2342	0.0013	0.0004	0.0028
1.0019	0.981	1.0263	0.7331	0.7111	0.7555	0.0311	0.023	0.0406	0.0177	0.0105	0.0224	0.2168	0.1941	0.2342	0.0013	0.0004	0.0028
1.0019	0.981	1.0263	0.7331	0.7111	0.7555	0.0311	0.023	0.0406	0.0177	0.0105	0.0224	0.2168	0.1941	0.2342	0.0013	0.0004	0.0028
1.0019	0.981	1.0263	0.7331	0.7111	0.7555	0.0311	0.023	0.0405	0.0177	0.0105	0.0224	0.2168	0.1941	0.2342	0.0013	0.0004	0.0028
1.0019	0.981	1.0263	0.7331	0.7111	0.7555	0.0311	0.023	0.0405	0.0177	0.0105	0.0224	0.2168	0.1941	0.2342	0.0013	0.0004	0.0028
1.0019	0.981	1.0263	0.7331	0.7112	0.7555	0.0311	0.023	0.0405	0.0177	0.0105	0.0224	0.2168	0.1941	0.2342	0.0013	0.0004	0.0028
1.0019	0.981	1.0263	0.7331	0.7112	0.7555	0.0311	0.023	0.0405	0.0177	0.0105	0.0224	0.2168	0.1941	0.2342	0.0013	0.0004	0.0028
1.0019	0.981	1.0263	0.7331	0.7112	0.7555	0.0311	0.023	0.0405	0.0177	0.0105	0.0224	0.2168	0.1941	0.2342	0.0013	0.0004	0.0028
1.0019	0.981	1.0263	0.7331	0.7112	0.7556	0.0311	0.023	0.0405	0.0177	0.0105	0.0224	0.2168	0.1941	0.2342	0.0013	0.0004	0.0028
1.0019	0.981	1.0263	0.7331	0.7112	0.7556	0.0311	0.023	0.0405	0.0177	0.0105	0.0224	0.2168	0.1941	0.2342	0.0013	0.0004	0.0028
1.0019	0.981	1.0263	0.7331	0.7112	0.7556	0.0311	0.023	0.0405	0.0177	0.0105	0.0224	0.2168	0.1941	0.2342	0.0013	0.0004	0.0028
1.0019	0.981	1.0263	0.7331	0.7112	0.7556	0.0311	0.023	0.0405	0.0177	0.0105	0.0224	0.2168	0.1941	0.2342	0.0013	0.0004	0.0028
1.0019	0.981	1.0263	0.7331	0.7112	0.7556	0.0311	0.023	0.0405	0.0177	0.0105	0.0224	0.2168	0.1941	0.2342	0.0013	0.0004	0.0028
1.0019	0.981	1.0263	0.7331	0.7112	0.7556	0.0311	0.023	0.0405	0.0177	0.0105	0.0224	0.2168	0.1941	0.2342	0.0013	0.0004	0.0028
1.0019	0.981	1.0263	0.7331	0.7112	0.7556	0.0311	0.023	0.0405	0.0177	0.0105	0.0224	0.2168	0.1941	0.2342	0.0013	0.0004	0.0028
1.0019	0.981	1.0263	0.7331	0.7112	0.7556	0.0311	0.023	0.0405	0.0177	0.0105	0.0224	0.2168	0.1941	0.2342	0.0013	0.0004	0.0028
1.0019	0.981	1.0263	0.7331	0.7112	0.7556	0.0311	0.023	0.0405	0.0177	0.0105	0.0224	0.2168	0.1941	0.2342	0.0013	0.0004	0.0028
1.0019	0.981	1.0263	0.7331	0.7112	0.7556	0.0311	0.023	0.0405	0.0177	0.0105	0.0224	0.2168	0.1941	0.2342	0.0013	0.0004	0.0028
1.0019	0.981	1.0263	0.7331	0.7112	0.7556	0.0311	0.023	0.0405	0.0177	0.0105	0.0224	0.2168	0.1941	0.2342	0.0013	0.0004	0.0028
1.0019	0.981	1.0263	0.7331	0.7112	0.7556	0.0311	0.023	0.0405	0.0177	0.0105	0.0224	0.2168	0.1941	0.2342	0.0013	0.0004	0.0028
1.0019	0.981	1.0263	0.7331	0.7112	0.7556	0.0311	0.023	0.0405	0.0177	0.0105	0.0224	0.2168	0.1941	0.2342	0.0013	0.0004	0.0028
1.0019	0.981	1.0263	0.7331	0.7112	0.7556	0.0311	0.023	0.0405	0.0177	0.0105	0.0224	0.2168	0.1941	0.2342	0.0013	0.0004	0.0028
1.0019	0.981	1.0263	0.7331	0.7112	0.7556	0.0311	0.023	0.0405	0.0177	0.0105	0.0224	0.2168	0.1941	0.2342	0.0013	0.0004	0.0028
1.0019	0.981	1.0263	0.7331	0.7112	0.7556	0.0311	0.023	0.0405	0.0177	0.0105	0.0224	0.2168	0.1941	0.2342	0.0013	0.0004	0.0028
1.0019	0.981	1.0263	0.7331	0.7112	0.7556	0.0311	0.023	0.0405	0.0177	0.0105	0.0224	0.2168	0.1941	0.2342	0.0013	0.0004	0.0028
1.0019	0.981	1.0263	0.7331	0.7112	0.7556	0.0311	0.023	0.0405	0.0177	0.0105	0.0224	0.2168	0.1941	0.2342	0.0013	0.0004	0.0028
1.0019	0.981	1.0263	0.7331	0.7112	0.7556	0.0311	0.023	0.0405	0.0177	0.0105	0.0224	0.2168	0.1941	0.2342	0.0013	0.0004	0.0028
1.0019	0.981	1.0263	0.7331	0.7112	0.7556	0.0311	0.023	0.0405	0.0177	0.0105	0.0224	0.2168	0.1941	0.2342	0.0013	0.0004	0.0028
1.0019	0.981	1.0263	0.7331	0.7112	0.7556	0.0311	0.023	0.0405	0.0177	0.0105	0.0224	0.2168	0.1941	0.2342	0.0013	0.0004	0.0028
1.0019	0.981	1.0263	0.7331	0.7112	0.7556	0.0311	0.023	0.0405	0.0177	0.0105	0.0224	0.2168	0.1941	0.2342	0.0013	0.0004	0.0028
1.0019	0.981	1.0263	0.7331	0.7112	0.7556	0.0311	0.023	0.0405	0.0177	0.0105	0.0224	0.2168	0.1941	0.2342	0.0013	0.0004	0.0028
1.0019	0.981	1.0263	0.7331	0.7112	0.7556	0.0311	0.023	0.0405	0.0177	0.0105	0.0224	0.2168	0.1941	0.2342	0.0013	0.0004	0.0028
1.0019	0.981	1.0263	0.7331	0.7112	0.7556	0.0311	0.023	0.0405	0.0177	0.0105	0.0224	0.2168	0.1941	0.2342	0.0013	0.0004	0.0028
1.0019	0.981	1.0263	0.7331	0.7112	0.7556	0.0311	0.023	0.0405	0.0177	0.0105	0.0224	0.2168	0.1941	0.2342	0.0013	0.0004	0.0028
1.0019	0.981	1.0263	0.7331	0.7112	0.7556	0.0311	0.023	0.0405	0.0177	0.0105	0.0224	0.2168	0.1941	0.2342	0.0013	0.0004	0.0028
1.0019	0.981	1.0263	0.7331	0.7112	0.7556	0.0311	0.023	0.0405	0.0177	0.0105	0.0224	0.2168	0.1941	0.2342	0.0013	0.0004	0.0028
1.0019	0.981	1.0263	0.7331	0.7112	0.7556	0.0311	0.023	0.0405	0.0177	0.0105	0.0224	0.2168	0.1941	0.2342	0.0013	0.0004	0.0028
1.0019	0.981	1.0263	0.7331	0.7112	0.7556	0.0311	0.023	0.0405	0.0177	0.0105	0.0224	0.2168	0.1941	0.2342	0.0013	0.0004	0.0028
1.0019	0.981	1.0263	0.7331	0.7112	0.7556	0.0311	0.023	0.0405	0.0177	0.0105	0.0224	0.2168	0.1941	0.2342	0.0013	0.0004	0.0028
1.0019	0.981	1.0263	0.7331	0.7112	0.7556	0.0311	0.023	0.0405	0.0177	0.0105	0.0224	0.2168	0.1941	0.2342	0.0013	0.0004	0.0028
1.0019	0.981	1.0263	0.7331	0.7112	0.7556	0.0311	0.023	0.0405	0.0177	0.0105	0.0224	0.2168	0.1941	0.2342	0.0013	0.0004	0.0028
1.0019	0.981	1.0263	0.7331	0.7112	0.7556	0.0311	0.023	0.0405	0.0177	0.0105	0.0224	0.2168	0.1941	0.2342	0.0013	0.0004	0.0028
1.0019	0.981	1.0263	0.7331	0.7112	0.7556	0.0311	0.023	0.0405	0.0177	0.0105	0.0224	0.2168	0.1941	0.2342	0.0013	0.0004	0.0028
1.0019	0.981	1.0263	0.7331	0.7112	0.7556	0.0311	0.023	0.0405	0.0177	0.0105	0.0224	0.2168	0.1941	0.2342	0.0013	0.0004	0.0028
1.0019	0.981	1.0263	0.7331	0.7112	0.7556	0.0311	0.023	0.0405	0.0177	0.0105	0.0224	0.2168	0.1941	0.2342	0.0013	0.0004	0.0028
1.0019	0.981	1.0263	0.7331	0.7112	0.7556	0.0311	0.023	0.0405	0.0177	0.0105	0.0224	0.2168	0.1941	0.2342	0.0013	0.0004	0.0028
1.0019	0.981	1.0263	0.7331	0.7112	0.7556	0.0311	0.023	0.0405	0.0177	0.0105	0.0224	0.2168	0.1941	0.2342	0.0013	0.0004	0.0028
1.0019	0.981	1.0263	0.7331	0.7112	0.7556	0.0311	0.023	0.0405	0.0177	0.0105	0.0224	0.2168	0.1941	0.2342	0.0013	0.0004	0.0028
1.0019	0.981	1.0263	0.7331	0.7112	0.7556	0.0311	0.023	0.0405	0.0177	0.0105	0.0224	0.2168	0.1941	0.2342	0.0013	0.0004	0.0028
1.0019	0.981	1.0263	0.7331	0.7112	0.7556	0.0311	0.023	0.0405	0.0177	0.0105	0.0224	0.2168	0.1941	0.2342	0.0013	0.0004	0.0028
1.0019	0.981	1.0263	0.7331	0.7112	0.7556	0.0311	0.023	0.0405	0.0177	0.0105	0.0224	0.2168	0.1941	0.2342	0.0013	0.0004	0.0028
1.0019	0.981	1.0263	0.7331	0.7112	0.7556	0.0311	0.023	0.0405	0.0177	0.0105	0.0224	0.2168	0.1941	0.2342	0.0013	0.0004	0.0028
1.0019	0.981	1.0263	0.7331	0.7112	0.7556	0.0311	0.023	0.0405	0.0177	0.0105	0.0224	0.2168	0.1941	0.2342	0.0013	0.0004	0.0028
1.0019	0.981	1.0263	0.7331	0.7112	0.7556	0.0311	0.023	0.0405	0.0177	0.0105	0.0224	0.2168	0.1941	0.2342	0.0013	0.0004	0.0028
1.0019	0.981	1.0263	0.7331	0.7112	0.7556	0.0311	0.023	0.0405	0.0177	0.0105	0.0224	0.2168	0.1941	0.2342	0.0013	0.0004	0.0028
1.0019	0.981	1.0263	0.7331	0.7112	0.7556	0.0311	0.023	0.0405	0.0177	0.0105	0.0224	0.2168	0.1941	0.2342	0.0013	0.0004	0.0028
1.0019	0.9811	1.0263	0.7331	0.7112	0.7556	0.0311	0.023	0.0405	0.0177	0.0105	0.0224	0.2168	0.1941	0.2342	0.0013	0.0004	0.0028
1.0019	0.9811	1.0263	0.7331	0.7112	0.7556	0.0311	0.023	0.0405	0.0177	0.0105	0.0224	0.2168	0.1941	0.2342	0.0013	0.0004	0.0028
1.0019	0.9811	1.0263	0.7331	0.7112	0.7556	0.0311	0.0229	0.0405	0.0177	0.0105	0.0224	0.2168	0.1941	0.2342	0.0013	0.0004	0.0028
1.0019	0.9811	1.0263	0.7331	0.7112	0.7556	0.0311	0.0229	0.0405	0.0177	0.0105	0.0224	0.2168	0.1941	0.2342	0.0013	0.0004	0.0028
1.0019	0.9811	1.0263	0.7331	0.7112	0.7556	0.0311	0.0229	0.0405	0.0177	0.0105	0.0224	0.2168	0.1941	0.2342	0.0013	0.0004	0.0028
1.0019	0.9811	1.0263	0.7331	0.7112	0.7556	0.0311	0.0229	0.0405	0.0177	0.0105	0.0224	0.2168	0.1941	0.2342	0.0013	0.0004	0.0028
1.0019	0.9811	1.0263	0.7331	0.7112	0.7556	0.0311	0.0229	0.0405	0.0177	0.0105	0.0224	0.2168	0.1941	0.2342	0.0013	0.0004	0.0028
1.0019	0.9811	1.0263	0.7331	0.7112	0.7556	0.0311	0.0229	0.0405	0.0177	0.0105	0.0224	0.2168	0.1941	0.2342	0.0013	0.0004	0.0028
1.0019	0.9811	1.0263	0.7331	0.7112	0.7556	0.0311	0.0229	0.0405	0.0177	0.0105	0.0224	0.2168	0.1941	0.2342	0.0013	0.0004	0.0028
1.0019	0.9811	1.0263	0.7331	0.7112	0.7556	0.0311	0.0229	0.0405	0.0177	0.0105	0.0224	0.2168	0.1941	0.2342	0.0013	0.0004	0.0028
1.0019	0.9811	1.0263	0.7331	0.7112	0.7556	0.0311	0.0229	0.0405	0.0177	0.0105	0.0224	0.2168	0.1941	0.2342	0.0013	0.0004	0.0028
1.002	0.9811	1.0263	0.7331	0.7113	0.7556	0.0311	0.0229	0.0405	0.0177	0.0105	0.0224	0.2168	0.1941	0.2342	0.0013	0.0004	0.0028
1.002	0.9811	1.0263	0.7331	0.7113	0.7556	0.0311	0.0229	0.0405	0.0177	0.0105	0.0224	0.2168	0.1941	0.2342	0.0013	0.0004	0.0028
1.002	0.9811	1.0263	0.7331	0.7113	0.7556	0.0311	0.0229	0.0405	0.0177	0.0105	0.0224	0.2168	0.1941	0.2342	0.0013	0.0004	0.0028
1.002	0.9811	1.0263	0.7331	0.7113	0.7556	0.0311	0.0229	0.0405	0.0177	0.0105	0.0224	0.2168	0.1941	0.2342	0.0013	0.0004	0.0028
1.002	0.9811	1.0263	0.7331	0.7113	0.7556	0.031	0.0229	0.0405	0.0177	0.0105	0.0224	0.2168	0.1941	0.2342	0.0013	0.0004	0.0028
1.002	0.9811	1.0263	0.7331	0.7113	0.7556	0.031	0.0229	0.0405	0.0177	0.0105	0.0224	0.2168	0.1941	0.2342	0.0013	0.0004	0.0028
1.002	0.9811	1.0263	0.7331	0.7113	0.7556	0.031	0.0229	0.0405	0.0177	0.0105	0.0224	0.2168	0.1941	0.2342	0.0013	0.0004	0.0028
1.002	0.9811	1.0263	0.7331	0.7113	0.7556	0.031	0.0229	0.0405	0.0177	0.0105	0.0224	0.2168	0.1941	0.2342	0.0013	0.0004	0.0028
1.002	0.9811	1.0263	0.7331	0.7113	0.7556	0.031	0.0229	0.0405	0.0177	0.0105	0.0224	0.2168	0.1941	0.2342	0.0013	0.0004	0.0028
1.002	0.9811	1.0263	0.7331	0.7113	0.7556	0.031	0.0229	0.0405	0.0177	0.0105	0.0224	0.2168	0.1941	0.2342	0.0013	0.0004	0.0028
1.002	0.9811	1.0263	0.7331	0.7113	0.7556	0.031	0.0229	0.0405	0.0177	0.0105	0.0224	0.2168	0.1941	0.2342	0.0013	0.0004	0.0028
1.002	0.9811	1.0263	0.7331	0.7113	0.7556	0.031	0.0229	0.0405	0.0177	0.0105	0.0224	0.2168	0.1941	0.2342	0.0013	0.0004	0.0028
1.002	0.9811	1.0263	0.7331	0.7113	0.7556	0.031	0.0229	0.0405	0.0177	0.0105	0.0224	0.2168	0.1941	0.2342	0.0013	0.0004	0.0028
1.002	0.9811	1.0263	0.7331	0.7113	0.7556	0.031	0.0229	0.0405	0.0177	0.0105	0.0224	0.2168	0.1941	0.2342	0.0013	0.0004	0.0028
1.002	0.9811	1.0263	0.7331	0.7113	0.7556	0.031	0.0229	0.0405	0.0177	0.0105	0.0224	0.2168	0.1941	0.2342	0.0013	0.0004	0.0028
1.002	0.9811	1.0263	0.7331	0.7113	0.7556	0.031	0.0229	0.0405	0.0177	0.0105	0.0224	0.2168	0.1941	0.2342	0.0013	0.0004	0.0028
1.002	0.9811	1.0263	0.7331	0.7113	0.7556	0.031	0.0229	0.0405	0.0177	0.0105	0.0224	0.2168	0.1941	0.2341	0.0013	0.0004	0.0028
1.002	0.9811	1.0263	0.7331	0.7113	0.7556	0.031	0.0229	0.0405	0.0177	0.0105	0.0224	0.2168	0.1941	0.2341	0.0013	0.0004	0.0028
1.002	0.9811	1.0263	0.7331	0.7113	0.7556	0.031	0.0229	0.0405	0.0177	0.0105	0.0224	0.2168	0.1941	0.2341	0.0013	0.0004	0.0028
1.002	0.9811	1.0263	0.7332	0.7113	0.7556	0.031	0.0229	0.0405	0.0177	0.0105	0.0224	0.2168	0.1941	0.2341	0.0013	0.0004	0.0028
1.002	0.9811	1.0263	0.7332	0.7113	0.7556	0.031	0.0229	0.0405	0.0177	0.0105	0.0224	0.2168	0.194	0.2341	0.0013	0.0004	0.0028
1.002	0.9811	1.0263	0.7332	0.7113	0.7556	0.031	0.0229	0.0405	0.0177	0.0105	0.0224	0.2168	0.194	0.2341	0.0013	0.0004	0.0028
1.002	0.9811	1.0263	0.7332	0.7113	0.7556	0.031	0.0229	0.0405	0.0177	0.0105	0.0224	0.2168	0.194	0.2341	0.0013	0.0004	0.0028
1.002	0.9811	1.0263	0.7332	0.7113	0.7556	0.031	0.0229	0.0405	0.0177	0.0105	0.0224	0.2168	0.194	0.2341	0.0013	0.0004	0.0028
1.002	0.9811	1.0263	0.7332	0.7113	0.7556	0.031	0.0229	0.0405	0.0177	0.0105	0.0224	0.2168	0.194	0.2341	0.0013	0.0004	0.0028
1.002	0.9811	1.0263	0.7332	0.7113	0.7556	0.031	0.0229	0.0405	0.0177	0.0105	0.0224	0.2168	0.194	0.2341	0.0013	0.0004	0.0028
1.002	0.9811	1.0263	0.7332	0.7113	0.7556	0.031	0.0229	0.0405	0.0177	0.0105	0.0224	0.2168	0.194	0.2341	0.0013	0.0004	0.0028
1.002	0.9811	1.0263	0.7332	0.7113	0.7556	0.031	0.0229	0.0405	0.0177	0.0105	0.0224	0.2168	0.194	0.2341	0.0013	0.0004	0.0028
1.002	0.9811	1.0263	0.7332	0.7113	0.7556	0.031	0.0229	0.0405	0.0177	0.0105	0.0224	0.2168	0.194	0.2341	0.0013	0.0004	0.0028
1.002	0.9811	1.0263	0.7332	0.7113	0.7556	0.031	0.0229	0.0405	0.0177	0.0105	0.0224	0.2168	0.194	0.2341	0.0013	0.0004	0.0028
1.002	0.9811	1.0263	0.7332	0.7113	0.7556	0.031	0.0229	0.0405	0.0177	0.0105	0.0224	0.2168	0.194	0.2341	0.0013	0.0004	0.0028
1.002	0.9811	1.0263	0.7332	0.7113	0.7556	0.031	0.0229	0.0405	0.0177	0.0105	0.0224	0.2168	0.194	0.2341	0.0013	0.0004	0.0028
1.002	0.9811	1.0263	0.7332	0.7113	0.7556	0.031	0.0229	0.0405	0.0177	0.0105	0.0224	0.2168	0.194	0.2341	0.0013	0.0004	0.0028
1.002	0.9811	1.0263	0.7332	0.7113	0.7556	0.031	0.0229	0.0405	0.0177	0.0105	0.0224	0.2168	0.194	0.2341	0.0013	0.0004	0.0028
1.002	0.9811	1.0263	0.7332	0.7113	0.7556	0.031	0.0229	0.0405	0.0177	0.0105	0.0224	0.2168	0.194	0.2341	0.0013	0.0004	0.0028
1.002	0.9811	1.0263	0.7332	0.7113	0.7557	0.031	0.0229	0.0405	0.0177	0.0105	0.0224	0.2168	0.194	0.2341	0.0013	0.0004	0.0028
1.002	0.9811	1.0263	0.7332	0.7113	0.7557	0.031	0.0229	0.0405	0.0177	0.0105	0.0224	0.2168	0.194	0.2341	0.0013	0.0004	0.0028
1.002	0.9811	1.0263	0.7332	0.7113	0.7557	0.031	0.0229	0.0405	0.0177	0.0105	0.0224	0.2168	0.194	0.2341	0.0013	0.0004	0.0028
1.002	0.9811	1.0263	0.7332	0.7113	0.7557	0.031	0.0229	0.0405	0.0177	0.0105	0.0224	0.2168	0.194	0.2341	0.0013	0.0004	0.0028
1.002	0.9811	1.0263	0.7332	0.7113	0.7557	0.031	0.0229	0.0405	0.0177	0.0105	0.0224	0.2168	0.194	0.2341	0.0013	0.0004	0.0028
1.002	0.9811	1.0263	0.7332	0.7113	0.7557	0.031	0.0229	0.0405	0.0177	0.0105	0.0224	0.2168	0.194	0.2341	0.0013	0.0004	0.0028
1.002	0.9811	1.0263	0.7332	0.7113	0.7557	0.031	0.0229	0.0405	0.0177	0.0105	0.0224	0.2168	0.194	0.2341	0.0013	0.0004	0.0028
1.002	0.9811	1.0263	0.7332	0.7113	0.7557	0.031	0.0229	0.0405	0.0177	0.0105	0.0224	0.2168	0.194	0.2341	0.0013	0.0004	0.0028
1.002	0.9811	1.0263	0.7332	0.7113	0.7557	0.031	0.0229	0.0405	0.0177	0.0105	0.0224	0.2168	0.194	0.2341	0.0013	0.0004	0.0028
1.002	0.9811	1.0263	0.7332	0.7113	0.7557	0.031	0.0229	0.0405	0.0177	0.0105	0.0224	0.2168	0.194	0.2341	0.0013	0.0004	0.0028
1.002	0.9811	1.0263	0.7332	0.7113	0.7557	0.031	0.0229	0.0405	0.0177	0.0105	0.0224	0.2168	0.194	0.2341	0.0013	0.0004	0.0028
1.002	0.9811	1.0263	0.7332	0.7113	0.7557	0.031	0.0229	0.0405	0.0177	0.0105	0.0224	0.2168	0.194	0.2341	0.0013	0.0004	0.0028
1.002	0.9811	1.0263	0.7332	0.7113	0.7557	0.031	0.0229	0.0405	0.0177	0.0105	0.0224	0.2168	0.194	0.2341	0.0013	0.0004	0.0028
1.002	0.9811	1.0263	0.7332	0.7113	0.7557	0.031	0.0229	0.0405	0.0177	0.0105	0.0224	0.2168	0.194	0.2341	0.0013	0.0004	0.0028
1.002	0.9811	1.0263	0.7332	0.7113	0.7557	0.031	0.0229	0.0405	0.0177	0.0105	0.0224	0.2168	0.194	0.2341	0.0013	0.0004	0.0028
1.002	0.9812	1.0263	0.7332	0.7113	0.7557	0.031	0.0229	0.0405	0.0177	0.0105	0.0224	0.2168	0.194	0.2341	0.0013	0.0004	0.0028
1.002	0.9812	1.0263	0.7332	0.7113	0.7557	0.031	0.0229	0.0405	0.0177	0.0105	0.0224	0.2168	0.194	0.2341	0.0013	0.0004	0.0028
1.002	0.9812	1.0263	0.7332	0.7113	0.7557	0.031	0.0229	0.0405	0.0177	0.0105	0.0224	0.2168	0.194	0.2341	0.0013	0.0004	0.0028
1.002	0.9812	1.0263	0.7332	0.7113	0.7557	0.031	0.0229	0.0405	0.0177	0.0105	0.0224	0.2168	0.194	0.2341	0.0013	0.0004	0.0028
1.002	0.9812	1.0263	0.7332	0.7113	0.7557	0.031	0.0229	0.0405	0.0177	0.0105	0.0224	0.2168	0.194	0.2341	0.0013	0.0004	0.0028
1.002	0.9812	1.0263	0.7332	0.7113	0.7557	0.031	0.0229	0.0405	0.0177	0.0105	0.0224	0.2168	0.194	0.2341	0.0013	0.0004	0.0028
1.002	0.9812	1.0263	0.7332	0.7113	0.7557	0.031	0.0229	0.0405	0.0177	0.0105	0.0224	0.2168	0.194	0.2341	0.0013	0.0004	0.0028
1.002	0.9812	1.0263	0.7332	0.7113	0.7557	0.031	0.0229	0.0405	0.0177	0.0105	0.0224	0.2168	0.194	0.2341	0.0013	0.0004	0.0028
1.002	0.9812	1.0263	0.7332	0.7113	0.7557	0.031	0.0229	0.0405	0.0177	0.0105	0.0224	0.2168	0.194	0.2341	0.0013	0.0004	0.0028
1.002	0.9812	1.0263	0.7332	0.7113	0.7557	0.031	0.0229	0.0405	0.0177	0.0105	0.0224	0.2168	0.194	0.2341	0.0013	0.0004	0.0028
1.002	0.9812	1.0263	0.7332	0.7113	0.7557	0.031	0.0229	0.0405	0.0177	0.0105	0.0224	0.2168	0.194	0.2341	0.0013	0.0004	0.0028
1.002	0.9812	1.0263	0.7332	0.7113	0.7557	0.031	0.0229	0.0405	0.0177	0.0105	0.0224	0.2168	0.194	0.2341	0.0013	0.0004	0.0028
1.002	0.9812	1.0263	0.7332	0.7113	0.7557	0.031	0.0229	0.0405	0.0177	0.0105	0.0224	0.2168	0.194	0.2341	0.0013	0.0004	0.0028
1.002	0.9812	1.0263	0.7332	0.7114	0.7557	0.031	0.0229	0.0405	0.0177	0.0105	0.0224	0.2168	0.194	0.2341	0.0013	0.0004	0.0028
1.002	0.9812	1.0263	0.7332	0.7114	0.7557	0.031	0.0229	0.0405	0.0177	0.0105	0.0224	0.2168	0.194	0.2341	0.0013	0.0004	0.0028
1.002	0.9812	1.0263	0.7332	0.7114	0.7557	0.031	0.0229	0.0405	0.0177	0.0105	0.0224	0.2168	0.194	0.2341	0.0013	0.0004	0.0028
1.002	0.9812	1.0263	0.7332	0.7114	0.7557	0.031	0.0229	0.0405	0.0177	0.0105	0.0224	0.2168	0.194	0.2341	0.0013	0.0004	0.0028
1.0021	0.9812	1.0263	0.7332	0.7114	0.7557	0.031	0.0229	0.0405	0.0177	0.0105	0.0224	0.2167	0.194	0.2341	0.0013	0.0004	0.0028
1.0021	0.9812	1.0263	0.7332	0.7114	0.7557	0.031	0.0229	0.0405	0.0177	0.0105	0.0224	0.2167	0.194	0.2341	0.0013	0.0004	0.0028
1.0021	0.9812	1.0263	0.7332	0.7114	0.7557	0.031	0.0229	0.0405	0.0177	0.0105	0.0224	0.2167	0.194	0.2341	0.0013	0.0004	0.0028
1.0021	0.9812	1.0263	0.7332	0.7114	0.7557	0.031	0.0229	0.0405	0.0177	0.0105	0.0224	0.2167	0.194	0.2341	0.0013	0.0004	0.0028
1.0021	0.9812	1.0263	0.7332	0.7114	0.7557	0.031	0.0229	0.0405	0.0177	0.0105	0.0224	0.2167	0.194	0.2341	0.0013	0.0004	0.0028
1.0021	0.9812	1.0263	0.7332	0.7114	0.7557	0.031	0.0229	0.0405	0.0177	0.0105	0.0224	0.2167	0.194	0.2341	0.0013	0.0004	0.0028
1.0021	0.9812	1.0263	0.7332	0.7114	0.7557	0.031	0.0229	0.0405	0.0177	0.0105	0.0224	0.2167	0.194	0.2341	0.0013	0.0004	0.0028
1.0021	0.9812	1.0263	0.7332	0.7114	0.7557	0.031	0.0229	0.0405	0.0177	0.0105	0.0224	0.2167	0.194	0.2341	0.0013	0.0004	0.0028
1.0021	0.9812	1.0263	0.7332	0.7114	0.7557	0.031	0.0229	0.0405	0.0177	0.0105	0.0224	0.2167	0.194	0.2341	0.0013	0.0004	0.0028
1.0021	0.9812	1.0263	0.7332	0.7114	0.7557	0.031	0.0229	0.0405	0.0177	0.0105	0.0224	0.2167	0.194	0.2341	0.0013	0.0004	0.0028
1.0021	0.9812	1.0263	0.7332	0.7114	0.7557	0.031	0.0229	0.0405	0.0177	0.0105	0.0224	0.2167	0.194	0.2341	0.0013	0.0004	0.0028
1.0021	0.9812	1.0263	0.7332	0.7114	0.7557	0.031	0.0229	0.0405	0.0177	0.0105	0.0224	0.2167	0.194	0.2341	0.0013	0.0004	0.0028
1.0021	0.9812	1.0263	0.7332	0.7114	0.7557	0.031	0.0229	0.0405	0.0177	0.0105	0.0224	0.2167	0.194	0.2341	0.0013	0.0004	0.0028
1.0021	0.9812	1.0263	0.7332	0.7114	0.7557	0.031	0.0229	0.0405	0.0177	0.0105	0.0224	0.2167	0.194	0.2341	0.0013	0.0004	0.0028
1.0021	0.9812	1.0263	0.7332	0.7114	0.7557	0.031	0.0229	0.0405	0.0177	0.0105	0.0224	0.2167	0.194	0.2341	0.0013	0.0004	0.0028
1.0021	0.9812	1.0263	0.7332	0.7114	0.7557	0.031	0.0229	0.0405	0.0177	0.0105	0.0224	0.2167	0.194	0.2341	0.0013	0.0004	0.0028
1.0021	0.9812	1.0263	0.7332	0.7114	0.7557	0.031	0.0229	0.0405	0.0177	0.0105	0.0224	0.2167	0.194	0.2341	0.0013	0.0004	0.0028
1.0021	0.9812	1.0263	0.7332	0.7114	0.7557	0.031	0.0229	0.0405	0.0177	0.0105	0.0224	0.2167	0.194	0.2341	0.0013	0.0004	0.0028
1.0021	0.9812	1.0263	0.7332	0.7114	0.7557	0.031	0.0229	0.0405	0.0177	0.0105	0.0224	0.2167	0.194	0.2341	0.0013	0.0004	0.0028
1.0021	0.9812	1.0263	0.7332	0.7114	0.7557	0.031	0.0229	0.0405	0.0177	0.0105	0.0224	0.2167	0.194	0.2341	0.0013	0.0004	0.0028
1.0021	0.9812	1.0263	0.7332	0.7114	0.7557	0.031	0.0229	0.0405	0.0177	0.0105	0.0224	0.2167	0.194	0.2341	0.0013	0.0004	0.0028
1.0021	0.9812	1.0263	0.7332	0.7114	0.7557	0.031	0.0229	0.0405	0.0177	0.0105	0.0224	0.2167	0.194	0.2341	0.0013	0.0004	0.0028
1.0021	0.9812	1.0263	0.7332	0.7114	0.7557	0.031	0.0229	0.0405	0.0177	0.0105	0.0224	0.2167	0.194	0.2341	0.0013	0.0004	0.0028
1.0021	0.9812	1.0263	0.7332	0.7114	0.7557	0.031	0.0229	0.0405	0.0177	0.0105	0.0224	0.2167	0.194	0.2341	0.0013	0.0004	0.0028
1.0021	0.9812	1.0263	0.7332	0.7114	0.7557	0.031	0.0229	0.0405	0.0177	0.0105	0.0224	0.2167	0.194	0.2341	0.0013	0.0004	0.0028
1.0021	0.9812	1.0263	0.7332	0.7114	0.7557	0.031	0.0229	0.0405	0.0177	0.0105	0.0224	0.2167	0.194	0.2341	0.0013	0.0004	0.0028
1.0021	0.9812	1.0263	0.7332	0.7114	0.7557	0.031	0.0229	0.0405	0.0177	0.0105	0.0224	0.2167	0.194	0.2341	0.0013	0.0004	0.0028
1.0021	0.9812	1.0263	0.7332	0.7114	0.7557	0.031	0.0229	0.0405	0.0177	0.0105	0.0224	0.2167	0.194	0.2341	0.0013	0.0004	0.0028
1.0021	0.9812	1.0263	0.7332	0.7114	0.7557	0.031	0.0229	0.0405	0.0177	0.0105	0.0224	0.2167	0.194	0.2341	0.0013	0.0004	0.0028
1.0021	0.9812	1.0263	0.7332	0.7114	0.7557	0.031	0.0229	0.0405	0.0177	0.0105	0.0224	0.2167	0.194	0.2341	0.0013	0.0004	0.0028
1.0021	0.9812	1.0263	0.7332	0.7114	0.7557	0.031	0.0229	0.0405	0.0177	0.0105	0.0224	0.2167	0.194	0.2341	0.0013	0.0004	0.0028
1.0021	0.9812	1.0263	0.7332	0.7114	0.7557	0.031	0.0229	0.0405	0.0177	0.0105	0.0224	0.2167	0.194	0.2341	0.0013	0.0004	0.0028
1.0021	0.9812	1.0263	0.7332	0.7114	0.7557	0.031	0.0229	0.0405	0.0177	0.0105	0.0224	0.2167	0.194	0.2341	0.0013	0.0004	0.0028
1.0021	0.9812	1.0263	0.7332	0.7114	0.7557	0.031	0.0229	0.0405	0.0177	0.0105	0.0224	0.2167	0.194	0.2341	0.0013	0.0004	0.0028
1.0021	0.9812	1.0263	0.7332	0.7114	0.7557	0.031	0.0229	0.0405	0.0177	0.0105	0.0224	0.2167	0.194	0.2341	0.0013	0.0004	0.0028
1.0021	0.9812	1.0263	0.7332	0.7114	0.7557	0.031	0.0229	0.0405	0.0177	0.0105	0.0224	0.2167	0.194	0.2341	0.0013	0.0004	0.0028
1.0021	0.9812	1.0263	0.7332	0.7114	0.7557	0.031	0.0229	0.0405	0.0177	0.0105	0.0224	0.2167	0.194	0.2341	0.0013	0.0004	0.0028
1.0021	0.9812	1.0263	0.7332	0.7114	0.7557	0.031	0.0229	0.0405	0.0177	0.0105	0.0224	0.2167	0.194	0.2341	0.0013	0.0004	0.0028
1.0021	0.9812	1.0263	0.7332	0.7114	0.7557	0.031	0.0229	0.0405	0.0177	0.0105	0.0224	0.2167	0.194	0.2341	0.0013	0.0004	0.0028
1.0021	0.9812	1.0263	0.7332	0.7114	0.7557	0.031	0.0229	0.0405	0.0177	0.0105	0.0224	0.2167	0.194	0.2341	0.0013	0.0004	0.0028
1.0021	0.9812	1.0263	0.7332	0.7114	0.7557	0.031	0.0229	0.0405	0.0177	0.0105	0.0224	0.2167	0.194	0.2341	0.0013	0.0004	0.0028
1.0021	0.9812	1.0263	0.7332	0.7114	0.7557	0.031	0.0229	0.0405	0.0177	0.0105	0.0224	0.2167	0.194	0.2341	0.0013	0.0004	0.0028
1.0021	0.9812	1.0263	0.7332	0.7114	0.7557	0.031	0.0229	0.0405	0.0177	0.0105	0.0224	0.2167	0.194	0.2341	0.0013	0.0004	0.0028
1.0021	0.9812	1.0263	0.7332	0.7114	0.7557	0.031	0.0229	0.0405	0.0177	0.0105	0.0224	0.2167	0.194	0.2341	0.0013	0.0004	0.0028
1.0021	0.9812	1.0263	0.7333	0.7114	0.7557	0.031	0.0229	0.0405	0.0177	0.0105	0.0224	0.2167	0.194	0.2341	0.0013	0.0004	0.0028
1.0021	0.9813	1.0263	0.7333	0.7114	0.7557	0.031	0.0229	0.0405	0.0177	0.0105	0.0224	0.2167	0.194	0.2341	0.0013	0.0004	0.0028
1.0021	0.9813	1.0263	0.7333	0.7114	0.7557	0.031	0.0229	0.0405	0.0177	0.0105	0.0224	0.2167	0.194	0.2341	0.0013	0.0004	0.0028
1.0021	0.9813	1.0263	0.7333	0.7114	0.7557	0.031	0.0229	0.0405	0.0177	0.0105	0.0224	0.2167	0.194	0.2341	0.0013	0.0004	0.0028
1.0021	0.9813	1.0264	0.7333	0.7114	0.7557	0.031	0.0229	0.0405	0.0177	0.0105	0.0224	0.2167	0.194	0.2341	0.0013	0.0004	0.0028
1.0021	0.9813	1.0264	0.7333	0.7114	0.7557	0.031	0.0229	0.0405	0.0177	0.0105	0.0224	0.2167	0.194	0.2341	0.0013	0.0004	0.0028
1.0021	0.9813	1.0264	0.7333	0.7114	0.7557	0.031	0.0229	0.0405	0.0177	0.0105	0.0224	0.2167	0.194	0.2341	0.0013	0.0004	0.0028
1.0021	0.9813	1.0264	0.7333	0.7114	0.7557	0.031	0.0229	0.0405	0.0177	0.0105	0.0224	0.2167	0.194	0.2341	0.0013	0.0004	0.0028
1.0021	0.9813	1.0264	0.7333	0.7114	0.7557	0.031	0.0229	0.0405	0.0177	0.0105	0.0224	0.2167	0.194	0.2341	0.0013	0.0004	0.0028
1.0021	0.9813	1.0264	0.7333	0.7114	0.7557	0.031	0.0229	0.0405	0.0177	0.0105	0.0224	0.2167	0.194	0.2341	0.0013	0.0004	0.0028
1.0021	0.9813	1.0264	0.7333	0.7114	0.7557	0.031	0.0229	0.0405	0.0177	0.0105	0.0224	0.2167	0.194	0.2341	0.0013	0.0004	0.0028
1.0021	0.9813	1.0264	0.7333	0.7114	0.7557	0.031	0.0229	0.0405	0.0177	0.0105	0.0224	0.2167	0.194	0.2341	0.0013	0.0004	0.0028
1.0021	0.9813	1.0264	0.7333	0.7114	0.7557	0.031	0.0229	0.0405	0.0177	0.0105	0.0224	0.2167	0.194	0.2341	0.0013	0.0004	0.0028
1.0021	0.9813	1.0264	0.7333	0.7114	0.7557	0.031	0.0229	0.0405	0.0177	0.0105	0.0224	0.2167	0.194	0.2341	0.0013	0.0004	0.0028
1.0021	0.9813	1.0264	0.7333	0.7114	0.7557	0.031	0.0229	0.0405	0.0177	0.0105	0.0224	0.2167	0.194	0.2341	0.0013	0.0004	0.0028
1.0021	0.9813	1.0264	0.7333	0.7114	0.7557	0.031	0.0229	0.0405	0.0177	0.0105	0.0224	0.2167	0.194	0.2341	0.0013	0.0004	0.0028
1.0021	0.9813	1.0264	0.7333	0.7115	0.7557	0.031	0.0229	0.0405	0.0177	0.0105	0.0224	0.2167	0.194	0.2341	0.0013	0.0004	0.0028
1.0021	0.9813	1.0264	0.7333	0.7115	0.7557	0.031	0.0229	0.0405	0.0177	0.0105	0.0224	0.2167	0.194	0.2341	0.0013	0.0004	0.0028
1.0021	0.9813	1.0264	0.7333	0.7115	0.7557	0.031	0.0229	0.0405	0.0177	0.0105	0.0224	0.2167	0.194	0.2341	0.0013	0.0004	0.0028
1.0021	0.9813	1.0264	0.7333	0.7115	0.7557	0.031	0.0229	0.0405	0.0177	0.0105	0.0224	0.2167	0.194	0.2341	0.0013	0.0004	0.0028
1.0021	0.9813	1.0264	0.7333	0.7115	0.7558	0.031	0.0229	0.0405	0.0177	0.0105	0.0224	0.2167	0.194	0.2341	0.0013	0.0004	0.0028
1.0021	0.9813	1.0264	0.7333	0.7115	0.7558	0.031	0.0229	0.0405	0.0177	0.0105	0.0224	0.2167	0.194	0.2341	0.0013	0.0004	0.0028
1.0021	0.9813	1.0264	0.7333	0.7115	0.7558	0.031	0.0229	0.0405	0.0177	0.0105	0.0224	0.2167	0.194	0.2341	0.0013	0.0004	0.0028
1.0021	0.9813	1.0264	0.7333	0.7115	0.7558	0.031	0.0229	0.0405	0.0177	0.0105	0.0224	0.2167	0.194	0.2341	0.0013	0.0004	0.0028
1.0021	0.9813	1.0264	0.7333	0.7115	0.7558	0.031	0.0229	0.0405	0.0177	0.0105	0.0224	0.2167	0.194	0.2341	0.0013	0.0004	0.0028
1.0022	0.9813	1.0264	0.7333	0.7115	0.7558	0.031	0.0229	0.0405	0.0177	0.0105	0.0224	0.2167	0.194	0.2341	0.0013	0.0004	0.0028
1.0022	0.9813	1.0264	0.7333	0.7115	0.7558	0.031	0.0229	0.0405	0.0177	0.0105	0.0224	0.2167	0.194	0.2341	0.0013	0.0004	0.0028
1.0022	0.9813	1.0264	0.7333	0.7115	0.7558	0.031	0.0229	0.0405	0.0177	0.0105	0.0224	0.2167	0.194	0.2341	0.0013	0.0004	0.0028
1.0022	0.9813	1.0264	0.7333	0.7115	0.7558	0.031	0.0229	0.0405	0.0177	0.0105	0.0224	0.2167	0.194	0.2341	0.0013	0.0004	0.0028
1.0022	0.9813	1.0264	0.7333	0.7115	0.7558	0.031	0.0229	0.0405	0.0177	0.0105	0.0224	0.2167	0.194	0.2341	0.0013	0.0004	0.0028
1.0022	0.9813	1.0264	0.7333	0.7115	0.7558	0.031	0.0229	0.0405	0.0177	0.0105	0.0224	0.2167	0.194	0.2341	0.0013	0.0004	0.0028
1.0022	0.9813	1.0264	0.7333	0.7115	0.7558	0.031	0.0229	0.0405	0.0177	0.0105	0.0224	0.2167	0.194	0.2341	0.0013	0.0004	0.0028
1.0022	0.9813	1.0264	0.7333	0.7115	0.7558	0.031	0.0229	0.0405	0.0177	0.0105	0.0224	0.2167	0.194	0.2341	0.0013	0.0004	0.0028
1.0022	0.9813	1.0264	0.7333	0.7115	0.7558	0.031	0.0229	0.0405	0.0177	0.0105	0.0224	0.2167	0.194	0.2341	0.0013	0.0004	0.0028
1.0022	0.9813	1.0264	0.7333	0.7115	0.7558	0.031	0.0229	0.0405	0.0177	0.0105	0.0224	0.2167	0.194	0.2341	0.0013	0.0004	0.0028
1.0022	0.9813	1.0264	0.7333	0.7115	0.7558	0.031	0.0229	0.0405	0.0177	0.0105	0.0224	0.2167	0.194	0.2341	0.0013	0.0004	0.0028
1.0022	0.9813	1.0264	0.7333	0.7115	0.7558	0.031	0.0229	0.0405	0.0177	0.0105	0.0224	0.2167	0.194	0.2341	0.0013	0.0004	0.0028
1.0022	0.9813	1.0264	0.7333	0.7115	0.7558	0.031	0.0229	0.0405	0.0177	0.0105	0.0224	0.2167	0.194	0.2341	0.0013	0.0004	0.0028
1.0022	0.9813	1.0264	0.7333	0.7115	0.7558	0.031	0.0229	0.0405	0.0177	0.0105	0.0224	0.2167	0.194	0.2341	0.0013	0.0004	0.0028
1.0022	0.9813	1.0264	0.7333	0.7115	0.7558	0.031	0.0229	0.0405	0.0177	0.0105	0.0224	0.2167	0.194	0.2341	0.0013	0.0004	0.0028
1.0022	0.9813	1.0264	0.7333	0.7115	0.7558	0.031	0.0229	0.0405	0.0177	0.0105	0.0224	0.2167	0.194	0.2341	0.0013	0.0004	0.0028
1.0022	0.9813	1.0264	0.7333	0.7115	0.7558	0.031	0.0229	0.0405	0.0177	0.0105	0.0224	0.2167	0.194	0.2341	0.0013	0.0004	0.0028
1.0022	0.9813	1.0264	0.7333	0.7115	0.7558	0.031	0.0229	0.0405	0.0177	0.0105	0.0224	0.2167	0.194	0.2341	0.0013	0.0004	0.0028
1.0022	0.9813	1.0264	0.7333	0.7115	0.7558	0.031	0.0229	0.0405	0.0177	0.0105	0.0224	0.2167	0.194	0.2341	0.0013	0.0004	0.0028
1.0022	0.9813	1.0264	0.7333	0.7115	0.7558	0.031	0.0229	0.0405	0.0177	0.0105	0.0224	0.2167	0.194	0.2341	0.0013	0.0004	0.0028
1.0022	0.9813	1.0264	0.7333	0.7115	0.7558	0.031	0.0229	0.0405	0.0177	0.0105	0.0224	0.2167	0.194	0.2341	0.0013	0.0004	0.0028
1.0022	0.9813	1.0264	0.7333	0.7115	0.7558	0.031	0.0229	0.0405	0.0177	0.0105	0.0224	0.2167	0.194	0.2341	0.0013	0.0004	0.0028
1.0022	0.9813	1.0264	0.7333	0.7115	0.7558	0.031	0.0229	0.0405	0.0177	0.0105	0.0224	0.2167	0.194	0.2341	0.0013	0.0004	0.0028
1.0022	0.9813	1.0264	0.7333	0.7115	0.7558	0.031	0.0229	0.0405	0.0177	0.0105	0.0224	0.2167	0.194	0.2341	0.0013	0.0004	0.0028
1.0022	0.9813	1.0264	0.7333	0.7115	0.7558	0.031	0.0229	0.0405	0.0177	0.0105	0.0224	0.2167	0.194	0.2341	0.0013	0.0004	0.0028
1.0022	0.9813	1.0264	0.7333	0.7115	0.7558	0.031	0.0229	0.0405	0.0177	0.0105	0.0224	0.2167	0.194	0.2341	0.0013	0.0004	0.0028
1.0022	0.9813	1.0264	0.7333	0.7115	0.7558	0.031	0.0229	0.0405	0.0177	0.0105	0.0224	0.2167	0.194	0.2341	0.0013	0.0004	0.0028
1.0022	0.9813	1.0264	0.7333	0.7115	0.7558	0.031	0.0229	0.0405	0.0177	0.0105	0.0224	0.2167	0.194	0.2341	0.0013	0.0004	0.0028
1.0022	0.9813	1.0264	0.7333	0.7115	0.7558	0.031	0.0229	0.0405	0.0177	0.0105	0.0224	0.2167	0.194	0.2341	0.0013	0.0004	0.0028
1.0022	0.9813	1.0264	0.7333	0.7115	0.7558	0.031	0.0229	0.0405	0.0177	0.0105	0.0224	0.2167	0.194	0.2341	0.0013	0.0004	0.0028
1.0022	0.9813	1.0264	0.7333	0.7115	0.7558	0.031	0.0229	0.0405	0.0177	0.0105	0.0224	0.2167	0.194	0.2341	0.0013	0.0004	0.0028
1.0022	0.9813	1.0264	0.7333	0.7115	0.7558	0.031	0.0229	0.0405	0.0177	0.0105	0.0224	0.2167	0.194	0.2341	0.0013	0.0004	0.0028
1.0022	0.9813	1.0264	0.7333	0.7115	0.7558	0.031	0.0229	0.0405	0.0177	0.0105	0.0224	0.2167	0.194	0.2341	0.0013	0.0004	0.0028
1.0022	0.9813	1.0264	0.7333	0.7115	0.7558	0.031	0.0229	0.0405	0.0177	0.0105	0.0224	0.2167	0.194	0.2341	0.0013	0.0004	0.0028
1.0022	0.9813	1.0264	0.7333	0.7115	0.7558	0.031	0.0229	0.0404	0.0177	0.0105	0.0224	0.2167	0.194	0.2341	0.0013	0.0004	0.0028
1.0022	0.9813	1.0264	0.7333	0.7115	0.7558	0.031	0.0229	0.0404	0.0177	0.0105	0.0224	0.2167	0.1939	0.2341	0.0013	0.0004	0.0028
1.0022	0.9813	1.0264	0.7333	0.7115	0.7558	0.031	0.0229	0.0404	0.0177	0.0105	0.0224	0.2167	0.1939	0.2341	0.0013	0.0004	0.0028
1.0022	0.9813	1.0264	0.7333	0.7115	0.7558	0.031	0.0229	0.0404	0.0177	0.0105	0.0224	0.2167	0.1939	0.2341	0.0013	0.0004	0.0028
1.0022	0.9814	1.0264	0.7333	0.7115	0.7558	0.031	0.0229	0.0404	0.0177	0.0105	0.0224	0.2167	0.1939	0.2341	0.0013	0.0004	0.0028
1.0022	0.9814	1.0264	0.7333	0.7115	0.7558	0.031	0.0229	0.0404	0.0177	0.0105	0.0224	0.2167	0.1939	0.2341	0.0013	0.0004	0.0028
1.0022	0.9814	1.0264	0.7333	0.7115	0.7558	0.031	0.0229	0.0404	0.0177	0.0105	0.0224	0.2167	0.1939	0.2341	0.0013	0.0004	0.0028
1.0022	0.9814	1.0264	0.7333	0.7115	0.7558	0.031	0.0229	0.0404	0.0177	0.0105	0.0224	0.2167	0.1939	0.2341	0.0013	0.0004	0.0028
1.0022	0.9814	1.0264	0.7333	0.7115	0.7558	0.031	0.0229	0.0404	0.0177	0.0105	0.0224	0.2167	0.1939	0.2341	0.0013	0.0004	0.0028
1.0022	0.9814	1.0264	0.7333	0.7115	0.7558	0.031	0.0229	0.0404	0.0177	0.0105	0.0224	0.2167	0.1939	0.2341	0.0013	0.0004	0.0028
1.0022	0.9814	1.0264	0.7333	0.7115	0.7558	0.031	0.0229	0.0404	0.0177	0.0105	0.0224	0.2167	0.1939	0.2341	0.0013	0.0004	0.0028
1.0022	0.9814	1.0264	0.7333	0.7115	0.7558	0.031	0.0229	0.0404	0.0177	0.0105	0.0224	0.2167	0.1939	0.2341	0.0013	0.0004	0.0028
1.0022	0.9814	1.0264	0.7333	0.7115	0.7558	0.031	0.0229	0.0404	0.0177	0.0105	0.0224	0.2167	0.1939	0.2341	0.0013	0.0004	0.0028
1.0022	0.9814	1.0264	0.7333	0.7115	0.7558	0.031	0.0229	0.0404	0.0177	0.0105	0.0224	0.2167	0.1939	0.2341	0.0013	0.0004	0.0028
1.0022	0.9814	1.0264	0.7333	0.7115	0.7558	0.031	0.0229	0.0404	0.0177	0.0105	0.0224	0.2167	0.1939	0.2341	0.0013	0.0004	0.0028
1.0022	0.9814	1.0264	0.7333	0.7115	0.7558	0.031	0.0229	0.0404	0.0177	0.0105	0.0224	0.2167	0.1939	0.2341	0.0013	0.0004	0.0028
1.0022	0.9814	1.0264	0.7333	0.7115	0.7558	0.031	0.0229	0.0404	0.0177	0.0105	0.0224	0.2167	0.1939	0.2341	0.0013	0.0004	0.0028
1.0022	0.9814	1.0264	0.7333	0.7115	0.7558	0.031	0.0229	0.0404	0.0177	0.0105	0.0224	0.2167	0.1939	0.2341	0.0013	0.0004	0.0028
1.0022	0.9814	1.0264	0.7333	0.7115	0.7558	0.031	0.0229	0.0404	0.0177	0.0105	0.0224	0.2167	0.1939	0.2341	0.0013	0.0004	0.0028
1.0022	0.9814	1.0264	0.7333	0.7115	0.7558	0.031	0.0229	0.0404	0.0177	0.0105	0.0224	0.2167	0.1939	0.2341	0.0013	0.0004	0.0028
1.0022	0.9814	1.0264	0.7333	0.7115	0.7558	0.031	0.0229	0.0404	0.0177	0.0105	0.0224	0.2167	0.1939	0.2341	0.0013	0.0004	0.0028
1.0022	0.9814	1.0264	0.7333	0.7115	0.7558	0.031	0.0229	0.0404	0.0177	0.0105	0.0224	0.2167	0.1939	0.2341	0.0013	0.0004	0.0028
1.0022	0.9814	1.0264	0.7333	0.7116	0.7558	0.031	0.0229	0.0404	0.0177	0.0105	0.0224	0.2167	0.1939	0.2341	0.0013	0.0004	0.0028
1.0022	0.9814	1.0264	0.7333	0.7116	0.7558	0.031	0.0229	0.0404	0.0177	0.0105	0.0224	0.2167	0.1939	0.2341	0.0013	0.0004	0.0028
1.0022	0.9814	1.0264	0.7333	0.7116	0.7558	0.031	0.0229	0.0404	0.0177	0.0105	0.0224	0.2167	0.1939	0.2341	0.0013	0.0004	0.0028
1.0022	0.9814	1.0264	0.7333	0.7116	0.7558	0.031	0.0229	0.0404	0.0177	0.0105	0.0224	0.2167	0.1939	0.2341	0.0013	0.0004	0.0028
1.0022	0.9814	1.0264	0.7333	0.7116	0.7558	0.031	0.0229	0.0404	0.0177	0.0105	0.0224	0.2167	0.1939	0.2341	0.0013	0.0004	0.0028
1.0022	0.9814	1.0264	0.7333	0.7116	0.7558	0.031	0.0229	0.0404	0.0177	0.0105	0.0224	0.2167	0.1939	0.2341	0.0013	0.0004	0.0028
1.0022	0.9814	1.0264	0.7333	0.7116	0.7558	0.031	0.0229	0.0404	0.0177	0.0105	0.0224	0.2167	0.1939	0.2341	0.0013	0.0004	0.0028
1.0022	0.9814	1.0264	0.7333	0.7116	0.7558	0.031	0.0229	0.0404	0.0177	0.0105	0.0224	0.2167	0.1939	0.2341	0.0013	0.0004	0.0028
1.0022	0.9814	1.0264	0.7333	0.7116	0.7558	0.031	0.0229	0.0404	0.0177	0.0105	0.0224	0.2167	0.1939	0.2341	0.0013	0.0004	0.0028
1.0022	0.9814	1.0264	0.7333	0.7116	0.7558	0.031	0.0229	0.0404	0.0177	0.0105	0.0224	0.2167	0.1939	0.2341	0.0013	0.0004	0.0028
1.0022	0.9814	1.0264	0.7333	0.7116	0.7558	0.031	0.0229	0.0404	0.0177	0.0105	0.0224	0.2167	0.1939	0.234	0.0013	0.0004	0.0028
1.0022	0.9814	1.0264	0.7334	0.7116	0.7558	0.031	0.0229	0.0404	0.0177	0.0105	0.0224	0.2167	0.1939	0.234	0.0013	0.0004	0.0028
1.0022	0.9814	1.0264	0.7334	0.7116	0.7558	0.031	0.0229	0.0404	0.0177	0.0105	0.0224	0.2167	0.1939	0.234	0.0013	0.0004	0.0028
1.0023	0.9814	1.0264	0.7334	0.7116	0.7558	0.031	0.0229	0.0404	0.0177	0.0105	0.0224	0.2167	0.1939	0.234	0.0013	0.0004	0.0028
1.0023	0.9814	1.0264	0.7334	0.7116	0.7558	0.031	0.0229	0.0404	0.0177	0.0105	0.0224	0.2167	0.1939	0.234	0.0013	0.0004	0.0028
1.0023	0.9814	1.0264	0.7334	0.7116	0.7558	0.031	0.0229	0.0404	0.0177	0.0105	0.0224	0.2167	0.1939	0.234	0.0013	0.0004	0.0028
1.0023	0.9814	1.0264	0.7334	0.7116	0.7558	0.031	0.0229	0.0404	0.0177	0.0105	0.0224	0.2167	0.1939	0.234	0.0013	0.0004	0.0028
1.0023	0.9814	1.0264	0.7334	0.7116	0.7558	0.031	0.0229	0.0404	0.0177	0.0105	0.0224	0.2167	0.1939	0.234	0.0013	0.0004	0.0028
1.0023	0.9814	1.0264	0.7334	0.7116	0.7558	0.031	0.0229	0.0404	0.0177	0.0105	0.0224	0.2167	0.1939	0.234	0.0013	0.0004	0.0028
1.0023	0.9814	1.0264	0.7334	0.7116	0.7558	0.031	0.0229	0.0404	0.0177	0.0105	0.0224	0.2167	0.1939	0.234	0.0013	0.0004	0.0028
1.0023	0.9814	1.0264	0.7334	0.7116	0.7558	0.031	0.0229	0.0404	0.0177	0.0105	0.0224	0.2167	0.1939	0.234	0.0013	0.0004	0.0028
1.0023	0.9814	1.0264	0.7334	0.7116	0.7558	0.031	0.0229	0.0404	0.0177	0.0105	0.0224	0.2167	0.1939	0.234	0.0013	0.0004	0.0028
1.0023	0.9814	1.0264	0.7334	0.7116	0.7558	0.031	0.0229	0.0404	0.0177	0.0105	0.0224	0.2167	0.1939	0.234	0.0013	0.0004	0.0028
1.0023	0.9814	1.0264	0.7334	0.7116	0.7558	0.031	0.0229	0.0404	0.0177	0.0105	0.0224	0.2167	0.1939	0.234	0.0013	0.0004	0.0028
1.0023	0.9814	1.0264	0.7334	0.7116	0.7558	0.031	0.0229	0.0404	0.0177	0.0105	0.0224	0.2167	0.1939	0.234	0.0013	0.0004	0.0028
1.0023	0.9814	1.0264	0.7334	0.7116	0.7558	0.031	0.0229	0.0404	0.0177	0.0105	0.0224	0.2167	0.1939	0.234	0.0013	0.0004	0.0028
1.0023	0.9814	1.0264	0.7334	0.7116	0.7558	0.031	0.0229	0.0404	0.0177	0.0105	0.0224	0.2167	0.1939	0.234	0.0013	0.0004	0.0028
1.0023	0.9814	1.0264	0.7334	0.7116	0.7558	0.031	0.0229	0.0404	0.0177	0.0105	0.0224	0.2167	0.1939	0.234	0.0013	0.0004	0.0028
1.0023	0.9814	1.0264	0.7334	0.7116	0.7558	0.031	0.0229	0.0404	0.0177	0.0105	0.0224	0.2167	0.1939	0.234	0.0013	0.0004	0.0028
1.0023	0.9814	1.0264	0.7334	0.7116	0.7558	0.031	0.0229	0.0404	0.0177	0.0105	0.0224	0.2167	0.1939	0.234	0.0013	0.0004	0.0028
1.0023	0.9814	1.0264	0.7334	0.7116	0.7558	0.031	0.0229	0.0404	0.0177	0.0105	0.0224	0.2167	0.1939	0.234	0.0013	0.0004	0.0028
1.0023	0.9814	1.0264	0.7334	0.7116	0.7558	0.031	0.0229	0.0404	0.0177	0.0105	0.0224	0.2167	0.1939	0.234	0.0013	0.0004	0.0028
1.0023	0.9814	1.0264	0.7334	0.7116	0.7558	0.031	0.0229	0.0404	0.0177	0.0105	0.0224	0.2167	0.1939	0.234	0.0013	0.0004	0.0028
1.0023	0.9814	1.0264	0.7334	0.7116	0.7558	0.031	0.0229	0.0404	0.0177	0.0105	0.0224	0.2167	0.1939	0.234	0.0013	0.0004	0.0028
1.0023	0.9814	1.0264	0.7334	0.7116	0.7558	0.031	0.0229	0.0404	0.0177	0.0105	0.0224	0.2167	0.1939	0.234	0.0013	0.0004	0.0028
1.0023	0.9814	1.0264	0.7334	0.7116	0.7559	0.031	0.0229	0.0404	0.0177	0.0105	0.0224	0.2167	0.1939	0.234	0.0013	0.0004	0.0028
1.0023	0.9814	1.0264	0.7334	0.7116	0.7559	0.031	0.0229	0.0404	0.0177	0.0105	0.0224	0.2166	0.1939	0.234	0.0013	0.0004	0.0028
1.0023	0.9814	1.0264	0.7334	0.7116	0.7559	0.031	0.0229	0.0404	0.0177	0.0105	0.0224	0.2166	0.1939	0.234	0.0013	0.0004	0.0028
1.0023	0.9814	1.0264	0.7334	0.7116	0.7559	0.031	0.0229	0.0404	0.0177	0.0105	0.0224	0.2166	0.1939	0.234	0.0013	0.0004	0.0028
1.0023	0.9814	1.0264	0.7334	0.7116	0.7559	0.031	0.0229	0.0404	0.0177	0.0105	0.0224	0.2166	0.1939	0.234	0.0013	0.0004	0.0028
1.0023	0.9814	1.0264	0.7334	0.7116	0.7559	0.031	0.0229	0.0404	0.0177	0.0105	0.0224	0.2166	0.1939	0.234	0.0013	0.0004	0.0028
1.0023	0.9814	1.0264	0.7334	0.7116	0.7559	0.031	0.0229	0.0404	0.0177	0.0105	0.0224	0.2166	0.1939	0.234	0.0013	0.0004	0.0028
1.0023	0.9814	1.0264	0.7334	0.7116	0.7559	0.031	0.0229	0.0404	0.0177	0.0105	0.0224	0.2166	0.1939	0.234	0.0013	0.0004	0.0028
1.0023	0.9814	1.0264	0.7334	0.7116	0.7559	0.031	0.0229	0.0404	0.0177	0.0105	0.0224	0.2166	0.1939	0.234	0.0013	0.0004	0.0028
1.0023	0.9814	1.0264	0.7334	0.7116	0.7559	0.031	0.0229	0.0404	0.0177	0.0105	0.0224	0.2166	0.1939	0.234	0.0013	0.0004	0.0028
1.0023	0.9814	1.0264	0.7334	0.7116	0.7559	0.031	0.0229	0.0404	0.0177	0.0105	0.0224	0.2166	0.1939	0.234	0.0013	0.0004	0.0028
1.0023	0.9815	1.0264	0.7334	0.7116	0.7559	0.031	0.0229	0.0404	0.0177	0.0105	0.0224	0.2166	0.1939	0.234	0.0013	0.0004	0.0028
1.0023	0.9815	1.0264	0.7334	0.7116	0.7559	0.031	0.0229	0.0404	0.0177	0.0105	0.0224	0.2166	0.1939	0.234	0.0013	0.0004	0.0028
1.0023	0.9815	1.0264	0.7334	0.7116	0.7559	0.031	0.0229	0.0404	0.0177	0.0105	0.0224	0.2166	0.1939	0.234	0.0013	0.0004	0.0028
1.0023	0.9815	1.0264	0.7334	0.7116	0.7559	0.031	0.0229	0.0404	0.0177	0.0105	0.0224	0.2166	0.1939	0.234	0.0013	0.0004	0.0028
1.0023	0.9815	1.0264	0.7334	0.7116	0.7559	0.031	0.0229	0.0404	0.0177	0.0105	0.0224	0.2166	0.1939	0.234	0.0013	0.0004	0.0028
1.0023	0.9815	1.0264	0.7334	0.7116	0.7559	0.031	0.0229	0.0404	0.0177	0.0105	0.0224	0.2166	0.1939	0.234	0.0013	0.0004	0.0028
1.0023	0.9815	1.0264	0.7334	0.7116	0.7559	0.031	0.0229	0.0404	0.0177	0.0105	0.0224	0.2166	0.1939	0.234	0.0013	0.0004	0.0028
1.0023	0.9815	1.0264	0.7334	0.7116	0.7559	0.031	0.0229	0.0404	0.0177	0.0105	0.0224	0.2166	0.1939	0.234	0.0013	0.0004	0.0028
1.0023	0.9815	1.0264	0.7334	0.7116	0.7559	0.031	0.0229	0.0404	0.0177	0.0105	0.0224	0.2166	0.1939	0.234	0.0013	0.0004	0.0028
1.0023	0.9815	1.0264	0.7334	0.7116	0.7559	0.031	0.0229	0.0404	0.0177	0.0105	0.0224	0.2166	0.1939	0.234	0.0013	0.0004	0.0028
1.0023	0.9815	1.0264	0.7334	0.7116	0.7559	0.031	0.0229	0.0404	0.0177	0.0105	0.0224	0.2166	0.1939	0.234	0.0013	0.0004	0.0028
1.0023	0.9815	1.0264	0.7334	0.7116	0.7559	0.031	0.0229	0.0404	0.0177	0.0105	0.0224	0.2166	0.1939	0.234	0.0013	0.0004	0.0028
1.0023	0.9815	1.0264	0.7334	0.7116	0.7559	0.031	0.0229	0.0404	0.0177	0.0105	0.0224	0.2166	0.1939	0.234	0.0013	0.0004	0.0028
1.0023	0.9815	1.0264	0.7334	0.7116	0.7559	0.031	0.0229	0.0404	0.0177	0.0105	0.0224	0.2166	0.1939	0.234	0.0013	0.0004	0.0028
1.0023	0.9815	1.0264	0.7334	0.7116	0.7559	0.031	0.0229	0.0404	0.0177	0.0105	0.0224	0.2166	0.1939	0.234	0.0013	0.0004	0.0028
1.0023	0.9815	1.0264	0.7334	0.7116	0.7559	0.031	0.0229	0.0404	0.0177	0.0105	0.0224	0.2166	0.1939	0.234	0.0013	0.0004	0.0028
1.0023	0.9815	1.0264	0.7334	0.7116	0.7559	0.031	0.0229	0.0404	0.0177	0.0105	0.0224	0.2166	0.1939	0.234	0.0013	0.0004	0.0028
1.0023	0.9815	1.0264	0.7334	0.7116	0.7559	0.031	0.0229	0.0404	0.0177	0.0105	0.0224	0.2166	0.1939	0.234	0.0013	0.0004	0.0028
1.0023	0.9815	1.0264	0.7334	0.7116	0.7559	0.031	0.0229	0.0404	0.0177	0.0105	0.0224	0.2166	0.1939	0.234	0.0013	0.0004	0.0028
1.0023	0.9815	1.0264	0.7334	0.7117	0.7559	0.031	0.0229	0.0404	0.0177	0.0105	0.0224	0.2166	0.1939	0.234	0.0013	0.0004	0.0028
1.0023	0.9815	1.0264	0.7334	0.7117	0.7559	0.031	0.0229	0.0404	0.0177	0.0105	0.0224	0.2166	0.1939	0.234	0.0013	0.0004	0.0028
1.0023	0.9815	1.0264	0.7334	0.7117	0.7559	0.031	0.0229	0.0404	0.0177	0.0105	0.0224	0.2166	0.1939	0.234	0.0013	0.0004	0.0028
1.0023	0.9815	1.0264	0.7334	0.7117	0.7559	0.031	0.0229	0.0404	0.0177	0.0105	0.0224	0.2166	0.1939	0.234	0.0013	0.0004	0.0028
1.0023	0.9815	1.0264	0.7334	0.7117	0.7559	0.031	0.0229	0.0404	0.0177	0.0105	0.0224	0.2166	0.1939	0.234	0.0013	0.0004	0.0028
1.0023	0.9815	1.0264	0.7334	0.7117	0.7559	0.031	0.0229	0.0404	0.0177	0.0105	0.0224	0.2166	0.1939	0.234	0.0013	0.0004	0.0028
1.0023	0.9815	1.0264	0.7334	0.7117	0.7559	0.031	0.0229	0.0404	0.0177	0.0105	0.0224	0.2166	0.1939	0.234	0.0013	0.0004	0.0028
1.0023	0.9815	1.0264	0.7334	0.7117	0.7559	0.031	0.0229	0.0404	0.0177	0.0105	0.0224	0.2166	0.1939	0.234	0.0013	0.0004	0.0028
1.0023	0.9815	1.0264	0.7334	0.7117	0.7559	0.031	0.0229	0.0404	0.0177	0.0105	0.0224	0.2166	0.1939	0.234	0.0013	0.0004	0.0028
1.0023	0.9815	1.0264	0.7334	0.7117	0.7559	0.031	0.0229	0.0404	0.0177	0.0105	0.0224	0.2166	0.1939	0.234	0.0013	0.0004	0.0028
1.0023	0.9815	1.0264	0.7334	0.7117	0.7559	0.031	0.0229	0.0404	0.0177	0.0105	0.0224	0.2166	0.1939	0.234	0.0013	0.0004	0.0028
1.0023	0.9815	1.0264	0.7334	0.7117	0.7559	0.031	0.0229	0.0404	0.0177	0.0105	0.0224	0.2166	0.1939	0.234	0.0013	0.0004	0.0028
1.0023	0.9815	1.0264	0.7334	0.7117	0.7559	0.031	0.0229	0.0404	0.0177	0.0105	0.0224	0.2166	0.1939	0.234	0.0013	0.0004	0.0028
1.0023	0.9815	1.0264	0.7334	0.7117	0.7559	0.031	0.0229	0.0404	0.0177	0.0105	0.0224	0.2166	0.1939	0.234	0.0013	0.0004	0.0028
1.0023	0.9815	1.0264	0.7334	0.7117	0.7559	0.031	0.0229	0.0404	0.0177	0.0105	0.0224	0.2166	0.1939	0.234	0.0013	0.0004	0.0028
1.0023	0.9815	1.0264	0.7334	0.7117	0.7559	0.031	0.0229	0.0404	0.0177	0.0105	0.0224	0.2166	0.1939	0.234	0.0013	0.0004	0.0028
1.0023	0.9815	1.0264	0.7334	0.7117	0.7559	0.031	0.0229	0.0404	0.0177	0.0105	0.0224	0.2166	0.1939	0.234	0.0013	0.0004	0.0028
1.0024	0.9815	1.0264	0.7334	0.7117	0.7559	0.031	0.0229	0.0404	0.0177	0.0105	0.0224	0.2166	0.1939	0.234	0.0013	0.0004	0.0028
1.0024	0.9815	1.0264	0.7334	0.7117	0.7559	0.031	0.0229	0.0404	0.0177	0.0105	0.0224	0.2166	0.1939	0.234	0.0013	0.0004	0.0028
1.0024	0.9815	1.0264	0.7334	0.7117	0.7559	0.031	0.0229	0.0404	0.0177	0.0105	0.0224	0.2166	0.1939	0.234	0.0013	0.0004	0.0028
1.0024	0.9815	1.0264	0.7334	0.7117	0.7559	0.031	0.0229	0.0404	0.0177	0.0105	0.0224	0.2166	0.1939	0.234	0.0013	0.0004	0.0028
1.0024	0.9815	1.0264	0.7334	0.7117	0.7559	0.031	0.0229	0.0404	0.0177	0.0105	0.0224	0.2166	0.1939	0.234	0.0013	0.0004	0.0028
1.0024	0.9815	1.0264	0.7334	0.7117	0.7559	0.031	0.0229	0.0404	0.0177	0.0105	0.0224	0.2166	0.1939	0.234	0.0013	0.0004	0.0028
1.0024	0.9815	1.0264	0.7334	0.7117	0.7559	0.031	0.0229	0.0404	0.0177	0.0105	0.0224	0.2166	0.1939	0.234	0.0013	0.0004	0.0028
1.0024	0.9815	1.0264	0.7334	0.7117	0.7559	0.031	0.0229	0.0404	0.0177	0.0105	0.0224	0.2166	0.1939	0.234	0.0013	0.0004	0.0028
1.0024	0.9815	1.0264	0.7334	0.7117	0.7559	0.031	0.0229	0.0404	0.0177	0.0105	0.0224	0.2166	0.1939	0.234	0.0013	0.0004	0.0028
1.0024	0.9815	1.0264	0.7334	0.7117	0.7559	0.031	0.0229	0.0404	0.0177	0.0105	0.0224	0.2166	0.1939	0.234	0.0013	0.0004	0.0028
1.0024	0.9815	1.0264	0.7334	0.7117	0.7559	0.031	0.0229	0.0404	0.0177	0.0105	0.0224	0.2166	0.1939	0.234	0.0013	0.0004	0.0028
1.0024	0.9815	1.0264	0.7334	0.7117	0.7559	0.031	0.0229	0.0404	0.0177	0.0105	0.0224	0.2166	0.1939	0.234	0.0013	0.0004	0.0028
1.0024	0.9815	1.0264	0.7334	0.7117	0.7559	0.031	0.0229	0.0404	0.0177	0.0105	0.0224	0.2166	0.1939	0.234	0.0013	0.0004	0.0028
1.0024	0.9815	1.0264	0.7334	0.7117	0.7559	0.031	0.0229	0.0404	0.0177	0.0105	0.0224	0.2166	0.1939	0.234	0.0013	0.0004	0.0028
1.0024	0.9815	1.0264	0.7334	0.7117	0.7559	0.031	0.0229	0.0404	0.0177	0.0105	0.0224	0.2166	0.1939	0.234	0.0013	0.0004	0.0028
1.0024	0.9815	1.0264	0.7334	0.7117	0.7559	0.031	0.0229	0.0404	0.0177	0.0105	0.0224	0.2166	0.1939	0.234	0.0013	0.0004	0.0028
1.0024	0.9815	1.0264	0.7334	0.7117	0.7559	0.031	0.0229	0.0404	0.0177	0.0105	0.0224	0.2166	0.1939	0.234	0.0013	0.0004	0.0028
1.0024	0.9815	1.0264	0.7334	0.7117	0.7559	0.031	0.0229	0.0404	0.0177	0.0105	0.0224	0.2166	0.1939	0.234	0.0013	0.0004	0.0028
1.0024	0.9815	1.0264	0.7334	0.7117	0.7559	0.031	0.0229	0.0404	0.0177	0.0105	0.0224	0.2166	0.1939	0.234	0.0013	0.0004	0.0028
1.0024	0.9815	1.0264	0.7334	0.7117	0.7559	0.031	0.0229	0.0404	0.0177	0.0105	0.0224	0.2166	0.1939	0.234	0.0013	0.0004	0.0028
1.0024	0.9815	1.0264	0.7334	0.7117	0.7559	0.031	0.0229	0.0404	0.0177	0.0105	0.0224	0.2166	0.1939	0.234	0.0013	0.0004	0.0028
1.0024	0.9815	1.0264	0.7334	0.7117	0.7559	0.031	0.0229	0.0404	0.0177	0.0105	0.0224	0.2166	0.1939	0.234	0.0013	0.0004	0.0028
1.0024	0.9815	1.0264	0.7335	0.7117	0.7559	0.031	0.0229	0.0404	0.0177	0.0105	0.0224	0.2166	0.1939	0.234	0.0013	0.0004	0.0028
1.0024	0.9815	1.0264	0.7335	0.7117	0.7559	0.031	0.0229	0.0404	0.0177	0.0105	0.0224	0.2166	0.1939	0.234	0.0013	0.0004	0.0028
1.0024	0.9815	1.0264	0.7335	0.7117	0.7559	0.031	0.0229	0.0404	0.0177	0.0105	0.0224	0.2166	0.1939	0.234	0.0013	0.0004	0.0028
1.0024	0.9815	1.0264	0.7335	0.7117	0.7559	0.031	0.0229	0.0404	0.0177	0.0105	0.0224	0.2166	0.1939	0.234	0.0013	0.0004	0.0028
1.0024	0.9815	1.0264	0.7335	0.7117	0.7559	0.031	0.0229	0.0404	0.0177	0.0105	0.0224	0.2166	0.1939	0.234	0.0013	0.0004	0.0028
1.0024	0.9815	1.0264	0.7335	0.7117	0.7559	0.031	0.0229	0.0404	0.0177	0.0105	0.0224	0.2166	0.1939	0.234	0.0013	0.0004	0.0028
1.0024	0.9816	1.0264	0.7335	0.7117	0.7559	0.031	0.0229	0.0404	0.0177	0.0105	0.0224	0.2166	0.1939	0.234	0.0013	0.0004	0.0028
1.0024	0.9816	1.0264	0.7335	0.7117	0.7559	0.031	0.0229	0.0404	0.0177	0.0105	0.0224	0.2166	0.1939	0.234	0.0013	0.0004	0.0028
1.0024	0.9816	1.0264	0.7335	0.7117	0.7559	0.031	0.0229	0.0404	0.0177	0.0105	0.0224	0.2166	0.1939	0.234	0.0013	0.0004	0.0028
1.0024	0.9816	1.0264	0.7335	0.7117	0.7559	0.031	0.0229	0.0404	0.0177	0.0105	0.0224	0.2166	0.1939	0.234	0.0013	0.0004	0.0028
1.0024	0.9816	1.0264	0.7335	0.7117	0.7559	0.0309	0.0229	0.0404	0.0177	0.0105	0.0224	0.2166	0.1939	0.234	0.0013	0.0004	0.0028
1.0024	0.9816	1.0264	0.7335	0.7117	0.7559	0.0309	0.0228	0.0404	0.0177	0.0105	0.0224	0.2166	0.1939	0.234	0.0013	0.0004	0.0028
1.0024	0.9816	1.0264	0.7335	0.7117	0.7559	0.0309	0.0228	0.0404	0.0177	0.0105	0.0224	0.2166	0.1939	0.234	0.0013	0.0004	0.0028
1.0024	0.9816	1.0264	0.7335	0.7117	0.7559	0.0309	0.0228	0.0404	0.0177	0.0105	0.0224	0.2166	0.1939	0.234	0.0013	0.0004	0.0028
1.0024	0.9816	1.0264	0.7335	0.7117	0.7559	0.0309	0.0228	0.0404	0.0177	0.0105	0.0224	0.2166	0.1939	0.234	0.0013	0.0004	0.0028
1.0024	0.9816	1.0264	0.7335	0.7117	0.7559	0.0309	0.0228	0.0404	0.0177	0.0105	0.0224	0.2166	0.1939	0.234	0.0013	0.0004	0.0028
1.0024	0.9816	1.0264	0.7335	0.7117	0.7559	0.0309	0.0228	0.0404	0.0177	0.0105	0.0224	0.2166	0.1939	0.234	0.0013	0.0004	0.0028
1.0024	0.9816	1.0264	0.7335	0.7117	0.7559	0.0309	0.0228	0.0404	0.0177	0.0105	0.0224	0.2166	0.1939	0.234	0.0013	0.0004	0.0028
1.0024	0.9816	1.0264	0.7335	0.7117	0.7559	0.0309	0.0228	0.0404	0.0177	0.0105	0.0224	0.2166	0.1939	0.234	0.0013	0.0004	0.0028
1.0024	0.9816	1.0264	0.7335	0.7117	0.7559	0.0309	0.0228	0.0404	0.0177	0.0105	0.0224	0.2166	0.1939	0.234	0.0013	0.0004	0.0028
1.0024	0.9816	1.0264	0.7335	0.7117	0.7559	0.0309	0.0228	0.0404	0.0177	0.0105	0.0224	0.2166	0.1939	0.234	0.0013	0.0004	0.0028
1.0024	0.9816	1.0264	0.7335	0.7117	0.7559	0.0309	0.0228	0.0404	0.0177	0.0105	0.0224	0.2166	0.1939	0.234	0.0013	0.0004	0.0028
1.0024	0.9816	1.0264	0.7335	0.7117	0.7559	0.0309	0.0228	0.0404	0.0177	0.0105	0.0224	0.2166	0.1939	0.234	0.0013	0.0004	0.0028
1.0024	0.9816	1.0264	0.7335	0.7117	0.7559	0.0309	0.0228	0.0404	0.0177	0.0105	0.0224	0.2166	0.1939	0.234	0.0013	0.0004	0.0028
1.0024	0.9816	1.0264	0.7335	0.7117	0.7559	0.0309	0.0228	0.0404	0.0177	0.0105	0.0224	0.2166	0.1939	0.234	0.0013	0.0004	0.0028
1.0024	0.9816	1.0264	0.7335	0.7117	0.7559	0.0309	0.0228	0.0404	0.0177	0.0105	0.0224	0.2166	0.1939	0.234	0.0013	0.0004	0.0028
1.0024	0.9816	1.0264	0.7335	0.7118	0.7559	0.0309	0.0228	0.0404	0.0177	0.0105	0.0224	0.2166	0.1939	0.234	0.0013	0.0004	0.0028
1.0024	0.9816	1.0264	0.7335	0.7118	0.7559	0.0309	0.0228	0.0404	0.0177	0.0105	0.0224	0.2166	0.1939	0.234	0.0013	0.0004	0.0028
1.0024	0.9816	1.0264	0.7335	0.7118	0.7559	0.0309	0.0228	0.0404	0.0177	0.0105	0.0224	0.2166	0.1939	0.234	0.0013	0.0004	0.0028
1.0024	0.9816	1.0264	0.7335	0.7118	0.756	0.0309	0.0228	0.0404	0.0177	0.0105	0.0224	0.2166	0.1938	0.234	0.0013	0.0004	0.0028
1.0024	0.9816	1.0264	0.7335	0.7118	0.756	0.0309	0.0228	0.0404	0.0177	0.0105	0.0224	0.2166	0.1938	0.234	0.0013	0.0004	0.0028
1.0024	0.9816	1.0264	0.7335	0.7118	0.756	0.0309	0.0228	0.0404	0.0177	0.0105	0.0224	0.2166	0.1938	0.234	0.0013	0.0004	0.0028
1.0024	0.9816	1.0264	0.7335	0.7118	0.756	0.0309	0.0228	0.0404	0.0177	0.0105	0.0224	0.2166	0.1938	0.234	0.0013	0.0004	0.0028
1.0024	0.9816	1.0264	0.7335	0.7118	0.756	0.0309	0.0228	0.0404	0.0177	0.0105	0.0224	0.2166	0.1938	0.234	0.0013	0.0004	0.0028
1.0024	0.9816	1.0264	0.7335	0.7118	0.756	0.0309	0.0228	0.0404	0.0177	0.0105	0.0224	0.2166	0.1938	0.234	0.0013	0.0004	0.0028
1.0024	0.9816	1.0264	0.7335	0.7118	0.756	0.0309	0.0228	0.0404	0.0177	0.0105	0.0224	0.2166	0.1938	0.234	0.0013	0.0004	0.0028
1.0024	0.9816	1.0264	0.7335	0.7118	0.756	0.0309	0.0228	0.0404	0.0177	0.0105	0.0224	0.2166	0.1938	0.234	0.0013	0.0004	0.0028
1.0024	0.9816	1.0264	0.7335	0.7118	0.756	0.0309	0.0228	0.0404	0.0177	0.0105	0.0224	0.2166	0.1938	0.234	0.0013	0.0004	0.0028
1.0024	0.9816	1.0264	0.7335	0.7118	0.756	0.0309	0.0228	0.0404	0.0177	0.0105	0.0224	0.2166	0.1938	0.234	0.0013	0.0004	0.0028
1.0024	0.9816	1.0264	0.7335	0.7118	0.756	0.0309	0.0228	0.0404	0.0177	0.0105	0.0224	0.2166	0.1938	0.234	0.0013	0.0004	0.0028
1.0024	0.9816	1.0264	0.7335	0.7118	0.756	0.0309	0.0228	0.0404	0.0177	0.0105	0.0224	0.2166	0.1938	0.234	0.0013	0.0004	0.0028
1.0024	0.9816	1.0264	0.7335	0.7118	0.756	0.0309	0.0228	0.0404	0.0177	0.0105	0.0224	0.2166	0.1938	0.234	0.0013	0.0004	0.0028
1.0024	0.9816	1.0264	0.7335	0.7118	0.756	0.0309	0.0228	0.0404	0.0177	0.0105	0.0224	0.2166	0.1938	0.234	0.0013	0.0004	0.0028
1.0024	0.9816	1.0264	0.7335	0.7118	0.756	0.0309	0.0228	0.0404	0.0177	0.0105	0.0224	0.2166	0.1938	0.234	0.0013	0.0004	0.0028
1.0024	0.9816	1.0264	0.7335	0.7118	0.756	0.0309	0.0228	0.0404	0.0177	0.0105	0.0224	0.2166	0.1938	0.234	0.0013	0.0004	0.0028
1.0024	0.9816	1.0264	0.7335	0.7118	0.756	0.0309	0.0228	0.0404	0.0177	0.0105	0.0224	0.2166	0.1938	0.234	0.0013	0.0004	0.0028
1.0024	0.9816	1.0264	0.7335	0.7118	0.756	0.0309	0.0228	0.0404	0.0177	0.0105	0.0224	0.2166	0.1938	0.234	0.0013	0.0004	0.0028
1.0024	0.9816	1.0264	0.7335	0.7118	0.756	0.0309	0.0228	0.0404	0.0177	0.0105	0.0224	0.2166	0.1938	0.234	0.0013	0.0004	0.0028
1.0024	0.9816	1.0264	0.7335	0.7118	0.756	0.0309	0.0228	0.0404	0.0177	0.0105	0.0224	0.2166	0.1938	0.234	0.0013	0.0004	0.0028
1.0025	0.9816	1.0264	0.7335	0.7118	0.756	0.0309	0.0228	0.0404	0.0177	0.0105	0.0224	0.2166	0.1938	0.234	0.0013	0.0004	0.0028
1.0025	0.9816	1.0264	0.7335	0.7118	0.756	0.0309	0.0228	0.0404	0.0177	0.0105	0.0224	0.2166	0.1938	0.234	0.0013	0.0004	0.0028
1.0025	0.9816	1.0264	0.7335	0.7118	0.756	0.0309	0.0228	0.0404	0.0177	0.0105	0.0224	0.2166	0.1938	0.234	0.0013	0.0004	0.0028
1.0025	0.9816	1.0264	0.7335	0.7118	0.756	0.0309	0.0228	0.0404	0.0177	0.0105	0.0224	0.2166	0.1938	0.234	0.0013	0.0004	0.0028
1.0025	0.9816	1.0264	0.7335	0.7118	0.756	0.0309	0.0228	0.0404	0.0177	0.0105	0.0224	0.2166	0.1938	0.234	0.0013	0.0004	0.0028
1.0025	0.9816	1.0265	0.7335	0.7118	0.756	0.0309	0.0228	0.0404	0.0177	0.0105	0.0224	0.2166	0.1938	0.234	0.0013	0.0004	0.0028
1.0025	0.9816	1.0265	0.7335	0.7118	0.756	0.0309	0.0228	0.0404	0.0177	0.0105	0.0224	0.2166	0.1938	0.234	0.0013	0.0004	0.0028
1.0025	0.9816	1.0265	0.7335	0.7118	0.756	0.0309	0.0228	0.0404	0.0177	0.0105	0.0224	0.2166	0.1938	0.234	0.0013	0.0004	0.0028
1.0025	0.9816	1.0265	0.7335	0.7118	0.756	0.0309	0.0228	0.0404	0.0177	0.0105	0.0224	0.2166	0.1938	0.234	0.0013	0.0004	0.0028
1.0025	0.9816	1.0265	0.7335	0.7118	0.756	0.0309	0.0228	0.0404	0.0177	0.0105	0.0224	0.2166	0.1938	0.234	0.0013	0.0004	0.0028
1.0025	0.9816	1.0265	0.7335	0.7118	0.756	0.0309	0.0228	0.0404	0.0177	0.0105	0.0224	0.2166	0.1938	0.234	0.0013	0.0004	0.0028
1.0025	0.9816	1.0265	0.7335	0.7118	0.756	0.0309	0.0228	0.0404	0.0177	0.0105	0.0224	0.2166	0.1938	0.234	0.0013	0.0004	0.0028
1.0025	0.9816	1.0265	0.7335	0.7118	0.756	0.0309	0.0228	0.0404	0.0177	0.0105	0.0224	0.2166	0.1938	0.234	0.0013	0.0004	0.0028
1.0025	0.9816	1.0265	0.7335	0.7118	0.756	0.0309	0.0228	0.0404	0.0177	0.0105	0.0224	0.2166	0.1938	0.234	0.0013	0.0004	0.0028
1.0025	0.9816	1.0265	0.7335	0.7118	0.756	0.0309	0.0228	0.0404	0.0177	0.0105	0.0224	0.2166	0.1938	0.234	0.0013	0.0004	0.0028
1.0025	0.9816	1.0265	0.7335	0.7118	0.756	0.0309	0.0228	0.0404	0.0177	0.0105	0.0224	0.2166	0.1938	0.234	0.0013	0.0004	0.0028
1.0025	0.9816	1.0265	0.7335	0.7118	0.756	0.0309	0.0228	0.0404	0.0177	0.0105	0.0224	0.2166	0.1938	0.234	0.0013	0.0004	0.0028
1.0025	0.9816	1.0265	0.7335	0.7118	0.756	0.0309	0.0228	0.0404	0.0177	0.0105	0.0224	0.2166	0.1938	0.234	0.0013	0.0004	0.0028
1.0025	0.9816	1.0265	0.7335	0.7118	0.756	0.0309	0.0228	0.0404	0.0177	0.0105	0.0224	0.2166	0.1938	0.234	0.0013	0.0004	0.0028
1.0025	0.9816	1.0265	0.7335	0.7118	0.756	0.0309	0.0228	0.0404	0.0177	0.0105	0.0224	0.2166	0.1938	0.234	0.0013	0.0004	0.0028
1.0025	0.9816	1.0265	0.7335	0.7118	0.756	0.0309	0.0228	0.0404	0.0177	0.0105	0.0224	0.2166	0.1938	0.234	0.0013	0.0004	0.0028
1.0025	0.9817	1.0265	0.7335	0.7118	0.756	0.0309	0.0228	0.0404	0.0177	0.0105	0.0224	0.2166	0.1938	0.234	0.0013	0.0004	0.0028
1.0025	0.9817	1.0265	0.7335	0.7118	0.756	0.0309	0.0228	0.0404	0.0177	0.0105	0.0224	0.2166	0.1938	0.234	0.0013	0.0004	0.0028
1.0025	0.9817	1.0265	0.7335	0.7118	0.756	0.0309	0.0228	0.0404	0.0177	0.0105	0.0224	0.2166	0.1938	0.234	0.0013	0.0004	0.0028
1.0025	0.9817	1.0265	0.7335	0.7118	0.756	0.0309	0.0228	0.0404	0.0177	0.0105	0.0224	0.2166	0.1938	0.234	0.0013	0.0004	0.0028
1.0025	0.9817	1.0265	0.7335	0.7118	0.756	0.0309	0.0228	0.0404	0.0177	0.0105	0.0224	0.2166	0.1938	0.234	0.0013	0.0004	0.0028
1.0025	0.9817	1.0265	0.7335	0.7118	0.756	0.0309	0.0228	0.0404	0.0177	0.0105	0.0224	0.2166	0.1938	0.234	0.0013	0.0004	0.0028
1.0025	0.9817	1.0265	0.7335	0.7118	0.756	0.0309	0.0228	0.0404	0.0177	0.0105	0.0224	0.2166	0.1938	0.234	0.0013	0.0004	0.0028
1.0025	0.9817	1.0265	0.7335	0.7118	0.756	0.0309	0.0228	0.0404	0.0177	0.0105	0.0224	0.2166	0.1938	0.234	0.0013	0.0004	0.0028
1.0025	0.9817	1.0265	0.7335	0.7118	0.756	0.0309	0.0228	0.0404	0.0177	0.0105	0.0224	0.2166	0.1938	0.234	0.0013	0.0004	0.0028
1.0025	0.9817	1.0265	0.7335	0.7118	0.756	0.0309	0.0228	0.0404	0.0177	0.0105	0.0224	0.2166	0.1938	0.234	0.0013	0.0004	0.0028
1.0025	0.9817	1.0265	0.7335	0.7118	0.756	0.0309	0.0228	0.0404	0.0177	0.0105	0.0224	0.2166	0.1938	0.234	0.0013	0.0004	0.0028
1.0025	0.9817	1.0265	0.7335	0.7118	0.756	0.0309	0.0228	0.0404	0.0177	0.0105	0.0224	0.2166	0.1938	0.234	0.0013	0.0004	0.0028
1.0025	0.9817	1.0265	0.7335	0.7118	0.756	0.0309	0.0228	0.0404	0.0177	0.0105	0.0224	0.2166	0.1938	0.234	0.0013	0.0004	0.0028
1.0025	0.9817	1.0265	0.7335	0.7118	0.756	0.0309	0.0228	0.0404	0.0177	0.0105	0.0224	0.2166	0.1938	0.234	0.0013	0.0004	0.0028
1.0025	0.9817	1.0265	0.7335	0.7118	0.756	0.0309	0.0228	0.0404	0.0177	0.0105	0.0224	0.2166	0.1938	0.234	0.0013	0.0004	0.0028
1.0025	0.9817	1.0265	0.7335	0.7118	0.756	0.0309	0.0228	0.0404	0.0176	0.0105	0.0224	0.2166	0.1938	0.234	0.0013	0.0004	0.0028
1.0025	0.9817	1.0265	0.7335	0.7118	0.756	0.0309	0.0228	0.0404	0.0176	0.0105	0.0224	0.2166	0.1938	0.234	0.0013	0.0004	0.0028
1.0025	0.9817	1.0265	0.7335	0.7118	0.756	0.0309	0.0228	0.0404	0.0176	0.0105	0.0224	0.2166	0.1938	0.234	0.0013	0.0004	0.0028
1.0025	0.9817	1.0265	0.7335	0.7118	0.756	0.0309	0.0228	0.0404	0.0176	0.0105	0.0224	0.2166	0.1938	0.234	0.0013	0.0004	0.0028
1.0025	0.9817	1.0265	0.7335	0.7118	0.756	0.0309	0.0228	0.0404	0.0176	0.0105	0.0224	0.2166	0.1938	0.234	0.0013	0.0004	0.0028
1.0025	0.9817	1.0265	0.7335	0.7118	0.756	0.0309	0.0228	0.0404	0.0176	0.0105	0.0224	0.2166	0.1938	0.234	0.0013	0.0004	0.0028
1.0025	0.9817	1.0265	0.7335	0.7118	0.756	0.0309	0.0228	0.0404	0.0176	0.0105	0.0224	0.2166	0.1938	0.234	0.0013	0.0004	0.0028
1.0025	0.9817	1.0265	0.7335	0.7118	0.756	0.0309	0.0228	0.0404	0.0176	0.0105	0.0224	0.2166	0.1938	0.234	0.0013	0.0004	0.0028
1.0025	0.9817	1.0265	0.7335	0.7119	0.756	0.0309	0.0228	0.0404	0.0176	0.0105	0.0224	0.2166	0.1938	0.234	0.0013	0.0004	0.0028
1.0025	0.9817	1.0265	0.7335	0.7119	0.756	0.0309	0.0228	0.0404	0.0176	0.0105	0.0224	0.2166	0.1938	0.234	0.0013	0.0004	0.0028
1.0025	0.9817	1.0265	0.7336	0.7119	0.756	0.0309	0.0228	0.0404	0.0176	0.0105	0.0224	0.2166	0.1938	0.2339	0.0013	0.0004	0.0028
1.0025	0.9817	1.0265	0.7336	0.7119	0.756	0.0309	0.0228	0.0404	0.0176	0.0105	0.0224	0.2165	0.1938	0.2339	0.0013	0.0004	0.0028
1.0025	0.9817	1.0265	0.7336	0.7119	0.756	0.0309	0.0228	0.0404	0.0176	0.0105	0.0224	0.2165	0.1938	0.2339	0.0013	0.0004	0.0028
1.0025	0.9817	1.0265	0.7336	0.7119	0.756	0.0309	0.0228	0.0404	0.0176	0.0105	0.0224	0.2165	0.1938	0.2339	0.0013	0.0004	0.0028
1.0025	0.9817	1.0265	0.7336	0.7119	0.756	0.0309	0.0228	0.0404	0.0176	0.0105	0.0224	0.2165	0.1938	0.2339	0.0013	0.0004	0.0028
1.0025	0.9817	1.0265	0.7336	0.7119	0.756	0.0309	0.0228	0.0404	0.0176	0.0105	0.0224	0.2165	0.1938	0.2339	0.0013	0.0004	0.0028
1.0025	0.9817	1.0265	0.7336	0.7119	0.756	0.0309	0.0228	0.0404	0.0176	0.0105	0.0224	0.2165	0.1938	0.2339	0.0013	0.0004	0.0028
1.0025	0.9817	1.0265	0.7336	0.7119	0.756	0.0309	0.0228	0.0404	0.0176	0.0105	0.0224	0.2165	0.1938	0.2339	0.0013	0.0004	0.0028
1.0025	0.9817	1.0265	0.7336	0.7119	0.756	0.0309	0.0228	0.0404	0.0176	0.0105	0.0224	0.2165	0.1938	0.2339	0.0013	0.0004	0.0028
1.0025	0.9817	1.0265	0.7336	0.7119	0.756	0.0309	0.0228	0.0404	0.0176	0.0105	0.0224	0.2165	0.1938	0.2339	0.0013	0.0004	0.0028
1.0025	0.9817	1.0265	0.7336	0.7119	0.756	0.0309	0.0228	0.0404	0.0176	0.0105	0.0224	0.2165	0.1938	0.2339	0.0013	0.0004	0.0028
1.0025	0.9817	1.0265	0.7336	0.7119	0.756	0.0309	0.0228	0.0404	0.0176	0.0105	0.0224	0.2165	0.1938	0.2339	0.0013	0.0004	0.0028
1.0025	0.9817	1.0265	0.7336	0.7119	0.756	0.0309	0.0228	0.0404	0.0176	0.0105	0.0224	0.2165	0.1938	0.2339	0.0013	0.0004	0.0028
1.0025	0.9817	1.0265	0.7336	0.7119	0.756	0.0309	0.0228	0.0404	0.0176	0.0105	0.0224	0.2165	0.1938	0.2339	0.0013	0.0004	0.0028
1.0025	0.9817	1.0265	0.7336	0.7119	0.756	0.0309	0.0228	0.0404	0.0176	0.0105	0.0224	0.2165	0.1938	0.2339	0.0013	0.0004	0.0028
1.0025	0.9817	1.0265	0.7336	0.7119	0.756	0.0309	0.0228	0.0404	0.0176	0.0105	0.0224	0.2165	0.1938	0.2339	0.0013	0.0004	0.0028
1.0025	0.9817	1.0265	0.7336	0.7119	0.756	0.0309	0.0228	0.0404	0.0176	0.0105	0.0224	0.2165	0.1938	0.2339	0.0013	0.0004	0.0028
1.0025	0.9817	1.0265	0.7336	0.7119	0.756	0.0309	0.0228	0.0404	0.0176	0.0105	0.0224	0.2165	0.1938	0.2339	0.0013	0.0004	0.0028
1.0025	0.9817	1.0265	0.7336	0.7119	0.756	0.0309	0.0228	0.0404	0.0176	0.0105	0.0224	0.2165	0.1938	0.2339	0.0013	0.0004	0.0028
1.0025	0.9817	1.0265	0.7336	0.7119	0.756	0.0309	0.0228	0.0403	0.0176	0.0105	0.0224	0.2165	0.1938	0.2339	0.0013	0.0004	0.0028
1.0025	0.9817	1.0265	0.7336	0.7119	0.756	0.0309	0.0228	0.0403	0.0176	0.0105	0.0224	0.2165	0.1938	0.2339	0.0013	0.0004	0.0028
1.0025	0.9817	1.0265	0.7336	0.7119	0.756	0.0309	0.0228	0.0403	0.0176	0.0105	0.0224	0.2165	0.1938	0.2339	0.0013	0.0004	0.0028
1.0025	0.9817	1.0265	0.7336	0.7119	0.756	0.0309	0.0228	0.0403	0.0176	0.0105	0.0224	0.2165	0.1938	0.2339	0.0013	0.0004	0.0028
1.0025	0.9817	1.0265	0.7336	0.7119	0.756	0.0309	0.0228	0.0403	0.0176	0.0105	0.0224	0.2165	0.1938	0.2339	0.0013	0.0004	0.0028
1.0026	0.9817	1.0265	0.7336	0.7119	0.756	0.0309	0.0228	0.0403	0.0176	0.0105	0.0224	0.2165	0.1938	0.2339	0.0013	0.0004	0.0028
1.0026	0.9817	1.0265	0.7336	0.7119	0.756	0.0309	0.0228	0.0403	0.0176	0.0105	0.0224	0.2165	0.1938	0.2339	0.0013	0.0004	0.0028
1.0026	0.9817	1.0265	0.7336	0.7119	0.756	0.0309	0.0228	0.0403	0.0176	0.0105	0.0224	0.2165	0.1938	0.2339	0.0013	0.0004	0.0028
1.0026	0.9817	1.0265	0.7336	0.7119	0.756	0.0309	0.0228	0.0403	0.0176	0.0105	0.0224	0.2165	0.1938	0.2339	0.0013	0.0004	0.0028
1.0026	0.9817	1.0265	0.7336	0.7119	0.756	0.0309	0.0228	0.0403	0.0176	0.0105	0.0224	0.2165	0.1938	0.2339	0.0013	0.0004	0.0028
1.0026	0.9817	1.0265	0.7336	0.7119	0.756	0.0309	0.0228	0.0403	0.0176	0.0105	0.0224	0.2165	0.1938	0.2339	0.0013	0.0004	0.0028
1.0026	0.9817	1.0265	0.7336	0.7119	0.756	0.0309	0.0228	0.0403	0.0176	0.0105	0.0224	0.2165	0.1938	0.2339	0.0013	0.0004	0.0028
1.0026	0.9817	1.0265	0.7336	0.7119	0.756	0.0309	0.0228	0.0403	0.0176	0.0105	0.0224	0.2165	0.1938	0.2339	0.0013	0.0004	0.0028
1.0026	0.9817	1.0265	0.7336	0.7119	0.756	0.0309	0.0228	0.0403	0.0176	0.0105	0.0224	0.2165	0.1938	0.2339	0.0013	0.0004	0.0028
1.0026	0.9817	1.0265	0.7336	0.7119	0.756	0.0309	0.0228	0.0403	0.0176	0.0105	0.0224	0.2165	0.1938	0.2339	0.0013	0.0004	0.0028
1.0026	0.9817	1.0265	0.7336	0.7119	0.7561	0.0309	0.0228	0.0403	0.0176	0.0105	0.0224	0.2165	0.1938	0.2339	0.0013	0.0004	0.0028
1.0026	0.9817	1.0265	0.7336	0.7119	0.7561	0.0309	0.0228	0.0403	0.0176	0.0105	0.0224	0.2165	0.1938	0.2339	0.0013	0.0004	0.0028
1.0026	0.9817	1.0265	0.7336	0.7119	0.7561	0.0309	0.0228	0.0403	0.0176	0.0105	0.0224	0.2165	0.1938	0.2339	0.0013	0.0004	0.0028
1.0026	0.9817	1.0265	0.7336	0.7119	0.7561	0.0309	0.0228	0.0403	0.0176	0.0105	0.0224	0.2165	0.1938	0.2339	0.0013	0.0004	0.0028
1.0026	0.9817	1.0265	0.7336	0.7119	0.7561	0.0309	0.0228	0.0403	0.0176	0.0105	0.0224	0.2165	0.1938	0.2339	0.0013	0.0004	0.0028
1.0026	0.9817	1.0265	0.7336	0.7119	0.7561	0.0309	0.0228	0.0403	0.0176	0.0105	0.0224	0.2165	0.1938	0.2339	0.0013	0.0004	0.0028
1.0026	0.9818	1.0265	0.7336	0.7119	0.7561	0.0309	0.0228	0.0403	0.0176	0.0105	0.0224	0.2165	0.1938	0.2339	0.0013	0.0004	0.0028
1.0026	0.9818	1.0265	0.7336	0.7119	0.7561	0.0309	0.0228	0.0403	0.0176	0.0105	0.0224	0.2165	0.1938	0.2339	0.0013	0.0004	0.0028
1.0026	0.9818	1.0265	0.7336	0.7119	0.7561	0.0309	0.0228	0.0403	0.0176	0.0105	0.0224	0.2165	0.1938	0.2339	0.0013	0.0004	0.0028
1.0026	0.9818	1.0265	0.7336	0.7119	0.7561	0.0309	0.0228	0.0403	0.0176	0.0105	0.0224	0.2165	0.1938	0.2339	0.0013	0.0004	0.0028
1.0026	0.9818	1.0265	0.7336	0.7119	0.7561	0.0309	0.0228	0.0403	0.0176	0.0105	0.0224	0.2165	0.1938	0.2339	0.0013	0.0004	0.0028
1.0026	0.9818	1.0265	0.7336	0.7119	0.7561	0.0309	0.0228	0.0403	0.0176	0.0105	0.0224	0.2165	0.1938	0.2339	0.0013	0.0004	0.0028
1.0026	0.9818	1.0265	0.7336	0.7119	0.7561	0.0309	0.0228	0.0403	0.0176	0.0105	0.0224	0.2165	0.1938	0.2339	0.0013	0.0004	0.0028
1.0026	0.9818	1.0265	0.7336	0.7119	0.7561	0.0309	0.0228	0.0403	0.0176	0.0105	0.0224	0.2165	0.1938	0.2339	0.0013	0.0004	0.0028
1.0026	0.9818	1.0265	0.7336	0.7119	0.7561	0.0309	0.0228	0.0403	0.0176	0.0105	0.0224	0.2165	0.1938	0.2339	0.0013	0.0004	0.0028
1.0026	0.9818	1.0265	0.7336	0.7119	0.7561	0.0309	0.0228	0.0403	0.0176	0.0105	0.0224	0.2165	0.1938	0.2339	0.0013	0.0004	0.0028
1.0026	0.9818	1.0265	0.7336	0.7119	0.7561	0.0309	0.0228	0.0403	0.0176	0.0105	0.0224	0.2165	0.1938	0.2339	0.0013	0.0004	0.0028
1.0026	0.9818	1.0265	0.7336	0.7119	0.7561	0.0309	0.0228	0.0403	0.0176	0.0105	0.0224	0.2165	0.1938	0.2339	0.0013	0.0004	0.0028
1.0026	0.9818	1.0265	0.7336	0.7119	0.7561	0.0309	0.0228	0.0403	0.0176	0.0105	0.0224	0.2165	0.1938	0.2339	0.0013	0.0004	0.0028
1.0026	0.9818	1.0265	0.7336	0.7119	0.7561	0.0309	0.0228	0.0403	0.0176	0.0105	0.0224	0.2165	0.1938	0.2339	0.0013	0.0004	0.0028
1.0026	0.9818	1.0265	0.7336	0.7119	0.7561	0.0309	0.0228	0.0403	0.0176	0.0105	0.0224	0.2165	0.1938	0.2339	0.0013	0.0004	0.0028
1.0026	0.9818	1.0265	0.7336	0.7119	0.7561	0.0309	0.0228	0.0403	0.0176	0.0105	0.0224	0.2165	0.1938	0.2339	0.0013	0.0004	0.0028
1.0026	0.9818	1.0265	0.7336	0.7119	0.7561	0.0309	0.0228	0.0403	0.0176	0.0105	0.0224	0.2165	0.1938	0.2339	0.0013	0.0004	0.0028
1.0026	0.9818	1.0265	0.7336	0.7119	0.7561	0.0309	0.0228	0.0403	0.0176	0.0105	0.0224	0.2165	0.1938	0.2339	0.0013	0.0004	0.0028
1.0026	0.9818	1.0265	0.7336	0.7119	0.7561	0.0309	0.0228	0.0403	0.0176	0.0105	0.0224	0.2165	0.1938	0.2339	0.0013	0.0004	0.0028
1.0026	0.9818	1.0265	0.7336	0.7119	0.7561	0.0309	0.0228	0.0403	0.0176	0.0105	0.0224	0.2165	0.1938	0.2339	0.0013	0.0004	0.0028
1.0026	0.9818	1.0265	0.7336	0.7119	0.7561	0.0309	0.0228	0.0403	0.0176	0.0105	0.0224	0.2165	0.1938	0.2339	0.0013	0.0004	0.0028
1.0026	0.9818	1.0265	0.7336	0.7119	0.7561	0.0309	0.0228	0.0403	0.0176	0.0105	0.0224	0.2165	0.1938	0.2339	0.0013	0.0004	0.0028
1.0026	0.9818	1.0265	0.7336	0.7119	0.7561	0.0309	0.0228	0.0403	0.0176	0.0105	0.0224	0.2165	0.1938	0.2339	0.0013	0.0004	0.0028
1.0026	0.9818	1.0265	0.7336	0.7119	0.7561	0.0309	0.0228	0.0403	0.0176	0.0105	0.0224	0.2165	0.1938	0.2339	0.0013	0.0004	0.0028
1.0026	0.9818	1.0265	0.7336	0.712	0.7561	0.0309	0.0228	0.0403	0.0176	0.0105	0.0224	0.2165	0.1938	0.2339	0.0013	0.0004	0.0028
1.0026	0.9818	1.0265	0.7336	0.712	0.7561	0.0309	0.0228	0.0403	0.0176	0.0105	0.0224	0.2165	0.1938	0.2339	0.0013	0.0004	0.0028
1.0026	0.9818	1.0265	0.7336	0.712	0.7561	0.0309	0.0228	0.0403	0.0176	0.0105	0.0224	0.2165	0.1938	0.2339	0.0013	0.0004	0.0028
1.0026	0.9818	1.0265	0.7336	0.712	0.7561	0.0309	0.0228	0.0403	0.0176	0.0105	0.0224	0.2165	0.1938	0.2339	0.0013	0.0004	0.0028
1.0026	0.9818	1.0265	0.7336	0.712	0.7561	0.0309	0.0228	0.0403	0.0176	0.0105	0.0224	0.2165	0.1938	0.2339	0.0013	0.0004	0.0028
1.0026	0.9818	1.0265	0.7336	0.712	0.7561	0.0309	0.0228	0.0403	0.0176	0.0105	0.0224	0.2165	0.1938	0.2339	0.0013	0.0004	0.0028
1.0026	0.9818	1.0265	0.7336	0.712	0.7561	0.0309	0.0228	0.0403	0.0176	0.0105	0.0224	0.2165	0.1938	0.2339	0.0013	0.0004	0.0028
1.0026	0.9818	1.0265	0.7336	0.712	0.7561	0.0309	0.0228	0.0403	0.0176	0.0105	0.0224	0.2165	0.1938	0.2339	0.0013	0.0004	0.0028
1.0026	0.9818	1.0265	0.7336	0.712	0.7561	0.0309	0.0228	0.0403	0.0176	0.0105	0.0224	0.2165	0.1938	0.2339	0.0013	0.0004	0.0028
1.0026	0.9818	1.0265	0.7336	0.712	0.7561	0.0309	0.0228	0.0403	0.0176	0.0105	0.0224	0.2165	0.1938	0.2339	0.0013	0.0004	0.0028
1.0026	0.9818	1.0265	0.7336	0.712	0.7561	0.0309	0.0228	0.0403	0.0176	0.0105	0.0224	0.2165	0.1938	0.2339	0.0013	0.0004	0.0028
1.0026	0.9818	1.0265	0.7336	0.712	0.7561	0.0309	0.0228	0.0403	0.0176	0.0105	0.0224	0.2165	0.1938	0.2339	0.0013	0.0004	0.0028
1.0026	0.9818	1.0265	0.7336	0.712	0.7561	0.0309	0.0228	0.0403	0.0176	0.0105	0.0224	0.2165	0.1938	0.2339	0.0013	0.0004	0.0028
1.0026	0.9818	1.0265	0.7336	0.712	0.7561	0.0309	0.0228	0.0403	0.0176	0.0105	0.0224	0.2165	0.1938	0.2339	0.0013	0.0004	0.0028
1.0026	0.9818	1.0265	0.7336	0.712	0.7561	0.0309	0.0228	0.0403	0.0176	0.0105	0.0224	0.2165	0.1938	0.2339	0.0013	0.0004	0.0028
1.0026	0.9818	1.0265	0.7336	0.712	0.7561	0.0309	0.0228	0.0403	0.0176	0.0105	0.0224	0.2165	0.1938	0.2339	0.0013	0.0004	0.0028
1.0026	0.9818	1.0265	0.7336	0.712	0.7561	0.0309	0.0228	0.0403	0.0176	0.0105	0.0224	0.2165	0.1938	0.2339	0.0013	0.0004	0.0028
1.0026	0.9818	1.0265	0.7336	0.712	0.7561	0.0309	0.0228	0.0403	0.0176	0.0105	0.0224	0.2165	0.1938	0.2339	0.0013	0.0004	0.0028
1.0026	0.9818	1.0265	0.7336	0.712	0.7561	0.0309	0.0228	0.0403	0.0176	0.0105	0.0224	0.2165	0.1938	0.2339	0.0013	0.0004	0.0028
1.0026	0.9818	1.0265	0.7336	0.712	0.7561	0.0309	0.0228	0.0403	0.0176	0.0105	0.0224	0.2165	0.1938	0.2339	0.0013	0.0004	0.0028
1.0026	0.9818	1.0265	0.7336	0.712	0.7561	0.0309	0.0228	0.0403	0.0176	0.0105	0.0224	0.2165	0.1938	0.2339	0.0013	0.0004	0.0028
1.0026	0.9818	1.0265	0.7336	0.712	0.7561	0.0309	0.0228	0.0403	0.0176	0.0105	0.0224	0.2165	0.1938	0.2339	0.0013	0.0004	0.0028
1.0026	0.9818	1.0265	0.7336	0.712	0.7561	0.0309	0.0228	0.0403	0.0176	0.0105	0.0224	0.2165	0.1938	0.2339	0.0013	0.0004	0.0028
1.0026	0.9818	1.0265	0.7336	0.712	0.7561	0.0309	0.0228	0.0403	0.0176	0.0105	0.0224	0.2165	0.1938	0.2339	0.0013	0.0004	0.0028
1.0026	0.9818	1.0265	0.7336	0.712	0.7561	0.0309	0.0228	0.0403	0.0176	0.0105	0.0224	0.2165	0.1938	0.2339	0.0013	0.0004	0.0028
1.0026	0.9818	1.0265	0.7336	0.712	0.7561	0.0309	0.0228	0.0403	0.0176	0.0105	0.0224	0.2165	0.1938	0.2339	0.0013	0.0004	0.0028
1.0026	0.9818	1.0265	0.7336	0.712	0.7561	0.0309	0.0228	0.0403	0.0176	0.0105	0.0224	0.2165	0.1938	0.2339	0.0013	0.0004	0.0028
1.0026	0.9818	1.0265	0.7336	0.712	0.7561	0.0309	0.0228	0.0403	0.0176	0.0105	0.0224	0.2165	0.1937	0.2339	0.0013	0.0004	0.0028
1.0026	0.9818	1.0265	0.7336	0.712	0.7561	0.0309	0.0228	0.0403	0.0176	0.0105	0.0224	0.2165	0.1937	0.2339	0.0013	0.0004	0.0028
1.0026	0.9818	1.0265	0.7336	0.712	0.7561	0.0309	0.0228	0.0403	0.0176	0.0105	0.0224	0.2165	0.1937	0.2339	0.0013	0.0004	0.0028
1.0026	0.9818	1.0265	0.7336	0.712	0.7561	0.0309	0.0228	0.0403	0.0176	0.0105	0.0224	0.2165	0.1937	0.2339	0.0013	0.0004	0.0028
1.0026	0.9818	1.0265	0.7336	0.712	0.7561	0.0309	0.0228	0.0403	0.0176	0.0105	0.0224	0.2165	0.1937	0.2339	0.0013	0.0004	0.0028
1.0027	0.9818	1.0265	0.7337	0.712	0.7561	0.0309	0.0228	0.0403	0.0176	0.0105	0.0224	0.2165	0.1937	0.2339	0.0013	0.0004	0.0028
1.0027	0.9818	1.0265	0.7337	0.712	0.7561	0.0309	0.0228	0.0403	0.0176	0.0105	0.0224	0.2165	0.1937	0.2339	0.0013	0.0004	0.0028
1.0027	0.9818	1.0265	0.7337	0.712	0.7561	0.0309	0.0228	0.0403	0.0176	0.0105	0.0224	0.2165	0.1937	0.2339	0.0013	0.0004	0.0028
1.0027	0.9818	1.0265	0.7337	0.712	0.7561	0.0309	0.0228	0.0403	0.0176	0.0105	0.0224	0.2165	0.1937	0.2339	0.0013	0.0004	0.0028
1.0027	0.9818	1.0265	0.7337	0.712	0.7561	0.0309	0.0228	0.0403	0.0176	0.0105	0.0224	0.2165	0.1937	0.2339	0.0013	0.0004	0.0028
1.0027	0.9818	1.0265	0.7337	0.712	0.7561	0.0309	0.0228	0.0403	0.0176	0.0105	0.0224	0.2165	0.1937	0.2339	0.0013	0.0004	0.0028
1.0027	0.9818	1.0265	0.7337	0.712	0.7561	0.0309	0.0228	0.0403	0.0176	0.0105	0.0224	0.2165	0.1937	0.2339	0.0013	0.0004	0.0028
1.0027	0.9818	1.0265	0.7337	0.712	0.7561	0.0309	0.0228	0.0403	0.0176	0.0105	0.0224	0.2165	0.1937	0.2339	0.0013	0.0004	0.0028
1.0027	0.9818	1.0265	0.7337	0.712	0.7561	0.0309	0.0228	0.0403	0.0176	0.0105	0.0224	0.2165	0.1937	0.2339	0.0013	0.0004	0.0028
1.0027	0.9819	1.0265	0.7337	0.712	0.7561	0.0309	0.0228	0.0403	0.0176	0.0105	0.0224	0.2165	0.1937	0.2339	0.0013	0.0004	0.0028
1.0027	0.9819	1.0265	0.7337	0.712	0.7561	0.0309	0.0228	0.0403	0.0176	0.0105	0.0224	0.2165	0.1937	0.2339	0.0013	0.0004	0.0028
1.0027	0.9819	1.0265	0.7337	0.712	0.7561	0.0309	0.0228	0.0403	0.0176	0.0105	0.0224	0.2165	0.1937	0.2339	0.0013	0.0004	0.0028
1.0027	0.9819	1.0265	0.7337	0.712	0.7561	0.0309	0.0228	0.0403	0.0176	0.0105	0.0224	0.2165	0.1937	0.2339	0.0013	0.0004	0.0028
1.0027	0.9819	1.0265	0.7337	0.712	0.7561	0.0309	0.0228	0.0403	0.0176	0.0105	0.0224	0.2165	0.1937	0.2339	0.0013	0.0004	0.0028
1.0027	0.9819	1.0265	0.7337	0.712	0.7561	0.0309	0.0228	0.0403	0.0176	0.0105	0.0224	0.2165	0.1937	0.2339	0.0013	0.0004	0.0028
1.0027	0.9819	1.0265	0.7337	0.712	0.7561	0.0309	0.0228	0.0403	0.0176	0.0105	0.0224	0.2165	0.1937	0.2339	0.0013	0.0004	0.0028
1.0027	0.9819	1.0265	0.7337	0.712	0.7561	0.0309	0.0228	0.0403	0.0176	0.0105	0.0224	0.2165	0.1937	0.2339	0.0013	0.0004	0.0028
1.0027	0.9819	1.0265	0.7337	0.712	0.7561	0.0309	0.0228	0.0403	0.0176	0.0105	0.0224	0.2165	0.1937	0.2339	0.0013	0.0004	0.0028
1.0027	0.9819	1.0265	0.7337	0.712	0.7561	0.0309	0.0228	0.0403	0.0176	0.0105	0.0224	0.2165	0.1937	0.2339	0.0013	0.0004	0.0028
1.0027	0.9819	1.0265	0.7337	0.712	0.7561	0.0309	0.0228	0.0403	0.0176	0.0105	0.0224	0.2165	0.1937	0.2339	0.0013	0.0004	0.0028
1.0027	0.9819	1.0265	0.7337	0.712	0.7561	0.0309	0.0228	0.0403	0.0176	0.0105	0.0224	0.2165	0.1937	0.2339	0.0013	0.0004	0.0028
1.0027	0.9819	1.0265	0.7337	0.712	0.7561	0.0309	0.0228	0.0403	0.0176	0.0105	0.0224	0.2165	0.1937	0.2339	0.0013	0.0004	0.0028
1.0027	0.9819	1.0265	0.7337	0.712	0.7561	0.0309	0.0228	0.0403	0.0176	0.0105	0.0224	0.2165	0.1937	0.2339	0.0013	0.0004	0.0028
1.0027	0.9819	1.0265	0.7337	0.712	0.7561	0.0309	0.0228	0.0403	0.0176	0.0105	0.0224	0.2165	0.1937	0.2339	0.0013	0.0004	0.0028
1.0027	0.9819	1.0265	0.7337	0.712	0.7561	0.0309	0.0228	0.0403	0.0176	0.0105	0.0224	0.2165	0.1937	0.2339	0.0013	0.0004	0.0028
1.0027	0.9819	1.0265	0.7337	0.712	0.7561	0.0309	0.0228	0.0403	0.0176	0.0105	0.0224	0.2165	0.1937	0.2339	0.0013	0.0004	0.0028
1.0027	0.9819	1.0265	0.7337	0.712	0.7561	0.0309	0.0228	0.0403	0.0176	0.0105	0.0224	0.2165	0.1937	0.2339	0.0013	0.0004	0.0028
1.0027	0.9819	1.0265	0.7337	0.712	0.7561	0.0309	0.0228	0.0403	0.0176	0.0105	0.0224	0.2165	0.1937	0.2339	0.0013	0.0004	0.0028
1.0027	0.9819	1.0265	0.7337	0.712	0.7561	0.0309	0.0228	0.0403	0.0176	0.0105	0.0224	0.2165	0.1937	0.2339	0.0013	0.0004	0.0028
1.0027	0.9819	1.0265	0.7337	0.712	0.7561	0.0309	0.0228	0.0403	0.0176	0.0105	0.0224	0.2165	0.1937	0.2339	0.0013	0.0004	0.0028
1.0027	0.9819	1.0265	0.7337	0.712	0.7561	0.0309	0.0228	0.0403	0.0176	0.0105	0.0224	0.2165	0.1937	0.2339	0.0013	0.0004	0.0028
1.0027	0.9819	1.0265	0.7337	0.712	0.7561	0.0309	0.0228	0.0403	0.0176	0.0105	0.0224	0.2165	0.1937	0.2339	0.0013	0.0004	0.0028
1.0027	0.9819	1.0265	0.7337	0.712	0.7561	0.0309	0.0228	0.0403	0.0176	0.0105	0.0224	0.2165	0.1937	0.2339	0.0013	0.0004	0.0028
1.0027	0.9819	1.0265	0.7337	0.712	0.7561	0.0309	0.0228	0.0403	0.0176	0.0105	0.0224	0.2165	0.1937	0.2339	0.0013	0.0004	0.0028
1.0027	0.9819	1.0265	0.7337	0.712	0.7561	0.0309	0.0228	0.0403	0.0176	0.0105	0.0224	0.2165	0.1937	0.2339	0.0013	0.0004	0.0028
1.0027	0.9819	1.0265	0.7337	0.7121	0.7561	0.0309	0.0228	0.0403	0.0176	0.0105	0.0224	0.2165	0.1937	0.2339	0.0013	0.0004	0.0028
1.0027	0.9819	1.0265	0.7337	0.7121	0.7561	0.0309	0.0228	0.0403	0.0176	0.0105	0.0224	0.2165	0.1937	0.2339	0.0013	0.0004	0.0028
1.0027	0.9819	1.0265	0.7337	0.7121	0.7561	0.0309	0.0228	0.0403	0.0176	0.0105	0.0224	0.2165	0.1937	0.2339	0.0013	0.0004	0.0028
1.0027	0.9819	1.0265	0.7337	0.7121	0.7562	0.0309	0.0228	0.0403	0.0176	0.0105	0.0224	0.2165	0.1937	0.2339	0.0013	0.0004	0.0028
1.0027	0.9819	1.0265	0.7337	0.7121	0.7562	0.0309	0.0228	0.0403	0.0176	0.0105	0.0224	0.2165	0.1937	0.2339	0.0013	0.0004	0.0028
1.0027	0.9819	1.0265	0.7337	0.7121	0.7562	0.0309	0.0228	0.0403	0.0176	0.0105	0.0224	0.2165	0.1937	0.2339	0.0013	0.0004	0.0028
1.0027	0.9819	1.0265	0.7337	0.7121	0.7562	0.0309	0.0228	0.0403	0.0176	0.0105	0.0224	0.2165	0.1937	0.2339	0.0013	0.0004	0.0028
1.0027	0.9819	1.0265	0.7337	0.7121	0.7562	0.0309	0.0228	0.0403	0.0176	0.0105	0.0224	0.2165	0.1937	0.2339	0.0013	0.0004	0.0028
1.0027	0.9819	1.0265	0.7337	0.7121	0.7562	0.0309	0.0228	0.0403	0.0176	0.0105	0.0224	0.2165	0.1937	0.2339	0.0013	0.0004	0.0028
1.0027	0.9819	1.0265	0.7337	0.7121	0.7562	0.0309	0.0228	0.0403	0.0176	0.0105	0.0224	0.2165	0.1937	0.2339	0.0013	0.0004	0.0028
1.0027	0.9819	1.0265	0.7337	0.7121	0.7562	0.0309	0.0228	0.0403	0.0176	0.0105	0.0224	0.2165	0.1937	0.2339	0.0013	0.0004	0.0028
1.0027	0.9819	1.0265	0.7337	0.7121	0.7562	0.0309	0.0228	0.0402	0.0176	0.0105	0.0224	0.2165	0.1937	0.2339	0.0013	0.0004	0.0028
1.0027	0.9819	1.0265	0.7337	0.7121	0.7562	0.0309	0.0228	0.0402	0.0176	0.0105	0.0223	0.2165	0.1937	0.2339	0.0013	0.0004	0.0028
1.0027	0.9819	1.0265	0.7337	0.7121	0.7562	0.0309	0.0228	0.0402	0.0176	0.0105	0.0223	0.2165	0.1937	0.2339	0.0013	0.0004	0.0028
1.0027	0.9819	1.0265	0.7337	0.7121	0.7562	0.0309	0.0228	0.0402	0.0176	0.0105	0.0223	0.2165	0.1937	0.2339	0.0013	0.0004	0.0028
1.0027	0.9819	1.0265	0.7337	0.7121	0.7562	0.0309	0.0228	0.0402	0.0176	0.0105	0.0223	0.2165	0.1937	0.2339	0.0013	0.0004	0.0028
1.0027	0.9819	1.0265	0.7337	0.7121	0.7562	0.0309	0.0228	0.0402	0.0176	0.0105	0.0223	0.2165	0.1937	0.2339	0.0013	0.0004	0.0028
1.0027	0.9819	1.0265	0.7337	0.7121	0.7562	0.0309	0.0228	0.0402	0.0176	0.0105	0.0223	0.2165	0.1937	0.2339	0.0013	0.0004	0.0028
1.0027	0.9819	1.0265	0.7337	0.7121	0.7562	0.0309	0.0228	0.0402	0.0176	0.0105	0.0223	0.2165	0.1937	0.2339	0.0013	0.0004	0.0028
1.0027	0.9819	1.0265	0.7337	0.7121	0.7562	0.0309	0.0228	0.0402	0.0176	0.0105	0.0223	0.2165	0.1937	0.2339	0.0013	0.0004	0.0028
1.0027	0.9819	1.0265	0.7337	0.7121	0.7562	0.0309	0.0228	0.0402	0.0176	0.0105	0.0223	0.2165	0.1937	0.2339	0.0013	0.0004	0.0028
1.0027	0.9819	1.0265	0.7337	0.7121	0.7562	0.0309	0.0228	0.0402	0.0176	0.0105	0.0223	0.2165	0.1937	0.2339	0.0013	0.0004	0.0028
1.0027	0.9819	1.0265	0.7337	0.7121	0.7562	0.0309	0.0228	0.0402	0.0176	0.0105	0.0223	0.2165	0.1937	0.2339	0.0013	0.0004	0.0028
1.0027	0.9819	1.0265	0.7337	0.7121	0.7562	0.0309	0.0228	0.0402	0.0176	0.0105	0.0223	0.2165	0.1937	0.2339	0.0013	0.0004	0.0028
1.0027	0.9819	1.0265	0.7337	0.7121	0.7562	0.0309	0.0228	0.0402	0.0176	0.0105	0.0223	0.2165	0.1937	0.2339	0.0013	0.0004	0.0028
1.0027	0.9819	1.0265	0.7337	0.7121	0.7562	0.0309	0.0228	0.0402	0.0176	0.0105	0.0223	0.2165	0.1937	0.2339	0.0013	0.0004	0.0028
1.0027	0.9819	1.0265	0.7337	0.7121	0.7562	0.0309	0.0228	0.0402	0.0176	0.0105	0.0223	0.2165	0.1937	0.2339	0.0013	0.0004	0.0028
1.0027	0.9819	1.0265	0.7337	0.7121	0.7562	0.0309	0.0228	0.0402	0.0176	0.0105	0.0223	0.2165	0.1937	0.2339	0.0013	0.0004	0.0028
1.0027	0.9819	1.0265	0.7337	0.7121	0.7562	0.0309	0.0228	0.0402	0.0176	0.0105	0.0223	0.2165	0.1937	0.2339	0.0013	0.0004	0.0028
1.0027	0.9819	1.0265	0.7337	0.7121	0.7562	0.0309	0.0228	0.0402	0.0176	0.0105	0.0223	0.2165	0.1937	0.2339	0.0013	0.0004	0.0028
1.0027	0.9819	1.0265	0.7337	0.7121	0.7562	0.0309	0.0228	0.0402	0.0176	0.0105	0.0223	0.2165	0.1937	0.2339	0.0013	0.0004	0.0028
1.0027	0.9819	1.0265	0.7337	0.7121	0.7562	0.0309	0.0228	0.0402	0.0176	0.0105	0.0223	0.2165	0.1937	0.2339	0.0013	0.0004	0.0028
1.0027	0.9819	1.0265	0.7337	0.7121	0.7562	0.0309	0.0228	0.0402	0.0176	0.0105	0.0223	0.2165	0.1937	0.2339	0.0013	0.0004	0.0028
1.0027	0.9819	1.0265	0.7337	0.7121	0.7562	0.0309	0.0228	0.0402	0.0176	0.0105	0.0223	0.2165	0.1937	0.2339	0.0013	0.0004	0.0028
1.0027	0.9819	1.0265	0.7337	0.7121	0.7562	0.0309	0.0228	0.0402	0.0176	0.0105	0.0223	0.2165	0.1937	0.2339	0.0013	0.0004	0.0028
1.0027	0.9819	1.0265	0.7337	0.7121	0.7562	0.0309	0.0228	0.0402	0.0176	0.0105	0.0223	0.2165	0.1937	0.2339	0.0013	0.0004	0.0028
1.0027	0.9819	1.0265	0.7337	0.7121	0.7562	0.0309	0.0228	0.0402	0.0176	0.0105	0.0223	0.2165	0.1937	0.2339	0.0013	0.0004	0.0028
1.0028	0.9819	1.0265	0.7337	0.7121	0.7562	0.0309	0.0228	0.0402	0.0176	0.0105	0.0223	0.2164	0.1937	0.2339	0.0013	0.0004	0.0028
1.0028	0.9819	1.0265	0.7337	0.7121	0.7562	0.0309	0.0228	0.0402	0.0176	0.0105	0.0223	0.2164	0.1937	0.2339	0.0013	0.0004	0.0028
1.0028	0.9819	1.0265	0.7337	0.7121	0.7562	0.0309	0.0228	0.0402	0.0176	0.0105	0.0223	0.2164	0.1937	0.2339	0.0013	0.0004	0.0028
1.0028	0.982	1.0265	0.7337	0.7121	0.7562	0.0309	0.0228	0.0402	0.0176	0.0105	0.0223	0.2164	0.1937	0.2339	0.0013	0.0004	0.0028
1.0028	0.982	1.0265	0.7337	0.7121	0.7562	0.0309	0.0228	0.0402	0.0176	0.0105	0.0223	0.2164	0.1937	0.2339	0.0013	0.0004	0.0028
1.0028	0.982	1.0265	0.7337	0.7121	0.7562	0.0309	0.0228	0.0402	0.0176	0.0105	0.0223	0.2164	0.1937	0.2339	0.0013	0.0004	0.0028
1.0028	0.982	1.0265	0.7337	0.7121	0.7562	0.0309	0.0228	0.0402	0.0176	0.0105	0.0223	0.2164	0.1937	0.2339	0.0013	0.0004	0.0028
1.0028	0.982	1.0265	0.7337	0.7121	0.7562	0.0309	0.0228	0.0402	0.0176	0.0105	0.0223	0.2164	0.1937	0.2339	0.0013	0.0004	0.0028
1.0028	0.982	1.0265	0.7337	0.7121	0.7562	0.0309	0.0228	0.0402	0.0176	0.0105	0.0223	0.2164	0.1937	0.2339	0.0013	0.0004	0.0028
1.0028	0.982	1.0265	0.7337	0.7121	0.7562	0.0309	0.0228	0.0402	0.0176	0.0105	0.0223	0.2164	0.1937	0.2339	0.0013	0.0004	0.0028
1.0028	0.982	1.0265	0.7337	0.7121	0.7562	0.0309	0.0228	0.0402	0.0176	0.0105	0.0223	0.2164	0.1937	0.2339	0.0013	0.0004	0.0028
1.0028	0.982	1.0265	0.7337	0.7121	0.7562	0.0309	0.0228	0.0402	0.0176	0.0105	0.0223	0.2164	0.1937	0.2339	0.0013	0.0004	0.0028
1.0028	0.982	1.0265	0.7337	0.7121	0.7562	0.0309	0.0228	0.0402	0.0176	0.0105	0.0223	0.2164	0.1937	0.2339	0.0013	0.0004	0.0028
1.0028	0.982	1.0265	0.7337	0.7121	0.7562	0.0309	0.0228	0.0402	0.0176	0.0105	0.0223	0.2164	0.1937	0.2339	0.0013	0.0004	0.0028
1.0028	0.982	1.0265	0.7337	0.7121	0.7562	0.0309	0.0228	0.0402	0.0176	0.0105	0.0223	0.2164	0.1937	0.2339	0.0013	0.0004	0.0028
1.0028	0.982	1.0265	0.7337	0.7121	0.7562	0.0309	0.0228	0.0402	0.0176	0.0105	0.0223	0.2164	0.1937	0.2339	0.0013	0.0004	0.0028
1.0028	0.982	1.0265	0.7337	0.7121	0.7562	0.0309	0.0228	0.0402	0.0176	0.0105	0.0223	0.2164	0.1937	0.2339	0.0013	0.0004	0.0028
1.0028	0.982	1.0265	0.7337	0.7121	0.7562	0.0309	0.0228	0.0402	0.0176	0.0105	0.0223	0.2164	0.1937	0.2339	0.0013	0.0004	0.0028
1.0028	0.982	1.0265	0.7337	0.7121	0.7562	0.0309	0.0228	0.0402	0.0176	0.0105	0.0223	0.2164	0.1937	0.2339	0.0013	0.0004	0.0028
1.0028	0.982	1.0265	0.7337	0.7121	0.7562	0.0309	0.0228	0.0402	0.0176	0.0105	0.0223	0.2164	0.1937	0.2339	0.0013	0.0004	0.0028
1.0028	0.982	1.0265	0.7337	0.7121	0.7562	0.0309	0.0228	0.0402	0.0176	0.0105	0.0223	0.2164	0.1937	0.2339	0.0013	0.0004	0.0028
1.0028	0.982	1.0265	0.7337	0.7121	0.7562	0.0309	0.0228	0.0402	0.0176	0.0105	0.0223	0.2164	0.1937	0.2339	0.0013	0.0004	0.0028
1.0028	0.982	1.0265	0.7337	0.7121	0.7562	0.0309	0.0228	0.0402	0.0176	0.0105	0.0223	0.2164	0.1937	0.2339	0.0013	0.0004	0.0028
1.0028	0.982	1.0265	0.7337	0.7121	0.7562	0.0309	0.0228	0.0402	0.0176	0.0105	0.0223	0.2164	0.1937	0.2339	0.0013	0.0004	0.0028
1.0028	0.982	1.0265	0.7337	0.7121	0.7562	0.0309	0.0228	0.0402	0.0176	0.0105	0.0223	0.2164	0.1937	0.2338	0.0013	0.0004	0.0028
1.0028	0.982	1.0265	0.7338	0.7121	0.7562	0.0309	0.0228	0.0402	0.0176	0.0105	0.0223	0.2164	0.1937	0.2338	0.0013	0.0004	0.0028
1.0028	0.982	1.0265	0.7338	0.7121	0.7562	0.0309	0.0228	0.0402	0.0176	0.0105	0.0223	0.2164	0.1937	0.2338	0.0013	0.0004	0.0028
1.0028	0.982	1.0265	0.7338	0.7121	0.7562	0.0309	0.0228	0.0402	0.0176	0.0105	0.0223	0.2164	0.1937	0.2338	0.0013	0.0004	0.0028
1.0028	0.982	1.0265	0.7338	0.7121	0.7562	0.0309	0.0228	0.0402	0.0176	0.0105	0.0223	0.2164	0.1937	0.2338	0.0013	0.0004	0.0028
1.0028	0.982	1.0265	0.7338	0.7121	0.7562	0.0309	0.0228	0.0402	0.0176	0.0105	0.0223	0.2164	0.1937	0.2338	0.0013	0.0004	0.0028
1.0028	0.982	1.0265	0.7338	0.7121	0.7562	0.0309	0.0228	0.0402	0.0176	0.0105	0.0223	0.2164	0.1937	0.2338	0.0013	0.0004	0.0028
1.0028	0.982	1.0265	0.7338	0.7122	0.7562	0.0309	0.0228	0.0402	0.0176	0.0105	0.0223	0.2164	0.1937	0.2338	0.0013	0.0004	0.0028
1.0028	0.982	1.0265	0.7338	0.7122	0.7562	0.0309	0.0228	0.0402	0.0176	0.0105	0.0223	0.2164	0.1937	0.2338	0.0013	0.0004	0.0028
1.0028	0.982	1.0265	0.7338	0.7122	0.7562	0.0309	0.0228	0.0402	0.0176	0.0105	0.0223	0.2164	0.1937	0.2338	0.0013	0.0004	0.0028
1.0028	0.982	1.0266	0.7338	0.7122	0.7562	0.0309	0.0228	0.0402	0.0176	0.0105	0.0223	0.2164	0.1937	0.2338	0.0013	0.0004	0.0028
1.0028	0.982	1.0266	0.7338	0.7122	0.7562	0.0309	0.0228	0.0402	0.0176	0.0105	0.0223	0.2164	0.1937	0.2338	0.0013	0.0004	0.0028
1.0028	0.982	1.0266	0.7338	0.7122	0.7562	0.0309	0.0228	0.0402	0.0176	0.0105	0.0223	0.2164	0.1937	0.2338	0.0013	0.0004	0.0028
1.0028	0.982	1.0266	0.7338	0.7122	0.7562	0.0309	0.0228	0.0402	0.0176	0.0105	0.0223	0.2164	0.1937	0.2338	0.0013	0.0004	0.0028
1.0028	0.982	1.0266	0.7338	0.7122	0.7562	0.0309	0.0228	0.0402	0.0176	0.0105	0.0223	0.2164	0.1937	0.2338	0.0013	0.0004	0.0028
1.0028	0.982	1.0266	0.7338	0.7122	0.7562	0.0309	0.0228	0.0402	0.0176	0.0105	0.0223	0.2164	0.1937	0.2338	0.0013	0.0004	0.0028
1.0028	0.982	1.0266	0.7338	0.7122	0.7562	0.0309	0.0228	0.0402	0.0176	0.0105	0.0223	0.2164	0.1937	0.2338	0.0013	0.0004	0.0028
1.0028	0.982	1.0266	0.7338	0.7122	0.7562	0.0309	0.0228	0.0402	0.0176	0.0105	0.0223	0.2164	0.1937	0.2338	0.0013	0.0004	0.0028
1.0028	0.982	1.0266	0.7338	0.7122	0.7562	0.0309	0.0228	0.0402	0.0176	0.0105	0.0223	0.2164	0.1937	0.2338	0.0013	0.0004	0.0028
1.0028	0.982	1.0266	0.7338	0.7122	0.7562	0.0309	0.0228	0.0402	0.0176	0.0105	0.0223	0.2164	0.1937	0.2338	0.0013	0.0004	0.0028
1.0028	0.982	1.0266	0.7338	0.7122	0.7562	0.0309	0.0228	0.0402	0.0176	0.0105	0.0223	0.2164	0.1937	0.2338	0.0013	0.0004	0.0028
1.0028	0.982	1.0266	0.7338	0.7122	0.7562	0.0309	0.0228	0.0402	0.0176	0.0105	0.0223	0.2164	0.1937	0.2338	0.0013	0.0004	0.0028
1.0028	0.982	1.0266	0.7338	0.7122	0.7562	0.0309	0.0228	0.0402	0.0176	0.0105	0.0223	0.2164	0.1937	0.2338	0.0013	0.0004	0.0028
1.0028	0.982	1.0266	0.7338	0.7122	0.7562	0.0309	0.0228	0.0402	0.0176	0.0105	0.0223	0.2164	0.1937	0.2338	0.0013	0.0004	0.0028
1.0028	0.982	1.0266	0.7338	0.7122	0.7562	0.0309	0.0228	0.0402	0.0176	0.0105	0.0223	0.2164	0.1937	0.2338	0.0013	0.0004	0.0028
1.0028	0.982	1.0266	0.7338	0.7122	0.7562	0.0309	0.0228	0.0402	0.0176	0.0105	0.0223	0.2164	0.1937	0.2338	0.0013	0.0004	0.0028
1.0028	0.982	1.0266	0.7338	0.7122	0.7562	0.0309	0.0228	0.0402	0.0176	0.0105	0.0223	0.2164	0.1937	0.2338	0.0013	0.0004	0.0028
1.0028	0.982	1.0266	0.7338	0.7122	0.7562	0.0309	0.0228	0.0402	0.0176	0.0105	0.0223	0.2164	0.1937	0.2338	0.0013	0.0004	0.0028
1.0028	0.982	1.0266	0.7338	0.7122	0.7562	0.0309	0.0228	0.0402	0.0176	0.0105	0.0223	0.2164	0.1937	0.2338	0.0013	0.0004	0.0028
1.0028	0.982	1.0266	0.7338	0.7122	0.7562	0.0309	0.0228	0.0402	0.0176	0.0105	0.0223	0.2164	0.1937	0.2338	0.0013	0.0004	0.0028
1.0028	0.982	1.0266	0.7338	0.7122	0.7562	0.0309	0.0228	0.0402	0.0176	0.0105	0.0223	0.2164	0.1937	0.2338	0.0013	0.0004	0.0028
1.0028	0.982	1.0266	0.7338	0.7122	0.7562	0.0309	0.0228	0.0402	0.0176	0.0105	0.0223	0.2164	0.1937	0.2338	0.0013	0.0004	0.0028
1.0028	0.982	1.0266	0.7338	0.7122	0.7562	0.0309	0.0228	0.0402	0.0176	0.0105	0.0223	0.2164	0.1937	0.2338	0.0013	0.0004	0.0028
1.0028	0.982	1.0266	0.7338	0.7122	0.7562	0.0309	0.0228	0.0402	0.0176	0.0105	0.0223	0.2164	0.1937	0.2338	0.0013	0.0004	0.0028
1.0028	0.982	1.0266	0.7338	0.7122	0.7562	0.0309	0.0228	0.0402	0.0176	0.0105	0.0223	0.2164	0.1937	0.2338	0.0013	0.0004	0.0028
1.0028	0.982	1.0266	0.7338	0.7122	0.7562	0.0309	0.0228	0.0402	0.0176	0.0105	0.0223	0.2164	0.1937	0.2338	0.0013	0.0004	0.0028
1.0028	0.982	1.0266	0.7338	0.7122	0.7562	0.0309	0.0228	0.0402	0.0176	0.0105	0.0223	0.2164	0.1937	0.2338	0.0013	0.0004	0.0028
1.0028	0.982	1.0266	0.7338	0.7122	0.7562	0.0309	0.0228	0.0402	0.0176	0.0105	0.0223	0.2164	0.1937	0.2338	0.0013	0.0004	0.0028
1.0028	0.982	1.0266	0.7338	0.7122	0.7562	0.0309	0.0228	0.0402	0.0176	0.0105	0.0223	0.2164	0.1937	0.2338	0.0013	0.0004	0.0028
1.0028	0.982	1.0266	0.7338	0.7122	0.7562	0.0308	0.0228	0.0402	0.0176	0.0105	0.0223	0.2164	0.1937	0.2338	0.0013	0.0004	0.0028
1.0028	0.982	1.0266	0.7338	0.7122	0.7562	0.0308	0.0228	0.0402	0.0176	0.0105	0.0223	0.2164	0.1937	0.2338	0.0013	0.0004	0.0028
1.0028	0.982	1.0266	0.7338	0.7122	0.7562	0.0308	0.0228	0.0402	0.0176	0.0105	0.0223	0.2164	0.1937	0.2338	0.0013	0.0004	0.0028
1.0028	0.982	1.0266	0.7338	0.7122	0.7562	0.0308	0.0228	0.0402	0.0176	0.0105	0.0223	0.2164	0.1937	0.2338	0.0013	0.0004	0.0028
1.0028	0.982	1.0266	0.7338	0.7122	0.7562	0.0308	0.0228	0.0402	0.0176	0.0105	0.0223	0.2164	0.1937	0.2338	0.0013	0.0004	0.0028
1.0028	0.9821	1.0266	0.7338	0.7122	0.7563	0.0308	0.0228	0.0401	0.0176	0.0105	0.0223	0.2164	0.1937	0.2338	0.0013	0.0004	0.0028
1.0028	0.9821	1.0266	0.7338	0.7122	0.7563	0.0308	0.0228	0.0401	0.0176	0.0105	0.0223	0.2164	0.1937	0.2338	0.0013	0.0004	0.0028
1.0028	0.9821	1.0266	0.7338	0.7122	0.7563	0.0308	0.0228	0.0401	0.0176	0.0105	0.0223	0.2164	0.1937	0.2338	0.0013	0.0004	0.0028
1.0028	0.9821	1.0266	0.7338	0.7122	0.7563	0.0308	0.0228	0.0401	0.0176	0.0105	0.0223	0.2164	0.1937	0.2338	0.0013	0.0004	0.0028
1.0028	0.9821	1.0266	0.7338	0.7122	0.7563	0.0308	0.0228	0.0401	0.0176	0.0105	0.0223	0.2164	0.1937	0.2338	0.0013	0.0004	0.0028
1.0029	0.9821	1.0266	0.7338	0.7122	0.7563	0.0308	0.0228	0.0401	0.0176	0.0105	0.0223	0.2164	0.1937	0.2338	0.0013	0.0004	0.0028
1.0029	0.9821	1.0266	0.7338	0.7122	0.7563	0.0308	0.0227	0.0401	0.0176	0.0105	0.0223	0.2164	0.1937	0.2338	0.0013	0.0004	0.0028
1.0029	0.9821	1.0266	0.7338	0.7122	0.7563	0.0308	0.0227	0.0401	0.0176	0.0105	0.0223	0.2164	0.1937	0.2338	0.0013	0.0004	0.0028
1.0029	0.9821	1.0266	0.7338	0.7122	0.7563	0.0308	0.0227	0.0401	0.0176	0.0105	0.0223	0.2164	0.1937	0.2338	0.0013	0.0004	0.0028
1.0029	0.9821	1.0266	0.7338	0.7122	0.7563	0.0308	0.0227	0.0401	0.0176	0.0105	0.0223	0.2164	0.1937	0.2338	0.0013	0.0004	0.0028
1.0029	0.9821	1.0266	0.7338	0.7122	0.7563	0.0308	0.0227	0.0401	0.0176	0.0105	0.0223	0.2164	0.1937	0.2338	0.0013	0.0004	0.0028
1.0029	0.9821	1.0266	0.7338	0.7122	0.7563	0.0308	0.0227	0.0401	0.0176	0.0105	0.0223	0.2164	0.1937	0.2338	0.0013	0.0004	0.0028
1.0029	0.9821	1.0266	0.7338	0.7122	0.7563	0.0308	0.0227	0.0401	0.0176	0.0105	0.0223	0.2164	0.1937	0.2338	0.0013	0.0004	0.0028
1.0029	0.9821	1.0266	0.7338	0.7122	0.7563	0.0308	0.0227	0.0401	0.0176	0.0105	0.0223	0.2164	0.1937	0.2338	0.0013	0.0004	0.0028
1.0029	0.9821	1.0266	0.7338	0.7122	0.7563	0.0308	0.0227	0.0401	0.0176	0.0105	0.0223	0.2164	0.1937	0.2338	0.0013	0.0004	0.0028
1.0029	0.9821	1.0266	0.7338	0.7122	0.7563	0.0308	0.0227	0.0401	0.0176	0.0105	0.0223	0.2164	0.1936	0.2338	0.0013	0.0004	0.0028
1.0029	0.9821	1.0266	0.7338	0.7122	0.7563	0.0308	0.0227	0.0401	0.0176	0.0105	0.0223	0.2164	0.1936	0.2338	0.0013	0.0004	0.0028
1.0029	0.9821	1.0266	0.7338	0.7122	0.7563	0.0308	0.0227	0.0401	0.0176	0.0105	0.0223	0.2164	0.1936	0.2338	0.0013	0.0004	0.0028
1.0029	0.9821	1.0266	0.7338	0.7122	0.7563	0.0308	0.0227	0.0401	0.0176	0.0105	0.0223	0.2164	0.1936	0.2338	0.0013	0.0004	0.0028
1.0029	0.9821	1.0266	0.7338	0.7122	0.7563	0.0308	0.0227	0.0401	0.0176	0.0105	0.0223	0.2164	0.1936	0.2338	0.0013	0.0004	0.0028
1.0029	0.9821	1.0266	0.7338	0.7122	0.7563	0.0308	0.0227	0.0401	0.0176	0.0105	0.0223	0.2164	0.1936	0.2338	0.0013	0.0004	0.0028
1.0029	0.9821	1.0266	0.7338	0.7122	0.7563	0.0308	0.0227	0.0401	0.0176	0.0105	0.0223	0.2164	0.1936	0.2338	0.0013	0.0004	0.0028
1.0029	0.9821	1.0266	0.7338	0.7122	0.7563	0.0308	0.0227	0.0401	0.0176	0.0105	0.0223	0.2164	0.1936	0.2338	0.0013	0.0004	0.0028
1.0029	0.9821	1.0266	0.7338	0.7122	0.7563	0.0308	0.0227	0.0401	0.0176	0.0105	0.0223	0.2164	0.1936	0.2338	0.0013	0.0004	0.0028
1.0029	0.9821	1.0266	0.7338	0.7122	0.7563	0.0308	0.0227	0.0401	0.0176	0.0105	0.0223	0.2164	0.1936	0.2338	0.0013	0.0004	0.0028
1.0029	0.9821	1.0266	0.7338	0.7122	0.7563	0.0308	0.0227	0.0401	0.0176	0.0105	0.0223	0.2164	0.1936	0.2338	0.0013	0.0004	0.0028
1.0029	0.9821	1.0266	0.7338	0.7122	0.7563	0.0308	0.0227	0.0401	0.0176	0.0105	0.0223	0.2164	0.1936	0.2338	0.0013	0.0004	0.0028
1.0029	0.9821	1.0266	0.7338	0.7122	0.7563	0.0308	0.0227	0.0401	0.0176	0.0105	0.0223	0.2164	0.1936	0.2338	0.0013	0.0004	0.0028
1.0029	0.9821	1.0266	0.7338	0.7122	0.7563	0.0308	0.0227	0.0401	0.0176	0.0105	0.0223	0.2164	0.1936	0.2338	0.0013	0.0004	0.0028
1.0029	0.9821	1.0266	0.7338	0.7122	0.7563	0.0308	0.0227	0.0401	0.0176	0.0105	0.0223	0.2164	0.1936	0.2338	0.0013	0.0004	0.0028
1.0029	0.9821	1.0266	0.7338	0.7122	0.7563	0.0308	0.0227	0.0401	0.0176	0.0105	0.0223	0.2164	0.1936	0.2338	0.0013	0.0004	0.0028
1.0029	0.9821	1.0266	0.7338	0.7123	0.7563	0.0308	0.0227	0.0401	0.0176	0.0105	0.0223	0.2164	0.1936	0.2338	0.0013	0.0004	0.0028
1.0029	0.9821	1.0266	0.7338	0.7123	0.7563	0.0308	0.0227	0.0401	0.0176	0.0105	0.0223	0.2164	0.1936	0.2338	0.0013	0.0004	0.0028
1.0029	0.9821	1.0266	0.7338	0.7123	0.7563	0.0308	0.0227	0.0401	0.0176	0.0105	0.0223	0.2164	0.1936	0.2338	0.0013	0.0004	0.0028
1.0029	0.9821	1.0266	0.7338	0.7123	0.7563	0.0308	0.0227	0.0401	0.0176	0.0105	0.0223	0.2164	0.1936	0.2338	0.0013	0.0004	0.0028
1.0029	0.9821	1.0266	0.7338	0.7123	0.7563	0.0308	0.0227	0.0401	0.0176	0.0105	0.0223	0.2164	0.1936	0.2338	0.0013	0.0004	0.0028
1.0029	0.9821	1.0266	0.7338	0.7123	0.7563	0.0308	0.0227	0.0401	0.0176	0.0105	0.0223	0.2164	0.1936	0.2338	0.0013	0.0004	0.0028
1.0029	0.9821	1.0266	0.7338	0.7123	0.7563	0.0308	0.0227	0.0401	0.0176	0.0105	0.0223	0.2164	0.1936	0.2338	0.0013	0.0004	0.0028
1.0029	0.9821	1.0266	0.7338	0.7123	0.7563	0.0308	0.0227	0.0401	0.0176	0.0105	0.0223	0.2164	0.1936	0.2338	0.0013	0.0004	0.0028
1.0029	0.9821	1.0266	0.7338	0.7123	0.7563	0.0308	0.0227	0.0401	0.0176	0.0105	0.0223	0.2164	0.1936	0.2338	0.0013	0.0004	0.0028
1.0029	0.9821	1.0266	0.7338	0.7123	0.7563	0.0308	0.0227	0.0401	0.0176	0.0105	0.0223	0.2164	0.1936	0.2338	0.0013	0.0004	0.0028
1.0029	0.9821	1.0266	0.7338	0.7123	0.7563	0.0308	0.0227	0.0401	0.0176	0.0104	0.0223	0.2164	0.1936	0.2338	0.0013	0.0004	0.0028
1.0029	0.9821	1.0266	0.7338	0.7123	0.7563	0.0308	0.0227	0.0401	0.0176	0.0104	0.0223	0.2164	0.1936	0.2338	0.0013	0.0004	0.0028
1.0029	0.9821	1.0266	0.7338	0.7123	0.7563	0.0308	0.0227	0.0401	0.0176	0.0104	0.0223	0.2164	0.1936	0.2338	0.0013	0.0004	0.0028
1.0029	0.9821	1.0266	0.7338	0.7123	0.7563	0.0308	0.0227	0.0401	0.0176	0.0104	0.0223	0.2164	0.1936	0.2338	0.0013	0.0004	0.0028
1.0029	0.9821	1.0266	0.7338	0.7123	0.7563	0.0308	0.0227	0.0401	0.0176	0.0104	0.0223	0.2164	0.1936	0.2338	0.0013	0.0004	0.0028
1.0029	0.9821	1.0266	0.7338	0.7123	0.7563	0.0308	0.0227	0.0401	0.0176	0.0104	0.0223	0.2164	0.1936	0.2338	0.0013	0.0004	0.0028
1.0029	0.9821	1.0266	0.7338	0.7123	0.7563	0.0308	0.0227	0.0401	0.0176	0.0104	0.0223	0.2164	0.1936	0.2338	0.0013	0.0004	0.0028
1.0029	0.9821	1.0266	0.7338	0.7123	0.7563	0.0308	0.0227	0.0401	0.0176	0.0104	0.0223	0.2164	0.1936	0.2338	0.0013	0.0004	0.0028
1.0029	0.9821	1.0266	0.7338	0.7123	0.7563	0.0308	0.0227	0.0401	0.0176	0.0104	0.0223	0.2164	0.1936	0.2338	0.0013	0.0004	0.0028
1.0029	0.9821	1.0266	0.7338	0.7123	0.7563	0.0308	0.0227	0.0401	0.0176	0.0104	0.0223	0.2164	0.1936	0.2338	0.0013	0.0004	0.0028
1.0029	0.9821	1.0266	0.7338	0.7123	0.7563	0.0308	0.0227	0.0401	0.0176	0.0104	0.0223	0.2164	0.1936	0.2338	0.0013	0.0004	0.0028
1.0029	0.9821	1.0266	0.7338	0.7123	0.7563	0.0308	0.0227	0.0401	0.0176	0.0104	0.0223	0.2164	0.1936	0.2338	0.0013	0.0004	0.0028
1.0029	0.9821	1.0266	0.7338	0.7123	0.7563	0.0308	0.0227	0.0401	0.0176	0.0104	0.0223	0.2164	0.1936	0.2338	0.0013	0.0004	0.0028
1.0029	0.9821	1.0266	0.7338	0.7123	0.7563	0.0308	0.0227	0.0401	0.0176	0.0104	0.0223	0.2164	0.1936	0.2338	0.0013	0.0004	0.0028
1.0029	0.9821	1.0266	0.7339	0.7123	0.7563	0.0308	0.0227	0.0401	0.0176	0.0104	0.0223	0.2164	0.1936	0.2338	0.0013	0.0004	0.0028
1.0029	0.9821	1.0266	0.7339	0.7123	0.7563	0.0308	0.0227	0.0401	0.0176	0.0104	0.0223	0.2164	0.1936	0.2338	0.0013	0.0004	0.0028
1.0029	0.9821	1.0266	0.7339	0.7123	0.7563	0.0308	0.0227	0.0401	0.0176	0.0104	0.0223	0.2164	0.1936	0.2338	0.0013	0.0004	0.0028
1.0029	0.9821	1.0266	0.7339	0.7123	0.7563	0.0308	0.0227	0.0401	0.0176	0.0104	0.0223	0.2164	0.1936	0.2338	0.0013	0.0004	0.0028
1.0029	0.9821	1.0266	0.7339	0.7123	0.7563	0.0308	0.0227	0.0401	0.0176	0.0104	0.0223	0.2164	0.1936	0.2338	0.0013	0.0004	0.0028
1.0029	0.9821	1.0266	0.7339	0.7123	0.7563	0.0308	0.0227	0.0401	0.0176	0.0104	0.0223	0.2164	0.1936	0.2338	0.0013	0.0004	0.0028
1.0029	0.9821	1.0266	0.7339	0.7123	0.7563	0.0308	0.0227	0.0401	0.0176	0.0104	0.0223	0.2164	0.1936	0.2338	0.0013	0.0004	0.0028
1.0029	0.9821	1.0266	0.7339	0.7123	0.7563	0.0308	0.0227	0.0401	0.0176	0.0104	0.0223	0.2164	0.1936	0.2338	0.0013	0.0004	0.0028
1.0029	0.9821	1.0266	0.7339	0.7123	0.7563	0.0308	0.0227	0.0401	0.0176	0.0104	0.0223	0.2164	0.1936	0.2338	0.0013	0.0004	0.0028
1.0029	0.9821	1.0266	0.7339	0.7123	0.7563	0.0308	0.0227	0.0401	0.0176	0.0104	0.0223	0.2164	0.1936	0.2338	0.0013	0.0004	0.0028
1.0029	0.9821	1.0266	0.7339	0.7123	0.7563	0.0308	0.0227	0.0401	0.0176	0.0104	0.0223	0.2164	0.1936	0.2338	0.0013	0.0004	0.0028
1.0029	0.9822	1.0266	0.7339	0.7123	0.7563	0.0308	0.0227	0.0401	0.0176	0.0104	0.0223	0.2164	0.1936	0.2338	0.0013	0.0004	0.0028
1.0029	0.9822	1.0266	0.7339	0.7123	0.7563	0.0308	0.0227	0.0401	0.0176	0.0104	0.0223	0.2164	0.1936	0.2338	0.0013	0.0004	0.0028
1.0029	0.9822	1.0266	0.7339	0.7123	0.7563	0.0308	0.0227	0.0401	0.0176	0.0104	0.0223	0.2164	0.1936	0.2338	0.0013	0.0004	0.0028
1.0029	0.9822	1.0266	0.7339	0.7123	0.7563	0.0308	0.0227	0.0401	0.0176	0.0104	0.0223	0.2164	0.1936	0.2338	0.0013	0.0004	0.0028
1.0029	0.9822	1.0266	0.7339	0.7123	0.7563	0.0308	0.0227	0.0401	0.0176	0.0104	0.0223	0.2164	0.1936	0.2338	0.0013	0.0004	0.0028
1.0029	0.9822	1.0266	0.7339	0.7123	0.7563	0.0308	0.0227	0.0401	0.0176	0.0104	0.0223	0.2164	0.1936	0.2338	0.0013	0.0004	0.0028
1.0029	0.9822	1.0266	0.7339	0.7123	0.7563	0.0308	0.0227	0.0401	0.0176	0.0104	0.0223	0.2164	0.1936	0.2338	0.0013	0.0004	0.0028
1.0029	0.9822	1.0266	0.7339	0.7123	0.7563	0.0308	0.0227	0.0401	0.0176	0.0104	0.0223	0.2164	0.1936	0.2338	0.0013	0.0004	0.0028
1.0029	0.9822	1.0266	0.7339	0.7123	0.7563	0.0308	0.0227	0.0401	0.0176	0.0104	0.0223	0.2164	0.1936	0.2338	0.0013	0.0004	0.0028
1.0029	0.9822	1.0266	0.7339	0.7123	0.7563	0.0308	0.0227	0.0401	0.0176	0.0104	0.0223	0.2164	0.1936	0.2338	0.0013	0.0004	0.0028
1.0029	0.9822	1.0266	0.7339	0.7123	0.7563	0.0308	0.0227	0.0401	0.0176	0.0104	0.0223	0.2164	0.1936	0.2338	0.0013	0.0004	0.0028
1.0029	0.9822	1.0266	0.7339	0.7123	0.7563	0.0308	0.0227	0.0401	0.0176	0.0104	0.0223	0.2164	0.1936	0.2338	0.0013	0.0004	0.0028
1.003	0.9822	1.0266	0.7339	0.7123	0.7563	0.0308	0.0227	0.0401	0.0176	0.0104	0.0223	0.2164	0.1936	0.2338	0.0013	0.0004	0.0028
1.003	0.9822	1.0266	0.7339	0.7123	0.7563	0.0308	0.0227	0.0401	0.0176	0.0104	0.0223	0.2164	0.1936	0.2338	0.0013	0.0004	0.0028
1.003	0.9822	1.0266	0.7339	0.7123	0.7563	0.0308	0.0227	0.0401	0.0176	0.0104	0.0223	0.2164	0.1936	0.2338	0.0013	0.0004	0.0028
1.003	0.9822	1.0266	0.7339	0.7123	0.7563	0.0308	0.0227	0.0401	0.0176	0.0104	0.0223	0.2164	0.1936	0.2338	0.0013	0.0004	0.0028
1.003	0.9822	1.0266	0.7339	0.7123	0.7563	0.0308	0.0227	0.0401	0.0176	0.0104	0.0223	0.2164	0.1936	0.2338	0.0013	0.0004	0.0028
1.003	0.9822	1.0266	0.7339	0.7123	0.7563	0.0308	0.0227	0.0401	0.0176	0.0104	0.0223	0.2164	0.1936	0.2338	0.0013	0.0004	0.0028
1.003	0.9822	1.0266	0.7339	0.7123	0.7563	0.0308	0.0227	0.0401	0.0176	0.0104	0.0223	0.2164	0.1936	0.2338	0.0013	0.0004	0.0028
1.003	0.9822	1.0266	0.7339	0.7123	0.7563	0.0308	0.0227	0.0401	0.0176	0.0104	0.0223	0.2164	0.1936	0.2338	0.0013	0.0004	0.0028
1.003	0.9822	1.0266	0.7339	0.7123	0.7563	0.0308	0.0227	0.0401	0.0176	0.0104	0.0223	0.2164	0.1936	0.2338	0.0013	0.0004	0.0028
1.003	0.9822	1.0266	0.7339	0.7123	0.7563	0.0308	0.0227	0.0401	0.0176	0.0104	0.0223	0.2164	0.1936	0.2338	0.0013	0.0004	0.0028
1.003	0.9822	1.0266	0.7339	0.7123	0.7563	0.0308	0.0227	0.0401	0.0176	0.0104	0.0223	0.2164	0.1936	0.2338	0.0013	0.0004	0.0028
1.003	0.9822	1.0266	0.7339	0.7123	0.7563	0.0308	0.0227	0.0401	0.0176	0.0104	0.0223	0.2164	0.1936	0.2338	0.0013	0.0004	0.0028
1.003	0.9822	1.0266	0.7339	0.7123	0.7563	0.0308	0.0227	0.0401	0.0176	0.0104	0.0223	0.2164	0.1936	0.2338	0.0013	0.0004	0.0028
1.003	0.9822	1.0266	0.7339	0.7123	0.7563	0.0308	0.0227	0.0401	0.0176	0.0104	0.0223	0.2164	0.1936	0.2338	0.0013	0.0004	0.0028
1.003	0.9822	1.0266	0.7339	0.7123	0.7563	0.0308	0.0227	0.0401	0.0176	0.0104	0.0223	0.2164	0.1936	0.2338	0.0013	0.0004	0.0028
1.003	0.9822	1.0266	0.7339	0.7123	0.7563	0.0308	0.0227	0.0401	0.0176	0.0104	0.0223	0.2164	0.1936	0.2338	0.0013	0.0004	0.0028
1.003	0.9822	1.0266	0.7339	0.7123	0.7563	0.0308	0.0227	0.0401	0.0176	0.0104	0.0223	0.2164	0.1936	0.2338	0.0013	0.0004	0.0028
1.003	0.9822	1.0266	0.7339	0.7123	0.7563	0.0308	0.0227	0.0401	0.0176	0.0104	0.0223	0.2164	0.1936	0.2338	0.0013	0.0004	0.0028
1.003	0.9822	1.0266	0.7339	0.7123	0.7563	0.0308	0.0227	0.04	0.0176	0.0104	0.0223	0.2164	0.1936	0.2338	0.0013	0.0004	0.0028
1.003	0.9822	1.0266	0.7339	0.7123	0.7563	0.0308	0.0227	0.04	0.0176	0.0104	0.0223	0.2164	0.1936	0.2338	0.0013	0.0004	0.0028
1.003	0.9822	1.0266	0.7339	0.7123	0.7563	0.0308	0.0227	0.04	0.0176	0.0104	0.0223	0.2164	0.1936	0.2338	0.0013	0.0004	0.0028
1.003	0.9822	1.0266	0.7339	0.7123	0.7563	0.0308	0.0227	0.04	0.0176	0.0104	0.0223	0.2164	0.1936	0.2338	0.0013	0.0004	0.0028
1.003	0.9822	1.0266	0.7339	0.7124	0.7563	0.0308	0.0227	0.04	0.0176	0.0104	0.0223	0.2164	0.1936	0.2338	0.0013	0.0004	0.0028
1.003	0.9822	1.0266	0.7339	0.7124	0.7563	0.0308	0.0227	0.04	0.0176	0.0104	0.0223	0.2164	0.1936	0.2338	0.0013	0.0004	0.0028
1.003	0.9822	1.0266	0.7339	0.7124	0.7563	0.0308	0.0227	0.04	0.0176	0.0104	0.0223	0.2164	0.1936	0.2338	0.0013	0.0004	0.0028
1.003	0.9822	1.0266	0.7339	0.7124	0.7563	0.0308	0.0227	0.04	0.0176	0.0104	0.0223	0.2163	0.1936	0.2338	0.0013	0.0004	0.0028
1.003	0.9822	1.0266	0.7339	0.7124	0.7564	0.0308	0.0227	0.04	0.0176	0.0104	0.0223	0.2163	0.1936	0.2338	0.0013	0.0004	0.0028
1.003	0.9822	1.0266	0.7339	0.7124	0.7564	0.0308	0.0227	0.04	0.0176	0.0104	0.0223	0.2163	0.1936	0.2338	0.0013	0.0004	0.0028
1.003	0.9822	1.0266	0.7339	0.7124	0.7564	0.0308	0.0227	0.04	0.0176	0.0104	0.0223	0.2163	0.1936	0.2338	0.0013	0.0004	0.0028
1.003	0.9822	1.0266	0.7339	0.7124	0.7564	0.0308	0.0227	0.04	0.0176	0.0104	0.0223	0.2163	0.1936	0.2338	0.0013	0.0004	0.0028
1.003	0.9822	1.0266	0.7339	0.7124	0.7564	0.0308	0.0227	0.04	0.0176	0.0104	0.0223	0.2163	0.1936	0.2338	0.0013	0.0004	0.0028
1.003	0.9822	1.0266	0.7339	0.7124	0.7564	0.0308	0.0227	0.04	0.0176	0.0104	0.0223	0.2163	0.1936	0.2338	0.0013	0.0004	0.0028
1.003	0.9822	1.0266	0.7339	0.7124	0.7564	0.0308	0.0227	0.04	0.0176	0.0104	0.0223	0.2163	0.1936	0.2338	0.0013	0.0004	0.0028
1.003	0.9822	1.0266	0.7339	0.7124	0.7564	0.0308	0.0227	0.04	0.0176	0.0104	0.0223	0.2163	0.1936	0.2338	0.0013	0.0004	0.0028
1.003	0.9822	1.0266	0.7339	0.7124	0.7564	0.0308	0.0227	0.04	0.0176	0.0104	0.0223	0.2163	0.1936	0.2338	0.0013	0.0004	0.0028
1.003	0.9822	1.0266	0.7339	0.7124	0.7564	0.0308	0.0227	0.04	0.0176	0.0104	0.0223	0.2163	0.1936	0.2338	0.0013	0.0004	0.0028
1.003	0.9822	1.0266	0.7339	0.7124	0.7564	0.0308	0.0227	0.04	0.0176	0.0104	0.0223	0.2163	0.1936	0.2338	0.0013	0.0004	0.0028
1.003	0.9822	1.0266	0.7339	0.7124	0.7564	0.0308	0.0227	0.04	0.0176	0.0104	0.0223	0.2163	0.1936	0.2338	0.0013	0.0004	0.0028
1.003	0.9822	1.0266	0.7339	0.7124	0.7564	0.0308	0.0227	0.04	0.0176	0.0104	0.0223	0.2163	0.1936	0.2338	0.0013	0.0004	0.0028
1.003	0.9822	1.0266	0.7339	0.7124	0.7564	0.0308	0.0227	0.04	0.0176	0.0104	0.0223	0.2163	0.1936	0.2338	0.0013	0.0004	0.0028
1.003	0.9822	1.0266	0.7339	0.7124	0.7564	0.0308	0.0227	0.04	0.0176	0.0104	0.0223	0.2163	0.1936	0.2338	0.0013	0.0004	0.0028
1.003	0.9822	1.0266	0.7339	0.7124	0.7564	0.0308	0.0227	0.04	0.0176	0.0104	0.0223	0.2163	0.1936	0.2338	0.0013	0.0004	0.0028
1.003	0.9822	1.0266	0.7339	0.7124	0.7564	0.0308	0.0227	0.04	0.0176	0.0104	0.0223	0.2163	0.1936	0.2338	0.0013	0.0004	0.0028
1.003	0.9822	1.0266	0.7339	0.7124	0.7564	0.0308	0.0227	0.04	0.0176	0.0104	0.0223	0.2163	0.1936	0.2338	0.0013	0.0004	0.0028
1.003	0.9822	1.0266	0.7339	0.7124	0.7564	0.0308	0.0227	0.04	0.0176	0.0104	0.0223	0.2163	0.1936	0.2338	0.0013	0.0004	0.0028
1.003	0.9822	1.0266	0.7339	0.7124	0.7564	0.0308	0.0227	0.04	0.0176	0.0104	0.0223	0.2163	0.1936	0.2338	0.0013	0.0004	0.0028
1.003	0.9822	1.0266	0.7339	0.7124	0.7564	0.0308	0.0227	0.04	0.0176	0.0104	0.0223	0.2163	0.1936	0.2338	0.0013	0.0004	0.0028
1.003	0.9822	1.0266	0.7339	0.7124	0.7564	0.0308	0.0227	0.04	0.0176	0.0104	0.0223	0.2163	0.1936	0.2338	0.0013	0.0004	0.0028
1.003	0.9822	1.0266	0.7339	0.7124	0.7564	0.0308	0.0227	0.04	0.0176	0.0104	0.0223	0.2163	0.1936	0.2338	0.0013	0.0004	0.0028
1.003	0.9822	1.0266	0.7339	0.7124	0.7564	0.0308	0.0227	0.04	0.0176	0.0104	0.0223	0.2163	0.1936	0.2338	0.0013	0.0004	0.0028
1.003	0.9822	1.0266	0.7339	0.7124	0.7564	0.0308	0.0227	0.04	0.0176	0.0104	0.0223	0.2163	0.1936	0.2338	0.0013	0.0004	0.0028
1.003	0.9822	1.0266	0.7339	0.7124	0.7564	0.0308	0.0227	0.04	0.0176	0.0104	0.0223	0.2163	0.1936	0.2338	0.0013	0.0004	0.0028
1.003	0.9822	1.0266	0.7339	0.7124	0.7564	0.0308	0.0227	0.04	0.0176	0.0104	0.0223	0.2163	0.1936	0.2338	0.0013	0.0004	0.0028
1.003	0.9822	1.0266	0.7339	0.7124	0.7564	0.0308	0.0227	0.04	0.0176	0.0104	0.0223	0.2163	0.1936	0.2338	0.0013	0.0004	0.0028
1.003	0.9823	1.0266	0.7339	0.7124	0.7564	0.0308	0.0227	0.04	0.0176	0.0104	0.0223	0.2163	0.1936	0.2338	0.0013	0.0004	0.0028
1.003	0.9823	1.0266	0.7339	0.7124	0.7564	0.0308	0.0227	0.04	0.0176	0.0104	0.0223	0.2163	0.1936	0.2338	0.0013	0.0004	0.0028
1.003	0.9823	1.0266	0.7339	0.7124	0.7564	0.0308	0.0227	0.04	0.0176	0.0104	0.0223	0.2163	0.1936	0.2338	0.0013	0.0004	0.0028
1.003	0.9823	1.0266	0.7339	0.7124	0.7564	0.0308	0.0227	0.04	0.0176	0.0104	0.0223	0.2163	0.1936	0.2338	0.0013	0.0004	0.0028
1.003	0.9823	1.0266	0.7339	0.7124	0.7564	0.0308	0.0227	0.04	0.0176	0.0104	0.0223	0.2163	0.1936	0.2338	0.0013	0.0004	0.0028
1.003	0.9823	1.0266	0.7339	0.7124	0.7564	0.0308	0.0227	0.04	0.0176	0.0104	0.0223	0.2163	0.1936	0.2338	0.0013	0.0004	0.0028
1.003	0.9823	1.0266	0.7339	0.7124	0.7564	0.0308	0.0227	0.04	0.0176	0.0104	0.0223	0.2163	0.1936	0.2338	0.0013	0.0004	0.0028
1.003	0.9823	1.0266	0.7339	0.7124	0.7564	0.0308	0.0227	0.04	0.0176	0.0104	0.0223	0.2163	0.1936	0.2338	0.0013	0.0004	0.0028
1.003	0.9823	1.0266	0.7339	0.7124	0.7564	0.0308	0.0227	0.04	0.0176	0.0104	0.0223	0.2163	0.1936	0.2338	0.0013	0.0004	0.0028
1.003	0.9823	1.0266	0.7339	0.7124	0.7564	0.0308	0.0227	0.04	0.0176	0.0104	0.0223	0.2163	0.1936	0.2338	0.0013	0.0004	0.0028
1.003	0.9823	1.0266	0.7339	0.7124	0.7564	0.0308	0.0227	0.04	0.0176	0.0104	0.0223	0.2163	0.1936	0.2338	0.0013	0.0004	0.0028
1.003	0.9823	1.0266	0.7339	0.7124	0.7564	0.0308	0.0227	0.04	0.0176	0.0104	0.0223	0.2163	0.1936	0.2338	0.0013	0.0004	0.0028
1.003	0.9823	1.0266	0.7339	0.7124	0.7564	0.0308	0.0227	0.04	0.0176	0.0104	0.0223	0.2163	0.1936	0.2338	0.0013	0.0004	0.0028
1.003	0.9823	1.0266	0.7339	0.7124	0.7564	0.0308	0.0227	0.04	0.0176	0.0104	0.0223	0.2163	0.1936	0.2338	0.0013	0.0004	0.0028
1.003	0.9823	1.0266	0.7339	0.7124	0.7564	0.0308	0.0227	0.04	0.0176	0.0104	0.0223	0.2163	0.1936	0.2338	0.0013	0.0004	0.0028
1.003	0.9823	1.0266	0.7339	0.7124	0.7564	0.0308	0.0227	0.04	0.0176	0.0104	0.0223	0.2163	0.1936	0.2338	0.0013	0.0004	0.0028
1.003	0.9823	1.0266	0.7339	0.7124	0.7564	0.0308	0.0227	0.04	0.0176	0.0104	0.0223	0.2163	0.1936	0.2338	0.0013	0.0004	0.0028
1.003	0.9823	1.0266	0.7339	0.7124	0.7564	0.0308	0.0227	0.04	0.0176	0.0104	0.0223	0.2163	0.1936	0.2338	0.0013	0.0004	0.0028
1.003	0.9823	1.0266	0.7339	0.7124	0.7564	0.0308	0.0227	0.04	0.0176	0.0104	0.0223	0.2163	0.1936	0.2338	0.0013	0.0004	0.0028
1.003	0.9823	1.0266	0.7339	0.7124	0.7564	0.0308	0.0227	0.04	0.0176	0.0104	0.0223	0.2163	0.1936	0.2338	0.0013	0.0004	0.0028
1.0031	0.9823	1.0266	0.7339	0.7124	0.7564	0.0308	0.0227	0.04	0.0176	0.0104	0.0223	0.2163	0.1936	0.2337	0.0013	0.0004	0.0028
1.0031	0.9823	1.0266	0.7339	0.7124	0.7564	0.0308	0.0227	0.04	0.0176	0.0104	0.0223	0.2163	0.1936	0.2337	0.0013	0.0004	0.0028
1.0031	0.9823	1.0266	0.734	0.7124	0.7564	0.0308	0.0227	0.04	0.0176	0.0104	0.0223	0.2163	0.1936	0.2337	0.0013	0.0004	0.0028
1.0031	0.9823	1.0266	0.734	0.7124	0.7564	0.0308	0.0227	0.04	0.0176	0.0104	0.0223	0.2163	0.1936	0.2337	0.0013	0.0004	0.0028
1.0031	0.9823	1.0266	0.734	0.7124	0.7564	0.0308	0.0227	0.04	0.0176	0.0104	0.0223	0.2163	0.1936	0.2337	0.0013	0.0004	0.0028
1.0031	0.9823	1.0266	0.734	0.7124	0.7564	0.0308	0.0227	0.04	0.0176	0.0104	0.0223	0.2163	0.1936	0.2337	0.0013	0.0004	0.0028
1.0031	0.9823	1.0266	0.734	0.7124	0.7564	0.0308	0.0227	0.04	0.0176	0.0104	0.0223	0.2163	0.1936	0.2337	0.0013	0.0004	0.0028
1.0031	0.9823	1.0266	0.734	0.7124	0.7564	0.0308	0.0227	0.04	0.0176	0.0104	0.0223	0.2163	0.1936	0.2337	0.0013	0.0004	0.0028
1.0031	0.9823	1.0266	0.734	0.7124	0.7564	0.0308	0.0227	0.04	0.0176	0.0104	0.0223	0.2163	0.1936	0.2337	0.0013	0.0004	0.0028
1.0031	0.9823	1.0266	0.734	0.7124	0.7564	0.0308	0.0227	0.04	0.0176	0.0104	0.0223	0.2163	0.1936	0.2337	0.0013	0.0004	0.0028
1.0031	0.9823	1.0266	0.734	0.7124	0.7564	0.0308	0.0227	0.04	0.0176	0.0104	0.0223	0.2163	0.1936	0.2337	0.0013	0.0004	0.0028
1.0031	0.9823	1.0266	0.734	0.7124	0.7564	0.0308	0.0227	0.04	0.0176	0.0104	0.0223	0.2163	0.1936	0.2337	0.0013	0.0004	0.0028
1.0031	0.9823	1.0266	0.734	0.7124	0.7564	0.0308	0.0227	0.04	0.0176	0.0104	0.0223	0.2163	0.1936	0.2337	0.0013	0.0004	0.0028
1.0031	0.9823	1.0266	0.734	0.7124	0.7564	0.0308	0.0227	0.04	0.0176	0.0104	0.0223	0.2163	0.1936	0.2337	0.0013	0.0004	0.0028
1.0031	0.9823	1.0266	0.734	0.7124	0.7564	0.0308	0.0227	0.04	0.0176	0.0104	0.0223	0.2163	0.1936	0.2337	0.0013	0.0004	0.0028
1.0031	0.9823	1.0266	0.734	0.7124	0.7564	0.0308	0.0227	0.04	0.0176	0.0104	0.0223	0.2163	0.1936	0.2337	0.0013	0.0004	0.0028
1.0031	0.9823	1.0266	0.734	0.7124	0.7564	0.0308	0.0227	0.04	0.0176	0.0104	0.0223	0.2163	0.1936	0.2337	0.0013	0.0004	0.0028
1.0031	0.9823	1.0266	0.734	0.7125	0.7564	0.0308	0.0227	0.04	0.0176	0.0104	0.0223	0.2163	0.1936	0.2337	0.0013	0.0004	0.0028
1.0031	0.9823	1.0266	0.734	0.7125	0.7564	0.0308	0.0227	0.04	0.0176	0.0104	0.0223	0.2163	0.1936	0.2337	0.0013	0.0004	0.0028
1.0031	0.9823	1.0266	0.734	0.7125	0.7564	0.0308	0.0227	0.04	0.0176	0.0104	0.0223	0.2163	0.1936	0.2337	0.0013	0.0004	0.0028
1.0031	0.9823	1.0266	0.734	0.7125	0.7564	0.0308	0.0227	0.04	0.0176	0.0104	0.0223	0.2163	0.1936	0.2337	0.0013	0.0004	0.0028
1.0031	0.9823	1.0266	0.734	0.7125	0.7564	0.0308	0.0227	0.04	0.0176	0.0104	0.0223	0.2163	0.1936	0.2337	0.0013	0.0004	0.0028
1.0031	0.9823	1.0266	0.734	0.7125	0.7564	0.0308	0.0227	0.04	0.0176	0.0104	0.0223	0.2163	0.1936	0.2337	0.0013	0.0004	0.0028
1.0031	0.9823	1.0266	0.734	0.7125	0.7564	0.0308	0.0227	0.04	0.0176	0.0104	0.0223	0.2163	0.1936	0.2337	0.0013	0.0004	0.0028
1.0031	0.9823	1.0266	0.734	0.7125	0.7564	0.0308	0.0227	0.04	0.0176	0.0104	0.0223	0.2163	0.1936	0.2337	0.0013	0.0004	0.0028
1.0031	0.9823	1.0266	0.734	0.7125	0.7564	0.0308	0.0227	0.04	0.0176	0.0104	0.0223	0.2163	0.1936	0.2337	0.0013	0.0004	0.0028
1.0031	0.9823	1.0266	0.734	0.7125	0.7564	0.0308	0.0227	0.04	0.0176	0.0104	0.0223	0.2163	0.1936	0.2337	0.0013	0.0004	0.0028
1.0031	0.9823	1.0266	0.734	0.7125	0.7564	0.0308	0.0227	0.04	0.0176	0.0104	0.0223	0.2163	0.1935	0.2337	0.0013	0.0004	0.0028
1.0031	0.9823	1.0266	0.734	0.7125	0.7564	0.0308	0.0227	0.04	0.0176	0.0104	0.0223	0.2163	0.1935	0.2337	0.0013	0.0004	0.0028
1.0031	0.9823	1.0266	0.734	0.7125	0.7564	0.0308	0.0227	0.04	0.0176	0.0104	0.0223	0.2163	0.1935	0.2337	0.0013	0.0004	0.0028
1.0031	0.9823	1.0266	0.734	0.7125	0.7564	0.0308	0.0227	0.04	0.0176	0.0104	0.0223	0.2163	0.1935	0.2337	0.0013	0.0004	0.0028
1.0031	0.9823	1.0266	0.734	0.7125	0.7564	0.0308	0.0227	0.04	0.0176	0.0104	0.0223	0.2163	0.1935	0.2337	0.0013	0.0004	0.0028
1.0031	0.9823	1.0266	0.734	0.7125	0.7564	0.0308	0.0227	0.04	0.0176	0.0104	0.0223	0.2163	0.1935	0.2337	0.0013	0.0004	0.0028
1.0031	0.9823	1.0266	0.734	0.7125	0.7564	0.0308	0.0227	0.04	0.0176	0.0104	0.0223	0.2163	0.1935	0.2337	0.0013	0.0004	0.0028
1.0031	0.9823	1.0266	0.734	0.7125	0.7564	0.0308	0.0227	0.04	0.0176	0.0104	0.0223	0.2163	0.1935	0.2337	0.0013	0.0004	0.0028
1.0031	0.9823	1.0266	0.734	0.7125	0.7564	0.0308	0.0227	0.04	0.0176	0.0104	0.0223	0.2163	0.1935	0.2337	0.0013	0.0004	0.0028
1.0031	0.9823	1.0266	0.734	0.7125	0.7564	0.0308	0.0227	0.04	0.0176	0.0104	0.0223	0.2163	0.1935	0.2337	0.0013	0.0004	0.0028
1.0031	0.9823	1.0266	0.734	0.7125	0.7564	0.0308	0.0227	0.04	0.0176	0.0104	0.0223	0.2163	0.1935	0.2337	0.0013	0.0004	0.0028
1.0031	0.9823	1.0266	0.734	0.7125	0.7564	0.0308	0.0227	0.04	0.0176	0.0104	0.0223	0.2163	0.1935	0.2337	0.0013	0.0004	0.0028
1.0031	0.9823	1.0266	0.734	0.7125	0.7564	0.0308	0.0227	0.04	0.0176	0.0104	0.0223	0.2163	0.1935	0.2337	0.0013	0.0004	0.0028
1.0031	0.9823	1.0266	0.734	0.7125	0.7564	0.0308	0.0227	0.0399	0.0176	0.0104	0.0223	0.2163	0.1935	0.2337	0.0013	0.0004	0.0028
1.0031	0.9823	1.0266	0.734	0.7125	0.7564	0.0308	0.0227	0.0399	0.0176	0.0104	0.0223	0.2163	0.1935	0.2337	0.0013	0.0004	0.0028
1.0031	0.9823	1.0266	0.734	0.7125	0.7564	0.0308	0.0227	0.0399	0.0176	0.0104	0.0223	0.2163	0.1935	0.2337	0.0013	0.0004	0.0028
1.0031	0.9823	1.0266	0.734	0.7125	0.7564	0.0308	0.0227	0.0399	0.0176	0.0104	0.0223	0.2163	0.1935	0.2337	0.0013	0.0004	0.0028
1.0031	0.9823	1.0266	0.734	0.7125	0.7564	0.0308	0.0227	0.0399	0.0176	0.0104	0.0223	0.2163	0.1935	0.2337	0.0013	0.0004	0.0028
1.0031	0.9823	1.0266	0.734	0.7125	0.7564	0.0308	0.0227	0.0399	0.0176	0.0104	0.0223	0.2163	0.1935	0.2337	0.0013	0.0004	0.0028
1.0031	0.9824	1.0266	0.734	0.7125	0.7564	0.0308	0.0227	0.0399	0.0176	0.0104	0.0223	0.2163	0.1935	0.2337	0.0013	0.0004	0.0028
1.0031	0.9824	1.0266	0.734	0.7125	0.7564	0.0308	0.0227	0.0399	0.0176	0.0104	0.0223	0.2163	0.1935	0.2337	0.0013	0.0004	0.0028
1.0031	0.9824	1.0266	0.734	0.7125	0.7564	0.0308	0.0227	0.0399	0.0176	0.0104	0.0223	0.2163	0.1935	0.2337	0.0013	0.0004	0.0028
1.0031	0.9824	1.0266	0.734	0.7125	0.7564	0.0308	0.0227	0.0399	0.0176	0.0104	0.0223	0.2163	0.1935	0.2337	0.0013	0.0004	0.0028
1.0031	0.9824	1.0266	0.734	0.7125	0.7564	0.0308	0.0227	0.0399	0.0176	0.0104	0.0223	0.2163	0.1935	0.2337	0.0013	0.0004	0.0028
1.0031	0.9824	1.0266	0.734	0.7125	0.7564	0.0308	0.0227	0.0399	0.0176	0.0104	0.0223	0.2163	0.1935	0.2337	0.0013	0.0004	0.0028
1.0031	0.9824	1.0266	0.734	0.7125	0.7564	0.0308	0.0227	0.0399	0.0176	0.0104	0.0223	0.2163	0.1935	0.2337	0.0013	0.0004	0.0028
1.0031	0.9824	1.0266	0.734	0.7125	0.7564	0.0308	0.0227	0.0399	0.0176	0.0104	0.0223	0.2163	0.1935	0.2337	0.0013	0.0004	0.0028
1.0031	0.9824	1.0266	0.734	0.7125	0.7564	0.0308	0.0227	0.0399	0.0176	0.0104	0.0223	0.2163	0.1935	0.2337	0.0013	0.0004	0.0028
1.0031	0.9824	1.0266	0.734	0.7125	0.7564	0.0308	0.0227	0.0399	0.0176	0.0104	0.0223	0.2163	0.1935	0.2337	0.0013	0.0004	0.0028
1.0031	0.9824	1.0266	0.734	0.7125	0.7564	0.0308	0.0227	0.0399	0.0176	0.0104	0.0223	0.2163	0.1935	0.2337	0.0013	0.0004	0.0028
1.0031	0.9824	1.0266	0.734	0.7125	0.7565	0.0308	0.0227	0.0399	0.0176	0.0104	0.0223	0.2163	0.1935	0.2337	0.0013	0.0004	0.0028
1.0031	0.9824	1.0266	0.734	0.7125	0.7565	0.0308	0.0227	0.0399	0.0176	0.0104	0.0223	0.2163	0.1935	0.2337	0.0013	0.0004	0.0028
1.0031	0.9824	1.0266	0.734	0.7125	0.7565	0.0308	0.0227	0.0399	0.0176	0.0104	0.0223	0.2163	0.1935	0.2337	0.0013	0.0004	0.0028
1.0031	0.9824	1.0266	0.734	0.7125	0.7565	0.0308	0.0227	0.0399	0.0176	0.0104	0.0223	0.2163	0.1935	0.2337	0.0013	0.0004	0.0028
1.0031	0.9824	1.0266	0.734	0.7125	0.7565	0.0308	0.0227	0.0399	0.0176	0.0104	0.0223	0.2163	0.1935	0.2337	0.0013	0.0004	0.0028
1.0031	0.9824	1.0266	0.734	0.7125	0.7565	0.0308	0.0227	0.0399	0.0176	0.0104	0.0223	0.2163	0.1935	0.2337	0.0013	0.0004	0.0028
1.0031	0.9824	1.0266	0.734	0.7125	0.7565	0.0308	0.0227	0.0399	0.0176	0.0104	0.0223	0.2163	0.1935	0.2337	0.0013	0.0004	0.0028
1.0031	0.9824	1.0266	0.734	0.7125	0.7565	0.0308	0.0227	0.0399	0.0176	0.0104	0.0223	0.2163	0.1935	0.2337	0.0013	0.0004	0.0028
1.0031	0.9824	1.0266	0.734	0.7125	0.7565	0.0308	0.0227	0.0399	0.0176	0.0104	0.0223	0.2163	0.1935	0.2337	0.0013	0.0004	0.0028
1.0031	0.9824	1.0266	0.734	0.7125	0.7565	0.0308	0.0227	0.0399	0.0176	0.0104	0.0223	0.2163	0.1935	0.2337	0.0013	0.0004	0.0028
1.0031	0.9824	1.0267	0.734	0.7125	0.7565	0.0308	0.0227	0.0399	0.0176	0.0104	0.0223	0.2163	0.1935	0.2337	0.0013	0.0004	0.0028
1.0031	0.9824	1.0267	0.734	0.7125	0.7565	0.0308	0.0227	0.0399	0.0176	0.0104	0.0223	0.2163	0.1935	0.2337	0.0013	0.0004	0.0028
1.0031	0.9824	1.0267	0.734	0.7125	0.7565	0.0308	0.0227	0.0399	0.0176	0.0104	0.0223	0.2163	0.1935	0.2337	0.0013	0.0004	0.0028
1.0031	0.9824	1.0267	0.734	0.7125	0.7565	0.0308	0.0227	0.0399	0.0176	0.0104	0.0223	0.2163	0.1935	0.2337	0.0013	0.0004	0.0028
1.0031	0.9824	1.0267	0.734	0.7125	0.7565	0.0308	0.0227	0.0399	0.0176	0.0104	0.0223	0.2163	0.1935	0.2337	0.0013	0.0004	0.0028
1.0031	0.9824	1.0267	0.734	0.7125	0.7565	0.0308	0.0227	0.0399	0.0176	0.0104	0.0223	0.2163	0.1935	0.2337	0.0013	0.0004	0.0028
1.0031	0.9824	1.0267	0.734	0.7125	0.7565	0.0308	0.0227	0.0399	0.0176	0.0104	0.0223	0.2163	0.1935	0.2337	0.0013	0.0004	0.0028
1.0031	0.9824	1.0267	0.734	0.7125	0.7565	0.0308	0.0227	0.0399	0.0176	0.0104	0.0223	0.2163	0.1935	0.2337	0.0013	0.0004	0.0028
1.0032	0.9824	1.0267	0.734	0.7125	0.7565	0.0308	0.0227	0.0399	0.0176	0.0104	0.0223	0.2163	0.1935	0.2337	0.0013	0.0004	0.0028
1.0032	0.9824	1.0267	0.734	0.7125	0.7565	0.0308	0.0227	0.0399	0.0176	0.0104	0.0223	0.2163	0.1935	0.2337	0.0013	0.0004	0.0028
1.0032	0.9824	1.0267	0.734	0.7125	0.7565	0.0308	0.0227	0.0399	0.0176	0.0104	0.0223	0.2163	0.1935	0.2337	0.0013	0.0004	0.0028
1.0032	0.9824	1.0267	0.734	0.7125	0.7565	0.0308	0.0227	0.0399	0.0176	0.0104	0.0223	0.2163	0.1935	0.2337	0.0013	0.0004	0.0028
1.0032	0.9824	1.0267	0.734	0.7125	0.7565	0.0308	0.0227	0.0399	0.0176	0.0104	0.0223	0.2163	0.1935	0.2337	0.0013	0.0004	0.0028
1.0032	0.9824	1.0267	0.734	0.7125	0.7565	0.0308	0.0227	0.0399	0.0176	0.0104	0.0223	0.2163	0.1935	0.2337	0.0013	0.0004	0.0028
1.0032	0.9824	1.0267	0.734	0.7125	0.7565	0.0308	0.0227	0.0399	0.0176	0.0104	0.0223	0.2163	0.1935	0.2337	0.0013	0.0004	0.0028
1.0032	0.9824	1.0267	0.734	0.7125	0.7565	0.0308	0.0227	0.0399	0.0176	0.0104	0.0223	0.2163	0.1935	0.2337	0.0013	0.0004	0.0028
1.0032	0.9824	1.0267	0.734	0.7125	0.7565	0.0308	0.0227	0.0399	0.0176	0.0104	0.0223	0.2163	0.1935	0.2337	0.0013	0.0004	0.0028
1.0032	0.9824	1.0267	0.734	0.7125	0.7565	0.0308	0.0227	0.0399	0.0176	0.0104	0.0223	0.2163	0.1935	0.2337	0.0013	0.0004	0.0028
1.0032	0.9824	1.0267	0.734	0.7125	0.7565	0.0308	0.0227	0.0399	0.0176	0.0104	0.0223	0.2163	0.1935	0.2337	0.0013	0.0004	0.0028
1.0032	0.9824	1.0267	0.734	0.7125	0.7565	0.0308	0.0227	0.0399	0.0176	0.0104	0.0223	0.2163	0.1935	0.2337	0.0013	0.0004	0.0028
1.0032	0.9824	1.0267	0.734	0.7126	0.7565	0.0308	0.0227	0.0399	0.0176	0.0104	0.0223	0.2163	0.1935	0.2337	0.0013	0.0004	0.0028
1.0032	0.9824	1.0267	0.734	0.7126	0.7565	0.0308	0.0227	0.0399	0.0176	0.0104	0.0223	0.2163	0.1935	0.2337	0.0013	0.0004	0.0028
1.0032	0.9824	1.0267	0.734	0.7126	0.7565	0.0308	0.0227	0.0399	0.0176	0.0104	0.0223	0.2163	0.1935	0.2337	0.0013	0.0004	0.0028
1.0032	0.9824	1.0267	0.734	0.7126	0.7565	0.0308	0.0227	0.0399	0.0176	0.0104	0.0223	0.2163	0.1935	0.2337	0.0013	0.0004	0.0028
1.0032	0.9824	1.0267	0.734	0.7126	0.7565	0.0308	0.0227	0.0399	0.0176	0.0104	0.0223	0.2163	0.1935	0.2337	0.0013	0.0004	0.0028
1.0032	0.9824	1.0267	0.734	0.7126	0.7565	0.0308	0.0227	0.0399	0.0176	0.0104	0.0223	0.2163	0.1935	0.2337	0.0013	0.0004	0.0028
1.0032	0.9824	1.0267	0.734	0.7126	0.7565	0.0308	0.0227	0.0399	0.0176	0.0104	0.0223	0.2163	0.1935	0.2337	0.0013	0.0004	0.0028
1.0032	0.9824	1.0267	0.734	0.7126	0.7565	0.0308	0.0227	0.0399	0.0176	0.0104	0.0223	0.2163	0.1935	0.2337	0.0013	0.0004	0.0028
1.0032	0.9824	1.0267	0.734	0.7126	0.7565	0.0308	0.0227	0.0399	0.0176	0.0104	0.0223	0.2163	0.1935	0.2337	0.0013	0.0004	0.0028
1.0032	0.9824	1.0267	0.734	0.7126	0.7565	0.0308	0.0227	0.0399	0.0176	0.0104	0.0223	0.2163	0.1935	0.2337	0.0013	0.0004	0.0028
1.0032	0.9824	1.0267	0.734	0.7126	0.7565	0.0308	0.0227	0.0399	0.0176	0.0104	0.0223	0.2163	0.1935	0.2337	0.0013	0.0004	0.0028
1.0032	0.9824	1.0267	0.734	0.7126	0.7565	0.0308	0.0227	0.0399	0.0176	0.0104	0.0223	0.2163	0.1935	0.2337	0.0013	0.0004	0.0028
1.0032	0.9824	1.0267	0.734	0.7126	0.7565	0.0308	0.0227	0.0399	0.0176	0.0104	0.0223	0.2163	0.1935	0.2337	0.0013	0.0004	0.0028
1.0032	0.9824	1.0267	0.734	0.7126	0.7565	0.0308	0.0227	0.0399	0.0176	0.0104	0.0223	0.2163	0.1935	0.2337	0.0013	0.0004	0.0028
1.0032	0.9824	1.0267	0.734	0.7126	0.7565	0.0308	0.0227	0.0399	0.0176	0.0104	0.0223	0.2163	0.1935	0.2337	0.0013	0.0004	0.0028
1.0032	0.9824	1.0267	0.734	0.7126	0.7565	0.0308	0.0227	0.0399	0.0176	0.0104	0.0223	0.2163	0.1935	0.2337	0.0013	0.0004	0.0028
1.0032	0.9824	1.0267	0.7341	0.7126	0.7565	0.0308	0.0227	0.0399	0.0176	0.0104	0.0223	0.2163	0.1935	0.2337	0.0013	0.0004	0.0028
1.0032	0.9824	1.0267	0.7341	0.7126	0.7565	0.0308	0.0227	0.0399	0.0176	0.0104	0.0223	0.2163	0.1935	0.2337	0.0013	0.0004	0.0028
1.0032	0.9824	1.0267	0.7341	0.7126	0.7565	0.0308	0.0227	0.0399	0.0176	0.0104	0.0223	0.2163	0.1935	0.2337	0.0013	0.0004	0.0028
1.0032	0.9824	1.0267	0.7341	0.7126	0.7565	0.0308	0.0227	0.0399	0.0176	0.0104	0.0223	0.2163	0.1935	0.2337	0.0013	0.0004	0.0028
1.0032	0.9824	1.0267	0.7341	0.7126	0.7565	0.0308	0.0227	0.0399	0.0176	0.0104	0.0223	0.2163	0.1935	0.2337	0.0013	0.0004	0.0028
1.0032	0.9824	1.0267	0.7341	0.7126	0.7565	0.0308	0.0227	0.0399	0.0176	0.0104	0.0223	0.2163	0.1935	0.2337	0.0013	0.0004	0.0028
1.0032	0.9824	1.0267	0.7341	0.7126	0.7565	0.0308	0.0227	0.0399	0.0176	0.0104	0.0223	0.2163	0.1935	0.2337	0.0013	0.0004	0.0028
1.0032	0.9824	1.0267	0.7341	0.7126	0.7565	0.0308	0.0227	0.0399	0.0176	0.0104	0.0223	0.2163	0.1935	0.2337	0.0013	0.0004	0.0028
1.0032	0.9824	1.0267	0.7341	0.7126	0.7565	0.0308	0.0227	0.0399	0.0176	0.0104	0.0223	0.2163	0.1935	0.2337	0.0013	0.0004	0.0028
1.0032	0.9825	1.0267	0.7341	0.7126	0.7565	0.0308	0.0227	0.0399	0.0176	0.0104	0.0223	0.2163	0.1935	0.2337	0.0013	0.0004	0.0028
1.0032	0.9825	1.0267	0.7341	0.7126	0.7565	0.0308	0.0227	0.0399	0.0176	0.0104	0.0223	0.2163	0.1935	0.2337	0.0013	0.0004	0.0028
1.0032	0.9825	1.0267	0.7341	0.7126	0.7565	0.0308	0.0227	0.0399	0.0176	0.0104	0.0223	0.2163	0.1935	0.2337	0.0013	0.0004	0.0028
1.0032	0.9825	1.0267	0.7341	0.7126	0.7565	0.0308	0.0227	0.0399	0.0176	0.0104	0.0223	0.2163	0.1935	0.2337	0.0013	0.0004	0.0028
1.0032	0.9825	1.0267	0.7341	0.7126	0.7565	0.0308	0.0227	0.0399	0.0176	0.0104	0.0223	0.2163	0.1935	0.2337	0.0013	0.0004	0.0028
1.0032	0.9825	1.0267	0.7341	0.7126	0.7565	0.0308	0.0227	0.0399	0.0176	0.0104	0.0223	0.2163	0.1935	0.2337	0.0013	0.0004	0.0028
1.0032	0.9825	1.0267	0.7341	0.7126	0.7565	0.0308	0.0227	0.0399	0.0176	0.0104	0.0223	0.2163	0.1935	0.2337	0.0013	0.0004	0.0028
1.0032	0.9825	1.0267	0.7341	0.7126	0.7565	0.0308	0.0227	0.0399	0.0176	0.0104	0.0223	0.2163	0.1935	0.2337	0.0013	0.0004	0.0028
1.0032	0.9825	1.0267	0.7341	0.7126	0.7565	0.0308	0.0227	0.0399	0.0176	0.0104	0.0223	0.2163	0.1935	0.2337	0.0013	0.0004	0.0028
1.0032	0.9825	1.0267	0.7341	0.7126	0.7565	0.0308	0.0227	0.0399	0.0176	0.0104	0.0223	0.2163	0.1935	0.2337	0.0013	0.0004	0.0028
1.0032	0.9825	1.0267	0.7341	0.7126	0.7565	0.0308	0.0227	0.0399	0.0176	0.0104	0.0223	0.2163	0.1935	0.2337	0.0013	0.0004	0.0028
1.0032	0.9825	1.0267	0.7341	0.7126	0.7565	0.0308	0.0227	0.0399	0.0176	0.0104	0.0223	0.2163	0.1935	0.2337	0.0013	0.0004	0.0028
1.0032	0.9825	1.0267	0.7341	0.7126	0.7565	0.0308	0.0227	0.0399	0.0176	0.0104	0.0223	0.2163	0.1935	0.2337	0.0013	0.0004	0.0028
1.0032	0.9825	1.0267	0.7341	0.7126	0.7565	0.0308	0.0227	0.0399	0.0176	0.0104	0.0223	0.2163	0.1935	0.2337	0.0013	0.0004	0.0028
1.0032	0.9825	1.0267	0.7341	0.7126	0.7565	0.0308	0.0227	0.0399	0.0176	0.0104	0.0223	0.2162	0.1935	0.2337	0.0013	0.0004	0.0028
1.0032	0.9825	1.0267	0.7341	0.7126	0.7565	0.0308	0.0227	0.0399	0.0176	0.0104	0.0223	0.2162	0.1935	0.2337	0.0013	0.0004	0.0028
1.0032	0.9825	1.0267	0.7341	0.7126	0.7565	0.0308	0.0227	0.0399	0.0176	0.0104	0.0223	0.2162	0.1935	0.2337	0.0013	0.0004	0.0028
1.0032	0.9825	1.0267	0.7341	0.7126	0.7565	0.0308	0.0227	0.0399	0.0176	0.0104	0.0223	0.2162	0.1935	0.2337	0.0013	0.0004	0.0028
1.0032	0.9825	1.0267	0.7341	0.7126	0.7565	0.0308	0.0227	0.0399	0.0176	0.0104	0.0223	0.2162	0.1935	0.2337	0.0013	0.0004	0.0028
1.0032	0.9825	1.0267	0.7341	0.7126	0.7565	0.0308	0.0227	0.0399	0.0176	0.0104	0.0223	0.2162	0.1935	0.2337	0.0013	0.0004	0.0028
1.0032	0.9825	1.0267	0.7341	0.7126	0.7565	0.0308	0.0227	0.0399	0.0176	0.0104	0.0223	0.2162	0.1935	0.2337	0.0013	0.0004	0.0028
1.0032	0.9825	1.0267	0.7341	0.7126	0.7565	0.0308	0.0227	0.0399	0.0176	0.0104	0.0223	0.2162	0.1935	0.2337	0.0013	0.0004	0.0028
1.0032	0.9825	1.0267	0.7341	0.7126	0.7565	0.0308	0.0227	0.0399	0.0176	0.0104	0.0223	0.2162	0.1935	0.2337	0.0013	0.0004	0.0028
1.0032	0.9825	1.0267	0.7341	0.7126	0.7565	0.0308	0.0227	0.0399	0.0176	0.0104	0.0223	0.2162	0.1935	0.2337	0.0013	0.0004	0.0028
1.0032	0.9825	1.0267	0.7341	0.7126	0.7565	0.0308	0.0227	0.0399	0.0176	0.0104	0.0223	0.2162	0.1935	0.2337	0.0013	0.0004	0.0028
1.0032	0.9825	1.0267	0.7341	0.7126	0.7565	0.0308	0.0227	0.0398	0.0176	0.0104	0.0223	0.2162	0.1935	0.2337	0.0013	0.0004	0.0028
1.0032	0.9825	1.0267	0.7341	0.7126	0.7565	0.0308	0.0227	0.0398	0.0176	0.0104	0.0223	0.2162	0.1935	0.2337	0.0013	0.0004	0.0028
1.0032	0.9825	1.0267	0.7341	0.7126	0.7565	0.0308	0.0227	0.0398	0.0176	0.0104	0.0223	0.2162	0.1935	0.2337	0.0013	0.0004	0.0028
1.0032	0.9825	1.0267	0.7341	0.7126	0.7565	0.0308	0.0227	0.0398	0.0176	0.0104	0.0223	0.2162	0.1935	0.2337	0.0013	0.0004	0.0028
1.0032	0.9825	1.0267	0.7341	0.7126	0.7565	0.0308	0.0227	0.0398	0.0176	0.0104	0.0223	0.2162	0.1935	0.2337	0.0013	0.0004	0.0028
1.0032	0.9825	1.0267	0.7341	0.7126	0.7565	0.0308	0.0227	0.0398	0.0176	0.0104	0.0223	0.2162	0.1935	0.2337	0.0013	0.0004	0.0028
1.0032	0.9825	1.0267	0.7341	0.7126	0.7565	0.0308	0.0227	0.0398	0.0176	0.0104	0.0223	0.2162	0.1935	0.2337	0.0013	0.0004	0.0028
1.0032	0.9825	1.0267	0.7341	0.7126	0.7565	0.0308	0.0227	0.0398	0.0176	0.0104	0.0223	0.2162	0.1935	0.2337	0.0013	0.0004	0.0028
1.0032	0.9825	1.0267	0.7341	0.7126	0.7565	0.0308	0.0227	0.0398	0.0176	0.0104	0.0223	0.2162	0.1935	0.2337	0.0013	0.0004	0.0028
1.0032	0.9825	1.0267	0.7341	0.7126	0.7565	0.0308	0.0227	0.0398	0.0176	0.0104	0.0223	0.2162	0.1935	0.2337	0.0013	0.0004	0.0028
1.0032	0.9825	1.0267	0.7341	0.7126	0.7565	0.0308	0.0227	0.0398	0.0176	0.0104	0.0223	0.2162	0.1935	0.2337	0.0013	0.0004	0.0028
1.0032	0.9825	1.0267	0.7341	0.7126	0.7565	0.0308	0.0227	0.0398	0.0176	0.0104	0.0223	0.2162	0.1935	0.2337	0.0013	0.0004	0.0028
1.0032	0.9825	1.0267	0.7341	0.7126	0.7565	0.0308	0.0227	0.0398	0.0176	0.0104	0.0223	0.2162	0.1935	0.2337	0.0013	0.0004	0.0028
1.0032	0.9825	1.0267	0.7341	0.7126	0.7565	0.0308	0.0227	0.0398	0.0176	0.0104	0.0223	0.2162	0.1935	0.2337	0.0013	0.0004	0.0028
1.0033	0.9825	1.0267	0.7341	0.7126	0.7565	0.0308	0.0227	0.0398	0.0176	0.0104	0.0223	0.2162	0.1935	0.2337	0.0013	0.0004	0.0028
1.0033	0.9825	1.0267	0.7341	0.7126	0.7565	0.0308	0.0227	0.0398	0.0176	0.0104	0.0223	0.2162	0.1935	0.2337	0.0013	0.0004	0.0028
1.0033	0.9825	1.0267	0.7341	0.7126	0.7565	0.0308	0.0227	0.0398	0.0176	0.0104	0.0223	0.2162	0.1935	0.2337	0.0013	0.0004	0.0028
1.0033	0.9825	1.0267	0.7341	0.7126	0.7565	0.0308	0.0227	0.0398	0.0176	0.0104	0.0223	0.2162	0.1935	0.2337	0.0013	0.0004	0.0028
1.0033	0.9825	1.0267	0.7341	0.7126	0.7565	0.0308	0.0227	0.0398	0.0176	0.0104	0.0223	0.2162	0.1935	0.2337	0.0013	0.0004	0.0028
1.0033	0.9825	1.0267	0.7341	0.7126	0.7565	0.0308	0.0227	0.0398	0.0176	0.0104	0.0223	0.2162	0.1935	0.2337	0.0013	0.0004	0.0028
1.0033	0.9825	1.0267	0.7341	0.7126	0.7565	0.0308	0.0227	0.0398	0.0176	0.0104	0.0223	0.2162	0.1935	0.2337	0.0013	0.0004	0.0028
1.0033	0.9825	1.0267	0.7341	0.7127	0.7565	0.0308	0.0227	0.0398	0.0176	0.0104	0.0223	0.2162	0.1935	0.2337	0.0013	0.0004	0.0028
1.0033	0.9825	1.0267	0.7341	0.7127	0.7565	0.0308	0.0227	0.0398	0.0176	0.0104	0.0223	0.2162	0.1935	0.2337	0.0013	0.0004	0.0028
1.0033	0.9825	1.0267	0.7341	0.7127	0.7565	0.0308	0.0227	0.0398	0.0176	0.0104	0.0223	0.2162	0.1935	0.2337	0.0013	0.0004	0.0028
1.0033	0.9825	1.0267	0.7341	0.7127	0.7565	0.0308	0.0227	0.0398	0.0176	0.0104	0.0223	0.2162	0.1935	0.2337	0.0013	0.0004	0.0028
1.0033	0.9825	1.0267	0.7341	0.7127	0.7565	0.0308	0.0227	0.0398	0.0176	0.0104	0.0223	0.2162	0.1935	0.2337	0.0013	0.0004	0.0028
1.0033	0.9825	1.0267	0.7341	0.7127	0.7566	0.0308	0.0227	0.0398	0.0176	0.0104	0.0223	0.2162	0.1935	0.2337	0.0013	0.0004	0.0028
1.0033	0.9825	1.0267	0.7341	0.7127	0.7566	0.0308	0.0227	0.0398	0.0176	0.0104	0.0223	0.2162	0.1935	0.2337	0.0013	0.0004	0.0028
1.0033	0.9825	1.0267	0.7341	0.7127	0.7566	0.0308	0.0227	0.0398	0.0176	0.0104	0.0223	0.2162	0.1935	0.2337	0.0013	0.0004	0.0028
1.0033	0.9825	1.0267	0.7341	0.7127	0.7566	0.0308	0.0227	0.0398	0.0176	0.0104	0.0223	0.2162	0.1935	0.2337	0.0013	0.0004	0.0028
1.0033	0.9825	1.0267	0.7341	0.7127	0.7566	0.0308	0.0227	0.0398	0.0176	0.0104	0.0223	0.2162	0.1935	0.2337	0.0013	0.0004	0.0028
1.0033	0.9825	1.0267	0.7341	0.7127	0.7566	0.0308	0.0227	0.0398	0.0176	0.0104	0.0223	0.2162	0.1935	0.2337	0.0013	0.0004	0.0028
1.0033	0.9825	1.0267	0.7341	0.7127	0.7566	0.0308	0.0227	0.0398	0.0176	0.0104	0.0223	0.2162	0.1935	0.2337	0.0013	0.0004	0.0028
1.0033	0.9825	1.0267	0.7341	0.7127	0.7566	0.0308	0.0227	0.0398	0.0176	0.0104	0.0223	0.2162	0.1935	0.2337	0.0013	0.0004	0.0028
1.0033	0.9825	1.0267	0.7341	0.7127	0.7566	0.0308	0.0227	0.0398	0.0176	0.0104	0.0223	0.2162	0.1935	0.2337	0.0013	0.0004	0.0028
1.0033	0.9825	1.0267	0.7341	0.7127	0.7566	0.0308	0.0227	0.0398	0.0176	0.0104	0.0223	0.2162	0.1935	0.2337	0.0013	0.0004	0.0028
1.0033	0.9825	1.0267	0.7341	0.7127	0.7566	0.0307	0.0227	0.0398	0.0176	0.0104	0.0223	0.2162	0.1935	0.2337	0.0013	0.0004	0.0028
1.0033	0.9825	1.0267	0.7341	0.7127	0.7566	0.0307	0.0227	0.0398	0.0176	0.0104	0.0223	0.2162	0.1935	0.2337	0.0013	0.0004	0.0028
1.0033	0.9825	1.0267	0.7341	0.7127	0.7566	0.0307	0.0227	0.0398	0.0176	0.0104	0.0223	0.2162	0.1935	0.2337	0.0013	0.0004	0.0028
1.0033	0.9825	1.0267	0.7341	0.7127	0.7566	0.0307	0.0227	0.0398	0.0176	0.0104	0.0223	0.2162	0.1935	0.2337	0.0013	0.0004	0.0028
1.0033	0.9825	1.0267	0.7341	0.7127	0.7566	0.0307	0.0227	0.0398	0.0176	0.0104	0.0223	0.2162	0.1935	0.2337	0.0013	0.0004	0.0028
1.0033	0.9825	1.0267	0.7341	0.7127	0.7566	0.0307	0.0227	0.0398	0.0176	0.0104	0.0223	0.2162	0.1935	0.2337	0.0013	0.0004	0.0028
1.0033	0.9826	1.0267	0.7341	0.7127	0.7566	0.0307	0.0227	0.0398	0.0176	0.0104	0.0223	0.2162	0.1935	0.2337	0.0013	0.0004	0.0028
1.0033	0.9826	1.0267	0.7341	0.7127	0.7566	0.0307	0.0227	0.0398	0.0176	0.0104	0.0223	0.2162	0.1935	0.2337	0.0013	0.0004	0.0028
1.0033	0.9826	1.0267	0.7341	0.7127	0.7566	0.0307	0.0227	0.0398	0.0176	0.0104	0.0223	0.2162	0.1935	0.2337	0.0013	0.0004	0.0028
1.0033	0.9826	1.0267	0.7341	0.7127	0.7566	0.0307	0.0227	0.0398	0.0176	0.0104	0.0223	0.2162	0.1935	0.2337	0.0013	0.0004	0.0028
1.0033	0.9826	1.0267	0.7341	0.7127	0.7566	0.0307	0.0227	0.0398	0.0176	0.0104	0.0223	0.2162	0.1935	0.2337	0.0013	0.0004	0.0028
1.0033	0.9826	1.0267	0.7341	0.7127	0.7566	0.0307	0.0227	0.0398	0.0176	0.0104	0.0223	0.2162	0.1935	0.2337	0.0013	0.0004	0.0028
1.0033	0.9826	1.0267	0.7341	0.7127	0.7566	0.0307	0.0227	0.0398	0.0176	0.0104	0.0223	0.2162	0.1935	0.2337	0.0013	0.0004	0.0028
1.0033	0.9826	1.0267	0.7341	0.7127	0.7566	0.0307	0.0227	0.0398	0.0176	0.0104	0.0223	0.2162	0.1935	0.2337	0.0013	0.0004	0.0028
1.0033	0.9826	1.0267	0.7341	0.7127	0.7566	0.0307	0.0227	0.0398	0.0176	0.0104	0.0223	0.2162	0.1935	0.2337	0.0013	0.0004	0.0028
1.0033	0.9826	1.0267	0.7341	0.7127	0.7566	0.0307	0.0227	0.0398	0.0176	0.0104	0.0223	0.2162	0.1935	0.2337	0.0013	0.0004	0.0028
1.0033	0.9826	1.0267	0.7341	0.7127	0.7566	0.0307	0.0227	0.0398	0.0176	0.0104	0.0223	0.2162	0.1935	0.2337	0.0013	0.0004	0.0028
1.0033	0.9826	1.0267	0.7341	0.7127	0.7566	0.0307	0.0227	0.0398	0.0176	0.0104	0.0223	0.2162	0.1935	0.2337	0.0013	0.0004	0.0028
1.0033	0.9826	1.0267	0.7341	0.7127	0.7566	0.0307	0.0227	0.0398	0.0176	0.0104	0.0223	0.2162	0.1935	0.2337	0.0013	0.0004	0.0028
1.0033	0.9826	1.0267	0.7341	0.7127	0.7566	0.0307	0.0227	0.0398	0.0176	0.0104	0.0223	0.2162	0.1935	0.2337	0.0013	0.0004	0.0028
1.0033	0.9826	1.0267	0.7341	0.7127	0.7566	0.0307	0.0227	0.0398	0.0176	0.0104	0.0223	0.2162	0.1935	0.2337	0.0013	0.0004	0.0028
1.0033	0.9826	1.0267	0.7341	0.7127	0.7566	0.0307	0.0227	0.0398	0.0176	0.0104	0.0223	0.2162	0.1935	0.2337	0.0013	0.0004	0.0028
1.0033	0.9826	1.0267	0.7341	0.7127	0.7566	0.0307	0.0226	0.0398	0.0176	0.0104	0.0223	0.2162	0.1934	0.2337	0.0013	0.0004	0.0028
1.0033	0.9826	1.0267	0.7341	0.7127	0.7566	0.0307	0.0226	0.0398	0.0176	0.0104	0.0223	0.2162	0.1934	0.2337	0.0013	0.0004	0.0028
1.0033	0.9826	1.0267	0.7341	0.7127	0.7566	0.0307	0.0226	0.0398	0.0176	0.0104	0.0223	0.2162	0.1934	0.2337	0.0013	0.0004	0.0028
1.0033	0.9826	1.0267	0.7341	0.7127	0.7566	0.0307	0.0226	0.0398	0.0176	0.0104	0.0223	0.2162	0.1934	0.2337	0.0013	0.0004	0.0028
1.0033	0.9826	1.0267	0.7341	0.7127	0.7566	0.0307	0.0226	0.0398	0.0176	0.0104	0.0223	0.2162	0.1934	0.2336	0.0013	0.0004	0.0028
1.0033	0.9826	1.0267	0.7341	0.7127	0.7566	0.0307	0.0226	0.0398	0.0176	0.0104	0.0223	0.2162	0.1934	0.2336	0.0013	0.0004	0.0028
1.0033	0.9826	1.0267	0.7341	0.7127	0.7566	0.0307	0.0226	0.0398	0.0176	0.0104	0.0223	0.2162	0.1934	0.2336	0.0013	0.0004	0.0028
1.0033	0.9826	1.0267	0.7341	0.7127	0.7566	0.0307	0.0226	0.0398	0.0176	0.0104	0.0223	0.2162	0.1934	0.2336	0.0013	0.0004	0.0028
1.0033	0.9826	1.0267	0.7341	0.7127	0.7566	0.0307	0.0226	0.0398	0.0176	0.0104	0.0223	0.2162	0.1934	0.2336	0.0013	0.0004	0.0028
1.0033	0.9826	1.0267	0.7341	0.7127	0.7566	0.0307	0.0226	0.0398	0.0176	0.0104	0.0223	0.2162	0.1934	0.2336	0.0013	0.0004	0.0028
1.0033	0.9826	1.0267	0.7342	0.7127	0.7566	0.0307	0.0226	0.0398	0.0176	0.0104	0.0223	0.2162	0.1934	0.2336	0.0013	0.0004	0.0028
1.0033	0.9826	1.0267	0.7342	0.7127	0.7566	0.0307	0.0226	0.0398	0.0176	0.0104	0.0223	0.2162	0.1934	0.2336	0.0013	0.0004	0.0028
1.0033	0.9826	1.0267	0.7342	0.7127	0.7566	0.0307	0.0226	0.0398	0.0176	0.0104	0.0223	0.2162	0.1934	0.2336	0.0013	0.0004	0.0028
1.0033	0.9826	1.0267	0.7342	0.7127	0.7566	0.0307	0.0226	0.0398	0.0176	0.0104	0.0223	0.2162	0.1934	0.2336	0.0013	0.0004	0.0028
1.0033	0.9826	1.0267	0.7342	0.7127	0.7566	0.0307	0.0226	0.0398	0.0176	0.0104	0.0223	0.2162	0.1934	0.2336	0.0013	0.0004	0.0028
1.0033	0.9826	1.0267	0.7342	0.7127	0.7566	0.0307	0.0226	0.0398	0.0176	0.0104	0.0223	0.2162	0.1934	0.2336	0.0013	0.0004	0.0028
1.0033	0.9826	1.0267	0.7342	0.7127	0.7566	0.0307	0.0226	0.0398	0.0176	0.0104	0.0223	0.2162	0.1934	0.2336	0.0013	0.0004	0.0028
1.0033	0.9826	1.0267	0.7342	0.7127	0.7566	0.0307	0.0226	0.0398	0.0176	0.0104	0.0223	0.2162	0.1934	0.2336	0.0013	0.0004	0.0028
1.0033	0.9826	1.0267	0.7342	0.7127	0.7566	0.0307	0.0226	0.0398	0.0176	0.0104	0.0223	0.2162	0.1934	0.2336	0.0013	0.0004	0.0028
1.0033	0.9826	1.0267	0.7342	0.7127	0.7566	0.0307	0.0226	0.0398	0.0176	0.0104	0.0223	0.2162	0.1934	0.2336	0.0013	0.0004	0.0028
1.0033	0.9826	1.0267	0.7342	0.7127	0.7566	0.0307	0.0226	0.0398	0.0176	0.0104	0.0223	0.2162	0.1934	0.2336	0.0013	0.0004	0.0028
1.0033	0.9826	1.0267	0.7342	0.7127	0.7566	0.0307	0.0226	0.0398	0.0176	0.0104	0.0223	0.2162	0.1934	0.2336	0.0013	0.0004	0.0028
1.0033	0.9826	1.0267	0.7342	0.7127	0.7566	0.0307	0.0226	0.0398	0.0176	0.0104	0.0223	0.2162	0.1934	0.2336	0.0013	0.0004	0.0028
1.0033	0.9826	1.0267	0.7342	0.7127	0.7566	0.0307	0.0226	0.0398	0.0176	0.0104	0.0223	0.2162	0.1934	0.2336	0.0013	0.0004	0.0028
1.0033	0.9826	1.0267	0.7342	0.7127	0.7566	0.0307	0.0226	0.0398	0.0176	0.0104	0.0223	0.2162	0.1934	0.2336	0.0013	0.0004	0.0028
1.0033	0.9826	1.0267	0.7342	0.7127	0.7566	0.0307	0.0226	0.0398	0.0176	0.0104	0.0223	0.2162	0.1934	0.2336	0.0013	0.0004	0.0028
1.0033	0.9826	1.0267	0.7342	0.7127	0.7566	0.0307	0.0226	0.0398	0.0176	0.0104	0.0223	0.2162	0.1934	0.2336	0.0013	0.0004	0.0028
1.0033	0.9826	1.0267	0.7342	0.7127	0.7566	0.0307	0.0226	0.0398	0.0176	0.0104	0.0223	0.2162	0.1934	0.2336	0.0013	0.0004	0.0028
1.0033	0.9826	1.0267	0.7342	0.7127	0.7566	0.0307	0.0226	0.0398	0.0176	0.0104	0.0223	0.2162	0.1934	0.2336	0.0013	0.0004	0.0028
1.0033	0.9826	1.0267	0.7342	0.7127	0.7566	0.0307	0.0226	0.0398	0.0176	0.0104	0.0223	0.2162	0.1934	0.2336	0.0013	0.0004	0.0028
1.0033	0.9826	1.0267	0.7342	0.7127	0.7566	0.0307	0.0226	0.0398	0.0176	0.0104	0.0223	0.2162	0.1934	0.2336	0.0013	0.0004	0.0028
1.0033	0.9826	1.0267	0.7342	0.7127	0.7566	0.0307	0.0226	0.0398	0.0176	0.0104	0.0223	0.2162	0.1934	0.2336	0.0013	0.0004	0.0028
1.0034	0.9826	1.0267	0.7342	0.7127	0.7566	0.0307	0.0226	0.0398	0.0176	0.0104	0.0223	0.2162	0.1934	0.2336	0.0013	0.0004	0.0028
1.0034	0.9826	1.0267	0.7342	0.7127	0.7566	0.0307	0.0226	0.0398	0.0176	0.0104	0.0223	0.2162	0.1934	0.2336	0.0013	0.0004	0.0028
1.0034	0.9826	1.0267	0.7342	0.7128	0.7566	0.0307	0.0226	0.0398	0.0176	0.0104	0.0223	0.2162	0.1934	0.2336	0.0013	0.0004	0.0028
1.0034	0.9826	1.0267	0.7342	0.7128	0.7566	0.0307	0.0226	0.0398	0.0176	0.0104	0.0223	0.2162	0.1934	0.2336	0.0013	0.0004	0.0028
1.0034	0.9826	1.0267	0.7342	0.7128	0.7566	0.0307	0.0226	0.0398	0.0176	0.0104	0.0223	0.2162	0.1934	0.2336	0.0013	0.0004	0.0028
1.0034	0.9826	1.0267	0.7342	0.7128	0.7566	0.0307	0.0226	0.0398	0.0176	0.0104	0.0223	0.2162	0.1934	0.2336	0.0013	0.0004	0.0028
1.0034	0.9826	1.0267	0.7342	0.7128	0.7566	0.0307	0.0226	0.0398	0.0176	0.0104	0.0223	0.2162	0.1934	0.2336	0.0013	0.0004	0.0028
1.0034	0.9826	1.0267	0.7342	0.7128	0.7566	0.0307	0.0226	0.0398	0.0176	0.0104	0.0223	0.2162	0.1934	0.2336	0.0013	0.0004	0.0028
1.0034	0.9826	1.0267	0.7342	0.7128	0.7566	0.0307	0.0226	0.0397	0.0176	0.0104	0.0223	0.2162	0.1934	0.2336	0.0013	0.0004	0.0028
1.0034	0.9826	1.0267	0.7342	0.7128	0.7566	0.0307	0.0226	0.0397	0.0176	0.0104	0.0223	0.2162	0.1934	0.2336	0.0013	0.0004	0.0028
1.0034	0.9826	1.0267	0.7342	0.7128	0.7566	0.0307	0.0226	0.0397	0.0176	0.0104	0.0223	0.2162	0.1934	0.2336	0.0013	0.0004	0.0028
1.0034	0.9826	1.0267	0.7342	0.7128	0.7566	0.0307	0.0226	0.0397	0.0176	0.0104	0.0223	0.2162	0.1934	0.2336	0.0013	0.0004	0.0028
1.0034	0.9826	1.0267	0.7342	0.7128	0.7566	0.0307	0.0226	0.0397	0.0176	0.0104	0.0223	0.2162	0.1934	0.2336	0.0013	0.0004	0.0028
1.0034	0.9826	1.0267	0.7342	0.7128	0.7566	0.0307	0.0226	0.0397	0.0176	0.0104	0.0223	0.2162	0.1934	0.2336	0.0013	0.0004	0.0028
1.0034	0.9826	1.0267	0.7342	0.7128	0.7566	0.0307	0.0226	0.0397	0.0176	0.0104	0.0223	0.2162	0.1934	0.2336	0.0013	0.0004	0.0028
1.0034	0.9826	1.0267	0.7342	0.7128	0.7566	0.0307	0.0226	0.0397	0.0176	0.0104	0.0223	0.2162	0.1934	0.2336	0.0013	0.0004	0.0028
1.0034	0.9826	1.0267	0.7342	0.7128	0.7566	0.0307	0.0226	0.0397	0.0176	0.0104	0.0223	0.2162	0.1934	0.2336	0.0013	0.0004	0.0028
1.0034	0.9826	1.0267	0.7342	0.7128	0.7566	0.0307	0.0226	0.0397	0.0176	0.0104	0.0223	0.2162	0.1934	0.2336	0.0013	0.0004	0.0028
1.0034	0.9826	1.0267	0.7342	0.7128	0.7566	0.0307	0.0226	0.0397	0.0176	0.0104	0.0223	0.2162	0.1934	0.2336	0.0013	0.0004	0.0028
1.0034	0.9826	1.0267	0.7342	0.7128	0.7566	0.0307	0.0226	0.0397	0.0176	0.0104	0.0223	0.2162	0.1934	0.2336	0.0013	0.0004	0.0028
1.0034	0.9826	1.0267	0.7342	0.7128	0.7566	0.0307	0.0226	0.0397	0.0176	0.0104	0.0223	0.2162	0.1934	0.2336	0.0013	0.0004	0.0028
1.0034	0.9826	1.0267	0.7342	0.7128	0.7566	0.0307	0.0226	0.0397	0.0176	0.0104	0.0223	0.2162	0.1934	0.2336	0.0013	0.0004	0.0028
1.0034	0.9826	1.0267	0.7342	0.7128	0.7566	0.0307	0.0226	0.0397	0.0176	0.0104	0.0223	0.2162	0.1934	0.2336	0.0013	0.0004	0.0028
1.0034	0.9827	1.0267	0.7342	0.7128	0.7566	0.0307	0.0226	0.0397	0.0176	0.0104	0.0223	0.2162	0.1934	0.2336	0.0013	0.0004	0.0028
1.0034	0.9827	1.0267	0.7342	0.7128	0.7566	0.0307	0.0226	0.0397	0.0176	0.0104	0.0223	0.2162	0.1934	0.2336	0.0013	0.0004	0.0028
1.0034	0.9827	1.0267	0.7342	0.7128	0.7566	0.0307	0.0226	0.0397	0.0176	0.0104	0.0223	0.2162	0.1934	0.2336	0.0013	0.0004	0.0028
1.0034	0.9827	1.0267	0.7342	0.7128	0.7566	0.0307	0.0226	0.0397	0.0176	0.0104	0.0223	0.2162	0.1934	0.2336	0.0013	0.0004	0.0028
1.0034	0.9827	1.0267	0.7342	0.7128	0.7566	0.0307	0.0226	0.0397	0.0176	0.0104	0.0223	0.2162	0.1934	0.2336	0.0013	0.0004	0.0028
1.0034	0.9827	1.0267	0.7342	0.7128	0.7566	0.0307	0.0226	0.0397	0.0176	0.0104	0.0223	0.2162	0.1934	0.2336	0.0013	0.0004	0.0028
1.0034	0.9827	1.0267	0.7342	0.7128	0.7566	0.0307	0.0226	0.0397	0.0176	0.0104	0.0223	0.2162	0.1934	0.2336	0.0013	0.0004	0.0028
1.0034	0.9827	1.0267	0.7342	0.7128	0.7566	0.0307	0.0226	0.0397	0.0176	0.0104	0.0223	0.2162	0.1934	0.2336	0.0013	0.0004	0.0028
1.0034	0.9827	1.0267	0.7342	0.7128	0.7566	0.0307	0.0226	0.0397	0.0176	0.0104	0.0223	0.2162	0.1934	0.2336	0.0013	0.0004	0.0028
1.0034	0.9827	1.0267	0.7342	0.7128	0.7566	0.0307	0.0226	0.0397	0.0176	0.0104	0.0223	0.2162	0.1934	0.2336	0.0013	0.0004	0.0028
1.0034	0.9827	1.0267	0.7342	0.7128	0.7566	0.0307	0.0226	0.0397	0.0176	0.0104	0.0223	0.2162	0.1934	0.2336	0.0013	0.0004	0.0028
1.0034	0.9827	1.0267	0.7342	0.7128	0.7566	0.0307	0.0226	0.0397	0.0176	0.0104	0.0223	0.2162	0.1934	0.2336	0.0013	0.0004	0.0028
1.0034	0.9827	1.0267	0.7342	0.7128	0.7566	0.0307	0.0226	0.0397	0.0176	0.0104	0.0223	0.2162	0.1934	0.2336	0.0013	0.0004	0.0028
1.0034	0.9827	1.0267	0.7342	0.7128	0.7566	0.0307	0.0226	0.0397	0.0176	0.0104	0.0223	0.2162	0.1934	0.2336	0.0013	0.0004	0.0028
1.0034	0.9827	1.0267	0.7342	0.7128	0.7566	0.0307	0.0226	0.0397	0.0176	0.0104	0.0223	0.2162	0.1934	0.2336	0.0013	0.0004	0.0028
1.0034	0.9827	1.0267	0.7342	0.7128	0.7566	0.0307	0.0226	0.0397	0.0176	0.0104	0.0223	0.2162	0.1934	0.2336	0.0013	0.0004	0.0028
1.0034	0.9827	1.0267	0.7342	0.7128	0.7566	0.0307	0.0226	0.0397	0.0176	0.0104	0.0223	0.2162	0.1934	0.2336	0.0013	0.0004	0.0028
1.0034	0.9827	1.0267	0.7342	0.7128	0.7566	0.0307	0.0226	0.0397	0.0176	0.0104	0.0223	0.2162	0.1934	0.2336	0.0013	0.0004	0.0028
1.0034	0.9827	1.0267	0.7342	0.7128	0.7566	0.0307	0.0226	0.0397	0.0176	0.0104	0.0223	0.2162	0.1934	0.2336	0.0013	0.0004	0.0028
1.0034	0.9827	1.0267	0.7342	0.7128	0.7566	0.0307	0.0226	0.0397	0.0176	0.0104	0.0223	0.2162	0.1934	0.2336	0.0013	0.0004	0.0028
1.0034	0.9827	1.0267	0.7342	0.7128	0.7566	0.0307	0.0226	0.0397	0.0176	0.0104	0.0223	0.2162	0.1934	0.2336	0.0013	0.0004	0.0028
1.0034	0.9827	1.0267	0.7342	0.7128	0.7567	0.0307	0.0226	0.0397	0.0176	0.0104	0.0223	0.2162	0.1934	0.2336	0.0013	0.0004	0.0028
1.0034	0.9827	1.0267	0.7342	0.7128	0.7567	0.0307	0.0226	0.0397	0.0176	0.0104	0.0223	0.2162	0.1934	0.2336	0.0013	0.0004	0.0028
1.0034	0.9827	1.0267	0.7342	0.7128	0.7567	0.0307	0.0226	0.0397	0.0176	0.0104	0.0223	0.2162	0.1934	0.2336	0.0013	0.0004	0.0028
1.0034	0.9827	1.0267	0.7342	0.7128	0.7567	0.0307	0.0226	0.0397	0.0176	0.0104	0.0223	0.2162	0.1934	0.2336	0.0013	0.0004	0.0028
1.0034	0.9827	1.0267	0.7342	0.7128	0.7567	0.0307	0.0226	0.0397	0.0176	0.0104	0.0223	0.2162	0.1934	0.2336	0.0013	0.0004	0.0028
1.0034	0.9827	1.0267	0.7342	0.7128	0.7567	0.0307	0.0226	0.0397	0.0176	0.0104	0.0223	0.2162	0.1934	0.2336	0.0013	0.0004	0.0028
1.0034	0.9827	1.0267	0.7342	0.7128	0.7567	0.0307	0.0226	0.0397	0.0176	0.0104	0.0223	0.2162	0.1934	0.2336	0.0013	0.0004	0.0028
1.0034	0.9827	1.0267	0.7342	0.7128	0.7567	0.0307	0.0226	0.0397	0.0176	0.0104	0.0223	0.2162	0.1934	0.2336	0.0013	0.0004	0.0028
1.0034	0.9827	1.0267	0.7342	0.7128	0.7567	0.0307	0.0226	0.0397	0.0176	0.0104	0.0223	0.2162	0.1934	0.2336	0.0013	0.0004	0.0028
1.0034	0.9827	1.0267	0.7342	0.7128	0.7567	0.0307	0.0226	0.0397	0.0176	0.0104	0.0223	0.2162	0.1934	0.2336	0.0013	0.0004	0.0028
1.0034	0.9827	1.0267	0.7342	0.7128	0.7567	0.0307	0.0226	0.0397	0.0176	0.0104	0.0223	0.2162	0.1934	0.2336	0.0013	0.0004	0.0028
1.0034	0.9827	1.0267	0.7342	0.7128	0.7567	0.0307	0.0226	0.0397	0.0176	0.0104	0.0223	0.2162	0.1934	0.2336	0.0013	0.0004	0.0028
1.0034	0.9827	1.0267	0.7342	0.7128	0.7567	0.0307	0.0226	0.0397	0.0176	0.0104	0.0223	0.2162	0.1934	0.2336	0.0013	0.0004	0.0028
1.0034	0.9827	1.0267	0.7342	0.7128	0.7567	0.0307	0.0226	0.0397	0.0176	0.0104	0.0223	0.2162	0.1934	0.2336	0.0013	0.0004	0.0028
1.0034	0.9827	1.0267	0.7342	0.7128	0.7567	0.0307	0.0226	0.0397	0.0176	0.0104	0.0223	0.2162	0.1934	0.2336	0.0013	0.0004	0.0028
1.0034	0.9827	1.0267	0.7342	0.7128	0.7567	0.0307	0.0226	0.0397	0.0176	0.0104	0.0223	0.2162	0.1934	0.2336	0.0013	0.0004	0.0028
1.0034	0.9827	1.0267	0.7342	0.7128	0.7567	0.0307	0.0226	0.0397	0.0176	0.0104	0.0223	0.2162	0.1934	0.2336	0.0013	0.0004	0.0028
1.0034	0.9827	1.0267	0.7342	0.7128	0.7567	0.0307	0.0226	0.0397	0.0176	0.0104	0.0223	0.2162	0.1934	0.2336	0.0013	0.0004	0.0028
1.0034	0.9827	1.0267	0.7342	0.7128	0.7567	0.0307	0.0226	0.0397	0.0176	0.0104	0.0223	0.2162	0.1934	0.2336	0.0013	0.0004	0.0028
1.0034	0.9827	1.0267	0.7342	0.7128	0.7567	0.0307	0.0226	0.0397	0.0176	0.0104	0.0223	0.2162	0.1934	0.2336	0.0013	0.0004	0.0028
1.0034	0.9827	1.0267	0.7342	0.7128	0.7567	0.0307	0.0226	0.0397	0.0176	0.0104	0.0223	0.2162	0.1934	0.2336	0.0013	0.0004	0.0028
1.0034	0.9827	1.0267	0.7342	0.7128	0.7567	0.0307	0.0226	0.0397	0.0176	0.0104	0.0223	0.2162	0.1934	0.2336	0.0013	0.0004	0.0028
1.0034	0.9827	1.0267	0.7342	0.7128	0.7567	0.0307	0.0226	0.0397	0.0176	0.0104	0.0223	0.2162	0.1934	0.2336	0.0013	0.0004	0.0028
1.0034	0.9827	1.0267	0.7342	0.7128	0.7567	0.0307	0.0226	0.0397	0.0176	0.0104	0.0223	0.2162	0.1934	0.2336	0.0013	0.0004	0.0028
1.0034	0.9827	1.0267	0.7342	0.7128	0.7567	0.0307	0.0226	0.0397	0.0176	0.0104	0.0223	0.2162	0.1934	0.2336	0.0013	0.0004	0.0028
1.0034	0.9827	1.0267	0.7342	0.7128	0.7567	0.0307	0.0226	0.0397	0.0176	0.0104	0.0223	0.2162	0.1934	0.2336	0.0013	0.0004	0.0028
1.0034	0.9827	1.0267	0.7342	0.7128	0.7567	0.0307	0.0226	0.0397	0.0176	0.0104	0.0223	0.2162	0.1934	0.2336	0.0013	0.0004	0.0028
1.0034	0.9827	1.0267	0.7342	0.7128	0.7567	0.0307	0.0226	0.0397	0.0176	0.0104	0.0223	0.2162	0.1934	0.2336	0.0013	0.0004	0.0028
1.0034	0.9827	1.0267	0.7342	0.7128	0.7567	0.0307	0.0226	0.0397	0.0176	0.0104	0.0223	0.2162	0.1934	0.2336	0.0013	0.0004	0.0028
1.0034	0.9827	1.0267	0.7342	0.7129	0.7567	0.0307	0.0226	0.0397	0.0176	0.0104	0.0223	0.2162	0.1934	0.2336	0.0013	0.0004	0.0028
1.0034	0.9827	1.0267	0.7342	0.7129	0.7567	0.0307	0.0226	0.0397	0.0176	0.0104	0.0223	0.2162	0.1934	0.2336	0.0013	0.0004	0.0028
1.0034	0.9827	1.0267	0.7342	0.7129	0.7567	0.0307	0.0226	0.0397	0.0176	0.0104	0.0223	0.2162	0.1934	0.2336	0.0013	0.0004	0.0028
1.0034	0.9827	1.0267	0.7342	0.7129	0.7567	0.0307	0.0226	0.0397	0.0176	0.0104	0.0223	0.2162	0.1934	0.2336	0.0013	0.0004	0.0028
1.0035	0.9827	1.0267	0.7342	0.7129	0.7567	0.0307	0.0226	0.0397	0.0176	0.0104	0.0223	0.2162	0.1934	0.2336	0.0013	0.0004	0.0028
1.0035	0.9827	1.0267	0.7342	0.7129	0.7567	0.0307	0.0226	0.0397	0.0176	0.0104	0.0223	0.2161	0.1934	0.2336	0.0013	0.0004	0.0028
1.0035	0.9827	1.0267	0.7342	0.7129	0.7567	0.0307	0.0226	0.0397	0.0176	0.0104	0.0223	0.2161	0.1934	0.2336	0.0013	0.0004	0.0028
1.0035	0.9827	1.0267	0.7342	0.7129	0.7567	0.0307	0.0226	0.0397	0.0176	0.0104	0.0223	0.2161	0.1934	0.2336	0.0013	0.0004	0.0028
1.0035	0.9827	1.0267	0.7342	0.7129	0.7567	0.0307	0.0226	0.0397	0.0176	0.0104	0.0223	0.2161	0.1934	0.2336	0.0013	0.0004	0.0028
1.0035	0.9827	1.0267	0.7343	0.7129	0.7567	0.0307	0.0226	0.0397	0.0176	0.0104	0.0223	0.2161	0.1934	0.2336	0.0013	0.0004	0.0028
1.0035	0.9827	1.0267	0.7343	0.7129	0.7567	0.0307	0.0226	0.0397	0.0176	0.0104	0.0223	0.2161	0.1934	0.2336	0.0013	0.0004	0.0028
1.0035	0.9827	1.0267	0.7343	0.7129	0.7567	0.0307	0.0226	0.0397	0.0176	0.0104	0.0223	0.2161	0.1934	0.2336	0.0013	0.0004	0.0028
1.0035	0.9827	1.0267	0.7343	0.7129	0.7567	0.0307	0.0226	0.0397	0.0176	0.0104	0.0223	0.2161	0.1934	0.2336	0.0013	0.0004	0.0028
1.0035	0.9827	1.0267	0.7343	0.7129	0.7567	0.0307	0.0226	0.0397	0.0176	0.0104	0.0223	0.2161	0.1934	0.2336	0.0013	0.0004	0.0028
1.0035	0.9827	1.0267	0.7343	0.7129	0.7567	0.0307	0.0226	0.0397	0.0176	0.0104	0.0223	0.2161	0.1934	0.2336	0.0013	0.0004	0.0028
1.0035	0.9827	1.0267	0.7343	0.7129	0.7567	0.0307	0.0226	0.0397	0.0176	0.0104	0.0223	0.2161	0.1934	0.2336	0.0013	0.0004	0.0028
1.0035	0.9827	1.0267	0.7343	0.7129	0.7567	0.0307	0.0226	0.0397	0.0176	0.0104	0.0223	0.2161	0.1934	0.2336	0.0013	0.0004	0.0028
1.0035	0.9827	1.0267	0.7343	0.7129	0.7567	0.0307	0.0226	0.0397	0.0176	0.0104	0.0223	0.2161	0.1934	0.2336	0.0013	0.0004	0.0028
1.0035	0.9827	1.0267	0.7343	0.7129	0.7567	0.0307	0.0226	0.0397	0.0176	0.0104	0.0223	0.2161	0.1934	0.2336	0.0013	0.0004	0.0028
1.0035	0.9827	1.0267	0.7343	0.7129	0.7567	0.0307	0.0226	0.0397	0.0176	0.0104	0.0223	0.2161	0.1934	0.2336	0.0013	0.0004	0.0028
1.0035	0.9827	1.0267	0.7343	0.7129	0.7567	0.0307	0.0226	0.0397	0.0176	0.0104	0.0223	0.2161	0.1934	0.2336	0.0013	0.0004	0.0028
1.0035	0.9827	1.0267	0.7343	0.7129	0.7567	0.0307	0.0226	0.0397	0.0176	0.0104	0.0223	0.2161	0.1934	0.2336	0.0013	0.0004	0.0028
1.0035	0.9827	1.0267	0.7343	0.7129	0.7567	0.0307	0.0226	0.0397	0.0176	0.0104	0.0223	0.2161	0.1934	0.2336	0.0013	0.0004	0.0028
1.0035	0.9827	1.0267	0.7343	0.7129	0.7567	0.0307	0.0226	0.0397	0.0176	0.0104	0.0223	0.2161	0.1934	0.2336	0.0013	0.0004	0.0028
1.0035	0.9827	1.0267	0.7343	0.7129	0.7567	0.0307	0.0226	0.0397	0.0176	0.0104	0.0223	0.2161	0.1934	0.2336	0.0013	0.0004	0.0028
1.0035	0.9827	1.0267	0.7343	0.7129	0.7567	0.0307	0.0226	0.0397	0.0176	0.0104	0.0223	0.2161	0.1934	0.2336	0.0013	0.0004	0.0028
1.0035	0.9827	1.0267	0.7343	0.7129	0.7567	0.0307	0.0226	0.0397	0.0176	0.0104	0.0223	0.2161	0.1934	0.2336	0.0013	0.0004	0.0028
1.0035	0.9828	1.0267	0.7343	0.7129	0.7567	0.0307	0.0226	0.0397	0.0176	0.0104	0.0223	0.2161	0.1934	0.2336	0.0013	0.0004	0.0028
1.0035	0.9828	1.0267	0.7343	0.7129	0.7567	0.0307	0.0226	0.0397	0.0176	0.0104	0.0223	0.2161	0.1934	0.2336	0.0013	0.0004	0.0028
1.0035	0.9828	1.0268	0.7343	0.7129	0.7567	0.0307	0.0226	0.0397	0.0176	0.0104	0.0223	0.2161	0.1934	0.2336	0.0013	0.0004	0.0028
1.0035	0.9828	1.0268	0.7343	0.7129	0.7567	0.0307	0.0226	0.0397	0.0176	0.0104	0.0223	0.2161	0.1934	0.2336	0.0013	0.0004	0.0028
1.0035	0.9828	1.0268	0.7343	0.7129	0.7567	0.0307	0.0226	0.0397	0.0176	0.0104	0.0223	0.2161	0.1934	0.2336	0.0013	0.0004	0.0028
1.0035	0.9828	1.0268	0.7343	0.7129	0.7567	0.0307	0.0226	0.0397	0.0176	0.0104	0.0223	0.2161	0.1934	0.2336	0.0013	0.0004	0.0028
1.0035	0.9828	1.0268	0.7343	0.7129	0.7567	0.0307	0.0226	0.0397	0.0176	0.0104	0.0223	0.2161	0.1934	0.2336	0.0013	0.0004	0.0028
1.0035	0.9828	1.0268	0.7343	0.7129	0.7567	0.0307	0.0226	0.0396	0.0176	0.0104	0.0223	0.2161	0.1934	0.2336	0.0013	0.0004	0.0028
1.0035	0.9828	1.0268	0.7343	0.7129	0.7567	0.0307	0.0226	0.0396	0.0176	0.0104	0.0223	0.2161	0.1934	0.2336	0.0013	0.0004	0.0028
1.0035	0.9828	1.0268	0.7343	0.7129	0.7567	0.0307	0.0226	0.0396	0.0176	0.0104	0.0223	0.2161	0.1934	0.2336	0.0013	0.0004	0.0028
1.0035	0.9828	1.0268	0.7343	0.7129	0.7567	0.0307	0.0226	0.0396	0.0176	0.0104	0.0223	0.2161	0.1934	0.2336	0.0013	0.0004	0.0028
1.0035	0.9828	1.0268	0.7343	0.7129	0.7567	0.0307	0.0226	0.0396	0.0176	0.0104	0.0223	0.2161	0.1934	0.2336	0.0013	0.0004	0.0028
1.0035	0.9828	1.0268	0.7343	0.7129	0.7567	0.0307	0.0226	0.0396	0.0176	0.0104	0.0223	0.2161	0.1934	0.2336	0.0013	0.0004	0.0028
1.0035	0.9828	1.0268	0.7343	0.7129	0.7567	0.0307	0.0226	0.0396	0.0176	0.0104	0.0223	0.2161	0.1934	0.2336	0.0013	0.0004	0.0028
1.0035	0.9828	1.0268	0.7343	0.7129	0.7567	0.0307	0.0226	0.0396	0.0176	0.0104	0.0223	0.2161	0.1934	0.2336	0.0013	0.0004	0.0028
1.0035	0.9828	1.0268	0.7343	0.7129	0.7567	0.0307	0.0226	0.0396	0.0176	0.0104	0.0223	0.2161	0.1934	0.2336	0.0013	0.0004	0.0028
1.0035	0.9828	1.0268	0.7343	0.7129	0.7567	0.0307	0.0226	0.0396	0.0176	0.0104	0.0223	0.2161	0.1934	0.2336	0.0013	0.0004	0.0028
1.0035	0.9828	1.0268	0.7343	0.7129	0.7567	0.0307	0.0226	0.0396	0.0176	0.0104	0.0223	0.2161	0.1934	0.2336	0.0013	0.0004	0.0028
1.0035	0.9828	1.0268	0.7343	0.7129	0.7567	0.0307	0.0226	0.0396	0.0176	0.0104	0.0223	0.2161	0.1934	0.2336	0.0013	0.0004	0.0028
1.0035	0.9828	1.0268	0.7343	0.7129	0.7567	0.0307	0.0226	0.0396	0.0176	0.0104	0.0223	0.2161	0.1934	0.2336	0.0013	0.0004	0.0028
1.0035	0.9828	1.0268	0.7343	0.7129	0.7567	0.0307	0.0226	0.0396	0.0176	0.0104	0.0223	0.2161	0.1934	0.2336	0.0013	0.0004	0.0028
1.0035	0.9828	1.0268	0.7343	0.7129	0.7567	0.0307	0.0226	0.0396	0.0176	0.0104	0.0223	0.2161	0.1934	0.2336	0.0013	0.0004	0.0028
1.0035	0.9828	1.0268	0.7343	0.7129	0.7567	0.0307	0.0226	0.0396	0.0176	0.0104	0.0223	0.2161	0.1934	0.2336	0.0013	0.0004	0.0028
1.0035	0.9828	1.0268	0.7343	0.7129	0.7567	0.0307	0.0226	0.0396	0.0176	0.0104	0.0223	0.2161	0.1934	0.2336	0.0013	0.0004	0.0028
1.0035	0.9828	1.0268	0.7343	0.7129	0.7567	0.0307	0.0226	0.0396	0.0176	0.0104	0.0223	0.2161	0.1934	0.2336	0.0013	0.0004	0.0028
1.0035	0.9828	1.0268	0.7343	0.7129	0.7567	0.0307	0.0226	0.0396	0.0176	0.0104	0.0223	0.2161	0.1934	0.2336	0.0013	0.0004	0.0028
1.0035	0.9828	1.0268	0.7343	0.7129	0.7567	0.0307	0.0226	0.0396	0.0176	0.0104	0.0223	0.2161	0.1934	0.2336	0.0013	0.0004	0.0028
1.0035	0.9828	1.0268	0.7343	0.7129	0.7567	0.0307	0.0226	0.0396	0.0176	0.0104	0.0223	0.2161	0.1934	0.2336	0.0013	0.0004	0.0028
1.0035	0.9828	1.0268	0.7343	0.7129	0.7567	0.0307	0.0226	0.0396	0.0176	0.0104	0.0223	0.2161	0.1934	0.2336	0.0013	0.0004	0.0028
1.0035	0.9828	1.0268	0.7343	0.7129	0.7567	0.0307	0.0226	0.0396	0.0176	0.0104	0.0223	0.2161	0.1934	0.2336	0.0013	0.0004	0.0028
1.0035	0.9828	1.0268	0.7343	0.7129	0.7567	0.0307	0.0226	0.0396	0.0176	0.0104	0.0223	0.2161	0.1934	0.2336	0.0013	0.0004	0.0028
1.0035	0.9828	1.0268	0.7343	0.7129	0.7567	0.0307	0.0226	0.0396	0.0176	0.0104	0.0223	0.2161	0.1934	0.2336	0.0013	0.0004	0.0028
1.0035	0.9828	1.0268	0.7343	0.7129	0.7567	0.0307	0.0226	0.0396	0.0176	0.0104	0.0223	0.2161	0.1934	0.2336	0.0013	0.0004	0.0028
1.0035	0.9828	1.0268	0.7343	0.7129	0.7567	0.0307	0.0226	0.0396	0.0176	0.0104	0.0223	0.2161	0.1934	0.2336	0.0013	0.0004	0.0028
1.0035	0.9828	1.0268	0.7343	0.7129	0.7567	0.0307	0.0226	0.0396	0.0176	0.0104	0.0223	0.2161	0.1934	0.2336	0.0013	0.0004	0.0028
1.0035	0.9828	1.0268	0.7343	0.7129	0.7567	0.0307	0.0226	0.0396	0.0176	0.0104	0.0223	0.2161	0.1934	0.2336	0.0013	0.0004	0.0028
1.0035	0.9828	1.0268	0.7343	0.7129	0.7567	0.0307	0.0226	0.0396	0.0176	0.0104	0.0223	0.2161	0.1934	0.2336	0.0013	0.0004	0.0028
1.0035	0.9828	1.0268	0.7343	0.7129	0.7567	0.0307	0.0226	0.0396	0.0176	0.0104	0.0223	0.2161	0.1934	0.2336	0.0013	0.0004	0.0028
1.0035	0.9828	1.0268	0.7343	0.7129	0.7567	0.0307	0.0226	0.0396	0.0176	0.0104	0.0223	0.2161	0.1934	0.2336	0.0013	0.0004	0.0028
1.0035	0.9828	1.0268	0.7343	0.7129	0.7567	0.0307	0.0226	0.0396	0.0176	0.0104	0.0223	0.2161	0.1933	0.2336	0.0013	0.0004	0.0028
1.0035	0.9828	1.0268	0.7343	0.7129	0.7567	0.0307	0.0226	0.0396	0.0176	0.0104	0.0223	0.2161	0.1933	0.2336	0.0013	0.0004	0.0028
1.0035	0.9828	1.0268	0.7343	0.7129	0.7567	0.0307	0.0226	0.0396	0.0176	0.0104	0.0223	0.2161	0.1933	0.2336	0.0013	0.0004	0.0028
1.0035	0.9828	1.0268	0.7343	0.7129	0.7567	0.0307	0.0226	0.0396	0.0176	0.0104	0.0223	0.2161	0.1933	0.2336	0.0013	0.0004	0.0028
1.0035	0.9828	1.0268	0.7343	0.7129	0.7567	0.0307	0.0226	0.0396	0.0176	0.0104	0.0223	0.2161	0.1933	0.2336	0.0013	0.0004	0.0028
1.0035	0.9828	1.0268	0.7343	0.7129	0.7567	0.0307	0.0226	0.0396	0.0176	0.0104	0.0223	0.2161	0.1933	0.2336	0.0013	0.0004	0.0028
1.0035	0.9828	1.0268	0.7343	0.7129	0.7567	0.0307	0.0226	0.0396	0.0176	0.0104	0.0223	0.2161	0.1933	0.2336	0.0013	0.0004	0.0028
1.0035	0.9828	1.0268	0.7343	0.713	0.7567	0.0307	0.0226	0.0396	0.0176	0.0104	0.0223	0.2161	0.1933	0.2336	0.0013	0.0004	0.0028
1.0035	0.9828	1.0268	0.7343	0.713	0.7567	0.0307	0.0226	0.0396	0.0176	0.0104	0.0223	0.2161	0.1933	0.2336	0.0013	0.0004	0.0028
1.0035	0.9828	1.0268	0.7343	0.713	0.7567	0.0307	0.0226	0.0396	0.0176	0.0104	0.0223	0.2161	0.1933	0.2336	0.0013	0.0004	0.0028
1.0035	0.9828	1.0268	0.7343	0.713	0.7567	0.0307	0.0226	0.0396	0.0176	0.0104	0.0223	0.2161	0.1933	0.2336	0.0013	0.0004	0.0028
1.0035	0.9828	1.0268	0.7343	0.713	0.7567	0.0307	0.0226	0.0396	0.0176	0.0104	0.0223	0.2161	0.1933	0.2336	0.0013	0.0004	0.0028
1.0035	0.9828	1.0268	0.7343	0.713	0.7567	0.0307	0.0226	0.0396	0.0176	0.0104	0.0223	0.2161	0.1933	0.2336	0.0013	0.0004	0.0028
1.0035	0.9828	1.0268	0.7343	0.713	0.7567	0.0307	0.0226	0.0396	0.0176	0.0104	0.0223	0.2161	0.1933	0.2336	0.0013	0.0004	0.0028
1.0035	0.9828	1.0268	0.7343	0.713	0.7567	0.0307	0.0226	0.0396	0.0176	0.0104	0.0223	0.2161	0.1933	0.2336	0.0013	0.0004	0.0028
1.0035	0.9828	1.0268	0.7343	0.713	0.7568	0.0307	0.0226	0.0396	0.0176	0.0104	0.0223	0.2161	0.1933	0.2336	0.0013	0.0004	0.0028
1.0036	0.9828	1.0268	0.7343	0.713	0.7568	0.0307	0.0226	0.0396	0.0176	0.0104	0.0223	0.2161	0.1933	0.2336	0.0013	0.0004	0.0028
1.0036	0.9828	1.0268	0.7343	0.713	0.7568	0.0307	0.0226	0.0396	0.0176	0.0104	0.0223	0.2161	0.1933	0.2336	0.0013	0.0004	0.0028
1.0036	0.9828	1.0268	0.7343	0.713	0.7568	0.0307	0.0226	0.0396	0.0176	0.0104	0.0223	0.2161	0.1933	0.2336	0.0013	0.0004	0.0028
1.0036	0.9828	1.0268	0.7343	0.713	0.7568	0.0307	0.0226	0.0396	0.0176	0.0104	0.0223	0.2161	0.1933	0.2336	0.0013	0.0004	0.0028
1.0036	0.9828	1.0268	0.7343	0.713	0.7568	0.0307	0.0226	0.0396	0.0176	0.0104	0.0223	0.2161	0.1933	0.2336	0.0013	0.0004	0.0028
1.0036	0.9828	1.0268	0.7343	0.713	0.7568	0.0307	0.0226	0.0396	0.0176	0.0104	0.0223	0.2161	0.1933	0.2336	0.0013	0.0004	0.0028
1.0036	0.9828	1.0268	0.7343	0.713	0.7568	0.0307	0.0226	0.0396	0.0176	0.0104	0.0223	0.2161	0.1933	0.2336	0.0013	0.0004	0.0028
1.0036	0.9828	1.0268	0.7343	0.713	0.7568	0.0307	0.0226	0.0396	0.0176	0.0104	0.0223	0.2161	0.1933	0.2336	0.0013	0.0004	0.0028
1.0036	0.9828	1.0268	0.7343	0.713	0.7568	0.0307	0.0226	0.0396	0.0176	0.0104	0.0223	0.2161	0.1933	0.2336	0.0013	0.0004	0.0028
1.0036	0.9828	1.0268	0.7343	0.713	0.7568	0.0307	0.0226	0.0396	0.0176	0.0104	0.0223	0.2161	0.1933	0.2336	0.0013	0.0004	0.0028
1.0036	0.9828	1.0268	0.7343	0.713	0.7568	0.0307	0.0226	0.0396	0.0176	0.0104	0.0223	0.2161	0.1933	0.2336	0.0013	0.0004	0.0028
1.0036	0.9828	1.0268	0.7343	0.713	0.7568	0.0307	0.0226	0.0396	0.0176	0.0104	0.0223	0.2161	0.1933	0.2336	0.0013	0.0004	0.0028
1.0036	0.9828	1.0268	0.7343	0.713	0.7568	0.0307	0.0226	0.0396	0.0176	0.0104	0.0223	0.2161	0.1933	0.2336	0.0013	0.0004	0.0028
1.0036	0.9828	1.0268	0.7343	0.713	0.7568	0.0307	0.0226	0.0396	0.0176	0.0104	0.0223	0.2161	0.1933	0.2336	0.0013	0.0004	0.0028
1.0036	0.9828	1.0268	0.7343	0.713	0.7568	0.0307	0.0226	0.0396	0.0176	0.0104	0.0223	0.2161	0.1933	0.2336	0.0013	0.0004	0.0028
1.0036	0.9828	1.0268	0.7343	0.713	0.7568	0.0307	0.0226	0.0396	0.0176	0.0104	0.0223	0.2161	0.1933	0.2336	0.0013	0.0004	0.0028
1.0036	0.9828	1.0268	0.7343	0.713	0.7568	0.0307	0.0226	0.0396	0.0176	0.0104	0.0223	0.2161	0.1933	0.2336	0.0013	0.0004	0.0028
1.0036	0.9828	1.0268	0.7343	0.713	0.7568	0.0307	0.0226	0.0396	0.0176	0.0104	0.0223	0.2161	0.1933	0.2336	0.0013	0.0004	0.0028
1.0036	0.9828	1.0268	0.7343	0.713	0.7568	0.0307	0.0226	0.0396	0.0176	0.0104	0.0223	0.2161	0.1933	0.2336	0.0013	0.0004	0.0028
1.0036	0.9828	1.0268	0.7343	0.713	0.7568	0.0307	0.0226	0.0396	0.0176	0.0104	0.0223	0.2161	0.1933	0.2336	0.0013	0.0004	0.0028
1.0036	0.9828	1.0268	0.7343	0.713	0.7568	0.0307	0.0226	0.0396	0.0176	0.0104	0.0223	0.2161	0.1933	0.2336	0.0013	0.0004	0.0028
1.0036	0.9828	1.0268	0.7343	0.713	0.7568	0.0307	0.0226	0.0396	0.0176	0.0104	0.0223	0.2161	0.1933	0.2336	0.0013	0.0004	0.0028
1.0036	0.9828	1.0268	0.7343	0.713	0.7568	0.0307	0.0226	0.0396	0.0176	0.0104	0.0223	0.2161	0.1933	0.2336	0.0013	0.0004	0.0028
1.0036	0.9829	1.0268	0.7343	0.713	0.7568	0.0307	0.0226	0.0396	0.0176	0.0104	0.0223	0.2161	0.1933	0.2336	0.0013	0.0004	0.0028
1.0036	0.9829	1.0268	0.7343	0.713	0.7568	0.0307	0.0226	0.0396	0.0176	0.0104	0.0223	0.2161	0.1933	0.2336	0.0013	0.0004	0.0028
1.0036	0.9829	1.0268	0.7343	0.713	0.7568	0.0307	0.0226	0.0396	0.0176	0.0104	0.0223	0.2161	0.1933	0.2336	0.0013	0.0004	0.0028
1.0036	0.9829	1.0268	0.7343	0.713	0.7568	0.0307	0.0226	0.0396	0.0176	0.0104	0.0223	0.2161	0.1933	0.2336	0.0013	0.0004	0.0028
1.0036	0.9829	1.0268	0.7343	0.713	0.7568	0.0307	0.0226	0.0396	0.0176	0.0104	0.0223	0.2161	0.1933	0.2336	0.0013	0.0004	0.0028
1.0036	0.9829	1.0268	0.7343	0.713	0.7568	0.0307	0.0226	0.0396	0.0176	0.0104	0.0223	0.2161	0.1933	0.2336	0.0013	0.0004	0.0028
1.0036	0.9829	1.0268	0.7343	0.713	0.7568	0.0307	0.0226	0.0396	0.0176	0.0104	0.0223	0.2161	0.1933	0.2336	0.0013	0.0004	0.0028
1.0036	0.9829	1.0268	0.7343	0.713	0.7568	0.0307	0.0226	0.0396	0.0176	0.0104	0.0223	0.2161	0.1933	0.2336	0.0013	0.0004	0.0028
1.0036	0.9829	1.0268	0.7343	0.713	0.7568	0.0307	0.0226	0.0396	0.0176	0.0104	0.0223	0.2161	0.1933	0.2336	0.0013	0.0004	0.0028
1.0036	0.9829	1.0268	0.7344	0.713	0.7568	0.0307	0.0226	0.0396	0.0176	0.0104	0.0223	0.2161	0.1933	0.2336	0.0013	0.0004	0.0028
1.0036	0.9829	1.0268	0.7344	0.713	0.7568	0.0307	0.0226	0.0396	0.0176	0.0104	0.0223	0.2161	0.1933	0.2336	0.0013	0.0004	0.0028
1.0036	0.9829	1.0268	0.7344	0.713	0.7568	0.0307	0.0226	0.0396	0.0176	0.0104	0.0223	0.2161	0.1933	0.2336	0.0013	0.0004	0.0028
1.0036	0.9829	1.0268	0.7344	0.713	0.7568	0.0307	0.0226	0.0396	0.0176	0.0104	0.0223	0.2161	0.1933	0.2336	0.0013	0.0004	0.0028
1.0036	0.9829	1.0268	0.7344	0.713	0.7568	0.0307	0.0226	0.0396	0.0176	0.0104	0.0223	0.2161	0.1933	0.2336	0.0013	0.0004	0.0028
1.0036	0.9829	1.0268	0.7344	0.713	0.7568	0.0307	0.0226	0.0396	0.0176	0.0104	0.0223	0.2161	0.1933	0.2336	0.0013	0.0004	0.0028
1.0036	0.9829	1.0268	0.7344	0.713	0.7568	0.0307	0.0226	0.0396	0.0176	0.0104	0.0223	0.2161	0.1933	0.2336	0.0013	0.0004	0.0028
1.0036	0.9829	1.0268	0.7344	0.713	0.7568	0.0307	0.0226	0.0396	0.0176	0.0104	0.0223	0.2161	0.1933	0.2336	0.0013	0.0004	0.0028
1.0036	0.9829	1.0268	0.7344	0.713	0.7568	0.0307	0.0226	0.0396	0.0176	0.0104	0.0223	0.2161	0.1933	0.2336	0.0013	0.0004	0.0028
1.0036	0.9829	1.0268	0.7344	0.713	0.7568	0.0307	0.0226	0.0396	0.0176	0.0104	0.0223	0.2161	0.1933	0.2336	0.0013	0.0004	0.0028
1.0036	0.9829	1.0268	0.7344	0.713	0.7568	0.0307	0.0226	0.0396	0.0176	0.0104	0.0223	0.2161	0.1933	0.2336	0.0013	0.0004	0.0028
1.0036	0.9829	1.0268	0.7344	0.713	0.7568	0.0307	0.0226	0.0396	0.0176	0.0104	0.0223	0.2161	0.1933	0.2336	0.0013	0.0004	0.0028
1.0036	0.9829	1.0268	0.7344	0.713	0.7568	0.0307	0.0226	0.0396	0.0176	0.0104	0.0223	0.2161	0.1933	0.2336	0.0013	0.0004	0.0028
1.0036	0.9829	1.0268	0.7344	0.713	0.7568	0.0307	0.0226	0.0396	0.0176	0.0104	0.0223	0.2161	0.1933	0.2336	0.0013	0.0004	0.0028
1.0036	0.9829	1.0268	0.7344	0.713	0.7568	0.0307	0.0226	0.0396	0.0176	0.0104	0.0223	0.2161	0.1933	0.2336	0.0013	0.0004	0.0028
1.0036	0.9829	1.0268	0.7344	0.713	0.7568	0.0307	0.0226	0.0396	0.0176	0.0104	0.0223	0.2161	0.1933	0.2336	0.0013	0.0004	0.0028
1.0036	0.9829	1.0268	0.7344	0.713	0.7568	0.0307	0.0226	0.0396	0.0176	0.0104	0.0223	0.2161	0.1933	0.2336	0.0013	0.0004	0.0028
1.0036	0.9829	1.0268	0.7344	0.713	0.7568	0.0307	0.0226	0.0396	0.0176	0.0104	0.0223	0.2161	0.1933	0.2336	0.0013	0.0004	0.0028
1.0036	0.9829	1.0268	0.7344	0.713	0.7568	0.0307	0.0226	0.0396	0.0176	0.0104	0.0223	0.2161	0.1933	0.2336	0.0013	0.0004	0.0028
1.0036	0.9829	1.0268	0.7344	0.713	0.7568	0.0307	0.0226	0.0396	0.0176	0.0104	0.0223	0.2161	0.1933	0.2336	0.0013	0.0004	0.0028
1.0036	0.9829	1.0268	0.7344	0.713	0.7568	0.0307	0.0226	0.0395	0.0176	0.0104	0.0223	0.2161	0.1933	0.2336	0.0013	0.0004	0.0028
1.0036	0.9829	1.0268	0.7344	0.713	0.7568	0.0307	0.0226	0.0395	0.0176	0.0104	0.0223	0.2161	0.1933	0.2336	0.0013	0.0004	0.0028
1.0036	0.9829	1.0268	0.7344	0.713	0.7568	0.0307	0.0226	0.0395	0.0176	0.0104	0.0223	0.2161	0.1933	0.2336	0.0013	0.0004	0.0028
1.0036	0.9829	1.0268	0.7344	0.713	0.7568	0.0307	0.0226	0.0395	0.0176	0.0104	0.0223	0.2161	0.1933	0.2336	0.0013	0.0004	0.0028
1.0036	0.9829	1.0268	0.7344	0.713	0.7568	0.0307	0.0226	0.0395	0.0176	0.0104	0.0223	0.2161	0.1933	0.2336	0.0013	0.0004	0.0028
1.0036	0.9829	1.0268	0.7344	0.713	0.7568	0.0307	0.0226	0.0395	0.0176	0.0104	0.0223	0.2161	0.1933	0.2336	0.0013	0.0004	0.0028
1.0036	0.9829	1.0268	0.7344	0.713	0.7568	0.0307	0.0226	0.0395	0.0176	0.0104	0.0223	0.2161	0.1933	0.2336	0.0013	0.0004	0.0028
1.0036	0.9829	1.0268	0.7344	0.713	0.7568	0.0307	0.0226	0.0395	0.0176	0.0104	0.0223	0.2161	0.1933	0.2336	0.0013	0.0004	0.0028
1.0036	0.9829	1.0268	0.7344	0.713	0.7568	0.0307	0.0226	0.0395	0.0176	0.0104	0.0223	0.2161	0.1933	0.2336	0.0013	0.0004	0.0028
1.0036	0.9829	1.0268	0.7344	0.713	0.7568	0.0307	0.0226	0.0395	0.0176	0.0104	0.0223	0.2161	0.1933	0.2336	0.0013	0.0004	0.0028
1.0036	0.9829	1.0268	0.7344	0.713	0.7568	0.0307	0.0226	0.0395	0.0176	0.0104	0.0223	0.2161	0.1933	0.2336	0.0013	0.0004	0.0028
1.0036	0.9829	1.0268	0.7344	0.7131	0.7568	0.0307	0.0226	0.0395	0.0176	0.0104	0.0223	0.2161	0.1933	0.2336	0.0013	0.0004	0.0028
1.0036	0.9829	1.0268	0.7344	0.7131	0.7568	0.0307	0.0226	0.0395	0.0176	0.0104	0.0223	0.2161	0.1933	0.2336	0.0013	0.0004	0.0028
1.0036	0.9829	1.0268	0.7344	0.7131	0.7568	0.0307	0.0226	0.0395	0.0176	0.0104	0.0223	0.2161	0.1933	0.2336	0.0013	0.0004	0.0028
1.0036	0.9829	1.0268	0.7344	0.7131	0.7568	0.0307	0.0226	0.0395	0.0176	0.0104	0.0223	0.2161	0.1933	0.2336	0.0013	0.0004	0.0028
1.0036	0.9829	1.0268	0.7344	0.7131	0.7568	0.0307	0.0226	0.0395	0.0176	0.0104	0.0223	0.2161	0.1933	0.2336	0.0013	0.0004	0.0028
1.0036	0.9829	1.0268	0.7344	0.7131	0.7568	0.0307	0.0226	0.0395	0.0176	0.0104	0.0223	0.2161	0.1933	0.2336	0.0013	0.0004	0.0028
1.0036	0.9829	1.0268	0.7344	0.7131	0.7568	0.0307	0.0226	0.0395	0.0176	0.0104	0.0223	0.2161	0.1933	0.2336	0.0013	0.0004	0.0028
1.0036	0.9829	1.0268	0.7344	0.7131	0.7568	0.0307	0.0226	0.0395	0.0176	0.0104	0.0223	0.2161	0.1933	0.2336	0.0013	0.0004	0.0028
1.0036	0.9829	1.0268	0.7344	0.7131	0.7568	0.0307	0.0226	0.0395	0.0176	0.0104	0.0223	0.2161	0.1933	0.2336	0.0013	0.0004	0.0028
1.0036	0.9829	1.0268	0.7344	0.7131	0.7568	0.0307	0.0226	0.0395	0.0176	0.0104	0.0223	0.2161	0.1933	0.2336	0.0013	0.0004	0.0028
1.0036	0.9829	1.0268	0.7344	0.7131	0.7568	0.0307	0.0226	0.0395	0.0176	0.0104	0.0223	0.2161	0.1933	0.2336	0.0013	0.0004	0.0028
1.0036	0.9829	1.0268	0.7344	0.7131	0.7568	0.0307	0.0226	0.0395	0.0176	0.0104	0.0223	0.2161	0.1933	0.2336	0.0013	0.0004	0.0028
1.0036	0.9829	1.0268	0.7344	0.7131	0.7568	0.0307	0.0226	0.0395	0.0176	0.0104	0.0223	0.2161	0.1933	0.2336	0.0013	0.0004	0.0028
1.0036	0.9829	1.0268	0.7344	0.7131	0.7568	0.0307	0.0226	0.0395	0.0176	0.0104	0.0223	0.2161	0.1933	0.2336	0.0013	0.0004	0.0028
1.0036	0.9829	1.0268	0.7344	0.7131	0.7568	0.0307	0.0226	0.0395	0.0176	0.0104	0.0223	0.2161	0.1933	0.2336	0.0013	0.0004	0.0028
1.0037	0.9829	1.0268	0.7344	0.7131	0.7568	0.0307	0.0226	0.0395	0.0176	0.0104	0.0223	0.2161	0.1933	0.2336	0.0013	0.0004	0.0028
[truncated: 271,601+ more rows]
