# Supplementary material for: Eye movement kinematics reveal novel circadian organization of sleep substates
Source: Nat Commun. 2026 May 5;17:4068. doi: 10.1038/s41467-026-72222-0 (PMC13144723; doi:10.1038/s41467-026-72222-0)
Supplement: Supplementary file 10 — Source Data [file 41467_2026_72222_MOESM10_ESM.zip › Source_Data/Figure_2/source_data_figure2_panel_i.xlsx]

## Sheet: Sheet1
wake_full	wake_clock0	wake_lum0	wake_intro0	QEM1_full	QEM1_clock0	QEM1_lum0	QEM1_intro0	QEM2_full	QEM2_clock0	QEM2_lum0	QEM2_intro0	QEM3_full	QEM3_clock0	QEM3_lum0	QEM3_intro0	QNEM_full	QNEM_clock0	QNEM_lum0	QNEM_intro0
0.861704	0.698954	0.754024	0.718485	0.577795	0.387249	0.187312	0.465569	0.752617	0.387501	0.455814	0.608312	0.51705	0.52126	0.495187	0.477789	0.657175	0.603892	0.624939	0.640653
0.874213	0.666513	0.767839	0.731899	0.392233	0.275711	0.116621	0.402977	0.715118	0.289124	0.414507	0.558156	0.44677	0.382807	0.446242	0.447999	0.675856	0.552782	0.656446	0.673447
0.824988	0.502789	0.709776	0.704915	0.472603	0.531135	0.291656	0.4522	0.744269	0.31368	0.423289	0.611991	0.518845	0.423659	0.491532	0.504367	0.746976	0.582632	0.719913	0.74163
0.872674	0.72799	0.777403	0.734413	0.533144	0.288575	0.17849	0.525312	0.68948	0.325546	0.388758	0.549132	0.524261	0.480448	0.511274	0.50379	0.702564	0.572302	0.683376	0.698356
0.778895	0.490415	0.646867	0.655958	0.422676	0.594568	0.359071	0.408112	0.717489	0.312432	0.424189	0.595569	0.550757	0.434402	0.516897	0.506324	0.695669	0.578012	0.6746	0.682943
0.817608	0.568408	0.701546	0.684912	0.51619	0.45077	0.26802	0.492682	0.690483	0.274114	0.405775	0.541288	0.543006	0.440434	0.520662	0.507197	0.672813	0.562994	0.656045	0.666062
0.870401	0.690052	0.748861	0.736839	0.444068	0.330364	0.206926	0.454107	0.710453	0.318457	0.417064	0.556278	0.513578	0.455504	0.519064	0.531408	0.663452	0.553213	0.646468	0.662764
0.80247	0.575748	0.687262	0.667547	0.398405	0.515067	0.304859	0.40951	0.763458	0.395928	0.392169	0.630248	0.507714	0.450617	0.478743	0.479152	0.743823	0.612785	0.726294	0.731063
0.860848	0.58495	0.738638	0.715717	0.499557	0.506372	0.29482	0.484936	0.740116	0.282468	0.440866	0.582142	0.522858	0.425568	0.501636	0.513104	0.693881	0.593776	0.656335	0.681121
0.841431	0.678903	0.743056	0.701747	0.485432	0.263903	0.0872177	0.373793	0.642296	0.347792	0.397178	0.526339	0.413789	0.408254	0.387623	0.357438	0.652673	0.547988	0.624167	0.642557
0.83944	0.623966	0.721213	0.704658	0.469588	0.43222	0.32825	0.453267	0.74327	0.330341	0.436919	0.593292	0.547035	0.453487	0.543292	0.531987	0.717402	0.584952	0.692724	0.712378
0.856545	0.637848	0.749705	0.723694	0.518746	0.437463	0.221382	0.4828	0.68857	0.334016	0.406873	0.554676	0.398523	0.410448	0.426027	0.409972	0.655268	0.581957	0.610657	0.639532
0.897375	0.661965	0.790432	0.76392	0.410026	0.349136	0.134149	0.437626	0.760407	0.281638	0.435701	0.60389	0.530955	0.462197	0.511503	0.518018	0.674708	0.565843	0.652055	0.661889
0.836075	0.545083	0.709163	0.68999	0.486512	0.542065	0.322728	0.471944	0.726544	0.315114	0.405693	0.586568	0.550194	0.432731	0.476969	0.476805	0.731388	0.605226	0.710006	0.718084
0.787387	0.690379	0.704274	0.664926	0.562058	0.339322	0.216246	0.440642	0.6377	0.327724	0.37595	0.498239	0.43536	0.437385	0.442502	0.436792	0.674839	0.542849	0.65556	0.672344
0.877037	0.631829	0.749251	0.731706	0.457328	0.404564	0.215053	0.373076	0.694504	0.343782	0.411917	0.550504	0.520749	0.488399	0.479193	0.453854	0.712125	0.585096	0.691391	0.703381
0.824525	0.685293	0.742509	0.71551	0.517777	0.362027	0.206032	0.430027	0.707006	0.331246	0.425021	0.57147	0.485266	0.450707	0.467292	0.475987	0.669488	0.576459	0.651137	0.662551
0.871065	0.644951	0.769086	0.734766	0.402986	0.464142	0.233805	0.515949	0.739408	0.331245	0.417465	0.578001	0.555866	0.453551	0.542838	0.552279	0.70058	0.612872	0.656455	0.679888
0.824471	0.555014	0.700913	0.678482	0.479757	0.513313	0.296094	0.443744	0.715421	0.285229	0.401361	0.563651	0.478931	0.393265	0.491222	0.477347	0.728661	0.573367	0.71114	0.730397
0.831665	0.63477	0.725783	0.705987	0.450895	0.306035	0.226459	0.526943	0.725107	0.348072	0.452545	0.614061	0.405272	0.387325	0.381817	0.369158	0.634067	0.536781	0.613808	0.62913
0.78578	0.550514	0.640465	0.630783	0.430059	0.418655	0.271689	0.418591	0.655131	0.250293	0.342853	0.488101	0.479728	0.406369	0.436153	0.434546	0.670631	0.572149	0.649127	0.654936
0.818459	0.570362	0.715315	0.701984	0.533292	0.482141	0.267904	0.482438	0.732967	0.308219	0.444859	0.608425	0.533026	0.437898	0.505256	0.50161	0.676436	0.567532	0.655742	0.664552
0.857613	0.655526	0.75157	0.713862	0.56537	0.338981	0.194276	0.521368	0.69712	0.316465	0.41218	0.543562	0.491303	0.432871	0.488538	0.476229	0.708508	0.558591	0.684601	0.703704
0.84481	0.670764	0.74565	0.725118	0.485201	0.431966	0.246945	0.457079	0.761005	0.341607	0.45207	0.608567	0.557176	0.51599	0.535823	0.543371	0.709841	0.61506	0.679467	0.702585
0.87544	0.633376	0.783446	0.738401	0.553479	0.3368	0.126735	0.491909	0.716722	0.370905	0.39651	0.606905	0.485278	0.412187	0.44111	0.44127	0.693437	0.561702	0.667975	0.688348
0.847164	0.547632	0.73126	0.697408	0.553725	0.45205	0.261948	0.497436	0.721896	0.352917	0.404016	0.592085	0.525381	0.409575	0.50121	0.513977	0.679919	0.542041	0.657817	0.676373
0.880978	0.721092	0.768288	0.749367	0.416801	0.295924	0.124857	0.442083	0.754434	0.372353	0.433405	0.597186	0.473472	0.472665	0.468654	0.4594	0.675956	0.596744	0.649914	0.668195
0.869273	0.653105	0.771465	0.735445	0.514763	0.409023	0.232341	0.497369	0.710871	0.295142	0.438724	0.56147	0.561936	0.486526	0.526352	0.50267	0.71316	0.605482	0.682179	0.705743
0.828415	0.600892	0.709	0.687168	0.534686	0.458224	0.294502	0.410355	0.67072	0.309772	0.394865	0.538935	0.476556	0.40088	0.436275	0.430568	0.652462	0.553067	0.623526	0.643752
0.872755	0.645903	0.757983	0.742906	0.521315	0.460073	0.247471	0.410967	0.76297	0.295678	0.465427	0.610857	0.554092	0.481636	0.543856	0.52394	0.733044	0.599415	0.710489	0.714847
0.79199	0.582738	0.658122	0.640531	0.422324	0.447979	0.297863	0.361553	0.731752	0.251719	0.444229	0.565333	0.485701	0.439947	0.477464	0.460413	0.675224	0.567438	0.663887	0.665159
0.823767	0.614591	0.715512	0.709145	0.467741	0.449798	0.262917	0.474563	0.625262	0.342545	0.344096	0.512311	0.478937	0.412318	0.445133	0.464544	0.715682	0.572526	0.680889	0.710627
0.847882	0.663408	0.728034	0.71666	0.454994	0.393078	0.230833	0.423173	0.690461	0.327438	0.408924	0.558682	0.530309	0.46221	0.49234	0.490423	0.691898	0.589592	0.667228	0.677023
0.822764	0.599409	0.721829	0.684991	0.511445	0.374005	0.198587	0.424949	0.73333	0.360145	0.391639	0.588942	0.5062	0.450055	0.52891	0.534108	0.648029	0.535558	0.644964	0.655419
0.862022	0.644843	0.779027	0.742744	0.579139	0.406376	0.204473	0.530373	0.720838	0.353368	0.468889	0.598986	0.487379	0.446849	0.461316	0.405991	0.685089	0.614188	0.641363	0.670606
0.84873	0.620166	0.731298	0.715282	0.591741	0.420114	0.187835	0.41248	0.731502	0.304259	0.409077	0.584743	0.507857	0.456123	0.483014	0.446381	0.72563	0.597394	0.701519	0.716284
0.84293	0.604912	0.713275	0.697077	0.497863	0.470784	0.288816	0.489053	0.708426	0.301008	0.422973	0.544423	0.556838	0.460244	0.538989	0.521956	0.670417	0.567828	0.647496	0.65531
0.847096	0.6264	0.765238	0.733885	0.474326	0.396857	0.242803	0.443477	0.73067	0.301198	0.406793	0.581814	0.474686	0.401966	0.481886	0.494451	0.708153	0.553827	0.690607	0.707851
0.852303	0.683961	0.739168	0.72507	0.413136	0.365369	0.285265	0.396407	0.686153	0.339124	0.406368	0.555176	0.487535	0.414628	0.474254	0.500515	0.716477	0.589691	0.675237	0.710942
0.869836	0.637399	0.768872	0.72823	0.457501	0.383924	0.164344	0.305936	0.726002	0.386156	0.441801	0.611869	0.511114	0.462051	0.467276	0.449072	0.637034	0.574082	0.614414	0.617221
0.818451	0.58694	0.714421	0.678964	0.292586	0.402716	0.167438	0.326605	0.690628	0.354258	0.35858	0.578323	0.520761	0.428116	0.483632	0.495266	0.716175	0.573566	0.688012	0.707903
0.838599	0.588671	0.721154	0.698746	0.412157	0.445383	0.311334	0.416101	0.740217	0.275902	0.423411	0.56038	0.537737	0.445813	0.511206	0.50231	0.697091	0.558982	0.6704	0.688497
0.877456	0.661777	0.763641	0.731899	0.559659	0.417646	0.200166	0.523654	0.706966	0.308846	0.452863	0.551108	0.521712	0.480639	0.508157	0.482613	0.652504	0.569247	0.643719	0.642955
0.870007	0.691265	0.762296	0.732528	0.470258	0.356131	0.215005	0.478327	0.711885	0.363009	0.393628	0.568534	0.536741	0.490471	0.528929	0.526343	0.743399	0.624862	0.697191	0.726846
0.864614	0.649314	0.765011	0.740653	0.517586	0.424766	0.283186	0.493318	0.729028	0.326602	0.464129	0.5993	0.439437	0.411221	0.435824	0.429995	0.639216	0.565102	0.621634	0.628238
0.856401	0.635283	0.73837	0.715523	0.46225	0.331966	0.196556	0.370212	0.723459	0.347193	0.42348	0.580554	0.479479	0.43369	0.450739	0.44866	0.678853	0.56175	0.646354	0.66202
0.847103	0.659904	0.734309	0.696192	0.508049	0.416488	0.2798	0.450783	0.720967	0.33614	0.418464	0.573916	0.545145	0.485016	0.528478	0.51469	0.697975	0.591724	0.665147	0.691503
0.849209	0.585928	0.73864	0.744723	0.506063	0.373735	0.167507	0.478401	0.716689	0.299447	0.404677	0.583585	0.538616	0.42434	0.528315	0.54413	0.701847	0.53958	0.684259	0.69917
0.862161	0.615176	0.750303	0.741466	0.515614	0.452334	0.213438	0.483897	0.761436	0.340175	0.433691	0.625469	0.551146	0.467259	0.511535	0.495771	0.753841	0.60269	0.724781	0.741236
0.851188	0.654643	0.748465	0.725193	0.459595	0.504677	0.306765	0.411883	0.719219	0.309051	0.432961	0.560694	0.434856	0.390444	0.416311	0.413297	0.652006	0.599497	0.629332	0.637298
0.846945	0.580362	0.732724	0.714388	0.337485	0.41897	0.210653	0.482115	0.74057	0.27569	0.453043	0.579599	0.501041	0.449411	0.500308	0.503152	0.631934	0.542268	0.614917	0.625333
0.814076	0.572638	0.694994	0.662533	0.541876	0.443608	0.192408	0.488773	0.713111	0.319304	0.382527	0.556587	0.547912	0.44138	0.501222	0.488412	0.74868	0.585682	0.722787	0.736958
0.880917	0.698874	0.780669	0.757084	0.49887	0.344404	0.211361	0.36381	0.714058	0.385091	0.418691	0.618876	0.474677	0.442563	0.441195	0.42534	0.667367	0.581774	0.644795	0.659236
0.857415	0.661932	0.759289	0.720371	0.534021	0.431558	0.235343	0.381804	0.703178	0.328786	0.385334	0.557071	0.473949	0.426375	0.488137	0.49238	0.726923	0.60638	0.687755	0.712758
0.859776	0.626508	0.744171	0.733758	0.474113	0.39415	0.247095	0.502857	0.72567	0.332208	0.438828	0.584976	0.506376	0.437988	0.491073	0.494149	0.677404	0.561501	0.654914	0.672949
0.80607	0.555268	0.725462	0.690354	0.509579	0.470818	0.295549	0.470367	0.712472	0.315898	0.422681	0.579151	0.516614	0.45034	0.493567	0.46167	0.72805	0.566812	0.705539	0.716187
0.851301	0.638979	0.75311	0.724613	0.448663	0.363765	0.163092	0.452065	0.707321	0.357426	0.375413	0.584788	0.548438	0.439166	0.528676	0.530865	0.708148	0.592104	0.686613	0.702252
0.815646	0.720534	0.715457	0.681097	0.370473	0.297817	0.287704	0.400182	0.684101	0.298688	0.4168	0.533572	0.491482	0.442208	0.499148	0.512339	0.667298	0.545252	0.655355	0.67344
0.870933	0.632277	0.755601	0.740976	0.47532	0.421326	0.157657	0.394211	0.726563	0.340425	0.414766	0.583904	0.470617	0.428425	0.421249	0.416137	0.644184	0.568739	0.625201	0.634287
0.825436	0.598254	0.693961	0.664972	0.521728	0.480507	0.32933	0.461681	0.710106	0.336631	0.43377	0.560064	0.509961	0.458979	0.49222	0.465227	0.68375	0.607259	0.648217	0.66975
0.864914	0.649169	0.756199	0.723984	0.583879	0.387246	0.189705	0.497537	0.681495	0.366043	0.376261	0.56008	0.491507	0.429455	0.477958	0.477453	0.697024	0.586678	0.673708	0.686279
0.841957	0.629785	0.73809	0.716025	0.388628	0.386196	0.271012	0.399575	0.731119	0.31055	0.453751	0.589784	0.487598	0.442154	0.492884	0.500999	0.69793	0.562723	0.674353	0.692637
0.800611	0.586304	0.679777	0.648476	0.461307	0.520862	0.288688	0.423631	0.697564	0.352417	0.402499	0.560801	0.505626	0.47426	0.47215	0.452836	0.68696	0.607167	0.663283	0.673252
0.885686	0.659043	0.763107	0.737066	0.521501	0.417158	0.219595	0.558633	0.759159	0.296565	0.427576	0.591383	0.585509	0.488346	0.546124	0.539669	0.697651	0.579411	0.671074	0.683971
0.850842	0.611689	0.75777	0.745016	0.472372	0.355601	0.17871	0.480766	0.728529	0.323589	0.411779	0.595834	0.498635	0.389783	0.48246	0.499733	0.691568	0.557738	0.662973	0.684586
0.818822	0.528076	0.687101	0.670112	0.339318	0.458285	0.207107	0.381401	0.676565	0.279571	0.362229	0.512879	0.526507	0.44189	0.533746	0.521815	0.688663	0.548721	0.675854	0.681222
0.868258	0.616686	0.779172	0.719804	0.567373	0.340737	0.0985889	0.355978	0.673484	0.375067	0.399706	0.592344	0.497108	0.421728	0.444134	0.42947	0.656667	0.535604	0.631232	0.647763
0.843225	0.642351	0.72484	0.725375	0.523071	0.372044	0.198764	0.407308	0.7366	0.27047	0.428835	0.589889	0.484889	0.418158	0.472996	0.470358	0.683003	0.578089	0.670849	0.677759
0.842023	0.648529	0.730094	0.713039	0.449219	0.505815	0.323073	0.432499	0.693054	0.333219	0.401203	0.551334	0.4585	0.444628	0.432545	0.41575	0.723483	0.629802	0.684388	0.717933
0.821026	0.652763	0.72802	0.710573	0.602588	0.375966	0.210596	0.439188	0.706002	0.397388	0.438623	0.605901	0.455632	0.420175	0.429966	0.430818	0.656514	0.582413	0.626624	0.640239
0.81067	0.603236	0.703897	0.682698	0.51439	0.440968	0.286094	0.399889	0.664042	0.296023	0.375652	0.512016	0.465471	0.371725	0.441771	0.433117	0.698141	0.555917	0.674493	0.695359
0.870645	0.700935	0.771826	0.724494	0.618809	0.464904	0.247604	0.52531	0.733401	0.364403	0.455602	0.597613	0.505912	0.492791	0.494728	0.48365	0.71995	0.633453	0.686077	0.703318
0.83639	0.598144	0.720865	0.6936	0.400208	0.422601	0.266436	0.454557	0.71472	0.34461	0.416379	0.571804	0.510821	0.460685	0.502776	0.510227	0.655615	0.551917	0.638981	0.652893
0.851672	0.562828	0.734097	0.730226	0.466364	0.409905	0.205981	0.48781	0.747667	0.363336	0.418497	0.644465	0.509096	0.417383	0.475494	0.471843	0.636663	0.545723	0.623037	0.63195
0.873576	0.661728	0.750179	0.743884	0.402986	0.378683	0.192299	0.467112	0.738018	0.284389	0.421771	0.595757	0.543032	0.470739	0.524888	0.534852	0.707269	0.590703	0.682825	0.69951
0.825768	0.646725	0.719615	0.677738	0.516058	0.312727	0.261664	0.481697	0.655779	0.330639	0.402358	0.527746	0.421227	0.380423	0.418057	0.402839	0.655714	0.524572	0.630155	0.648577
0.88171	0.746763	0.79084	0.755014	0.508775	0.249761	0.156298	0.42226	0.733432	0.335183	0.442206	0.589864	0.520642	0.484267	0.502825	0.468944	0.67955	0.586793	0.652325	0.67053
0.829648	0.624956	0.700878	0.713693	0.349545	0.31381	0.154692	0.358597	0.66382	0.289963	0.353512	0.563094	0.473177	0.432483	0.458472	0.471296	0.64341	0.552654	0.6226	0.635867
0.823945	0.523355	0.703257	0.706264	0.406227	0.584254	0.356746	0.38426	0.764329	0.316466	0.432045	0.621541	0.531515	0.433482	0.489275	0.493632	0.755034	0.608202	0.730922	0.743081
0.828856	0.590113	0.737931	0.716108	0.443336	0.468393	0.205904	0.435067	0.686571	0.358264	0.387566	0.566565	0.509418	0.45212	0.533657	0.544419	0.679953	0.575843	0.653931	0.672602
0.837363	0.687415	0.747963	0.688722	0.524867	0.443626	0.277122	0.485782	0.68522	0.394539	0.381054	0.539016	0.490246	0.466994	0.486518	0.472306	0.688199	0.599373	0.65795	0.679159
0.876941	0.719992	0.788849	0.741608	0.483226	0.26457	0.2117	0.480307	0.74651	0.279744	0.451577	0.587935	0.505348	0.453362	0.502114	0.489091	0.683909	0.567168	0.671223	0.680197
0.841324	0.627093	0.733986	0.719181	0.307196	0.382261	0.18964	0.291664	0.684381	0.317004	0.398972	0.572563	0.476614	0.44584	0.464224	0.456992	0.643433	0.566074	0.609629	0.628428
0.863105	0.57103	0.755641	0.733692	0.624037	0.41721	0.157288	0.552491	0.711413	0.31108	0.473819	0.589939	0.509565	0.427786	0.465392	0.438545	0.670539	0.562022	0.641777	0.656786
0.785208	0.52371	0.648533	0.641603	0.38236	0.533377	0.312878	0.363621	0.749721	0.34167	0.397825	0.60332	0.517877	0.405647	0.497777	0.515548	0.751348	0.573371	0.73281	0.746283
0.835224	0.698639	0.734288	0.71769	0.499545	0.34334	0.211896	0.449354	0.726236	0.317135	0.429661	0.579892	0.519332	0.444534	0.468969	0.482847	0.671467	0.582301	0.641666	0.655121
0.834722	0.593188	0.718991	0.690884	0.420029	0.433013	0.227971	0.499605	0.669005	0.315626	0.375486	0.523186	0.508028	0.460511	0.47387	0.457794	0.707539	0.561066	0.678452	0.703346
0.881656	0.619356	0.783881	0.747446	0.470646	0.403518	0.191715	0.482492	0.762255	0.313913	0.437079	0.615265	0.557688	0.483909	0.554595	0.533093	0.753035	0.607436	0.731287	0.744302
0.852932	0.638037	0.760004	0.719573	0.450006	0.398369	0.237829	0.518017	0.723332	0.36619	0.437426	0.590619	0.419113	0.384579	0.439838	0.433729	0.638373	0.565073	0.624898	0.626862
0.884681	0.66976	0.767112	0.749207	0.622846	0.396317	0.204821	0.532617	0.707718	0.312937	0.411855	0.556377	0.516369	0.435159	0.496401	0.498145	0.689981	0.576611	0.658875	0.681744
0.863441	0.607541	0.760791	0.737371	0.324568	0.41332	0.206114	0.389432	0.716921	0.259144	0.434751	0.572557	0.517297	0.41294	0.50691	0.495616	0.671295	0.536802	0.654651	0.666196
0.84373	0.628716	0.729943	0.725284	0.384869	0.486026	0.343497	0.35794	0.752951	0.343869	0.436382	0.61099	0.508119	0.43209	0.504766	0.518084	0.72308	0.612881	0.695044	0.713313
0.846493	0.70429	0.727162	0.694108	0.485506	0.290251	0.261788	0.443713	0.736221	0.295285	0.437921	0.56362	0.492143	0.454122	0.468275	0.454391	0.687623	0.569607	0.67521	0.684527
0.882767	0.588744	0.790868	0.802572	0.512924	0.392633	0.165924	0.519574	0.715043	0.36748	0.377951	0.607551	0.575316	0.459528	0.529546	0.571874	0.725482	0.595543	0.693237	0.716975
0.791115	0.649247	0.692957	0.656283	0.504297	0.454282	0.241202	0.377655	0.671192	0.37026	0.398257	0.544926	0.437692	0.455602	0.425848	0.391917	0.663545	0.600484	0.624474	0.644211
0.900705	0.651177	0.783806	0.764204	0.58471	0.378818	0.182718	0.600601	0.737911	0.365278	0.422732	0.604009	0.561752	0.47066	0.519246	0.510811	0.734627	0.602304	0.706259	0.723362
0.798552	0.603151	0.670938	0.663402	0.374031	0.431952	0.316023	0.36975	0.708894	0.306528	0.386923	0.546666	0.488967	0.421339	0.467111	0.465179	0.671318	0.554823	0.647644	0.665826
0.885026	0.666949	0.779483	0.737916	0.543598	0.427742	0.255518	0.511482	0.742604	0.304903	0.475652	0.574855	0.557539	0.489831	0.523051	0.502344	0.710098	0.605579	0.680016	0.696618
0.827947	0.67061	0.734116	0.704757	0.481379	0.356893	0.188788	0.44686	0.747086	0.321344	0.448079	0.604107	0.471448	0.446399	0.484694	0.448366	0.671079	0.573091	0.649363	0.658666
0.793242	0.531762	0.691441	0.670497	0.452781	0.486621	0.304481	0.43103	0.684905	0.343258	0.383379	0.574288	0.488297	0.418111	0.490628	0.486288	0.664479	0.54946	0.63951	0.660276
