# Supplementary material for: Eye movement kinematics reveal novel circadian organization of sleep substates
Source: Nat Commun. 2026 May 5;17:4068. doi: 10.1038/s41467-026-72222-0 (PMC13144723; doi:10.1038/s41467-026-72222-0)
Supplement: Supplementary file 10 — Source Data [file 41467_2026_72222_MOESM10_ESM.zip › Source_Data/Figure_3/source_data_3d_scatter_nigrofasciatus_figure3_panel_k.xlsx]

## Sheet: source_data_3d_scatter_nigrofas
average_slope	average_duration	no. of saccades	state
0.010924	15.75	3	0
0.008179	9.5	2	0
0.003472	2.83333	3	0
0.004469	5.91667	3	0
0.007816	4.5	3	0
0.010145	3.66667	3	0
0.011568	5	2	0
0.007112	5.5	1	0
0.016857	6.25	1	0
0.010063	3	1	0
0.022374	4.5	2	0
0.013846	4.75	1	0
0.034816	5.75	1	0
0.016999	3.08333	3	0
0.03273	6	2	0
0.047064	4.25	2	0
0.016095	3.33333	3	0
0.027484	3.33333	3	0
0.044398	5.33333	3	0
0.031898	5	2	0
0.031344	5.75	2	0
0.019653	2.5	3	0
0.011251	3.75	2	0
0.024511	4.0625	4	0
0.037734	6.5	2	0
0.013736	19.5	1	0
0.012095	9.375	2	0
0.020267	4.125	2	0
0.007066	3.9375	4	0
0.013307	10	1	0
0.019906	4	1	0
0.02264	7.5	1	0
0.008321	12.625	2	0
0.009004	3	2	0
0.008134	5.75	2	0
0.022926	3	1	0
0.018815	5.25	4	0
0.015765	6.25	2	0
0.002494	4.625	2	0
0.015488	3	2	0
0.00716	4.91667	3	0
0.017229	2.75	1	0
0.032486	2.5	1	0
0.012641	5.125	2	0
0.013821	5.375	2	0
0.009221	4.875	2	0
0.020767	8.25	1	0
0.008217	3.5	4	0
0.025565	5	1	0
0.015559	11.25	1	0
0.020939	2.625	4	0
0.014296	1.75	2	0
0.009241	2.66667	3	0
0.006014	2	2	0
0.025257	5.25	1	0
0.007312	6.5	1	0
0.016097	4.125	2	0
0.017917	3.33333	3	0
0.020422	5.75	1	0
0.004548	5	2	0
0.008616	3.125	4	0
0.008323	8	1	0
0.045899	4.25	1	0
0.016193	5.5	1	0
0.027284	4	1	0
0.007552	9	1	0
0.012186	2.25	3	0
0.020993	3.08333	3	0
0.02274	4.25	1	0
0.020511	6.5	1	0
0.030327	5	1	0
0.00943	2.41667	3	0
0.00622	3.08333	3	0
0.01134	2.25	1	0
0.032335	2.75	1	0
0.023669	6.75	2	0
0.025533	4	3	0
0.015052	6.75	1	0
0.025102	4	1	0
0.054697	5	1	0
0.029406	2.83333	3	0
0.071531	4.25	1	0
0.005372	2.125	4	0
0.031827	5.75	1	0
0.006557	2	2	0
0.016919	5.25	2	0
0.005213	2.625	2	0
0.015468	7	1	0
0.018125	5.375	2	0
0.019472	5.91667	3	0
0.007192	4	4	0
0.017637	6.125	4	0
0.031728	6.5	1	0
0.006781	4.16667	3	0
0.031517	2	2	0
0.035673	6	2	0
0.017644	6.875	2	0
0.013681	7.25	1	0
0.025608	4	1	0
0.016293	3.1875	4	0
0.054728	4	1	0
0.026386	6	2	0
0.029225	4.625	2	0
0.019299	5.75	1	0
0.026429	5.25	1	0
0.021971	5	2	0
0.006601	3.33333	3	0
0.008114	1.91667	3	0
0.008222	4.125	4	0
0.00469	3.25	4	0
0.027575	2	2	0
0.010852	2.08333	3	0
0.011545	2	3	0
0.005502	6.25	1	0
0.028721	6.375	2	0
0.027356	9	1	0
0.019897	7.5	1	0
0.03498	3.75	1	0
0.028487	6	1	0
0.017551	6	1	0
0.022569	3.91667	3	0
0.012097	12	1	0
0.009549	4.75	1	0
0.018909	5	1	0
0.025817	4.75	1	0
0.006034	4.58333	3	0
0.022072	7.375	2	0
0.020896	5.75	1	0
0.015936	3.83333	3	0
0.029377	7.25	1	0
0.022771	7	1	0
0.006022	3.625	2	0
0.022702	7.125	2	0
0.019577	8.25	1	0
0.014869	5.25	1	0
0.007476	4.75	2	0
0.026886	5.25	1	0
0.018771	5.25	1	0
0.015071	4.375	2	0
0.017006	3.5	2	0
0.008648	8	1	0
0.00465	8.5	1	0
0.029532	5.75	1	0
0.00947	4.75	2	0
0.034345	4.75	1	0
0.019349	3.16667	3	0
0.028592	5.875	2	0
0.014503	5.25	1	0
0.007629	2.5	3	0
0.003876	5.25	1	0
0.018542	6.375	2	0
0.025385	5	1	0
0.0194	6	1	0
0.022654	5.75	1	0
0.012143	7.25	1	0
0.023774	6	1	0
0.005533	7.25	1	0
0.011787	5.75	1	0
0.019798	3.25	1	0
0.027209	4.375	2	0
0.007296	8.75	1	0
0.011894	3.75	1	0
0.023051	2	2	0
0.027522	5.25	2	0
0.030127	6	1	0
0.025038	6.25	1	0
0.013053	9	1	0
0.028107	6	1	0
0.029251	5.25	1	0
0.022002	4.25	1	0
0.01171	5.5	1	0
0.02892	6.75	1	0
0.00454	6.875	2	0
0.019321	6.625	2	0
0.024277	7	1	0
0.014704	5.75	1	0
0.016068	7	1	0
0.027749	4.75	1	0
0.013821	4.25	2	0
0.01872	7.625	2	0
0.02519	5.125	2	0
0.003945	3	3	0
0.008178	3	1	0
0.008462	7	1	0
0.00494	11.25	1	0
0.015086	7.75	1	0
0.023779	5.25	1	0
0.005656	4	3	0
0.007872	6.5	1	0
0.016589	8.75	1	0
0.013911	7.75	1	0
0.031263	6.5	1	0
0.018262	6.5	2	0
0.01299	8.5	1	0
0.011615	4.25	2	0
0.007789	18.75	1	0
0.010233	5.25	1	0
0.013313	19.875	2	0
0.028621	7	1	0
0.019065	6	1	0
0.014079	8.25	1	0
0.016334	5.16667	3	0
0.015193	11.125	2	0
0.026112	3	1	0
0.011785	15.75	1	0
0.013482	4	1	0
0.013728	2.125	2	0
0.006378	17.25	1	0
0.01505	4.25	3	0
0.014962	4.75	1	0
0.010494	3.75	3	0
0.019617	4	3	0
0.016445	4.25	1	0
0.021654	6.875	2	0
0.022492	7	1	0
0.024072	4.75	1	0
0.019163	3.5	1	0
0.018314	9	1	0
0.013383	5.5	1	0
0.02456	6.5	2	0
0.016036	7.25	1	0
0.029319	5	1	0
0.008918	4.625	2	0
0.0102	1.75	2	0
0.00586	2	2	0
0.0265	5.5	1	0
0.020081	7	2	0
0.0117	6.625	2	0
0.025199	4	1	0
0.027405	6.5	1	0
0.012442	7.75	1	0
0.013702	2.75	2	0
0.031627	6.75	1	0
0.026678	6.875	2	0
0.006097	2.83333	3	0
0.02248	5.4375	4	0
0.019884	4.91667	3	0
0.033062	8.125	2	0
0.031408	5.875	2	0
0.018883	3.83333	3	0
0.012827	4.58333	3	0
0.021627	9	1	0
0.03067	10.25	1	0
0.025759	6.75	1	0
0.015637	9	1	0
0.024249	9.25	1	0
0.030745	6.5	1	0
0.034117	7.5	1	0
0.007659	2.25	2	0
0.008074	3.75	3	0
0.038032	3.75	1	0
0.007889	5.5	1	0
0.005492	10.25	1	0
0.031616	6.25	2	0
0.016003	3.16667	3	0
0.008626	1.8125	4	0
0.013673	3.25	1	0
0.03887	4	1	0
0.033723	6.625	2	0
0.027744	5.75	2	0
0.03652	5.5	1	0
0.014796	1.33333	3	0
0.006049	2.4375	4	0
0.01509	2	2	0
0.006659	6.125	2	0
0.020033	7.25	1	0
0.00285	3	1	0
0.02806	5.5	1	0
0.035705	6	1	0
0.018588	6.25	1	0
0.020245	3.16667	3	0
0.014652	2.75	2	0
0.036113	4.75	1	0
0.024427	5.5	1	0
0.010934	5.75	1	0
0.035644	6	1	0
0.028619	7.25	1	0
0.015245	11.25	2	0
0.010622	3.625	2	0
0.009381	2	2	0
0.014869	2	2	0
0.034985	5.5	1	0
0.019295	7.75	1	0
0.032873	6.5	1	0
0.015491	8.25	1	0
0.032454	4.75	1	0
0.025279	6.5	1	0
0.040893	4.5	2	0
0.00684	2.25	2	0
0.028158	4.5	2	0
0.019477	6	2	0
0.018068	4.75	3	0
0.043619	4	1	0
0.023929	4.5	1	0
0.026037	2.125	2	0
0.018375	11.25	1	0
0.028747	3.5	1	0
0.036228	3.75	1	0
0.010923	4	2	0
0.01194	2.25	2	0
0.011625	11.25	1	0
0.022771	7.5	1	0
0.039242	6.75	1	0
0.032669	5.5	1	0
0.002756	5	1	0
0.011129	3.25	2	0
0.042368	3.75	1	0
0.049011	4.25	1	0
0.01169	4.25	2	0
0.021779	7.5	1	0
0.015495	1.75	1	0
0.018448	5.25	3	0
0.045101	3.5	2	0
0.004737	9	1	0
0.019056	6.5	1	0
0.008359	7.75	4	0
0.044116	4	1	0
0.009324	3.5625	4	0
0.023609	5.25	1	0
0.008143	8	2	0
0.025822	10.4167	3	0
0.011167	23.375	2	0
0.012974	4.125	2	0
0.009224	17.5	1	0
0.016029	3.25	1	0
0.002734	9.75	1	0
0.003712	22.75	1	0
0.002622	6.75	1	0
0.027652	6	1	0
0.027454	7.25	1	0
0.013918	9	1	0
0.04455	4	1	0
0.020936	2.75	2	0
0.008869	6.5	1	0
0.003045	4.5	2	0
0.048188	3	1	0
0.0064	15.5833	3	0
0.00737	2.83333	3	0
0.008354	2.25	2	0
0.015251	4.25	2	0
0.053896	4.75	1	0
0.016728	2.25	1	0
0.008926	2.375	2	0
0.017669	2.25	2	0
0.003557	24	1	0
0.009235	2.5	1	0
0.023505	4.75	1	0
0.005609	4.875	2	0
0.005269	27.5	1	0
0.012298	9.25	1	0
0.035763	3.5	1	0
0.027656	6.5	1	0
0.002998	21.5	1	0
0.015851	3.625	2	0
0.015572	3.25	3	0
0.009233	2	4	0
0.012439	5.25	1	0
0.01133	8.125	2	0
0.011595	6.875	2	0
0.004123	2	2	0
0.003977	3.25	2	0
0.019697	5.58333	3	0
0.014948	7.1875	4	0
0.00202	12.5	1	0
0.011077	5.75	1	0
0.013572	4.5	2	0
0.032246	5	1	0
0.028459	4.5	1	0
0.04649	3.875	2	0
0.008097	17.625	2	0
0.027005	7.25	2	0
0.00286	14.75	2	0
0.010155	13.75	1	0
0.009823	14.25	1	0
0.006664	4.125	2	0
0.026327	5.75	1	0
0.056063	4.25	1	0
0.006314	4.5	1	0
0.01192	1.66667	3	0
0.008854	5.375	2	0
0.023568	5.75	1	0
0.024758	3.75	1	0
0.005934	4.25	4	0
0.006812	5.5	1	0
0.005455	5.33333	3	0
0.027423	15	1	0
0.050522	3.5	1	0
0.032233	3.75	1	0
0.014664	8.33333	3	0
0.003012	13.75	1	0
0.016085	4.91667	3	0
0.047928	10.5	1	0
0.007283	4.66667	3	0
0.053475	3.75	1	0
0.031555	4.08333	3	0
0.032245	5	1	0
0.024357	13.25	1	0
0.021922	9.25	1	0
0.022656	3.83333	3	0
0.009662	2.08333	3	0
0.002827	5.75	1	0
0.010437	2.375	2	0
0.070997	3	1	0
0.006269	2.16667	3	0
0.011035	5.5	2	0
0.010833	26.25	2	0
0.03777	4.5	1	0
0.005743	7.75	2	0
0.003362	11.5	1	0
0.017654	3.125	2	0
0.01897	9	1	0
0.050831	3.75	1	0
0.022959	6.25	1	0
0.007077	10.75	1	0
0.029122	2.125	2	0
0.015367	9.25	1	0
0.022241	4.25	1	0
0.01	23	2	0
0.035309	6	1	0
0.016328	6.25	1	0
0.029041	4.25	1	0
0.003208	10.75	1	0
0.005608	6.25	1	0
0.011623	14	1	0
0.010786	9.75	1	0
0.010388	7.75	1	0
0.012381	2.25	1	0
0.007191	6.75	1	0
0.040799	3.25	1	0
0.003586	3.625	2	0
0.002824	16	1	0
0.010023	4.875	2	0
0.011898	13.75	2	0
0.019244	3.25	4	0
0.042405	6.25	1	0
0.019645	7.5	1	0
0.030951	4.75	1	0
0.020976	3.75	1	0
0.004069	30	1	0
0.028451	8.25	1	0
0.023244	10.75	1	0
0.009629	14.75	1	0
0.02916	8.5	1	0
0.031701	3.5	2	0
0.005821	6.5	1	0
0.017418	10.25	1	0
0.009967	19.375	2	0
0.002989	7.75	2	0
0.011649	19.5	1	0
0.01628	5.08333	3	0
0.01807	8.25	1	0
0.033104	18	2	0
0.007615	5.25	1	0
0.01406	5.625	2	0
0.044228	6.375	2	0
0.017824	15.875	2	0
0.027215	6.75	1	0
0.027269	2.83333	3	0
0.017713	7.5	3	0
0.045991	5	1	0
0.004566	5	1	0
0.005705	10.375	2	0
0.042542	4.75	1	0
0.008668	2.5	1	0
0.027163	4.5	1	0
0.028795	6.25	2	0
0.027098	5	1	0
0.049945	3.5	1	0
0.022075	2.75	1	0
0.018989	10.25	1	0
0.042837	7	1	0
0.030585	6	1	0
0.014452	5	3	0
0.014097	3.25	1	0
0.024234	11	1	0
0.010802	1.75	1	0
0.035437	5.25	2	0
0.028902	6.5	2	0
0.011794	2.375	2	0
0.014755	3.75	1	0
0.003012	2.5	2	0
0.018985	7.25	1	0
0.004912	15.25	1	0
0.05471	3.25	1	0
0.028325	5.5	1	0
0.010804	6.75	3	0
0.020853	3	1	0
0.062606	4.75	1	0
0.037091	4.625	2	0
0.025292	7.75	1	0
0.03051	8.91667	3	0
0.008561	14.25	3	0
0.081051	3.75	1	0
0.024308	5	1	0
0.025774	10.5	2	0
0.010598	4.08333	3	0
0.007292	3.25	1	0
0.048683	3	1	0
0.031849	5.125	2	0
0.014352	2.25	2	0
0.029534	9.25	1	0
0.050793	4	1	0
0.016115	2.25	3	0
0.005865	12	1	0
0.029158	3.25	2	0
0.023981	5.25	1	0
0.005425	3.41667	3	0
0.003497	14.75	1	0
0.034263	5.5	1	0
0.013162	5.5	2	0
0.026959	4.5625	4	0
0.029695	6.5	1	0
0.03852	5.875	2	0
0.024416	7.125	2	0
0.02452	7	1	0
0.010369	3.5625	4	0
0.009018	3.5	2	0
0.002973	3.33333	3	0
0.042831	3.875	2	0
0.014038	3.5	1	0
0.006738	3.25	3	0
0.010034	6.875	2	0
0.01205	5.375	2	0
0.02267	5.5	1	0
0.01261	7.5	2	0
0.033104	5.75	1	0
0.016462	2.375	4	0
0.006475	2.16667	3	0
0.015999	1.75	2	0
0.016616	3.25	2	0
0.024061	4.5	2	0
0.01338	3	1	0
0.024162	6.25	1	0
0.030726	6.25	1	0
0.002635	12.5	3	0
0.003624	4	1	0
0.029935	4.875	2	0
0.01739	6	1	0
0.018523	5.5	1	0
0.020956	2.75	2	0
0.003558	2.83333	3	0
0.030909	5	1	0
0.005919	3.375	2	0
0.014299	11.125	2	0
0.025548	3.5	2	0
0.033387	4.25	2	0
0.010456	3.75	1	0
0.010254	3.75	1	0
0.013482	11.25	1	0
0.007588	2	1	0
0.01252	5.5	2	0
0.010124	3	1	0
0.029441	6.25	1	0
0.033348	4.25	1	0
0.015374	5.25	1	0
0.009899	2.375	2	0
0.005307	7.375	2	0
0.001839	6.25	2	0
0.006993	3	1	0
0.022809	4	1	0
0.005158	2.83333	3	0
0.004526	23.5	1	0
0.015349	2	1	0
0.032692	4	1	0
0.005073	4.875	2	0
0.017059	3.25	1	0
0.009449	13.25	1	0
0.009918	2.25	2	0
0.013775	3.1875	4	0
0.027557	8.5	1	0
0.003269	4.25	2	0
0.014957	1.75	2	0
0.010559	3.75	1	0
0.013113	1.41667	3	0
0.007405	6.25	1	0
0.012385	5.25	2	0
0.023765	3.5	1	0
0.014377	2.5	2	0
0.01273	10.375	2	0
0.023737	4.75	1	0
0.009511	3.08333	3	0
0.025452	6.75	1	0
0.006504	8.25	1	0
0.0491	3.75	1	0
0.006424	3.5	1	0
0.004038	2.375	2	0
0.010678	3.75	1	0
0.035835	5.5	1	0
0.02294	6.75	1	0
0.029279	3.5	3	0
0.029813	4	1	0
0.009575	4.75	2	0
0.027388	5.5	1	0
0.020922	6.5	1	0
0.018357	5	3	0
0.017863	1.375	2	0
0.019056	1.875	2	0
0.008888	1.5	4	0
0.004595	2.25	2	0
0.001698	4	1	0
0.002985	5.25	1	0
0.013545	3.5	1	0
0.007073	2	1	0
0.010411	2.91667	3	0
0.035967	3	1	0
0.033652	4	1	0
0.037583	3.25	1	0
0.019122	3.5	1	0
0.012589	3.25	1	0
0.022649	4.75	1	0
0.013891	3.58333	3	0
0.006712	1.875	2	0
0.003125	4	1	0
0.012132	3.75	1	0
0.002392	2.5	2	0
0.001746	6.25	1	0
0.010643	2.75	1	0
0.004851	3	1	0
0.031497	3.75	1	0
0.020485	4.25	1	0
0.005568	4.25	1	0
0.010335	3	2	0
0.0334	4.5	1	0
0.010989	6.5	1	0
0.031488	8	1	0
0.022732	33.75	1	0
0.029871	4.75	1	0
0.04081	2.75	1	0
0.019049	9.75	2	0
0.005044	4	1	0
0.009071	2.75	3	0
0.014456	2.375	2	0
0.025597	3.5	1	0
0.015537	8	1	0
0.027231	4.75	1	0
0.0057	2.25	1	0
0.006806	9.25	1	0
0.01834	3	1	0
0.04223	3.25	1	0
0.006049	2.5	1	0
0.004696	8.75	1	0
0.007543	3	1	0
0.008548	3	2	0
0.034602	2.5	1	0
0.029641	3.25	1	0
0.003585	2.25	2	0
0.003463	2.5	3	0
0.019544	3.5	1	0
0.008535	5	1	0
0.003256	3.75	1	0
0.022194	9.25	1	0
0.020259	7.25	1	0
0.005121	7	1	0
0.023455	2.5	1	0
0.013345	3.25	1	0
0.005645	2.75	1	0
0.011434	2.25	3	0
0.009454	2	2	0
0.031163	6	1	0
0.024924	5.25	1	0
0.005141	2	2	0
0.016986	6.5	1	0
0.003937	3.25	1	0
0.017713	5.75	1	0
0.005723	4.25	1	0
0.019457	2.5	1	0
0.010692	4.625	2	0
0.004137	10	2	0
0.013872	5.25	1	0
0.030908	5	1	0
0.04358	4	1	0
0.036077	2.75	1	0
0.030088	4.5	1	0
0.037076	4.25	1	0
0.022091	9.75	2	0
0.022687	5.75	1	0
0.006446	4.91667	3	0
0.006153	4.5	1	0
0.009796	2	2	0
0.009647	2.25	1	0
0.051902	4	1	0
0.004779	9.75	1	0
0.022753	4.25	1	0
0.041098	4.5	1	0
0.012781	2.75	1	0
0.011084	3.5	1	0
0.00857	8.75	1	0
0.027933	5.75	1	0
0.028199	4.875	2	0
0.002991	20.125	2	0
0.005423	19.25	1	0
0.005429	2	1	0
0.01037	9.75	1	0
0.009337	4.75	2	0
0.004575	2.75	1	0
0.005535	2.16667	3	0
0.002386	4.5	2	0
0.004365	2.66667	3	0
0.00343	2.83333	3	0
0.012487	4.25	1	0
0.003919	2.75	4	0
0.014495	2	2	0
0.029812	9.5	1	0
0.029081	3	2	0
0.002745	6.375	2	0
0.02078	5.5	1	0
0.031466	2.75	1	0
0.009348	2.25	1	0
0.007637	12.75	1	0
0.020261	4	1	0
0.004463	6.375	2	0
0.009588	13.5	1	0
0.005029	2.33333	3	0
0.015246	1.25	2	0
0.004285	13.5	1	0
0.004696	9.5	1	0
0.0228	3.75	1	0
0.004116	8.25	2	0
0.017314	7.125	2	0
0.006336	14.5	1	0
0.025951	5.25	1	0
0.016824	1.65	5	0
0.021786	5.5	1	0
0.007082	18.25	1	0
0.03728	4.75	1	0
0.00344	11.5	2	0
0.006823	3.08333	3	0
0.024691	3	1	0
0.021567	10.5	1	0
0.004876	5.75	1	0
0.002062	18.5	1	0
0.004027	1.75	1	0
0.021295	15.75	1	0
0.028298	7.25	2	0
0.028235	2	1	0
0.01286	4.75	1	0
0.007904	18.5	1	0
0.047314	3.5	1	0
0.012421	9.08333	3	0
0.017168	7.75	1	0
0.030041	4.25	1	0
0.007734	7	1	0
0.026771	2	2	0
0.015802	3.125	2	0
0.018997	8.75	1	0
0.027988	6	1	0
0.039426	4.5	1	0
0.002979	3.25	2	0
0.013426	16.75	1	0
0.037171	3.125	2	0
0.011331	15.5	2	0
0.009185	3.75	1	0
0.024417	7.25	1	0
0.019364	2	1	0
0.025321	4.5	1	0
0.016856	2.5	1	0
0.00875	2.5	4	0
0.004075	2.08333	3	0
0.022589	4.75	1	0
0.007113	5	4	0
0.036807	3.83333	3	0
0.026156	2.75	1	0
0.003978	5.8125	4	0
0.038396	5.75	1	0
0.025144	2.75	1	0
0.006452	2.5	2	0
0.013558	2.5	2	0
0.003434	3.75	2	0
0.005102	1.625	2	0
0.026957	5.75	2	0
0.009445	4.25	1	0
0.010146	4	1	0
0.023785	2.25	2	0
0.030102	6.75	1	0
0.022214	2.83333	3	0
0.002175	11	1	0
0.019716	8.25	1	0
0.064601	5	1	0
0.010872	6	1	0
0.0214	7.25	1	0
0.02043	3	1	0
0.002135	5.625	2	0
0.006038	7	2	0
0.008998	8.75	2	0
0.009431	5.25	1	0
0.006859	15.75	1	0
0.001808	3.25	1	0
0.004637	22.5	1	0
0.031604	2.375	2	0
0.016923	2.75	1	0
0.03888	4.75	1	0
0.042315	5.5	1	0
0.056498	12.5	2	0
0.004762	2	2	0
0.023989	4	2	0
0.019151	4.75	1	0
0.025837	7	1	0
0.03856	4.75	1	0
0.003207	28.25	1	0
0.012093	14.75	1	0
0.028361	8.75	1	0
0.054594	3.5	1	0
0.002321	2.75	1	0
0.029369	9	1	0
0.015628	5	1	0
0.048002	4.5	1	0
0.02259	7.5	1	0
0.003188	6.375	2	0
0.001831	10	1	0
0.018487	6.5	1	0
0.018932	3	1	0
0.025888	6.75	1	0
0.020891	16.75	1	0
0.005778	4.25	1	0
0.011307	2.6875	4	0
0.041073	2.75	1	0
0.009246	4.66667	3	0
0.019177	6.375	2	0
0.012058	3.5	1	0
0.007622	6.375	2	0
0.011253	7.375	2	0
0.040446	3.5	1	0
0.017596	9.8125	4	0
0.007815	3.5	1	0
1e-05	0.5	1	0
0.017818	4.08333	3	0
0.033884	2	2	0
0.033677	5.25	3	0
0.022461	4.125	2	0
0.006054	2.08333	3	0
0.041078	4.25	1	0
0.015233	4.875	4	0
0.009895	3.75	3	0
0.013192	5.91667	3	0
0.011266	3.33333	3	0
0.018323	4.33333	3	0
0.003858	2.16667	3	0
0.017475	2.75	4	0
0.004774	2.91667	3	0
0.012569	2.5	1	0
0.022599	7.5	1	0
0.004482	18.25	1	0
0.029015	2.5	1	0
0.028001	2.75	1	0
0.01922	2.25	2	0
0.005269	2	1	0
0.010904	2.625	2	0
0.005291	7.625	2	0
0.013294	4.25	1	0
0.012203	4.375	2	0
0.011327	6	1	0
0.021218	20.25	1	0
0.023884	9.125	2	0
0.008847	1.625	4	0
0.041782	5	1	0
0.032495	5	1	0
0.011421	3.91667	3	0
0.010818	1.75	2	0
0.014041	3.125	2	0
0.029681	5.875	2	0
0.007178	5.5	2	0
0.08606	3	1	0
0.017624	1.33333	3	0
0.008894	3.25	3	0
0.04863	4	1	0
0.010453	2.83333	3	0
0.025947	7.25	1	0
0.006735	4.58333	3	0
0.03764	17.5	1	0
0.024804	9.5	1	0
0.0223	19.8333	3	0
0.003318	4.75	2	0
0.012816	5.375	2	0
0.023498	6.75	1	0
0.017607	1.75	2	0
0.010496	15.5	2	0
0.007504	7	1	0
0.013459	14.5	1	0
0.018429	2	2	0
0.007162	2	2	0
0.002595	6.5	1	0
0.007006	1.875	2	0
0.027106	3	1	0
0.003277	21.5	1	0
0.025687	5	1	0
0.018316	2	1	0
0.005044	7.75	1	0
0.005658	19.75	1	0
1e-05	0.75	1	0
0.005742	7.375	2	0
0.034122	4.75	1	0
0.00289	23.625	2	0
0.011958	2.25	1	0
0.011734	3.58333	3	0
0.018107	10	1	0
0.004084	20.1667	3	0
0.012164	3.5	1	0
0.007248	4.75	2	0
0.037492	4.75	1	0
0.011181	3.5	1	0
0.025443	2.25	1	0
0.004519	2.375	2	0
0.006779	7.8125	4	0
0.025013	2.25	1	0
0.005269	19.75	1	0
0.005751	18	1	0
0.037119	2.25	1	0
0.006611	1.83333	3	0
0.017924	13.875	2	0
0.028405	2.75	1	0
0.006616	6.125	2	0
0.003814	2	1	0
0.006192	3.25	1	0
0.05392	6.5	1	0
0.005199	3.5	1	0
0.008749	3.875	2	0
0.008002	4.75	1	0
0.028327	4.25	2	0
0.012024	1.5	2	0
0.025794	2.25	1	0
0.015457	2	1	0
0.009354	8.75	1	0
0.014043	2.5	1	0
0.006903	2.75	2	0
0.026078	3	1	0
0.014277	3.75	1	0
0.045585	3.75	1	0
0.008846	1.33333	3	0
0.039473	4.25	1	0
0.01715	9.25	1	0
0.019475	2.25	2	0
0.002374	3.5	1	0
0.017909	8	2	0
0.017638	2.75	2	0
0.008906	33.25	1	0
0.023272	12.75	1	0
0.022662	2	1	0
0.013869	3	1	0
0.019621	17.25	1	0
0.016577	12.625	2	0
0.016104	1.75	2	0
0.010812	2.5	1	0
0.005575	3.5	1	0
0.01133	7.25	2	0
0.03195	4	1	0
0.025997	10.125	2	0
0.033595	32.25	1	0
0.025122	7.75	2	0
0.029707	2.5	1	0
0.027571	2.75	1	0
0.014416	5.5	1	0
0.007557	4	2	0
0.015397	1.625	2	0
0.031074	4.25	1	0
0.006816	26.25	2	0
0.040155	4	1	0
0.039156	6	1	0
0.018383	7	1	0
0.022	5.75	1	0
0.021148	2.75	1	0
0.018417	5.5	1	0
0.015587	4.75	1	0
0.01944	3.25	1	0
0.015291	5.5	2	0
0.009114	8.875	2	0
0.028649	6.5	1	0
0.005841	3	3	0
0.005037	7	1	0
0.040748	5.5	1	0
0.022059	5.75	1	0
0.022826	8.25	1	0
0.015575	2	2	0
0.026372	6.5	1	0
0.011901	3.58333	3	0
0.019822	8.5	1	0
0.01331	3.25	2	0
0.010781	3	3	0
0.023258	7.75	1	0
0.009474	8	1	0
0.025592	6.75	1	0
0.022226	6.75	1	0
0.028513	6	1	0
0.02622	6	1	0
0.004845	4.5	1	0
0.010081	4.5	1	0
0.011335	6.75	1	0
0.009043	12.25	1	0
0.019666	3.91667	3	0
0.033762	7	1	0
0.022831	5	1	0
0.00838	8.25	2	0
0.02325	7.5	1	0
0.026976	5.5	2	0
0.046238	5	1	0
0.034049	5	2	0
0.003762	2.5	1	0
0.053854	5.25	1	0
0.049353	4.5	1	0
0.033603	2.25	1	0
0.031874	7.25	1	0
0.006593	19.25	1	0
0.01537	17	1	0
0.016039	5.75	1	0
0.009451	5.5	3	0
0.006752	3.5	3	0
0.02871	16	1	0
0.038885	2	1	0
0.009712	6.75	2	0
0.004161	2.5	1	0
0.005527	7.5	2	0
0.017581	3.375	2	0
0.029486	4.75	1	0
0.013288	2.75	2	0
0.010508	2.25	2	0
0.018213	5.5	1	0
0.002773	4.125	2	0
0.012941	4	1	0
0.028452	7.25	1	0
0.018466	3.25	2	0
0.031721	4.75	1	0
0.022683	6.5	1	0
0.02745	2.41667	3	0
0.007653	2	4	0
0.026564	2.25	2	0
0.028035	7.25	1	0
0.023845	9.875	2	0
0.016913	11.5	3	0
0.015912	3.75	1	0
0.013866	2.625	2	0
0.024744	1.875	2	0
0.007699	2.5	2	0
0.023647	2.5	2	0
0.010278	3.75	1	0
0.035169	3.5	2	0
0.007647	2.91667	3	0
0.04237	3.75	1	0
0.026789	3.5	1	0
0.015184	5.5	1	0
0.020609	9.25	1	0
0.035191	4.75	1	0
0.01488	4.58333	3	0
0.023709	3.25	1	0
0.032619	4.25	1	0
0.051481	3.75	1	0
0.024341	4.75	1	0
0.011981	4.5	1	0
0.044807	4.5	1	0
0.029624	2	1	0
0.023667	6.25	1	0
0.039818	3	1	0
0.028883	5.5	1	0
0.040156	3.5	1	0
0.016939	3.25	2	0
0.023487	3.125	2	0
0.01569	3.25	1	0
0.052414	3.25	1	0
0.02359	6	1	0
0.040562	4.75	1	0
0.01596	6.5	1	0
0.018325	6	1	0
0.017721	3	1	0
0.00737	4.5	1	0
0.010974	3.75	1	0
0.011022	10.75	1	0
0.003937	6	1	0
0.023075	8.5	1	0
0.01795	5.5	1	0
0.018319	6.25	1	0
0.014673	2.75	1	0
0.004037	13.25	1	0
0.017667	3	1	0
0.024711	5.75	1	0
0.022034	6.25	1	0
0.016947	4.75	1	0
0.005052	6.75	1	0
0.036269	3.5	1	0
0.03112	5.5	1	0
0.009455	36.5	1	0
0.035803	4.25	1	0
0.027137	5.5	1	0
0.029545	5	1	0
0.038906	5	1	0
0.010658	8	1	0
0.016982	8.75	1	0
0.013184	5.25	1	0
0.035488	4.5	1	0
0.009868	12.75	1	0
0.044218	4.75	1	0
0.025668	2.75	1	0
0.025559	7	1	0
0.035516	4.75	1	0
0.028574	5	1	0
0.034344	5.5	1	0
0.021761	7.25	1	0
0.022305	8.25	1	0
0.044225	4.25	1	0
0.047261	4.25	1	0
0.044134	4.5	1	0
0.020012	6.5	1	0
0.03375	4.5	1	0
0.010963	11.5	1	0
0.010202	3.5	1	0
0.035088	4.75	1	0
0.01201	8	1	0
0.055698	3.75	1	0
0.037488	4.5	1	0
0.04687	4.75	1	0
0.040464	4.75	1	0
0.013587	8.75	1	0
0.026375	5.25	1	0
0.044967	4.75	1	0
0.021299	5.5	1	0
0.039319	5	1	0
0.031453	5	1	0
0.013649	3.75	1	0
0.008949	9	1	0
0.013029	12	1	0
0.01342	9.25	1	0
0.029391	5.25	1	0
0.04704	4.75	1	0
0.038278	5	1	0
0.037178	6	1	0
0.003322	9.25	1	0
0.022123	5.25	1	0
0.015801	9.5	1	0
0.014921	4	1	0
0.008094	5	2	0
0.008149	7.5	1	0
0.025773	1.75	2	0
0.056432	3.75	1	0
0.034126	5	1	0
0.010428	5.75	1	0
0.004744	4.91667	3	0
0.005372	5.75	2	0
0.002277	2.875	2	0
0.010198	5.83333	3	0
0.000264	5.875	2	0
0.005752	5.75	1	0
0.034239	2.625	2	0
0.005863	4	1	0
0.001692	4.25	1	0
0.089835	3	1	0
0.00412	3	1	0
0.023131	3.5	1	0
0.035727	3.75	1	0
0.055635	3.75	1	0
0.051954	4	1	0
0.008502	4	1	0
0.002734	7.5	1	0
0.02533	3	1	0
0.010839	13.5	2	0
0.014719	1.83333	3	0
0.056141	3.5	1	0
0.018288	2	2	0
0.024164	1.75	1	0
0.020692	2	1	0
0.003884	3.75	1	0
0.023146	4.25	1	0
0.028994	3.75	1	0
0.026485	8	1	0
0.012807	2.33333	3	0
0.013517	6.875	2	0
0.039142	3.0625	4	0
0.012414	6.75	1	0
0.054958	2.25	1	0
0.006829	19	1	0
0.039465	3.75	1	0
0.019165	4.75	1	0
0.025748	5.25	1	0
0.033847	6.25	1	0
0.023174	2.5	2	0
0.008289	4.6875	4	0
0.00309	9.75	4	0
0.044639	4	1	0
0.006648	1.5	2	0
0.035068	4.75	1	0
0.022958	4.5	1	0
0.032494	4.25	1	0
0.026708	7	1	0
0.023576	4.25	1	0
0.031241	5.75	2	0
0.021841	3.5	2	0
0.036814	8	1	0
0.035285	4.75	1	0
0.0285	6.5	1	0
0.032021	6.5	1	0
0.009766	5.875	2	0
0.036133	4	1	0
0.028173	5	1	0
0.00756	4.25	1	0
0.024941	2.5	1	0
0.009172	5.16667	3	0
0.01454	2.75	1	0
0.032929	2.25	1	0
0.003081	22.5	1	0
0.022655	8.75	1	0
0.033878	4.75	1	0
0.023403	4.75	1	0
0.034368	4.5	1	0
0.010487	42.5	1	0
0.012712	3	1	0
0.013442	8.5	1	0
0.021766	6	1	0
0.021661	5.25	1	0
0.03007	4.25	1	0
0.034209	4.25	1	0
0.051683	4	1	0
0.028915	6.25	1	0
0.01009	4.75	2	0
0.045605	5.25	1	0
0.035838	3.25	1	0
0.022934	6.25	2	0
0.011194	3	1	0
0.007804	4.75	1	0
0.022629	4.5	1	0
0.025449	9.5	1	0
0.016003	4.5	2	0
0.025477	6.5	1	0
0.02798	3	2	0
0.003244	12	1	0
0.001718	9.75	2	0
0.008706	2.33333	3	0
0.036761	6	1	0
0.035568	4.25	1	0
0.019774	3.25	1	0
0.022168	4	1	0
0.032962	4.75	1	0
0.028737	6.25	1	0
0.032873	6.25	1	0
0.022884	3.25	1	0
0.012212	2.75	1	0
0.029932	5.25	1	0
0.018509	7.25	1	0
0.018328	8.75	1	0
0.035639	4	2	0
0.024903	7.5	1	0
0.034766	6.5	1	0
0.040319	6.25	1	0
0.040892	3.5	1	0
0.020177	10.25	1	0
0.043838	4.75	1	0
0.027526	5.25	1	0
0.027505	4.75	1	0
0.006323	4.75	1	0
0.004052	3.83333	3	0
0.010568	19.625	2	0
0.01252	2	2	0
0.008422	3.25	1	0
0.057834	3.25	1	0
0.034819	5.5	1	0
0.003348	7.08333	3	0
0.056521	3.25	1	0
0.030133	4.75	1	0
0.001981	13.375	2	0
0.043083	10.25	1	0
0.011675	16.25	1	0
0.023289	3.25	1	0
0.02877	7.25	1	0
0.024545	31	1	0
0.030457	6	1	0
0.009911	4.75	1	0
0.023893	2	2	0
0.032987	6.25	1	0
0.058935	3.25	1	0
0.01958	7.5	1	0
0.021241	4.875	2	0
0.022237	7.25	1	0
0.013929	8.5	1	0
0.020298	3.5	1	0
0.016498	5.75	1	0
0.040788	3.66667	3	0
0.015801	3.5625	4	0
0.026963	2	1	0
0.020246	3.25	1	0
0.012768	4	2	0
0.005822	5.25	2	0
0.014594	3.9375	4	0
0.020914	3.16667	3	0
0.014255	2.58333	3	0
0.032289	2.66667	3	0
0.023107	2.875	4	0
0.028177	8	2	0
0.047111	4	1	0
0.058266	4.125	2	0
0.042609	4	1	0
0.008457	2.1875	4	0
0.026259	2.66667	3	0
0.021568	3.66667	3	0
0.00727	2.125	4	0
0.028557	4.375	2	0
0.01059	7.75	2	0
0.060111	4.5	1	0
0.036421	5.41667	3	0
0.040286	5.5	3	0
0.02118	4.75	2	0
0.008724	5.0625	4	0
0.023112	7.25	3	0
0.02745	5	3	0
0.010134	2.58333	3	0
0.020968	8.125	2	0
0.016251	6.5	3	0
0.026752	8.25	1	0
0.027708	6.41667	3	0
0.013254	3.9375	4	0
0.00822	3.08333	3	0
0.009243	5	2	0
0.029116	6.25	2	0
0.0355	4.25	2	0
0.033619	5.75	2	0
0.030114	6	1	0
0.036922	4.5	1	0
0.02143	11.4167	3	0
0.007165	13.625	2	0
0.023659	5.5	3	0
0.021192	2.58333	3	0
0.002821	5.75	3	0
0.007022	20	1	0
0.010738	1.75	1	0
0.021177	3	1	0
0.030372	4.25	1	0
0.01686	2.16667	3	0
0.005139	23.5	1	0
0.010084	6.83333	3	0
0.006118	1.75	2	0
0.015214	2.5	3	0
0.008535	14.5	1	0
0.007844	5.875	2	0
0.044697	6	1	0
0.043279	4	1	0
0.021816	1.95	5	0
0.003957	3.5	3	0
0.004752	2.75	1	0
0.020249	3.91667	3	0
0.007767	2	2	0
0.025783	6	1	0
0.019551	3.75	1	0
0.045039	2	2	0
0.007515	2.1875	4	0
0.035775	7	1	0
0.026651	4.33333	3	0
0.008191	3.5	3	0
0.015034	2.5	2	0
0.032922	4.25	1	0
0.049242	4.75	1	0
0.019312	3.25	3	0
0.004201	1.83333	3	0
0.035284	5.5	1	0
0.048568	4.5	1	0
0.023241	5	1	0
0.024237	4.875	2	0
0.021346	10.25	1	0
0.012801	3.08333	3	0
0.042018	5.125	2	0
0.03093	5.75	2	0
0.020066	12.125	2	0
0.009917	2.41667	3	0
0.017447	2.5	2	0
0.012648	1.875	4	0
0.03622	4.5	1	0
0.064693	3.5	1	0
0.042451	4.75	2	0
0.041496	4.75	1	0
0.010938	28.75	3	0
0.029279	4.25	1	0
0.030816	7.5	1	0
0.013322	20	1	0
0.030501	6.5	2	0
0.031212	7.125	2	0
0.030838	5	1	0
0.020788	9.75	1	0
0.003353	2.625	2	0
0.013958	2.83333	3	0
0.023038	8.5	1	0
0.032038	4.5	1	0
0.00442	2.625	2	0
0.026145	6.25	1	0
0.005958	6.5	1	0
0.019781	3.83333	3	0
0.00777	3.25	2	0
0.009839	3.75	1	0
0.030589	2	2	0
0.054444	4.75	1	0
0.039242	6.25	1	0
0.012345	9	1	0
0.02419	2.25	2	0
0.019333	4.75	1	0
0.022014	4.25	1	0
0.030065	8.75	1	0
0.047259	5.5	1	0
0.034272	5.25	1	0
0.034214	6.375	2	0
0.015031	2.4375	4	0
0.022838	6	1	0
0.039853	6	1	0
0.02146	7	1	0
0.012522	13.5	1	0
0.019437	8.875	2	0
0.023011	2.16667	3	0
0.041689	5	1	0
0.024985	10.25	1	0
0.029379	6.5	1	0
0.033066	7	1	0
0.006601	11.75	1	0
0.018448	7	1	0
0.057361	3.5	1	0
0.037492	5.375	2	0
0.020421	5.25	3	0
0.009334	3.25	3	0
0.007546	3.5	3	0
0.005152	5.3125	4	0
0.00758	2.875	2	0
0.024453	6.5	1	0
0.021775	3.16667	3	0
0.010013	2.25	3	0
0.009347	7.75	2	0
0.04169	5	1	0
0.018974	9.75	3	0
0.020092	2.75	2	0
0.023085	6.5	2	0
0.007513	5.0625	4	0
0.014906	8.5	2	0
0.006354	35.75	1	0
0.018931	4	1	0
0.00764	2.5	2	0
0.026541	4.5	1	0
0.020832	3.5	1	0
0.043365	4.5	1	0
0.002887	2.83333	3	0
0.007743	46.75	2	0
0.008255	7.125	2	0
0.03308	5.625	2	0
0.036864	8.25	1	0
0.006531	2	2	0
0.037049	5.75	1	0
0.06353	3.75	1	0
0.019199	8.5	2	0
0.006819	3.58333	3	0
0.014832	4.5	1	0
0.015585	11.875	2	0
0.027849	7.5	1	0
0.013105	6.75	1	0
0.019071	8.83333	3	0
0.036661	5.875	2	0
0.015022	15.0833	3	0
0.015565	2.75	2	0
0.022175	7.5	2	0
0.004382	23.5	1	0
0.020858	16.25	3	0
0.004323	8.25	1	0
0.018092	8.5	1	0
0.026838	2.875	2	0
0.012876	3.08333	3	0
0.022095	9.5	1	0
0.02697	3	3	0
0.027203	6.75	1	0
0.010627	9.625	2	0
0.021286	3.66667	3	0
0.002345	3	1	0
0.006277	9.75	2	0
0.018026	4	1	0
0.015968	6	3	0
0.027012	7	1	0
0.062917	3.5	1	0
0.054582	3.5	1	0
0.024293	8.5	1	0
0.007381	5	2	0
0.018919	8	1	0
0.027237	3	1	0
0.019036	4.5	1	0
0.007095	4	3	0
0.004384	5.5	1	0
0.031134	3.5	3	0
0.006219	3.75	1	0
0.008933	2	4	0
0.007967	4.25	1	0
0.015186	8.125	2	0
0.034517	4.75	1	0
0.008245	35.25	1	0
0.03276	5.5	1	0
0.004709	7.375	2	0
0.007733	8.25	3	0
0.009273	6.75	3	0
0.015325	7.5	1	0
0.029276	4.5	1	0
0.004094	14.25	1	0
0.00769	15.25	1	0
0.003341	2.125	2	0
0.004761	9.375	2	0
0.027541	4.375	2	0
0.00427	24.5	1	0
0.026681	8.5	1	0
0.023915	9.375	2	0
0.022795	2.875	4	0
0.041148	5.25	1	0
0.017186	2.5	3	0
0.047542	4.5	1	0
0.008911	7.625	2	0
0.024537	6	1	0
0.001939	4.5	1	0
0.00416	3.25	1	0
0.002208	7.5	2	0
0.021106	5.25	1	0
0.03382	5.75	1	0
0.003542	11.3125	4	0
0.001574	7.75	1	0
0.006028	1.625	2	0
0.00814	16.5	1	0
0.038962	7	1	0
0.004438	9	2	0
0.019533	15.375	2	0
0.00864	3.75	1	0
0.026627	4.375	2	0
0.01143	2.16667	3	0
0.006938	6.5	1	0
0.005906	19	1	0
0.027724	2.75	1	0
0.014274	6.5	3	0
0.003333	10.625	2	0
0.026778	2.25	1	0
0.003033	18.75	1	0
0.020483	7.25	1	0
0.022339	4.5	2	0
0.032915	6.5	1	0
0.005628	7.75	1	0
0.012846	6.91667	3	0
0.043739	4	1	0
0.00735	11.6667	3	0
0.036318	6.5	1	0
0.002863	2.5	1	0
0.05826	4.25	1	0
0.016425	11.5	1	0
0.018774	3.0625	4	0
0.031134	7.5	1	0
0.017319	5.25	1	0
0.016252	7.75	1	0
0.017957	5.125	2	0
0.005557	3	1	0
0.01169	7.25	1	0
0.004757	2.75	1	0
0.01654	3	2	0
0.002123	10.5	2	0
0.026949	6	1	0
0.031247	5.75	1	0
0.03413	6.5	1	0
0.026123	6.75	1	0
0.036987	5.5	1	0
0.021231	9.75	1	0
0.029008	6.5	1	0
0.018578	8	1	0
0.016505	10.25	1	0
0.015619	11.875	2	0
0.006416	3.25	1	0
0.004176	23.5	1	0
0.027564	8.75	1	0
0.004687	27.25	2	0
0.012368	6.375	2	0
0.027857	3.5	1	0
0.017456	5.25	1	0
0.017234	6.75	1	0
0.01046	4.5	4	0
0.010631	4.5	1	0
0.012758	3.6875	4	0
0.053631	4.25	2	0
0.026174	4.33333	3	0
0.014613	6.25	2	0
0.010694	7.25	1	0
0.005229	8.375	2	0
0.010588	4.5	2	0
0.067047	3.75	2	0
0.030347	6	1	0
0.003785	3.5	1	0
0.04204	4.5	1	0
0.018891	2.75	2	0
0.013343	3.5	1	0
0.006762	9.375	4	0
0.003181	4.58333	3	0
0.026216	2.5	2	0
0.043211	3.25	2	0
0.016786	1.91667	3	0
0.006773	5	3	0
0.028296	5.25	1	0
0.043075	4.25	1	0
0.050942	4	1	0
0.028823	2.75	2	0
0.004663	11.25	2	0
0.021983	5.75	1	0
0.020806	4.5	1	0
0.036785	5.625	2	0
0.006139	2.83333	3	0
0.018528	1.625	2	0
0.025757	6.75	1	0
0.008633	4	3	0
0.013116	7.41667	3	0
0.011488	1.625	2	0
0.018017	4.375	2	0
0.013627	8.25	3	0
0.011852	4.25	1	0
0.02622	2.33333	3	0
0.036602	4.75	1	0
0.023867	8.25	3	0
0.026557	8.5	1	0
0.021521	3.25	1	0
0.018073	3.625	2	0
0.005263	2.75	1	0
0.004482	11.5	2	0
0.00912	9.75	1	0
0.020622	10.25	2	0
0.005249	6.375	2	0
0.061317	3.75	1	0
0.011734	2.5	1	0
0.00208	12.25	1	0
0.022629	8.5	1	0
0.010464	2.66667	3	0
0.051232	4	1	0
0.023395	5	1	0
0.058497	4.25	2	0
0.077099	4.5	1	0
0.005206	5.25	1	0
0.04846	3.75	1	0
0.009465	6.75	1	0
0.01857	6	2	0
0.015967	4.625	2	0
0.002521	13	1	0
0.013631	37	2	0
0.011343	1.625	4	0
0.041838	6.25	1	0
0.051096	4.625	2	0
0.035885	7.25	1	0
0.030401	7.75	1	0
0.007255	9.25	1	0
0.011909	13.25	1	0
0.043259	6.75	2	0
0.034085	5.25	2	0
0.027867	5.375	2	0
0.011203	34.75	2	0
0.015611	2.5	1	0
0.048109	4.75	1	0
0.007867	2.75	2	0
0.031856	6.5	1	0
0.013351	2.375	2	0
0.039933	4	2	0
0.00367	4	1	0
0.00874	3.41667	3	0
0.023518	8.25	1	0
0.011748	12.625	2	0
0.040644	4.75	1	0
0.033293	2.5	1	0
0.064995	3.5	1	0
0.011773	2.1875	4	0
0.031488	3	1	0
0.017883	13.75	1	0
0.025008	2.75	1	0
0.013526	2.33333	3	0
0.033675	6.25	1	0
0.029276	14	1	0
0.008221	2.75	1	0
0.01967	5.375	4	0
0.036442	5.25	1	0
0.029551	5.25	1	0
0.011727	1.75	2	0
0.011201	12.25	1	0
0.022009	5.25	1	0
0.021296	5.75	1	0
0.020797	2.125	2	0
0.033922	1.75	2	0
0.030215	4.5	1	0
0.009463	5.125	2	0
0.039289	5	1	0
0.04352	3.25	1	0
0.056394	5.5	1	0
0.019657	6.5	2	0
0.032387	8	1	0
0.005755	1.75	1	0
0.00798	9.5	1	0
0.010093	20.75	1	0
0.013882	4.375	2	0
0.026921	7.25	1	0
0.019432	12	1	0
0.021549	2.08333	3	0
0.033057	5.625	2	0
0.046575	4.5	1	0
0.026134	9	1	0
0.005628	6	1	0
0.025339	2.75	1	0
0.022736	7.5	1	0
1e-05	0.5	1	0
0.006752	4.91667	3	0
0.03318	13.25	1	0
0.050002	5.75	1	0
0.005586	4.5	1	0
0.033941	4.75	2	0
0.015806	4.625	2	0
0.016087	3	2	0
0.031917	6.25	1	0
0.027359	5.625	2	0
0.019705	2	2	0
0.03721	3.75	1	0
0.011747	5.875	2	0
0.015854	4	1	0
0.037632	6	1	0
0.013388	3.25	1	0
0.039824	4.5	1	0
0.021445	3	1	0
0.00509	2.75	1	0
0.051144	2.5	1	0
0.022581	4.25	3	0
0.015473	11	1	0
0.00543	6.125	4	0
0.00698	2.875	2	0
0.037699	5.5	1	0
0.02122	7	1	0
0.017372	3	2	0
0.041358	5.5	2	0
0.011812	4	2	0
0.006702	3.75	1	0
0.034231	4	2	0
0.009242	4.875	2	0
0.010977	8.5	2	0
0.037974	3.5	1	0
0.011316	8	2	0
0.03352	2.75	1	0
0.012343	7.625	2	0
0.014412	3.25	2	0
0.028543	10.25	1	0
0.015289	8	1	0
0.045627	4	1	0
0.05701	5.25	1	0
0.03237	6	1	0
0.037088	4.5	2	0
0.050011	5.25	1	0
0.039606	5.75	1	0
0.022103	7.66667	3	0
0.018011	4.75	1	0
0.083172	3.25	1	0
0.037914	5.5	1	0
0.017595	10	1	0
0.075015	3.5	1	0
0.021368	5.5	1	0
0.019005	4.25	1	0
0.034369	2.5	1	0
0.03909	4.25	1	0
0.045535	4.5	1	0
0.025003	3.75	3	0
0.042965	3.75	1	0
0.03741	4	1	0
1e-05	1.75	1	0
0.0111	3.25	2	0
0.043631	7.25	1	0
0.01463	9.25	2	0
0.021659	4.75	1	0
0.044124	3.75	1	0
0.028601	5.5	1	0
0.023063	4.25	1	0
0.040652	5.75	1	0
0.017475	3.25	2	0
0.00246	3.75	1	0
0.056318	4.75	1	0
0.006451	2.25	3	0
0.053907	4.75	1	0
0.040747	3.4375	4	0
0.061529	4.75	1	0
0.036558	3.25	1	0
0.038371	5.125	2	0
0.02407	6.75	1	0
0.035182	2.83333	3	0
0.052463	3.75	1	0
0.027828	7.375	2	0
0.028059	7	1	0
0.002663	21.25	1	0
0.026704	3.75	1	0
0.052387	4.16667	3	0
0.045772	3.5	1	0
0.035778	5.5	1	0
0.027659	2.25	1	0
0.028737	8.5	2	0
0.022218	7.125	2	0
0.03137	5.875	2	0
0.027512	5.25	1	0
0.030391	6.75	3	0
0.033646	6	2	0
0.061751	3	1	0
0.018251	1.625	2	0
0.044637	3.25	1	0
0.006042	6	2	0
0.019002	3	2	0
0.02494	4.75	1	0
0.028236	3.75	2	0
0.044417	5.25	1	0
0.009393	3.25	1	0
0.044731	4.25	3	0
0.009701	3	1	0
0.009207	13.5	1	0
0.00592	7.0625	4	0
0.022887	36	1	0
0.022728	5.25	2	0
0.03656	5.25	1	0
0.039217	4	1	0
0.04278	4	1	0
0.034545	2.5	1	0
0.006246	5	1	0
0.026644	2.5	1	0
0.050778	4.375	2	0
0.029367	2.75	1	0
0.00497	23.5	1	0
0.017932	5	1	0
0.021231	2.5	1	0
0.002526	6.75	1	0
0.024582	7.25	1	0
0.043959	4.75	1	0
0.007283	4.75	1	0
0.010942	6.08333	3	0
1e-05	1.25	2	0
0.033152	6	1	0
0.069854	3.25	1	0
0.016499	2	2	0
0.013051	2.41667	3	0
0.009407	9.75	1	0
0.035418	7.75	1	0
0.033786	8.5	1	0
0.022982	4.25	1	0
0.006971	22.5	1	0
0.005475	6.625	2	0
0.016961	6.75	2	0
0.034386	11	1	0
0.03207	11.25	2	0
0.016175	20.5	2	0
0.016386	7.125	2	0
0.024729	7.5	1	0
0.014691	2.375	2	0
0.008252	2.75	1	0
0.020198	4.75	1	0
0.010084	1.75	3	0
0.01317	2.25	2	0
0.017526	14	1	0
0.012494	6.75	2	0
0.020486	2.25	1	0
0.018486	6	1	0
0.031336	2	2	0
0.030975	10	1	0
0.008292	4.5	2	0
0.020972	5.25	1	0
0.01748	6.75	1	0
0.017522	2.5	2	0
0.004433	17.875	2	0
0.004749	3.25	1	0
0.04026	4.5	1	0
0.014811	8.5	1	0
0.024264	5.75	1	0
0.016032	7	1	0
0.024168	5.75	1	0
0.01307	30.5	1	0
0.010183	4.75	1	0
0.013937	2.25	1	0
0.012431	2.25	1	0
0.002455	3.25	1	0
0.008972	6.25	1	0
0.017181	2.5	1	0
0.01545	3.25	1	0
0.011075	5.5	2	0
0.023976	4.5	1	0
0.025895	5.5	1	0
0.015812	4.5	1	0
0.01566	8	1	0
0.008612	6.25	1	0
0.017416	13.1667	3	0
0.02916	9.75	1	0
0.02025	5.58333	3	0
0.013622	13.25	1	0
0.018629	6.625	2	0
0.031994	4.25	1	0
0.021969	2.5	1	0
0.020978	8.5	1	0
0.032181	7.5	1	0
0.027477	3.75	1	0
0.035018	4.75	1	0
0.025573	9.75	1	0
0.022158	3	2	0
0.02212	7.75	1	0
0.032894	5.75	1	0
0.019121	3.5	1	0
0.049336	4.75	1	0
0.002299	2.875	2	0
0.009627	2	2	0
0.010035	9.5	1	0
0.01294	2	2	0
0.01556	11	1	0
0.041929	4.5	1	0
0.033424	6	1	0
0.009114	18.25	1	0
0.021314	8.5	1	0
0.029472	8.5	1	0
0.016552	10.5	1	0
0.017658	11	1	0
0.019217	7.5	1	0
0.016706	7.25	1	0
0.033983	5.5	1	0
0.042475	5.75	1	0
0.033382	20.625	2	0
0.03668	7.5	1	0
0.02849	8.75	1	0
0.037116	5.75	2	0
0.027864	5	1	0
0.032161	3.75	1	0
0.040005	4.25	1	0
0.020794	3	1	0
0.065895	3.5	1	0
0.045063	4.25	1	0
0.04538	5.5	1	0
0.02223	6.75	1	0
0.04513	4.25	1	0
0.017359	8	3	0
0.029042	6	1	0
0.030609	9.25	1	0
0.032569	5.75	1	0
0.025428	1.75	2	0
0.02195	8.75	1	0
0.010191	7.75	1	0
0.016926	10	1	0
0.047977	2.25	1	0
0.022115	2.08333	3	0
0.024576	1.83333	3	0
0.002501	2.125	2	0
0.006896	3.08333	3	0
0.020762	2.25	1	0
0.009769	5.5	3	0
0.009176	10	3	0
0.006007	1.625	2	0
0.063732	4.25	1	0
0.032109	8.25	1	0
0.038433	3.125	4	0
0.013433	9.5	1	0
0.015961	6.125	2	0
0.017563	4.41667	3	0
0.007472	3.33333	3	0
0.024009	3.5	2	0
0.003502	3.33333	3	0
0.008429	6.5	1	0
0.02647	3	1	0
0.029981	2.91667	3	0
0.005822	4.41667	3	0
0.022274	8.08333	3	0
0.014944	10	1	0
0.005025	2.16667	3	0
0.024057	2.75	1	0
0.021693	2	2	0
0.004005	21.25	1	0
0.01825	5.75	2	0
0.0341	7.25	1	0
0.043876	4.5	2	0
0.033255	2.75	1	0
0.022726	2.91667	3	0
0.043751	5.25	1	0
0.015249	2.5625	4	0
0.030113	5.5	1	0
0.007891	2.25	2	0
0.016424	1.83333	3	0
0.015289	16.75	1	0
0.005163	16.5	2	0
0.008052	6	1	0
0.016431	6.5	1	0
0.009267	2	4	0
0.01089	1.5	3	0
0.017063	7.83333	3	0
0.032525	2.5	1	0
0.005413	2.5	1	0
0.034913	5.75	1	0
0.037354	4.5	1	0
0.01148	7.625	2	0
0.00767	15	2	0
0.003026	2.375	2	0
0.031527	4.75	1	0
0.027	3.75	1	0
0.005754	26.75	1	0
0.029482	6.75	1	0
0.060302	3.25	1	0
0.01559	3.33333	3	0
0.026346	3.5	1	0
0.014182	4.25	1	0
0.013307	3	2	0
0.005546	3.75	3	0
0.020458	4.5	1	0
0.014945	1.5	4	0
0.031288	4.25	1	0
0.0399	5.25	1	0
0.00259	7.5	1	0
0.030641	7.75	1	0
0.025951	4.75	1	0
0.010758	2.58333	3	0
0.005364	5.25	2	0
0.003888	34.25	1	0
0.002243	9	1	0
0.004289	2.25	2	0
0.066905	3.5	1	0
0.04583	4.25	1	0
0.017835	5.375	2	0
0.043052	4	1	0
0.010184	3.75	1	0
0.005045	25	1	0
0.028076	4.25	2	0
[truncated: 14,930 more rows]
