# Supplementary material for: Eye movement kinematics reveal novel circadian organization of sleep substates
Source: Nat Commun. 2026 May 5;17:4068. doi: 10.1038/s41467-026-72222-0 (PMC13144723; doi:10.1038/s41467-026-72222-0)
Supplement: Supplementary file 10 — Source Data [file 41467_2026_72222_MOESM10_ESM.zip › Source_Data/Figure_3/source_data_species_comparison_figure3_panel_m_n_o_p.xlsx]

## Sheet: source_data_species_comparison_
LIGHT_CYCLE_Day_1_QEM_1	LIGHT_CYCLE_Day_2_QEM_1	LIGHT_CYCLE_night_qnem	LIGHT_CYCLE_night_qem2	Wildtype_Day_1_QEM_1	Wildtype_Day_2_QEM_1	Wildtype_night_qnem	Wildtype_night_qem2	Aesculapi_Day_1_QEM_1	Aesculapi_Day_2_QEM_1	Aesculapi_night_qnem	Aesculapi_night_qem2	Nigrofasciatus_Day_1_QEM_1	Nigrofasciatus_Day_2_QEM_1	Nigrofasciatus_night_qnem	Nigrofasciatus_night_qem2	AB_wildtype_Day_1_QEM_1	AB_wildtype_Day_2_QEM_1	AB_wildtype_night_qnem	AB_wildtype_night_qem2
0.522343	0.386953	0.776789	0.092693	0.376961	0	0.767234	0.073746	0.600839	0.21238	0.764929	0.16436	0.351351	0.815618	0.254705	0.612071	0.976134	0.964643	0.837894	0.130137
0.807153	0.37313	0.834558	0.111792	0.581652	0.642191	0.606281	0.170834	0.375678	0.650737	0.731276	0.19959	0.945459	0.914782	0.450181	0.402956	0.968653	0.944029	0.595636	0.267749
1	0.452791	0.864427	0.07122	0.851163	0.91018	0.444091	0.322591	0.25261	0	0.768366	0.160075	0.995251	0.91871	0.401682	0.378137	0.947664	1	0.776212	0.116383
0.733396	0.222575	0.857519	0.082527	0.747543	0.824045	0.736712	0.137471	0.626744	0.116093	0.752938	0.137271	0.951758	0.938184	0.473448	0.292332	0.841128	0.956164	0.657678	0.282794
0.64454	0.367268	0.716542	0.186572	0.61126	0.751961	0.710819	0.134612	0.520449	0.444738	0.872176	0.092574	0.621951	0.897874	0.414691	0.393684	0.96503	0.479737	0.784215	0.095152
0.893844	0.494853	0.81967	0.097421	0.620702	0.316672	0.640447	0.171803	0.643224	0.745166	0.930765	0.048965	0.94183	0.937578	0.7466	0.206373	0.886005	1	0.7422	0.160542
0.796383	0.763382	0.784599	0.103201	0.806846	0.193005	0.548364	0.212099	0.311006	0.310421	0.773468	0.154855	1	0.845503	0.593137	0.273048	0.649349	0.93135	0.767528	0.119761
0.82968	0.215686	0.732133	0.122602	0.468299	0.585802	0.571771	0.191412	0.91312	0.561198	0.887712	0.079851	0.74793	0.764499	0.232195	0.537318	1	0.425349	0.639084	0.268198
0.508711	0.120013	0.782088	0.116155	0.466154	0.764571	0.734531	0.164369	0.814684	0.40937	0.702804	0.22717	0.860766	0.973839	0.364718	0.447051	0.910515	0.885449	0.693693	0.203932
0.945565	0.831142	0.628261	0.123632	0.55502	0.838277	0.543162	0.268543	0.704681	0.231693	0.438239	0.453775	0.997737	0.818471	0.570777	0.351187	1	0.513472	0.722654	0.187864
0.647479	0.151079	0.787096	0.117162	0.282716	0.425373	0.727977	0.131866	0.261466	0.421001	0.755119	0.165578	1	0.878962	0.404252	0.337357	0.984836	0.914302	0.497605	0.360138
0.929736	0.669325	0.6514	0.256866	0.785392	0.947634	0.796882	0.085291	0.644887	0.461473	0.720927	0.198316	1	0.527869	0.174294	0.596066	0.88351	1	0.529579	0.383399
0.745482	0.222222	0.64569	0.251909	0.401151	0.948276	0.661213	0.14194		0.203216	0.76036	0.131554	0.998598	0.915469	0.407997	0.52538	0.964307	0.903081	0.676093	0.189253
0.930735	0.727944	0.543663	0.388171	0.921434	0.091433	0.770759	0.169631	0.505157	0.430625	0.843814	0.108905	1	0.815819	0.197525	0.561867	1	0.754432	0.649561	0.291559
0.953969	0.896982	0.61384	0.352224	0.739973	0.293794	0.499825	0.402262	0.20742	0.164695	0.828828	0.126473	1	0.830781	0.377595	0.489489	0.976607	0.453704	0.563064	0.32652
0.725504	0.863939	0.555753	0.30729	0.460129	0.718948	0.814501	0.10856	0.549743	0.579414	0.725964	0.115135	1	0.860222	0.263414	0.581579	0.960606	0.911807	0.691536	0.251778
0.933044	0.993056	0.667702	0.238708	0.427328	0.334462	0.602452	0.28932	0.193047	0.422134	0.77123	0.142034	0.914243	0.425394	0.33048	0.554938	0.988905	1	0.549194	0.38062
0.934566	0.836283	0.663681	0.234905	0.627509	0.705334	0.549275	0.314768	0.764731	0.30424	0.831149	0.12112	0.964177	0.975884	0.628392	0.268878	1	0.786477	0.601737	0.32689
0.961413	0.859567	0.758265	0.200316	0.669449	0.799238	0.464312	0.430616	0.109768	0.006311	0.814975	0.06344	0.989016	0.911792	0.222763	0.520495	0.770449	1	0.453438	0.100601
0.915512	0.861167	0.460431	0.437125	0.753898	0.894892	0.554547	0.322228	0.95388	0.82419	0.730769	0.225548	0.841715	0.767944	0.126007	0.8235	0.837316	0.86083	0.627891	0.236847
0.941701	0.842459	0.842168	0.083739	0.425953	1	0.636124	0.256896	0.943694	0.778883	0.547024	0.345889	0.981951	0.910801	0.154663	0.713159	0.864158	0.852477	0.570746	0.10681
0.786134	0.549323	0.767117	0.155103		1	0.675086	0.19242	0.514965	0.347631	0.866025	0.084233	0.994524	0.541462	0.196752	0.631289	0.961303	0.758869	0.516751	0.208172
0.642831	0.597481	0.792609	0.103504	0.679888	0.911036	0.557959	0.26763	0.809957	0.280478	0.73134	0.16921	1	0.996508	0.125904	0.698734	0.978114	0.908641	0.512958	0.280562
0.986707	0.860219	0.775042	0.16993		0.96129	0.492664	0.405917	0.865728	0.373387	0.894695	0.059311	1	0.923052	0.107257	0.573673	0.973516	0.905749	0.328624	0.495987
0.970346	0.858715	0.723062	0.222377	0.893773	0.790365	0.516215	0.35918	0.24838	0.073021	0.814228	0.095368	1	0.786631	0.351204	0.436956	0.899791	0.752698	0.516367	0.168688
0.917926	0.317898	0.801235	0.165101	0.447405	0.632186	0.641192	0.227037	0.931885	0.390863	0.847596	0.120656		0.631321	0.244652	0.489722	0.773218	0.797541	0.451263	0.137979
0.797158	0.46691	0.666461	0.286211	1	0.458678	0.549521	0.327474	0.876608	0.753247	0.903426	0.05102	0.62259	0.943356	0.374327	0.424196	0.836043	0.80284	0.405833	0.297182
0.783712	0.478548	0.712659	0.201811	0.72103	0.745389	0.767873	0.137198	0.719317	0.530702	0.88019	0.091105	1	1	0.189848	0.427424	0.85091	0.725159	0.533616	0.237994
0.774939	0.486993	0.771943	0.151953	0.681462	0.257485	0.650945	0.260576	0.484911	0.151505	0.851438	0.089917		0.820442	0.306411	0.288104
1	0.7031	0.526438	0.42932	0.892837	0	0.500982	0.321504	0.820243	0.649749	0.807362	0.125885	1	0.99281	0.060498	0.685488
0.876878	0.84593	0.44448	0.471044	0.381235	0.844542	0.483418	0.371324	1	0.771327	0.688004	0.233257	1	0.419002	0.090015	0.411536
0.915847	0.675301	0.664457	0.244571	1	0.715938	0.653615	0.154166	0.400554	0.042145	0.891771	0.05452	0.985836	0.952226	0.167351	0.696478
0.973035	0.71468	0.587165	0.363381	0.627506	0	0.745352	0.114142	0.957757	0.755757	0.75501	0.203404	0.976903	0.995849	0.135136	0.68899
0.945846	0.727273	0.605324	0.291209	0.578947	0.535957	0.744011	0.106785	0.986389	0.947568	0.779369	0.183999	0.942556	0.72055	0.129523	0.709331
0.984756	0.901058	0.594427	0.227023	0.729875	0.571142	0.562373	0.230093	0.648107	0.42661	0.831319	0.122206	1	0.701863	0.178321	0.502136
0.914288	0.456243	0.626419	0.17673	0.781395	0	0.596849	0.238588	0.782332	0.191243	0.891195	0.059782	1	0.972402	0.104634	0.749282
0.617473	0.765121	0.541258	0.327852	0.766595	0.525942	0.555171	0.215726	0.656536	0.350205	0.903006	0.059607		0.825374	0.363322	0.342533
0.945741	0.833795	0.616778	0.21682	0.790889	0.87295	0.70632	0.172421	0.854742	0.535436	0.712798	0.172863
0.962033	0.708675	0.690309	0.254231	1	0.526144	0.639424	0.236335	0.92016	0.706333	0.556443	0.352269
0.960712	1	0.736696	0.160612			0.546933	0.374864	0.681076	0.526071	0.446493	0.286198
0.98986	0.886964	0.575222	0.293963	0.797022	0.515975	0.56614	0.252991	0.971562	0.787286	0.614192	0.337607
0.940093	0.749654	0.508232	0.352204	0.947635	0.778555	0.618787	0.227931	0.970426	0.598663	0.514268	0.403019
0.932463	0.753223	0.610529	0.278433	0.790015	0.513859	0.583275	0.205954		0.871688	0.725277	0.221383
1	0.654816	0.620156	0.24902	0.68523		0.673892	0.172969	0.801932	0.756139	0.412052	0.481581
0.970027	0.512364	0.621238	0.277487	1	0.824132	0.632485	0.197541	0.779461	0.814501	0.564438	0.348536
	0.811912	0.365438	0.394243	1	0.507901	0.684924	0.193132	1	0.394467	0.485854	0.371862
0.925485	0.941434	0.644787	0.304287	0.35719	0	0.593436	0.141989	0.74403	0.537601	0.740222	0.219011
0.969925	0.928933	0.667795	0.261563	0.75686	0.73482	0.648527	0.183441	0.833084	0.698104	0.462358	0.49978
0.994865	0.763007	0.689009	0.124047	0	0.383818	0.529827	0.208708	1	0.855604	0.266409	0.659761
0.938263	0.440137	0.577704	0.212805	0.517533	0.613867	0.698661	0.109436	0.978182	0.661777	0.60277	0.246891
0.972614	0.662783	0.687901	0.113846					0.86458	0.535145	0.60438	0.315368
0.960934	0.925601	0.750216	0.161884					0.858992	0.456114	0.641095	0.313295
0.88699	0.209622	0.596633	0.172973					0.589837	0.541613	0.618958	0.3441
0.996161	0.137457	0.576054	0.214542					0.908704	0.668651	0.505644	0.449909
	0.74203	0.334878	0.320959					0.967113	0.86883	0.513987	0.423812
0.995366	0.848922	0.683356	0.214004
1	0.64646	0.59405	0.198017
0.990895	0.906595	0.53451	0.187433
0.948729	0.191321	0.791333	0.090104
1		0.614761	0.17414
1	0.747566	0.638978	0.175097
1	0.701681	0.6003	0.254457
	0.733631	0.642377	0.157305
0.944719	0.903005	0.7159	0.133206
1	0.937378	0.51031	0.281037
1	0.304114	0.721017	0.132424
0.912021	0.686174	0.627834	0.241491
0.951206	0.800117	0.831034	0.079835
	0.681223	0.511515	0.268455
	0.422819	0.416145	0.363669
0.935553	0.938275	0.597271	0.208715
1	0.801964	0.510298	0.223478
1	0.64753	0.439518	0.303374
1	0.949699	0.387865	0.435227
0.914371	0.621915	0.736508	0.120598
0.967285	0.992	0.652661	0.177242
	0.884211	0.360795	0.311335
1	0.98146	0.456455	0.350922
0.974352	0.526606	0.715348	0.114831
1	0.806386	0.4977	0.290405
1	0.836204	0.44084	0.276884
	1	0.471873	0.205778
0.976492	0.890801	0.627127	0.258944
1	0.509704	0.542077	0.327992
0.993461	0.835928	0.680162	0.237584
1	0.868023	0.682319	0.120574
0.98708	0.86581	0.667636	0.266405
0.805838	0.154197	0.782279	0.093161
	0.106007	0.801712	0.112831
1	0.310911	0.762659	0.086186
0.868874		0.69296	0.122031
0.970118	0.522593	0.651773	0.166185
1	0.532699	0.592104	0.153175
1	0.18648	0.690107	0.105893
1	0.885953	0.58315	0.246321
1	0.149955	0.7002	0.122591
1	0.423077	0.630303	0.179374
0.980423	0.840402	0.592829	0.173898
0.985521	0.386364	0.757126	0.112489
0.988255	0.841417	0.719055	0.134839
0.950164	0.112329	0.704966	0.130098
	0	0.580258	0.11045
	0.206466	0.5992	0.160077
0.816913	0.603009	0.681174	0.223199
	0.566038	0.65916	0.156468
