# Supplementary material for: Eye movement kinematics reveal novel circadian organization of sleep substates
Source: Nat Commun. 2026 May 5;17:4068. doi: 10.1038/s41467-026-72222-0 (PMC13144723; doi:10.1038/s41467-026-72222-0)
Supplement: Supplementary file 10 — Source Data [file 41467_2026_72222_MOESM10_ESM.zip › Source_Data/Figure_3/source_data_3d_scatter_aesculapi_figure3_panel_j.xlsx]

## Sheet: source_data_3d_scatter_aesculap
average_slope	average_duration	no. of saccades	state
0.008923	9.5625	4	0
0.006941	1.66667	3	0
0.008716	12.65	5	0
0.003968	5	4	0
0.006768	10.875	2	0
0.022565	5.75	2	0
0.010946	9.58333	3	0
0.01112	4.125	4	0
0.005245	16.5	3	0
0.009967	4.125	2	0
0.005619	11.375	2	0
0.005298	4	1	0
0.008018	7	2	0
0.011499	6.875	4	0
0.004047	4.08333	3	0
0.003772	7.0625	4	0
0.003372	8.66667	3	0
0.00615	6.91667	3	0
0.006544	6.625	4	0
0.007525	9.16667	3	0
0.006864	7.6875	4	0
0.006723	15.9375	4	0
0.014082	5	2	0
0.011007	12.5833	3	0
0.014426	6.3125	4	0
0.009713	2.125	2	0
0.011989	6.91667	3	0
0.004838	5.83333	3	0
0.005517	11.5	4	0
0.006802	5.9375	4	0
0.008971	7.25	3	0
0.015228	8.75	1	0
0.016424	6.5625	4	0
0.005332	3.5	2	0
0.010793	9.75	1	0
0.003771	8.66667	3	0
0.011387	7.16667	3	0
0.005481	7.4375	4	0
0.005975	7.75	4	0
0.00602	9.3125	4	0
0.008771	7.25	3	0
0.00509	8.3125	4	0
0.006339	13.375	4	0
0.009893	10.125	4	0
0.019403	6.25	1	0
0.004271	6.375	4	0
0.011761	14.0833	3	0
0.007105	10.875	4	0
0.005365	7.6875	4	0
0.015397	6.125	4	0
0.004782	4.08333	3	0
0.00289	7.75	2	0
0.01254	4	1	0
0.007438	6.75	3	0
0.002765	14.9167	3	0
0.009417	7.1875	4	0
0.004281	19.6667	3	0
0.009047	10.75	2	0
0.007706	11	2	0
0.010256	9.0625	4	0
0.010435	6.75	4	0
0.00708	11.625	2	0
0.011298	8.875	2	0
0.007789	8.5625	4	0
0.006479	11.5	3	0
0.006178	8.41667	3	0
0.004597	14.625	4	0
0.006204	10.5	2	0
0.010581	5.0625	4	0
0.007435	7	3	0
0.004153	17.375	4	0
0.004907	4.91667	3	0
0.006418	10.5	3	0
0.003183	6.6875	4	0
0.002821	25.5	1	0
0.003288	19.625	2	0
0.003787	15.75	3	0
0.004061	11.5	1	0
0.004471	15	1	0
0.003331	7.625	4	0
0.003917	8.375	4	0
0.007094	7	4	0
0.00296	17.75	3	0
0.005666	8.125	4	0
0.00933	3.5	2	0
0.005691	12.75	1	0
0.002804	6.08333	3	0
0.004956	3.75	2	0
0.007534	3.75	3	0
0.011704	21.125	2	0
0.011964	4.33333	3	0
0.006454	5.1875	4	0
0.002659	3.125	2	0
0.028087	6.58333	3	0
0.01383	9	2	0
0.002554	14	2	0
0.005517	4.58333	3	0
0.007355	7.875	4	0
0.006263	15.3125	4	0
0.00597	9.9375	4	0
0.009831	10.5	4	0
0.002897	6.75	2	0
0.015942	2.25	2	0
0.006379	5.75	3	0
0.002862	11.25	1	0
0.029008	5.5	1	0
0.003068	8.5	4	0
0.009186	7.91667	3	0
0.004149	2.75	3	0
0.017058	7.5	2	0
0.011486	5.9375	4	0
0.002537	15.25	1	0
0.006917	9.25	2	0
0.012617	8.25	3	0
0.012524	10.75	1	0
0.006108	7.25	2	0
0.010214	2.875	4	0
0.009687	3.625	4	0
0.0036	6.3125	4	0
0.013256	6.375	2	0
0.004483	5.375	2	0
0.006605	6	2	0
0.005401	6	2	0
0.008858	16	2	0
0.021565	10.125	2	0
0.004856	4.0625	4	0
0.005994	7.875	2	0
0.012185	8.83333	3	0
0.025115	2.625	2	0
0.002582	6.25	2	0
0.00693	6.875	4	0
0.004165	7.41667	3	0
0.006762	17	2	0
0.00935	5.875	4	0
0.011296	4.91667	3	0
0.003018	14.5833	3	0
0.005451	12.0833	3	0
0.006465	5.6875	4	0
0.010012	8.875	2	0
0.010111	8	2	0
0.008264	10.625	2	0
0.011961	4.25	3	0
0.0105	9.5625	4	0
0.011446	11.875	2	0
0.01178	15	2	0
0.002476	12.375	2	0
0.007316	4.16667	3	0
0.002416	10.9167	3	0
0.002339	5	2	0
0.007805	6.6875	4	0
0.008407	6.16667	3	0
0.006264	1.875	4	0
0.00661	7	4	0
0.006667	9.91667	3	0
0.005891	8.5625	4	0
0.011273	8.75	2	0
0.01339	6.58333	3	0
0.007613	2.58333	3	0
0.002384	9.125	2	0
0.006881	6.625	4	0
0.009085	10	3	0
0.011487	11.5	3	0
0.018767	7.75	1	0
0.013903	7.125	4	0
0.013825	12.75	3	0
0.014519	11.25	1	0
0.007421	9.125	4	0
0.004384	7.125	2	0
0.009908	10.5	2	0
0.005423	4.1875	4	0
0.017423	3.875	2	0
0.005413	13.5833	3	0
0.003474	7.16667	3	0
0.004599	9.125	4	0
0.007504	18.75	1	0
0.013028	11.5	2	0
0.003424	11.5833	3	0
0.002926	18.875	2	0
0.002934	18.125	2	0
0.009043	13.625	4	0
0.004681	14.75	4	0
0.008473	10.9167	3	0
0.005486	12	3	0
0.004876	15.25	4	0
0.006818	33.75	1	0
0.004858	11.375	2	0
0.004918	25.375	2	0
0.006211	15	1	0
0.003922	11.125	4	0
0.004796	3.5	3	0
0.006293	10.4167	3	0
0.006787	12.25	2	0
0.002914	6.875	2	0
0.006799	9	3	0
0.006172	18.375	2	0
0.004301	8.5	3	0
0.005385	16.3333	3	0
0.003791	18.6667	3	0
0.003966	11.75	1	0
0.006477	13.5	3	0
0.003308	12.5	3	0
0.005023	4.33333	3	0
0.003503	7	4	0
0.009151	11.75	4	0
0.002075	10.875	2	0
0.0073	8.91667	3	0
0.010087	5.33333	3	0
0.005158	16.25	3	0
0.006537	13	1	0
0.004315	15.375	4	0
0.002517	12.5	1	0
0.002151	11	2	0
0.004169	8.875	4	0
0.004226	10	3	0
0.012666	9	4	0
0.010713	11.35	5	0
0.009632	9.08333	3	0
0.0113	9	4	0
0.013605	11.25	3	0
0.008713	11.1875	4	0
0.01128	13.25	1	0
0.00668	11.6875	4	0
0.014605	8.875	4	0
0.010692	9.33333	3	0
0.009515	11.6667	3	0
0.010251	12.125	4	0
0.009267	8.3125	4	0
0.009001	9.4375	4	0
0.006429	7.3125	4	0
0.008174	10.875	4	0
0.009598	11.5	2	0
0.012121	13.6667	3	0
0.006502	12.75	4	0
0.006621	20.625	2	0
0.011926	12.25	2	0
0.00877	14.4167	3	0
0.007821	17.9167	3	0
0.010228	17	2	0
0.008982	9.91667	3	0
0.010034	8.75	3	0
0.009668	17.875	2	0
0.013037	16.25	3	0
0.010246	13.4167	3	0
0.007174	14.375	2	0
0.012585	10.6667	3	0
0.017072	8.5	1	0
0.011119	6.1875	4	0
0.014992	13.1667	3	0
0.007939	5	2	0
0.012214	13.125	2	0
0.013637	13.375	2	0
0.004294	5.6875	4	0
0.006951	3.66667	3	0
0.010988	10.3125	4	0
0.015754	10.625	2	0
0.012313	8.8125	4	0
0.0045	7.5625	4	0
0.012235	7	2	0
0.003316	9.16667	3	0
0.01114	26.5	1	0
0.013124	12.5	1	0
0.013702	11.1875	4	0
0.016425	12.625	2	0
0.026727	6	1	0
0.007305	4.83333	3	0
0.004153	10.375	2	0
0.014743	10.75	1	0
0.010591	8.875	2	0
0.007167	7.25	2	0
0.014649	10.0833	3	0
0.010507	15.5	2	0
0.006908	8.66667	3	0
0.009988	8	3	0
0.018008	6.08333	3	0
0.004021	6.83333	3	0
0.01054	8.91667	3	0
0.011004	11.25	4	0
0.015838	12.75	3	0
0.029807	12.875	2	0
0.0102	8	4	0
0.005666	10.9167	3	0
0.006607	8.5	4	0
0.007052	19.375	2	0
0.0091	18.25	1	0
0.009016	12.75	1	0
0.009086	2.5	2	0
0.002776	11.4167	3	0
0.017669	8.5	1	0
0.005539	6.91667	3	0
0.0243	11.5	1	0
0.004104	12.625	2	0
0.003498	3.41667	3	0
0.020555	6.91667	3	0
0.016557	6.5	4	0
0.016536	8.5	3	0
0.004361	9.5	1	0
0.009218	9.75	4	0
0.018283	6.375	4	0
0.019887	8.66667	3	0
0.014644	10.5	3	0
0.017108	5.83333	3	0
0.020959	9.75	2	0
0.014027	11.875	2	0
0.006639	9.41667	3	0
0.014653	10.6667	3	0
0.017785	10	2	0
0.011026	10	2	0
0.019424	7.25	1	0
0.005517	4.25	1	0
0.014714	7.83333	3	0
0.015771	10.875	2	0
0.017954	9.875	4	0
0.015044	12.5	2	0
0.013654	11.625	2	0
0.018373	8.1875	4	0
0.006027	32.875	2	0
0.016547	8.625	2	0
0.009081	7.75	3	0
0.014756	9.9375	4	0
0.013066	9.625	4	0
0.016315	12.75	2	0
0.011815	8.75	3	0
0.012194	19.125	2	0
0.007118	17	1	0
0.010016	9.4375	4	0
0.010762	9.25	2	0
0.01258	5.0625	4	0
0.003635	9.75	2	0
0.001765	4.5	1	0
0.009317	5.75	4	0
0.008362	3.83333	3	0
0.012793	6.9375	4	0
0.010733	7.875	2	0
0.005184	11.75	1	0
0.006493	10.25	4	0
0.009736	7.75	1	0
0.00619	7.375	2	0
0.005792	38.25	1	0
0.007513	14.6667	3	0
0.007273	32.25	1	0
0.007854	12.25	2	0
0.011651	15.25	1	0
0.007836	23	1	0
0.004915	8.16667	3	0
0.007559	7.8125	4	0
0.006815	14.375	2	0
0.010573	6.75	1	0
0.007901	7.375	4	0
0.007403	19.875	2	0
0.007755	26.5	1	0
0.00638	24.5	1	0
0.010044	27	1	0
0.011163	12.25	2	0
0.012166	9.5	2	0
0.005977	39.25	1	0
0.002597	3.25	3	0
0.008025	9.75	3	0
0.009895	17.25	1	0
0.009251	12.375	2	0
0.006059	12.5	3	0
0.007114	6.875	2	0
0.007347	5.25	1	0
0.008105	22.375	2	0
0.004145	5.5	3	0
0.002417	8.08333	3	0
0.006094	5.6875	4	0
0.007927	7.1875	4	0
0.007622	6.5	1	0
0.007187	4.625	2	0
0.005852	4.83333	3	0
0.003464	5.25	3	0
0.006357	3.1875	4	0
0.007064	7.25	2	0
0.003853	12.4167	3	0
0.003901	7.75	2	0
0.003293	7.875	2	0
0.003812	4.5	3	0
0.006798	12.5	3	0
0.005867	9.08333	3	0
0.002088	7.83333	3	0
0.004994	13.4167	3	0
0.003435	3	3	0
0.004819	11.25	4	0
0.00663	15	3	0
0.003043	11.25	3	0
0.001919	12.125	2	0
0.001798	4.5	1	0
0.003236	4.75	1	0
0.004945	4.5	3	0
0.018982	8.5	3	0
0.00332	14.75	3	0
0.00535	9.875	4	0
0.005275	11.625	2	0
0.002601	13.5	3	0
0.0094	14.0833	3	0
0.011033	10.125	4	0
0.009423	10	4	0
0.006335	10.6875	4	0
0.018448	8.1875	4	0
0.013564	12.625	4	0
0.017934	9.3	5	0
0.014321	14.5	3	0
0.009718	7.25	4	0
0.006529	24.5	2	0
0.003713	9.0625	4	0
0.019624	9.33333	3	0
0.006298	9.66667	3	0
0.011578	7.125	4	0
0.005341	1.75	2	0
0.014396	7.5625	4	0
0.008328	12.0625	4	0
0.011772	8.6875	4	0
0.026883	7	4	0
0.008618	6.875	4	0
0.010756	11.875	4	0
0.011112	10.8125	4	0
0.018192	10.8	5	0
0.010468	12.0833	3	0
0.007933	9.875	4	0
0.003393	9.16667	3	0
0.00993	12.0833	3	0
0.009046	7	4	0
0.005682	12.4375	4	0
0.010857	9.3125	4	0
0.015684	10.6875	4	0
0.005534	8.6875	4	0
0.009096	8.08333	3	0
0.012686	9.6875	4	0
0.011845	7.5625	4	0
0.014809	5.33333	3	0
0.012529	8.5	3	0
0.008518	5.6875	4	0
0.005148	9.8125	4	0
0.007048	6.875	4	0
0.003778	6.83333	3	0
0.013362	11.3125	4	0
0.013553	4.9375	4	0
0.021161	7	4	0
0.01574	5.625	2	0
0.008546	5.75	3	0
0.012897	4.75	2	0
0.011968	6.375	4	0
0.012442	3.8125	4	0
0.002417	7.91667	3	0
0.003536	18.3333	3	0
0.004224	2.5	1	0
0.010753	21.5833	3	0
0.061032	6	1	0
0.008481	11.8333	3	0
0.004747	4	3	0
0.010185	3.125	2	0
0.01111	5.25	3	0
0.020424	6.0625	4	0
0.007822	5.83333	3	0
0.017247	7	2	0
0.015857	8.1875	4	0
0.0145	4.6875	4	0
0.00877	4.5625	4	0
0.003221	9.58333	3	0
0.008395	8.75	4	0
0.031339	3.625	2	0
0.009474	8.66667	3	0
0.003778	3.125	4	0
0.00772	8.41667	3	0
0.012452	4.75	3	0
0.005405	6.125	2	0
0.004837	6.875	4	0
0.003321	8.125	4	0
0.005542	8.5	3	0
0.020268	6.5	3	0
0.003548	6.0625	4	0
0.0063	7.83333	3	0
0.010251	7.75	3	0
0.009758	6.5	3	0
0.004585	5.875	2	0
0.015469	6.66667	3	0
0.004432	9.58333	3	0
0.001685	4	3	0
0.00869	5.75	4	0
0.006805	15.5	1	0
0.006329	6.33333	3	0
0.009815	13.5833	3	0
0.013611	3.5	3	0
0.006171	3.25	3	0
0.008234	8.08333	3	0
0.018345	5.25	3	0
0.014267	7.16667	3	0
0.013996	16.25	2	0
0.008604	9.58333	3	0
0.011944	4.875	4	0
0.006645	11.5625	4	0
0.002726	20.5	1	0
0.006477	13.5	4	0
0.010598	10.125	2	0
0.011029	12.3333	3	0
0.014051	9.625	2	0
0.012095	4.58333	3	0
0.011294	11.25	3	0
0.005908	6.5625	4	0
0.002648	11	2	0
0.015324	8.25	2	0
0.014353	7.16667	3	0
0.008649	8.16667	3	0
0.006128	17.4167	3	0
0.016221	20.375	2	0
0.01942	6.875	2	0
0.005552	7	4	0
0.00806	4.9375	4	0
0.004416	4.16667	3	0
0.025645	8.5	1	0
0.024879	2	1	0
0.008155	6.25	2	0
0.022629	3.875	2	0
0.01452	10.25	3	0
0.008836	6.625	4	0
0.006369	7.5625	4	0
0.017909	10	1	0
0.015834	7	4	0
0.008918	13.25	2	0
0.015408	5.875	4	0
0.010906	8.83333	3	0
0.011513	5.375	2	0
0.004339	7.83333	3	0
0.00912	24.25	1	0
0.011378	7.25	2	0
0.006024	8.5	4	0
0.01057	13.75	3	0
0.008245	9.5625	4	0
0.007329	9.5	3	0
0.008307	8.75	3	0
0.017516	11.75	2	0
0.008807	22.25	1	0
0.009291	8.9375	4	0
0.00438	5.625	4	0
0.008829	7.25	4	0
0.023687	7.5	3	0
0.006431	24.75	1	0
0.013034	15.5	1	0
0.006552	6.33333	3	0
0.013729	9	1	0
0.00428	7.625	4	0
0.0044	8.8125	4	0
0.002684	3.41667	3	0
0.006602	14.8333	3	0
0.005823	6.0625	4	0
0.006	3.33333	3	0
0.004335	3.16667	3	0
0.005715	6.25	4	0
0.00218	5.875	2	0
0.003975	16.125	4	0
0.003707	9.33333	3	0
0.006433	18.4167	3	0
0.004861	7.25	4	0
0.005502	10.25	3	0
0.002391	10.0833	3	0
0.00724	10.8333	3	0
0.007807	4.16667	3	0
0.003933	14.25	2	0
0.003188	3.75	3	0
0.002936	15.375	2	0
0.006503	6.125	2	0
0.002075	8.375	2	0
0.005887	10.5	3	0
0.004397	11	4	0
0.004321	4.25	4	0
0.005755	4.1875	4	0
0.004507	6.125	2	0
0.005735	2.83333	3	0
0.005088	6.5	3	0
0.002228	5.58333	3	0
0.005081	13.5833	3	0
0.00409	17.6667	3	0
0.003836	9.4375	4	0
0.005668	6.91667	3	0
0.005281	3.75	3	0
0.007213	11.5	3	0
0.01288	18.25	3	0
0.004936	4.0625	4	0
0.004321	9.4375	4	0
0.008522	6	3	0
0.015558	3.375	2	0
0.00933	6.25	4	0
0.005793	9.91667	3	0
0.004465	9.5	3	0
0.005052	4.4375	4	0
0.009849	7.75	3	0
0.006897	7.0625	4	0
0.010206	6.66667	3	0
0.010988	1.75	2	0
0.009128	3.75	3	0
0.014507	18.25	2	0
0.015404	11.75	2	0
0.003907	6.3125	4	0
0.002248	4.66667	3	0
0.002733	5.58333	3	0
0.007895	11.25	3	0
0.016013	10.8	5	0
0.004633	5.4375	4	0
0.002285	4.25	2	0
0.009918	4.5625	4	0
0.011232	5.33333	3	0
0.011576	8.75	1	0
0.010948	6	1	0
0.017406	7	3	0
0.005956	8.25	4	0
0.00319	3.25	2	0
0.008124	6.125	4	0
0.014353	2	2	0
0.006421	9.91667	3	0
0.00622	6.375	4	0
0.00963	16.3333	3	0
0.007641	19.5833	3	0
0.008009	8.625	2	0
0.006078	7.125	4	0
0.013474	10.3333	3	0
0.011283	4.41667	3	0
0.01399	9.25	3	0
0.006507	7.75	3	0
0.002486	4.16667	3	0
0.008199	7.58333	3	0
0.015298	6.875	2	0
0.005893	5.41667	3	0
0.005148	19.5	1	0
0.003181	6.375	2	0
0.009827	10.0625	4	0
0.011376	9.25	2	0
0.008433	9.6875	4	0
0.008953	9.16667	3	0
0.008305	12.625	2	0
0.011102	7.125	2	0
0.006249	17	1	0
0.010944	12.375	2	0
0.010703	14.25	1	0
0.008738	3.75	1	0
0.006777	4.25	1	0
0.031655	12.4167	3	0
0.012373	15.6667	3	0
0.009443	7	1	0
0.01956	6.25	1	0
0.016795	11.75	2	0
0.008287	5.875	4	0
0.016586	8.75	3	0
0.003999	5	1	0
0.007557	4.75	3	0
0.021527	5.33333	3	0
0.014747	6.16667	3	0
0.00806	7	1	0
0.013412	9.5	1	0
0.011076	5.83333	3	0
0.005881	3.375	2	0
0.011627	10.5	1	0
0.005181	6.75	1	0
0.011207	6.5	1	0
0.008663	4.25	2	0
0.012884	4.125	2	0
0.006711	7.4375	4	0
0.012785	5.8125	4	0
0.008884	9.125	2	0
0.010056	3.5	3	0
0.010843	6.5	1	0
0.012202	7.75	2	0
0.016674	2.75	1	0
0.00734	15.125	2	0
0.009438	6.58333	3	0
0.015075	13.5	1	0
0.009579	15.5	1	0
0.005272	3.25	4	0
0.008447	8.25	3	0
0.010533	5.5	2	0
0.006608	15.5	1	0
0.015541	6.25	2	0
0.004051	15.25	1	0
0.009338	9.25	2	0
0.010697	29	1	0
0.008707	5.875	2	0
0.006191	3.625	4	0
0.00203	10	2	0
0.002749	14.75	2	0
0.007523	7.08333	3	0
0.010111	4.91667	3	0
0.009819	19.5833	3	0
0.014713	8.75	1	0
0.010092	5.16667	3	0
0.010349	5.1875	4	0
0.014011	6.875	2	0
0.00924	9.75	1	0
0.007683	29	1	0
0.013829	5	3	0
0.013285	10.75	2	0
0.010225	20	2	0
0.003905	10.5	1	0
0.011916	21.875	2	0
0.004341	8.625	2	0
0.004067	33.75	1	0
0.01272	6.5	3	0
0.00809	9.66667	3	0
0.00952	9.75	2	0
0.010666	7.66667	3	0
0.018521	10.5	1	0
0.005075	5.8125	4	0
0.004921	5.5	4	0
0.005777	9.33333	3	0
0.008986	7.375	4	0
0.00678	7.58333	3	0
0.009136	12.75	2	0
0.012392	12.6667	3	0
0.012584	5.5	1	0
0.005936	26	1	0
0.01257	5.75	2	0
0.008699	26.5	1	0
0.008025	3	2	0
0.006234	8.5	3	0
0.002823	15.625	2	0
0.013375	7.5	4	0
0.005514	6	3	0
0.015538	8	1	0
0.012838	5.625	4	0
0.020185	4.8125	4	0
0.005622	6.375	2	0
0.006394	11.9167	3	0
0.002574	6.25	3	0
0.010372	9.16667	3	0
0.006111	11.8125	4	0
0.004416	16	3	0
0.006259	4.75	2	0
0.009517	6.25	2	0
0.006738	4.5	3	0
0.008669	11.5833	3	0
0.009062	6.75	4	0
0.009552	14	2	0
0.003232	8.33333	3	0
0.007361	4.875	4	0
0.003541	9.16667	3	0
0.005199	27.125	2	0
0.002672	8.75	3	0
0.004359	6.8125	4	0
0.009397	5.5	1	0
0.007629	2.91667	3	0
0.009294	4.8125	4	0
0.00521	5	2	0
0.015071	14.3333	3	0
0.011787	1.375	2	0
0.005444	10.0833	3	0
0.004732	5.0625	4	0
0.013786	9.5	4	0
0.006888	19.5	3	0
0.00582	7.66667	3	0
0.005795	9.75	2	0
0.008978	8	2	0
0.015688	7.0625	4	0
0.023025	7.75	3	0
0.006635	11.3333	3	0
0.007262	4.25	2	0
0.013164	8.5	4	0
0.008722	5.8125	4	0
0.019508	8.625	4	0
0.012129	10.25	3	0
0.019208	7.375	4	0
0.009738	8.41667	3	0
0.024028	8.1875	4	0
0.014028	9.375	4	0
0.015225	7.58333	3	0
0.01896	8.6875	4	0
0.013151	5.5	4	0
0.015329	10.25	5	0
0.013301	10.55	5	0
0.022842	7.6875	4	0
0.010947	7.125	2	0
0.01663	5.16667	3	0
0.015714	5.4375	4	0
0.007236	5.5	3	0
0.017847	8.75	2	0
0.009861	5.625	4	0
0.005188	10.875	4	0
0.013692	10.9167	3	0
0.007324	2.41667	3	0
0.022449	5.41667	3	0
0.015472	9	3	0
0.017105	6	4	0
0.016097	14.25	1	0
0.015713	10.5	2	0
0.007761	14.75	4	0
0.008442	10.75	2	0
0.008158	19.75	3	0
0.013001	11.0625	4	0
0.006892	24.875	2	0
0.004488	18.3333	3	0
0.006393	5.16667	3	0
0.006184	8.625	4	0
0.002476	8.66667	3	0
0.008737	13.9375	4	0
0.003048	16.5833	3	0
0.008371	13.6875	4	0
0.005148	11	3	0
0.004107	17.625	2	0
0.013377	14.4167	3	0
0.00425	14.1667	3	0
0.008491	9.4375	4	0
0.005621	12.375	4	0
0.008313	7.75	2	0
0.005691	8.0625	4	0
0.006571	17.0833	3	0
0.004478	8.0625	4	0
0.007489	12.6875	4	0
0.008129	7.1875	4	0
0.004417	7	4	0
0.010902	16.1667	3	0
0.010494	9.25	4	0
0.006125	12.375	4	0
0.015967	10.8333	3	0
0.012665	6.75	2	0
0.007688	8.6875	4	0
0.010092	11.3333	3	0
0.002974	9.25	2	0
0.008419	11.4167	3	0
0.007265	6.08333	3	0
0.008031	9.4375	4	0
0.009855	7.875	4	0
0.005686	5.9375	4	0
0.007259	3.66667	3	0
0.014144	10.4	5	0
0.015879	6	3	0
0.014787	7.9375	4	0
0.015021	9.25	4	0
0.005087	14.1667	3	0
0.006812	9	4	0
0.010938	15	2	0
0.007349	17.375	2	0
0.01243	8.625	4	0
0.016454	7	2	0
0.012835	10.375	2	0
0.008618	8.25	3	0
0.005152	7.625	2	0
0.003679	4.75	2	0
0.012533	3.25	1	0
0.002369	8.25	1	0
0.006047	7.08333	3	0
0.009327	8.66667	3	0
0.007791	8.25	2	0
0.007426	7.75	4	0
0.011609	8.375	2	0
0.006057	3.75	3	0
0.011375	7.9375	4	0
0.072207	3.75	1	0
0.01186	16.75	2	0
0.009345	15.75	2	0
0.00934	9.375	4	0
0.007338	4.25	3	0
0.010177	10.375	4	0
0.009317	13.25	3	0
0.009327	11.6875	4	0
0.010556	10.3333	3	0
0.004994	4	4	0
0.013322	10.6667	3	0
0.019296	10.0625	4	0
0.015091	10.875	4	0
0.007213	9.5	4	0
0.014037	6.9375	4	0
0.018088	10.5	2	0
0.010026	8	4	0
0.010978	8.16667	3	0
0.019289	9	2	0
0.009949	8	1	0
0.007051	15	2	0
0.0076	11.625	2	0
0.014885	14.3333	3	0
0.005469	9.16667	3	0
0.013697	7.25	4	0
0.00617	6.16667	3	0
0.016483	8.83333	3	0
0.023826	10.0625	4	0
0.013811	9	2	0
0.010062	5.4375	4	0
0.008251	6.25	1	0
0.005768	6.625	2	0
0.010181	9.25	1	0
0.010479	15.25	2	0
0.016618	7.5	3	0
0.008289	6.875	2	0
0.027701	7	1	0
0.021472	5.75	1	0
0.01289	8.25	1	0
0.001566	9.75	1	0
0.011309	7.5	3	0
0.008904	12.25	3	0
0.006005	4.25	2	0
0.008491	4.625	4	0
0.014218	6.125	2	0
0.016138	6.25	2	0
0.011605	6.0625	4	0
0.013351	11.25	4	0
0.01685	5.0625	4	0
0.019159	5.1875	4	0
0.004036	4.625	2	0
0.016342	5.875	4	0
0.009824	6.5	3	0
0.028852	7.41667	3	0
0.013438	10	1	0
0.019584	4.1875	4	0
0.007739	5.8125	4	0
0.012721	10.5	3	0
0.018611	8.125	4	0
0.019027	5.4375	4	0
0.017136	8.5625	4	0
0.004607	5.75	3	0
0.011606	9.91667	3	0
0.014295	2.5	1	0
0.005806	3.75	4	0
0.013731	6.125	4	0
0.014157	4.25	2	0
0.015516	5.16667	3	0
0.014408	6.9375	4	0
0.010631	3.875	2	0
0.009635	7.5	1	0
0.015457	6.5	1	0
0.013401	4.75	2	0
0.008166	9.625	2	0
0.008411	7.25	1	0
0.011399	5	3	0
0.016238	6.5	1	0
0.011426	7.83333	3	0
0.015268	8.125	2	0
0.009724	8.75	1	0
0.014482	6.83333	3	0
0.004921	3.75	2	0
0.016095	5.5	3	0
0.012039	6	4	0
0.030809	4	1	0
0.005496	12.375	2	0
0.011169	11.1667	3	0
0.007154	9.66667	3	0
0.017877	8.66667	3	0
0.013556	8.75	1	0
0.006302	6.1875	4	0
0.002235	3	1	0
0.006703	8.875	2	0
0.01112	5.125	4	0
0.014515	10	1	0
0.013687	5.25	4	0
0.005618	10	1	0
0.012461	4.33333	3	0
0.015494	8.25	2	0
0.004837	18.125	2	0
0.006736	3.25	2	0
0.00898	25.5	1	0
0.021219	5.75	3	0
0.007037	4.75	4	0
0.012904	5.0625	4	0
0.007569	7.25	2	0
0.013884	5.5625	4	0
0.001474	3.75	1	0
0.008262	6.91667	3	0
0.004129	4.5	3	0
0.013345	4.75	1	0
0.006218	2.25	3	0
0.008953	6	2	0
0.004294	5.375	4	0
0.00622	5	4	0
0.013538	8	2	0
0.008264	3.5	1	0
0.014835	4.41667	3	0
0.006533	10.25	1	0
0.008911	7.75	1	0
0.014435	7	3	0
0.01943	7.875	2	0
0.00797	9.5	2	0
0.005828	12	1	0
0.005698	6.5	1	0
0.00464	17.5	2	0
0.00461	4.875	2	0
0.025405	4.08333	3	0
0.004864	4.375	2	0
0.004119	5.66667	3	0
0.006256	14.5	1	0
0.00712	22.625	2	0
0.01202	19.625	2	0
0.014183	4.5	1	0
0.013919	7.75	2	0
0.009984	9.58333	3	0
0.00558	5	1	0
0.012805	3	1	0
0.013631	7	2	0
0.007509	15.125	2	0
0.030305	5.75	1	0
0.021899	6.25	4	0
0.02212	4.125	2	0
0.013134	10.75	1	0
0.022356	8.41667	3	0
0.00856	8.0625	4	0
0.012029	8.625	4	0
0.007662	10.5	2	0
0.005538	9.5	2	0
0.011107	5.25	3	0
0.010769	11	2	0
0.019972	8	1	0
0.009687	3.8125	4	0
0.019647	7.25	1	0
0.013792	14	1	0
0.001973	12	2	0
0.0107	11.25	2	0
0.01234	5.25	4	0
0.007812	7.625	2	0
0.011089	11.125	2	0
0.008385	16.875	2	0
0.011696	4.83333	3	0
0.016765	6.75	2	0
0.009457	14.625	2	0
0.009846	13	2	0
0.015827	2.5	1	0
0.013634	6.4375	4	0
0.013199	7.91667	3	0
0.00646	3.41667	3	0
0.015788	9.875	2	0
0.020889	7.375	2	0
0.008587	6.16667	3	0
0.01366	5.83333	3	0
0.004335	5.1875	4	0
0.007047	3.5625	4	0
0.006797	9.08333	3	0
0.011168	2.5	1	0
0.001961	15.25	1	0
0.009733	4.375	4	0
0.017174	5	3	0
0.002693	15.75	3	0
0.00258	8.25	2	0
0.002626	3.75	2	0
0.006756	4.1875	4	0
0.00338	11.375	2	0
0.011489	8.375	2	0
0.007648	4.375	4	0
0.005526	6.125	4	0
0.019565	10.375	2	0
0.009944	4.5	2	0
0.007753	11	2	0
0.005808	32.75	1	0
0.019822	11.8333	3	0
0.014752	16	2	0
0.018411	10.6667	3	0
0.012095	7.0625	4	0
0.021353	8.75	1	0
0.00994	15.5	1	0
0.015815	11.125	2	0
0.025108	8.875	2	0
0.006777	21	1	0
0.006454	18.5	3	0
0.012003	11.75	1	0
0.003919	8.58333	3	0
0.00567	5.25	3	0
0.009547	9.5625	4	0
0.019926	5.33333	3	0
0.008035	6.8125	4	0
0.010238	10.9167	3	0
0.006319	11.3333	3	0
0.006782	13.125	2	0
0.013853	16.5	2	0
0.011772	8	3	0
0.009666	8.5	4	0
0.006358	20.875	2	0
0.008194	12.75	3	0
0.008127	6.16667	3	0
0.0099	9.5	2	0
0.007765	9.58333	3	0
0.013833	20	1	0
0.006299	18.25	2	0
0.004266	8.25	3	0
0.003817	15.5	4	0
0.007844	8.41667	3	0
0.010098	8.625	4	0
0.005838	14	2	0
0.003987	4.25	3	0
0.008098	6.75	4	0
0.005352	14	3	0
0.003266	5.08333	3	0
0.006316	4.3125	4	0
0.004036	10.25	4	0
0.00438	4.41667	3	0
0.007159	3.125	2	0
0.000356	11.5	1	0
0.007548	4.5	4	0
0.001867	9.375	2	0
0.005622	5.91667	3	0
0.006753	4.75	4	0
0.004397	5.33333	3	0
0.002411	8.125	2	0
0.003701	10.25	1	0
0.012769	13.5	4	0
0.020508	8.875	4	0
0.013778	10	3	0
0.005129	7.5625	4	0
0.0041	10.8333	3	0
0.011976	9.875	2	0
0.00485	5.375	2	0
0.005139	8.6875	4	0
0.00673	7	2	0
0.008051	16.0833	3	0
0.011701	9.5	3	0
0.005776	21.75	2	0
0.008559	11.25	2	0
0.00283	4.41667	3	0
0.010675	10.875	2	0
0.004227	7	2	0
0.008579	6.375	4	0
0.008061	7.3125	4	0
0.00908	6.0625	4	0
0.009575	11.625	4	0
0.009192	7.5625	4	0
0.005919	3.5	3	0
0.006484	10.5	3	0
0.006623	7.5	4	0
0.008438	4.375	4	0
0.002834	4.5	3	0
0.010605	7	3	0
0.011389	12.875	4	0
0.012547	7.3125	4	0
0.008131	11.75	2	0
0.009495	6.25	3	0
0.002967	7.5	3	0
0.0032	9.41667	3	0
0.010858	4.8125	4	0
0.012016	11.3333	3	0
0.01086	4	3	0
0.008757	7.75	3	0
0.014307	6.25	4	0
0.008576	8.6875	4	0
0.009672	3.6875	4	0
0.006716	5.91667	3	0
0.013114	5.1875	4	0
0.009573	7	4	0
0.009127	4.66667	3	0
0.016646	13.5	3	0
0.011593	9.875	2	0
0.0052	7.75	2	0
0.008104	8.875	4	0
0.017935	4.5	2	0
0.002167	5.66667	3	0
0.007577	5.3125	4	0
0.004958	9.125	2	0
0.033428	4.5	1	0
0.008494	3.41667	3	0
0.009208	4.625	2	0
0.010617	8.5625	4	0
0.027497	9.5	1	0
0.00736	4	4	0
0.005689	5.375	2	0
0.022695	7.8125	4	0
0.00887	5	2	0
0.011741	7	2	0
0.016624	7.375	4	0
0.008296	11.5	3	0
0.009824	6	4	0
0.015001	2	1	0
0.011908	10.3333	3	0
0.003492	28.25	1	0
0.005267	10.5	2	0
0.007237	3.125	2	0
0.015428	7.75	4	0
0.005563	5	4	0
0.008898	3.875	4	0
0.013398	5.8125	4	0
0.029265	5.75	3	0
0.008263	11.5833	3	0
0.011332	4.58333	3	0
0.01254	2.5	1	0
0.005202	22.375	2	0
0.003709	20.75	2	0
0.016398	6.75	3	0
0.018572	10.75	1	0
0.021425	5.875	2	0
0.005113	2.5	2	0
0.007887	6.5625	4	0
0.011379	5.125	4	0
0.006352	4.25	4	0
0.00361	8.625	2	0
0.023237	6.25	1	0
0.05246	4	1	0
0.004034	2.75	4	0
0.007032	8.91667	3	0
0.010932	5.41667	3	0
0.006346	6.16667	3	0
0.009573	6.33333	3	0
0.010322	4.25	4	0
0.004883	3.6875	4	0
0.016354	3.33333	3	0
0.012927	4	2	0
0.013752	11.5625	4	0
0.006538	8.16667	3	0
0.006722	9.375	4	0
0.023306	8.58333	3	0
0.002793	10.3333	3	0
0.013789	7.25	2	0
0.014298	6.16667	3	0
0.011713	7.125	4	0
0.011224	6.25	4	0
0.007835	11.5833	3	0
0.006959	6.9375	4	0
0.004514	8.375	4	0
0.01596	4.125	2	0
0.00889	6.41667	3	0
0.009925	3.75	2	0
0.008836	13.375	2	0
0.008067	13.125	2	0
0.016982	6	4	0
0.004467	4.375	2	0
0.00501	16.75	2	0
0.007367	13.5	3	0
0.006507	9.25	4	0
0.009232	17.375	4	0
0.005908	12.75	2	0
0.005659	11.1667	3	0
0.003726	6.25	3	0
0.009384	9.33333	3	0
0.000887	5	2	0
0.003312	7.83333	3	0
0.015395	20	2	0
0.008257	12.75	1	0
0.006394	3.625	2	0
0.002907	6.66667	3	0
0.002565	6.5	3	0
0.005073	10.3333	3	0
0.003808	9.5625	4	0
0.006423	20.5	1	0
0.005062	8.9375	4	0
0.003392	12.5	3	0
0.005615	5.8125	4	0
0.007803	13.625	2	0
0.011137	8.1875	4	0
0.005322	13.9375	4	0
0.004378	3.5	4	0
0.00477	16.3333	3	0
0.003711	6	2	0
0.002745	9.375	2	0
0.007241	19.25	1	0
0.00845	15.8333	3	0
0.006065	12	2	0
0.007315	6.375	2	0
0.007137	7.58333	3	0
0.004599	9.75	4	0
0.002654	5.66667	3	0
0.00442	8.58333	3	0
0.005069	7.33333	3	0
0.003738	12.4375	4	0
0.007034	16	1	0
0.003312	10.9375	4	0
0.002912	6.91667	3	0
0.00369	8.4375	4	0
0.003005	11.9167	3	0
0.008331	7.625	4	0
0.007206	13.8333	3	0
0.003865	2.5	2	0
0.005478	6.25	3	0
0.014371	5.5625	4	0
0.010753	6.375	2	0
0.01282	8.5	1	0
0.007652	7.8125	4	0
0.006894	12.875	4	0
0.006582	6.33333	3	0
0.005401	15	1	0
0.002196	13.125	2	0
0.007212	8.08333	3	0
0.006038	4.0625	4	0
0.007556	20.625	2	0
0.005256	18.125	2	0
0.003324	8.125	4	0
0.008931	5	2	0
0.008063	3.83333	3	0
0.006738	2.75	1	0
0.003855	8.6875	4	0
0.008727	8	3	0
0.014184	11.5	2	0
0.006294	6.25	3	0
0.00524	7.75	2	0
0.011296	21.875	2	0
0.011474	11.85	5	0
0.005812	18	2	0
0.002199	16.875	2	0
0.007127	5.4375	4	0
0.009247	10.125	2	0
0.009575	13.1667	3	0
0.003921	5.75	3	0
0.014757	10.125	2	0
0.019943	5.125	2	0
0.004267	9.16667	3	0
0.009686	8.16667	3	0
0.011242	7.375	2	0
0.004366	4.9375	4	0
0.007381	10.25	4	0
0.003452	4.875	2	0
0.011623	5.625	4	0
0.012944	8.58333	3	0
0.002859	5.16667	3	0
0.012401	12.75	1	0
0.008366	7.125	4	0
0.01607	8.25	1	0
0.011958	5.75	3	0
0.013072	11.375	4	0
0.009178	16.25	1	0
0.009593	4.41667	3	0
0.012248	7.41667	3	0
0.003176	20.25	1	0
0.007394	5	3	0
0.008408	9.75	2	0
0.009485	8.25	4	0
0.014002	11.5	1	0
0.00633	6.3125	4	0
0.003129	11	2	0
0.009653	7.5625	4	0
0.01116	8	4	0
0.004363	3.0625	4	0
0.011547	7.0625	4	0
0.017401	8.33333	3	0
0.011306	11.9375	4	0
0.008214	8.3125	4	0
0.011123	13.25	2	0
0.009535	6.25	2	0
0.001993	6.5	2	0
0.007848	12.0833	3	0
0.009362	13.625	2	0
0.014973	9.5	2	0
0.016001	10.75	3	0
0.015714	5.25	2	0
0.008603	7.33333	3	0
0.001913	8.75	1	0
0.013039	7.25	1	0
0.009753	3.75	1	0
0.006923	4.375	2	0
0.002648	2.625	2	0
0.004124	3.1875	4	0
0.005743	5.25	1	0
0.008637	3.33333	3	0
0.012259	12.125	2	0
0.010437	6.25	1	0
0.006901	28	1	0
0.005921	17.625	2	0
0.015493	10.75	1	0
0.003069	10	1	0
0.015925	1.75	1	0
0.010809	3.75	1	0
0.006375	4.75	1	0
0.004409	12.375	2	0
0.00259	13.625	2	0
0.003461	9.33333	3	0
0.003001	11.25	2	0
0.017415	11	3	0
0.018303	8.625	4	0
0.009863	6.5625	4	0
0.018505	5.8125	4	0
0.016004	5.0625	4	0
0.011089	6	4	0
0.010316	7.5	4	0
0.014023	8.5625	4	0
0.005272	9	2	0
0.013192	10.4167	3	0
0.016399	8.875	2	0
0.010845	13.6667	3	0
0.013295	14.625	2	0
0.015042	8.125	2	0
0.020331	7.625	4	0
0.008924	7.75	3	0
0.006953	6.75	4	0
0.015028	13.5	3	0
0.017651	14.75	1	0
0.01629	7	4	0
0.008882	8.91667	3	0
0.010144	15.5	3	0
0.010285	11.5	3	0
0.018676	11	3	0
0.008787	8.25	4	0
0.005939	7.3125	4	0
0.018516	9.8125	4	0
0.013371	8.625	4	0
0.008313	5.875	2	0
0.008819	6.41667	3	0
0.008055	10.1875	4	0
0.006941	7.8125	4	0
0.00605	10.0833	3	0
0.011093	4	1	0
0.00877	9.58333	3	0
0.004517	13.75	3	0
0.00774	10.125	2	0
0.013819	10.3333	3	0
0.011266	16.75	1	0
0.012827	12.75	2	0
0.017835	11.125	2	0
0.012133	17.75	4	0
0.010878	12.625	2	0
0.016826	9.625	2	0
0.017955	8.33333	3	0
0.01796	12	2	0
0.015414	11	1	0
0.01275	4.8125	4	0
0.019049	7.375	2	0
0.012721	4.5	1	0
0.006375	20	2	0
0.009001	5.125	4	0
0.011541	4.08333	3	0
0.004766	6.625	2	0
0.004815	11.25	2	0
0.010666	10.25	4	0
0.017041	11.2	5	0
0.005724	6.5	2	0
0.013573	4.5	2	0
0.013856	3.75	2	0
0.009495	4.8125	4	0
0.008632	5.41667	3	0
0.009228	5	4	0
0.016811	13.0833	3	0
0.013491	7.0625	4	0
0.00915	6.625	4	0
0.00635	6.0625	4	0
0.019153	5.41667	3	0
0.014126	7.91667	3	0
0.003637	5.08333	3	0
0.012309	6.125	4	0
0.019091	6.16667	3	0
0.020089	7.875	2	0
0.012029	13.5	1	0
0.007326	3.5625	4	0
0.015303	2.25	1	0
0.006038	11.75	1	0
0.006521	9.625	2	0
0.007496	2.75	1	0
0.03501	8.75	3	0
0.021481	10.75	1	0
0.01163	6.3125	4	0
0.008396	9.625	2	0
0.016474	12.3333	3	0
0.011886	19	1	0
0.020808	7.75	1	0
0.011475	7.875	4	0
0.005452	13.5833	3	0
0.017032	11.3333	3	0
0.030154	4.91667	3	0
0.022037	7	1	0
0.02421	6.375	2	0
0.014209	6.0625	4	0
0.005587	14.25	3	0
0.013709	7.75	4	0
0.012344	12.25	3	0
0.012886	6.6875	4	0
0.016602	6	4	0
0.012741	12	1	0
0.027573	5.5	1	0
0.003089	2.75	2	0
0.01855	9.375	2	0
0.007094	5.25	3	0
0.006964	5.5625	4	0
0.007686	15.5	1	0
0.004265	5.83333	3	0
0.004719	10.25	1	0
0.008057	7.41667	3	0
0.008069	7.5	3	0
0.007531	18.5	1	0
0.010687	12	3	0
0.001504	5.5	2	0
0.004799	5.8125	4	0
0.008591	5.6875	4	0
0.011934	9.4375	4	0
0.020991	4.25	2	0
0.021987	5.83333	3	0
0.006362	13.75	1	0
0.010538	15.25	1	0
0.006252	7	2	0
0.009359	11	1	0
0.006665	10.25	1	0
0.010799	4.66667	3	0
0.010716	9.75	1	0
0.006139	4.125	4	0
0.020284	7.16667	3	0
0.010694	12	1	0
0.007493	5.75	2	0
0.012619	2.875	2	0
0.009161	3.625	2	0
0.014405	10.625	2	0
0.022304	8.125	2	0
0.009025	4.125	4	0
0.010738	8.08333	3	0
0.011815	5.25	2	0
0.005621	3.8125	4	0
0.009548	7.33333	3	0
0.003528	22.75	2	0
0.010376	5.33333	3	0
0.007494	8.75	4	0
0.006258	28.5	1	0
0.003099	6.83333	3	0
0.009279	10	3	0
0.003808	4.625	2	0
0.011839	4.33333	3	0
0.003751	6.16667	3	0
0.021702	5	2	0
0.006788	3.8125	4	0
0.012636	16	1	0
0.010993	6.75	3	0
0.009271	12.0833	3	0
0.024826	3	1	0
0.01117	3.125	2	0
0.017915	4.66667	3	0
0.002635	10.1667	3	0
0.01008	15.125	2	0
0.01161	11.5	2	0
0.011841	4	1	0
0.017529	13.875	2	0
0.013686	5.75	2	0
0.006784	21.75	2	0
0.006087	26.75	1	0
0.010645	14	1	0
0.018335	7.125	2	0
0.006405	12.125	2	0
0.007456	15.9167	3	0
0.010798	5.66667	3	0
0.005985	4.25	3	0
0.006162	10.1667	3	0
0.002147	5	3	0
0.004372	32.75	1	0
0.00973	4.25	1	0
0.010783	14.5	1	0
0.028813	5.25	1	0
0.016032	10	1	0
0.014409	8	3	0
0.016817	3.75	1	0
0.007383	4.75	3	0
0.019735	9	1	0
0.014442	3.75	3	0
0.012833	6.16667	3	0
0.02053	6.83333	3	0
0.00873	19.125	2	0
0.003319	18.75	1	0
0.00644	15.6667	3	0
0.00844	12.875	2	0
0.007	8.125	2	0
0.009489	20.875	2	0
0.013119	10.75	1	0
0.016604	13.875	2	0
0.006746	8.625	4	0
0.004514	7.625	4	0
0.01132	13	2	0
0.011899	12.75	1	0
0.011063	14.25	1	0
0.007666	6.25	3	0
0.005843	4	2	0
0.00401	10	3	0
0.010208	8.0625	4	0
0.012968	5.83333	3	0
0.008465	5.75	4	0
0.019714	3	2	0
0.005779	5	3	0
0.004502	2.25	3	0
0.028501	4.5	3	0
0.007065	11.125	2	0
0.018749	2.66667	3	0
0.003173	5.16667	3	0
0.005366	5.5	3	0
0.002366	4.16667	3	0
0.001918	13.125	2	0
0.003146	7.5	3	0
0.008005	12.6667	3	0
0.002425	4.83333	3	0
0.010998	7.33333	3	0
0.002084	7	3	0
0.004473	5.875	2	0
0.006951	14.875	2	0
0.003788	5	2	0
0.001812	6.75	2	0
0.004662	5.25	4	0
0.00668	13.5	1	0
0.003364	6.375	4	0
0.007979	9	3	0
0.025898	4	1	0
0.013932	3.5	2	0
0.011354	7.33333	3	0
0.002747	4.33333	3	0
0.015921	3.5	3	0
0.006476	7.625	2	0
0.005402	2.75	4	0
0.009193	4.25	4	0
0.004604	11.375	2	0
0.002921	9.83333	3	0
0.005176	11.875	4	0
0.004524	16.125	2	0
0.006051	14.375	2	0
0.005027	8.4375	4	0
0.00652	10.0833	3	0
0.00792	7.16667	3	0
0.004177	9.8125	4	0
0.007827	14.5833	3	0
0.009721	11	1	0
0.009401	9.375	2	0
0.009269	17.75	1	0
0.004696	8	4	0
0.005453	10.875	4	0
0.008093	10.625	4	0
0.013719	12	4	0
0.013188	10.4167	3	0
0.007282	11.9375	4	0
0.006915	6.5	2	0
0.007182	5.5625	4	0
0.009501	7.6875	4	0
0.005937	10.75	4	0
0.006806	11.625	2	0
0.009605	11.125	4	0
0.008744	13.8333	3	0
0.009519	14.75	3	0
0.011297	3.5	4	0
0.003601	6.58333	3	0
0.002945	11.75	3	0
0.005238	7	3	0
0.00427	9.3125	4	0
0.004404	7.875	4	0
0.004763	6.66667	3	0
0.009111	7.91667	3	0
0.003834	7.5	2	0
0.003546	14.25	3	0
0.002857	12.1667	3	0
0.004982	13.1875	4	0
0.007692	11.5	2	0
0.005307	6.25	3	0
0.005109	5.8125	4	0
0.007067	6.8125	4	0
0.004877	12.25	2	0
0.009849	13.75	2	0
0.004671	5.4375	4	0
0.007491	7.25	3	0
0.014462	8.1875	4	0
0.009953	4.5625	4	0
0.011247	11.4375	4	0
0.011337	16.25	2	0
0.017136	6.375	4	0
0.015393	8.5	4	0
0.003649	6.25	3	0
0.010161	3.875	4	0
0.009335	8.75	4	0
0.015199	8.875	4	0
0.005276	11.25	2	0
0.01465	9.16667	3	0
0.00894	3.91667	3	0
0.006882	11.1667	3	0
0.007921	9	2	0
0.008674	8.9375	4	0
0.012674	9.75	3	0
0.014123	6.375	2	0
0.006772	11.3333	3	0
0.003391	8.9375	4	0
0.004717	4.375	2	0
0.010253	9.1875	4	0
1e-05	0.75	1	0
0.010265	8.66667	3	0
0.007055	8.5	2	0
0.004689	9.83333	3	0
0.011619	13.9167	3	0
0.013511	10.55	5	0
0.004279	6.125	4	0
0.010408	2.75	2	0
0.005167	6	2	0
0.009462	10.3125	4	0
0.009808	7.5	4	0
0.011406	11.0833	3	0
0.020336	11	3	0
0.021956	5.83333	3	0
0.032108	6.91667	3	0
0.009071	9.91667	3	0
0.013653	13	2	0
0.016573	9.75	4	0
0.011533	9.6875	4	0
0.016419	8.5	3	0
0.011117	14.75	1	0
0.017583	6.58333	3	0
0.008025	4.58333	3	0
0.010603	5.41667	3	0
0.012704	15.5625	4	0
0.010422	10.375	4	0
0.012781	8.25	2	0
0.020312	7	3	0
0.011163	10	2	0
0.013446	11.3333	3	0
0.011782	12	4	0
0.009977	6.125	4	0
0.017757	9.83333	3	0
0.018963	5.875	4	0
0.018084	4.16667	3	0
0.023438	9.875	2	0
0.012872	3.75	3	0
0.025973	12	3	0
0.012339	6.6875	4	0
0.008167	4.9375	4	0
0.006379	8.25	4	0
0.015425	6.08333	3	0
0.017071	4.875	2	0
0.010239	4.5	3	0
0.014268	16.875	2	0
0.026264	9.375	2	0
0.0137	10.0833	3	0
0.005848	4.66667	3	0
0.008006	26.5	1	0
0.013226	7.91667	3	0
0.018499	9.41667	3	0
0.011867	17.125	2	0
0.011966	14.75	1	0
0.015894	7.5	1	0
0.006471	6.08333	3	0
0.007044	7.625	2	0
0.002616	5.33333	3	0
0.016821	13.75	1	0
0.009475	10.9167	3	0
0.007823	1.875	2	0
0.012399	10.75	1	0
0.017431	10.3333	3	0
0.009742	11.6667	3	0
0.012596	9.75	3	0
0.007136	12	2	0
0.004685	16.75	2	0
0.009508	4.16667	3	0
0.009296	12.125	2	0
0.018833	10.375	2	0
0.012411	13	3	0
0.015663	9	1	0
0.011507	6.6875	4	0
0.010043	8.25	2	0
0.007986	5.375	2	0
0.015955	8.875	4	0
0.007888	11.75	2	0
0.004883	8.75	3	0
0.019075	5.875	2	0
0.013655	3.875	2	0
0.004468	5.5	2	0
0.017508	5.33333	3	0
0.010584	17	1	0
0.013573	4.66667	3	0
0.010466	4.3125	4	0
0.018922	21.25	1	0
0.009389	6.75	1	0
0.011487	4	1	0
0.014431	13.375	2	0
0.017314	5.58333	3	0
0.010335	9	3	0
0.010547	22.5	2	0
0.01747	2.75	2	0
0.008049	3.75	1	0
0.008521	2.83333	3	0
0.015243	9.3125	4	0
0.017431	9	1	0
0.007671	4.875	2	0
0.019956	7.58333	3	0
0.010465	14.75	1	0
0.014611	8	4	0
0.022585	11.5	1	0
0.011678	9.41667	3	0
0.00984	18	1	0
0.007415	12.375	2	0
0.002	5	1	0
0.008777	6.625	2	0
0.01291	14.5	2	0
0.009598	16.125	2	0
0.030045	5.75	1	0
0.008503	6.58333	3	0
0.017706	12	2	0
0.013247	6.08333	3	0
0.010431	8.875	2	0
0.022257	15.125	2	0
0.008764	7.75	4	0
0.005299	4.16667	3	0
0.014988	15.875	2	0
0.00639	7.66667	3	0
0.018203	9.58333	3	0
0.01119	7.5	3	0
0.009094	29.25	1	0
0.013069	13.75	1	0
0.013572	12	3	0
0.01362	1.75	2	0
0.019431	17.5	1	0
0.011293	14.5	2	0
0.014569	9	4	0
0.007961	10.375	4	0
0.004301	3.625	2	0
0.00518	7.625	2	0
0.016298	8.25	1	0
0.004648	22.5	1	0
0.019247	22.5	1	0
0.012911	4.75	2	0
0.019853	11.75	2	0
0.016651	9.41667	3	0
0.006904	10.5	1	0
0.007566	6.33333	3	0
0.005812	5.9375	4	0
0.00452	7.375	2	0
0.009237	10.3125	4	0
0.007657	19.75	1	0
0.002498	5.66667	3	0
0.01085	3.75	1	0
0.006285	5.16667	3	0
0.004309	31.25	1	0
0.005153	15.875	2	0
0.007242	20	1	0
0.003892	7.75	2	0
0.002197	4.875	2	0
0.014086	8.33333	3	0
0.004396	4.5	4	0
0.009168	16.625	2	0
0.00913	16.625	2	0
0.008425	6.5	1	0
0.003745	11.25	3	0
0.009733	25.75	1	0
0.01288	7.8125	4	0
0.010325	16.125	2	0
0.009292	22.625	2	0
0.015348	11.1667	3	0
0.012173	10	2	0
0.020248	5.25	2	0
0.01357	7.25	4	0
0.012068	11	2	0
0.013917	16.5	2	0
0.015951	4	2	0
0.009276	24.25	2	0
0.011208	11.4167	3	0
0.015124	9.875	2	0
0.005795	13.8333	3	0
0.012057	21.25	1	0
0.006978	12.625	2	0
0.007286	10.25	1	0
0.007037	13.5	2	0
0.004026	3.75	1	0
0.008757	7.25	2	0
0.004572	27	1	0
0.005155	1.75	2	0
0.008875	10.875	2	0
0.009107	11.5	2	0
0.008859	15.125	2	0
0.016248	5.75	2	0
0.006992	3.6875	4	0
0.005683	5.9375	4	0
0.013626	12	2	0
0.018679	8.33333	3	0
0.014949	19.5	2	0
0.00597	11.625	4	0
0.010591	9.33333	3	0
0.014462	4	3	0
0.004461	5.75	4	0
0.010848	5.9375	4	0
0.01624	8.8125	4	0
0.016567	5.5	3	0
0.013008	8.25	3	0
0.009187	12.5	1	0
0.004665	7.16667	3	0
0.013486	6.125	4	0
0.004577	9.125	4	0
0.004942	2.25	3	0
0.006589	6	4	0
0.00398	4.33333	3	0
0.006756	10	4	0
0.00721	17	2	0
0.009291	5.3125	4	0
0.010111	4.25	3	0
0.005996	24.5	1	0
0.003701	3.625	2	0
0.008728	4.75	3	0
0.016372	3.25	1	0
0.006575	3.41667	3	0
0.01292	3.375	2	0
0.01288	2.75	1	0
0.006056	4.25	1	0
0.006418	6.5	3	0
0.0086	6.08333	3	0
0.013621	4.875	4	0
0.007542	5.5	2	0
0.009185	6.25	3	0
0.002805	18.875	2	0
0.006223	4.125	4	0
0.008614	9.5	3	0
0.01619	10.8125	4	0
0.005154	2.8125	4	0
0.004905	3.83333	3	0
0.0088	3.91667	3	0
0.00765	6.25	4	0
0.014171	6.41667	3	0
0.007296	4.125	4	0
0.006826	2.1875	4	0
0.014753	6.375	2	0
0.01231	11.25	1	0
0.003746	6.33333	3	0
0.011297	18.25	1	0
0.005312	5.875	4	0
0.023958	9.5	1	0
0.015688	12.25	1	0
0.010451	6.375	2	0
0.008973	10.125	4	0
0.006653	9	1	0
0.005632	2.75	2	0
0.009733	3.25	1	0
0.020944	12	1	0
0.006613	16.6667	3	0
0.006946	7	3	0
0.010948	15.25	1	0
0.004271	26.5	1	0
0.014672	11.375	2	0
0.003648	1.5	2	0
0.009816	4.33333	3	0
0.003116	10	4	0
0.013987	7.5	1	0
0.006865	3.33333	3	0
0.02592	2.5	1	0
0.01384	2.8125	4	0
0.007245	6.625	2	0
0.017805	10.5	1	0
0.010494	9.33333	3	0
0.013636	5.1875	4	0
0.003347	2.5	1	0
0.012383	4.375	2	0
0.022124	7.5	1	0
0.00616	12.6667	3	0
0.003686	3.58333	3	0
0.003196	8	4	0
0.007826	20.25	2	0
0.015491	7	1	0
0.017243	5.75	1	0
0.004373	2.33333	3	0
0.004178	4	1	0
0.009333	9.9375	4	0
0.018632	7.5	2	0
0.009078	8.66667	3	0
0.010483	3.75	1	0
0.027359	4.25	1	0
0.027684	24	1	0
0.009292	25.5	1	0
0.013204	11.375	2	0
0.008891	11.5	1	0
0.007615	7.66667	3	0
0.013285	10.25	1	0
0.015264	8.75	1	0
0.012321	10.5	1	0
0.003925	32.5	1	0
0.02429	7.125	2	0
0.001872	5.125	2	0
0.010981	9.75	2	0
0.019086	4.5	1	0
0.014412	11	1	0
0.02067	9.25	1	0
0.013967	9.25	1	0
0.013711	8.625	2	0
0.01113	15.5	1	0
0.004869	2	2	0
0.00641	6.6875	4	0
0.003057	2.5	3	0
0.052877	6.75	1	0
0.01517	4.375	2	0
0.000817	3.75	3	0
0.012637	4.33333	3	0
0.009491	5	4	0
0.006331	4.33333	3	0
0.006415	8.08333	3	0
0.003702	6.375	4	0
0.01065	9.4375	4	0
0.010923	3.16667	3	0
0.017806	5.625	2	0
0.018508	9.7	5	0
0.006857	5.0625	4	0
0.019022	5.625	4	0
0.009368	2.75	3	0
0.007244	5.8125	4	0
0.016493	5.91667	3	0
0.008078	9.25	4	0
0.012753	3.5	4	0
0.018737	12.75	3	0
0.021124	3.58333	3	0
0.014716	7.91667	3	0
0.014956	4.58333	3	0
0.011929	1.5625	4	0
0.010996	5.33333	3	0
0.000697	7.91667	3	0
0.011657	3.58333	3	0
0.003779	5.58333	3	0
0.01642	3.875	2	0
0.006131	8.5	3	0
0.006544	19	3	0
0.003223	3.33333	3	0
0.004349	3.125	2	0
0.005488	3.16667	3	0
0.010726	5	4	0
0.004018	10.6667	3	0
0.005152	5.58333	3	0
0.00557	2.625	4	0
0.010658	4.375	4	0
0.004496	3.125	2	0
0.008255	4.3125	4	0
0.013572	7.66667	3	0
0.00934	11.0833	3	0
0.008378	5.125	2	0
0.007107	5	3	0
0.004651	3	4	0
0.011291	4.33333	3	0
0.009101	3.6875	4	0
0.017336	3	3	0
0.006206	2.875	2	0
0.004755	4.33333	3	0
0.011121	13.5	1	0
0.004836	8.625	4	0
0.003216	9.1875	4	0
0.000434	3.375	2	0
0.007339	6.33333	3	0
0.009017	3.625	4	0
0.007195	3.375	4	0
0.006494	5.375	4	0
[truncated: 24,496 more rows]
