# Supplementary material for: Eye movement kinematics reveal novel circadian organization of sleep substates
Source: Nat Commun. 2026 May 5;17:4068. doi: 10.1038/s41467-026-72222-0 (PMC13144723; doi:10.1038/s41467-026-72222-0)
Supplement: Supplementary file 10 — Source Data [file 41467_2026_72222_MOESM10_ESM.zip › Source_Data/Figure_3/source_data_3d_scatter_wildtype_figure3_panel_i.xlsx]

## Sheet: source_data_3d_scatter_wildtype
average_slope	average_duration	no. of saccades	state
0.009948	7.5625	4	0
0.006512	14.4167	3	0
0.007308	8.625	4	0
0.009495	9.91667	3	0
0.008557	6.25	4	0
0.010622	9.75	2	0
0.006862	6.25	4	0
0.015019	5.91667	3	0
0.020868	6.83333	3	0
0.012522	10.25	2	0
0.009579	3.6875	4	0
0.008751	9.75	3	0
0.009885	8.0625	4	0
0.005744	3.75	3	0
0.006352	10.25	3	0
0.004777	16.125	2	0
0.002563	3.125	2	0
0.008943	9.3125	4	0
0.015257	4.58333	3	0
0.074342	1.75	1	0
0.007711	4	3	0
0.003669	12.75	1	0
0.033241	4.75	1	0
0.007879	3.1875	4	0
0.020918	3.66667	3	0
0.015866	3.25	1	0
0.013099	3.41667	3	0
0.003854	4.41667	3	0
0.008618	3.5	3	0
0.024267	2.83333	3	0
0.00389	4.625	2	0
0.008638	4.75	3	0
0.012264	4.5	4	0
0.014761	3	2	0
0.015082	3.5	3	0
0.014794	8	4	0
0.006075	2	3	0
0.031388	2.25	1	0
0.030562	5.5625	4	0
0.004739	3.3125	4	0
0.06474	4	1	0
0.011797	1.75	1	0
0.006944	12.3125	4	0
0.004763	9.25	3	0
0.013809	6.125	2	0
0.011831	3.08333	3	0
0.008202	3.6875	4	0
0.009096	3.6875	4	0
0.003432	10.5	3	0
0.003345	8.125	2	0
0.039452	4	1	0
0.007546	10.25	3	0
0.006812	2.75	1	0
0.012937	3.16667	3	0
0.033539	2.33333	3	0
0.008068	6.375	4	0
0.024865	3.375	4	0
0.012857	6.16667	3	0
0.008255	2	3	0
0.005964	2.5	1	0
0.024014	3.25	1	0
0.006704	4.125	2	0
0.009017	3.33333	3	0
0.004637	2	1	0
0.013247	10.75	2	0
0.004702	1.375	2	0
0.005923	7.5	1	0
0.022016	1.58333	3	0
0.004118	3.25	2	0
0.006912	3.5	4	0
0.020248	3.1875	4	0
0.00366	5.41667	3	0
0.007097	4.125	2	0
0.006231	8.33333	3	0
0.015537	6.1875	4	0
0.014414	7	4	0
0.007663	6.375	4	0
0.026474	3.75	1	0
0.013323	4.66667	3	0
0.017939	3	3	0
0.011966	6.1875	4	0
0.006124	4.33333	3	0
0.00533	5.5	3	0
0.010468	3.91667	3	0
0.021891	5	2	0
0.004431	6.375	2	0
0.009699	5.75	4	0
0.017535	5.08333	3	0
0.008478	6.375	2	0
0.019227	4.25	1	0
0.0162	3.5	2	0
0.012546	5.125	4	0
0.010337	6.0625	4	0
0.005046	5.41667	3	0
0.01182	7.08333	3	0
0.004741	8.1875	4	0
0.01886	3.66667	3	0
0.008117	5.91667	3	0
0.009282	9.875	4	0
0.010047	3.5	4	0
0.018103	4.5	3	0
0.007019	5.58333	3	0
0.006537	6	4	0
0.014512	7.375	2	0
0.011663	5.375	4	0
0.01411	7.66667	3	0
0.014524	5	3	0
0.008239	7.0625	4	0
0.011216	7.9375	4	0
0.008137	5.75	4	0
0.008479	7.66667	3	0
0.004662	6.5	3	0
0.011058	6	4	0
0.00535	5.5625	4	0
0.008882	5.875	4	0
0.011927	8.41667	3	0
0.014251	8.75	3	0
0.004183	10.9167	3	0
0.014343	6.25	2	0
0.016395	8.25	4	0
0.017763	5.75	2	0
0.019002	4.125	4	0
0.004251	2.83333	3	0
0.018109	7.41667	3	0
0.019183	8	4	0
0.028528	4.8125	4	0
0.031169	6.95	5	0
0.017345	3.16667	3	0
0.009987	5.375	2	0
0.025966	4.6875	4	0
0.007048	5.41667	3	0
0.017328	3.9375	4	0
0.004669	2.125	2	0
0.016021	2	4	0
0.008461	7.25	1	0
0.016284	9.33333	3	0
0.002478	3.125	2	0
0.029146	3.5	2	0
0.020062	3	1	0
0.009262	2.25	1	0
0.024157	1.5	2	0
0.005979	2.3125	4	0
0.029956	4.25	2	0
0.008472	5.875	4	0
0.010936	1.91667	3	0
0.011348	8.41667	3	0
0.011862	5.33333	3	0
0.009989	2.33333	3	0
0.024483	7.33333	3	0
0.00863	3.9375	4	0
0.009078	2.75	1	0
0.004493	2.91667	3	0
0.005844	1.375	2	0
0.002352	5.75	2	0
0.015089	6.6875	4	0
0.066789	3.75	1	0
0.006609	3.3125	4	0
0.014826	5.125	4	0
0.010677	3.9375	4	0
0.018881	9.25	3	0
0.015825	5.75	4	0
0.005646	2.25	2	0
0.004739	3.41667	3	0
0.01122	3.25	3	0
0.014459	5.08333	3	0
0.013002	4.3125	4	0
0.01872	4.9375	4	0
0.042086	6.6875	4	0
0.014347	3.5	4	0
0.02786	5.83333	3	0
0.007547	3.66667	3	0
0.021907	4.66667	3	0
0.034972	2.66667	3	0
0.025944	4.1875	4	0
0.026922	7.5	5	0
0.008873	3.4375	4	0
0.025919	4.5	4	0
0.024389	4.625	4	0
0.020002	3.91667	3	0
0.011582	3.5625	4	0
0.007982	2.9375	4	0
0.004617	2.375	4	0
0.021446	2.4375	4	0
0.019706	3.375	2	0
0.016297	4.75	4	0
0.004674	2.25	2	0
0.006248	2.375	2	0
0.007701	4.25	1	0
0.023339	19.75	1	0
0.002006	3.125	2	0
0.003181	4.625	2	0
0.010969	3.25	1	0
0.005202	2.5	3	0
0.019826	6.5	1	0
0.002905	4.16667	3	0
0.009197	7.25	2	0
0.003578	3.83333	3	0
0.010961	8.3125	4	0
0.017845	6	4	0
0.010537	5.25	3	0
0.007452	4.8125	4	0
0.00447	2.75	2	0
0.004373	2.75	1	0
0.015209	5.33333	3	0
0.137176	4.25	1	0
0.002342	3	2	0
0.011942	2	2	0
0.018619	1.875	4	0
0.016207	1.875	2	0
0.004084	13.5	1	0
0.004855	2.9375	4	0
0.012333	4	1	0
0.017724	5.1875	4	0
0.021524	3.5	4	0
0.00767	3.0625	4	0
0.012224	4.91667	3	0
0.004566	8.25	3	0
0.006965	7.6875	4	0
0.004444	7.5625	4	0
0.003596	10.1667	3	0
0.004383	10.8333	3	0
0.006439	6.4375	4	0
0.003497	7.75	2	0
0.006803	12.6667	3	0
0.005361	7.875	2	0
0.002867	6	1	0
0.005826	2.25	1	0
0.004831	5.25	2	0
0.005832	7.75	3	0
0.008569	7.875	4	0
0.00785	9.58333	3	0
0.008538	5.5625	4	0
0.005006	4.75	4	0
0.013429	10.125	2	0
0.006675	8	3	0
0.009575	6.83333	3	0
0.003264	8	3	0
0.012475	5.6875	4	0
0.002938	6.125	2	0
0.005796	11.25	1	0
0.004884	3.25	3	0
0.003643	14	3	0
0.004796	12.875	4	0
0.004019	10.25	2	0
0.00246	8.08333	3	0
0.004471	9.25	4	0
0.004062	12.1667	3	0
0.003399	16.6667	3	0
0.012862	15.5	1	0
0.003964	20.25	2	0
0.003446	14.3333	3	0
0.013192	3.3125	4	0
0.008967	14.6667	3	0
0.01561	4.83333	3	0
0.006724	5.625	2	0
0.003259	3.5	2	0
0.007187	7.375	2	0
0.009246	5.3125	4	0
0.004508	8.3125	4	0
0.010234	6.875	4	0
0.008231	5.41667	3	0
0.010434	9.5	3	0
0.018655	7.5	4	0
0.004593	8.0625	4	0
0.002739	10	1	0
0.006627	3.66667	3	0
0.005276	5.75	3	0
0.005796	8.125	4	0
0.009001	10.9375	4	0
0.010042	7.16667	3	0
0.0065	8.41667	3	0
0.002585	3.66667	3	0
0.0025	5.91667	3	0
0.006893	13.5	2	0
0.007197	5.66667	3	0
0.008541	3	1	0
0.003677	2.66667	3	0
0.009126	8.875	2	0
0.008567	6.125	4	0
0.008482	3.83333	3	0
0.013863	5.16667	3	0
0.012559	4.5	4	0
0.011983	5.9375	4	0
0.006177	8.6875	4	0
0.016264	6.25	2	0
0.006467	4.66667	3	0
0.006705	6.0625	4	0
0.005543	7	2	0
0.008116	7.5	4	0
0.007698	6	4	0
0.003971	3	2	0
0.008682	10.375	2	0
0.003077	5.75	2	0
0.005725	13.0833	3	0
0.008302	4.3125	4	0
0.014788	11.125	2	0
0.005147	4.5	1	0
0.003519	10.9167	3	0
0.003619	8.25	4	0
0.017767	7.25	4	0
0.017879	7.25	1	0
0.012174	2.5	1	0
0.003453	6.25	4	0
0.008251	4.5	2	0
0.015357	4.625	4	0
0.012813	8.0625	4	0
0.011747	6.9375	4	0
0.006243	9.75	3	0
0.012969	7.9375	4	0
0.010112	8.5	4	0
0.011968	6.41667	3	0
0.014274	7.5625	4	0
0.010675	7.5	3	0
0.010986	5.6875	4	0
0.012974	5.83333	3	0
0.005177	9.08333	3	0
0.012222	7.16667	3	0
0.008493	7.66667	3	0
0.011647	4.91667	3	0
0.007122	5.25	2	0
0.010158	7.3125	4	0
0.00721	7.6875	4	0
0.011023	6.5625	4	0
0.007777	7	2	0
0.012786	4.375	4	0
0.004285	3.5	3	0
0.003298	5.33333	3	0
0.014684	4.08333	3	0
0.013297	4.375	4	0
0.019555	4	3	0
0.002838	3.5	3	0
0.011352	5.375	4	0
0.004777	5.625	2	0
0.018782	6	3	0
0.040089	6.5	1	0
0.00881	2.83333	3	0
0.007178	3.66667	3	0
0.005033	7.08333	3	0
0.010348	4.75	4	0
0.006492	3.75	3	0
0.01304	5.5625	4	0
0.018486	7.4375	4	0
0.015075	4.1875	4	0
0.005422	4.66667	3	0
0.019037	6	3	0
0.021606	7.125	2	0
0.013812	7.08333	3	0
0.00614	4.375	4	0
0.0094	2.5625	4	0
0.011357	5.16667	3	0
0.010808	3.66667	3	0
0.006734	3.5625	4	0
0.006072	4.41667	3	0
0.015162	7.4375	4	0
0.016334	11.25	2	0
0.006157	2.5625	4	0
0.010532	5.5	4	0
0.004667	5.91667	3	0
0.00252	7.25	3	0
0.006377	4.875	2	0
0.005126	2.58333	3	0
0.00948	6.3125	4	0
0.013551	3.625	4	0
0.013201	6.375	2	0
0.009566	4.5625	4	0
0.014835	5.0625	4	0
0.008832	2.5	1	0
0.00486	3.75	2	0
0.008248	4.3125	4	0
0.009037	3.83333	3	0
0.011491	3.16667	3	0
0.00612	3.75	3	0
0.010463	3.125	2	0
0.018618	9.875	2	0
0.009308	9.08333	3	0
0.007356	4	3	0
0.004393	5.875	2	0
0.006261	2.375	4	0
0.010633	7.875	4	0
0.010393	5.75	3	0
0.01992	3.25	2	0
0.017135	4.5	3	0
0.025637	6.75	1	0
0.00228	5.33333	3	0
0.006343	3.875	2	0
0.018193	6	4	0
0.008181	3.375	2	0
0.01212	4.66667	3	0
0.018846	4.375	2	0
0.018993	7.25	3	0
0.019399	5.875	4	0
0.010832	3.625	2	0
0.012338	5.25	4	0
0.011103	4.25	3	0
0.009277	5.125	4	0
0.010296	6.1875	4	0
0.00471	4.66667	3	0
0.011305	2.25	4	0
0.005403	3.25	4	0
0.012802	6.91667	3	0
0.005293	5	1	0
0.006455	4.6875	4	0
0.006021	5.9375	4	0
0.007989	6.1875	4	0
0.008111	5.5	4	0
0.007749	12.8333	3	0
0.012484	7.375	4	0
0.006648	7.875	4	0
0.008092	5.875	4	0
0.01013	8.33333	3	0
0.048002	1.75	1	0
0.004892	4.5625	4	0
0.004923	5.25	3	0
0.009808	2.5625	4	0
0.011727	6.625	4	0
0.002647	5.41667	3	0
0.008724	4.1875	4	0
0.003331	8.875	2	0
0.008235	6.1875	4	0
0.002367	3.5	2	0
0.003515	9.25	3	0
0.00408	7.0625	4	0
0.002286	6.125	2	0
0.010543	5.41667	3	0
0.004793	7.75	3	0
0.004681	9.41667	3	0
0.007121	6.0625	4	0
0.004344	3	2	0
0.005529	6.8125	4	0
0.00329	5.25	3	0
0.003562	7.83333	3	0
0.005326	4.5	3	0
0.00396	5.58333	3	0
0.004039	4.9375	4	0
0.004074	4.16667	3	0
0.009863	5.16667	3	0
0.008407	3.08333	3	0
0.010126	3.5	3	0
0.007802	5.66667	3	0
0.009786	6.25	3	0
0.003372	2.25	2	0
0.004931	6.75	2	0
0.008017	3.8125	4	0
0.035433	4.25	1	0
0.007141	4.25	3	0
0.009856	5.33333	3	0
0.005085	4.5	2	0
0.010732	3.16667	3	0
0.008491	11.3333	3	0
0.025492	6.5	2	0
0.007492	21.25	1	0
0.018158	3.08333	3	0
0.010297	3.58333	3	0
0.002187	6.58333	3	0
0.010988	4.625	4	0
0.004905	7	2	0
0.00354	5.25	2	0
0.012919	4.4375	4	0
0.006813	3	3	0
0.016922	2.58333	3	0
0.010089	2.5	2	0
0.007292	2.08333	3	0
0.006127	3.5	3	0
0.003367	2.25	2	0
0.007575	4.25	1	0
0.005887	3.0625	4	0
0.006778	3.25	3	0
0.00834	3.75	2	0
0.007108	6.41667	3	0
0.007559	3.66667	3	0
0.01684	5.08333	3	0
0.018979	5	3	0
0.014332	3.83333	3	0
0.023134	3.91667	3	0
0.01325	4.1875	4	0
0.009084	3.91667	3	0
0.009989	4.25	4	0
0.004014	3.08333	3	0
0.012165	3.66667	3	0
0.006681	3.125	4	0
0.008356	5.625	4	0
0.017992	3.5	4	0
0.002279	5.41667	3	0
0.009575	4.5625	4	0
0.012416	7	4	0
0.040587	3.83333	3	0
0.002628	4.375	2	0
0.019034	3.66667	3	0
0.007323	3.25	2	0
0.026195	7	2	0
0.008437	3.25	3	0
0.014196	4.25	3	0
0.029917	4	3	0
0.039214	6	2	0
0.002723	10.75	2	0
0.005234	2.625	4	0
0.006771	7.3125	4	0
0.007452	3.875	4	0
0.007238	1.875	2	0
0.008253	3.5	3	0
0.007767	6.875	4	0
0.006659	6.08333	3	0
0.015149	7.3125	4	0
0.012496	6.375	4	0
0.006495	6.25	4	0
0.004594	8.25	2	0
0.028232	5.875	4	0
0.029621	6	4	0
0.00749	3	2	0
0.004923	4.4375	4	0
0.025752	5.66667	3	0
0.00696	2.83333	3	0
0.006278	3.5	1	0
0.051232	2	1	0
0.011803	4	4	0
0.002328	6.08333	3	0
0.016187	5.58333	3	0
0.003111	7.83333	3	0
0.009912	2.5	4	0
0.01565	6	1	0
0.004575	11.25	2	0
0.013498	3.08333	3	0
0.022513	6.33333	3	0
0.01535	3.75	1	0
0.005153	10.0625	4	0
0.009479	3.5625	4	0
0.003147	4.33333	3	0
0.008571	4.08333	3	0
0.003542	3.08333	3	0
0.026482	2.58333	3	0
0.002135	5.41667	3	0
0.014	2.375	2	0
0.003221	4.375	2	0
0.002702	14	3	0
0.008142	4.8125	4	0
0.004642	5.625	4	0
0.011104	4.3125	4	0
0.020338	5.25	3	0
0.01035	7.91667	3	0
0.03943	4.375	2	0
0.004144	10.125	2	0
0.003308	10.4167	3	0
0.006315	9.58333	3	0
0.003073	7.75	4	0
0.003436	9.625	2	0
0.004795	3	2	0
0.003865	6.125	4	0
0.004108	7.08333	3	0
0.007068	6.25	4	0
0.009945	6.91667	3	0
0.004112	9.375	4	0
0.006502	4.8125	4	0
0.003089	6.375	4	0
0.010716	6.375	4	0
0.00477	1.75	1	0
0.005158	5.75	3	0
0.006636	3.9375	4	0
0.013337	3	3	0
0.008094	3.375	4	0
0.004134	9.33333	3	0
0.001948	4	2	0
0.003829	10.75	1	0
0.006932	5.5625	4	0
0.005331	17.25	1	0
0.021209	3	1	0
0.005987	4.125	4	0
0.004218	3.25	2	0
0.010666	8	2	0
0.004166	7.375	4	0
0.003323	6.75	4	0
0.003733	6.75	2	0
0.005109	3.75	3	0
0.003988	15.5	3	0
0.002951	6.25	3	0
0.003328	5	1	0
0.009638	4	3	0
0.017448	4.91667	3	0
0.018939	1.75	1	0
0.007263	3.75	3	0
0.004534	4.33333	3	0
0.012048	7.41667	3	0
0.00351	11.0625	4	0
0.009128	8.6875	4	0
0.006289	9.3125	4	0
0.013619	5.5	4	0
0.008237	9.75	4	0
0.02107	6.5	4	0
0.005215	4.75	4	0
0.015995	2.5	1	0
0.002755	18	1	0
0.014007	6.08333	3	0
0.01863	10	1	0
0.017011	2.25	1	0
0.019441	10	3	0
0.006841	9.25	3	0
0.00522	4	3	0
0.009436	3.5	3	0
0.005724	11.9167	3	0
0.002181	7	2	0
0.01017	12.1875	4	0
0.007566	2.75	2	0
0.007223	9.41667	3	0
0.008946	10.0625	4	0
0.003997	6.58333	3	0
0.004978	10.8333	3	0
0.006058	9.125	4	0
0.005616	5	4	0
0.006013	6.75	3	0
0.003758	7.58333	3	0
0.008934	13.0833	3	0
0.007892	13.5	3	0
0.008915	8.75	2	0
0.016622	7.41667	3	0
0.005034	9.83333	3	0
0.013141	10.625	4	0
0.010226	12.95	5	0
0.001966	9.25	2	0
0.004173	2.75	3	0
0.016246	10.5	1	0
0.0045	10.5	1	0
0.003836	7.8125	4	0
0.009483	7.875	2	0
0.003404	9.58333	3	0
0.004829	8.41667	3	0
0.010372	8.25	2	0
0.011463	8.91667	3	0
0.010612	6.5	3	0
0.003384	6.83333	3	0
0.01511	10.1667	3	0
0.012026	11.1667	3	0
0.021141	9.05	5	0
0.007776	9.0625	4	0
0.002899	2.875	2	0
0.010004	7.58333	3	0
0.013141	7.66667	3	0
0.008952	8.8125	4	0
0.003711	2	2	0
0.003876	13.625	2	0
0.004457	9.6875	4	0
0.00684	4.91667	3	0
0.006914	8.75	4	0
0.008923	5.66667	3	0
0.006875	6.375	2	0
0.03435	8	3	0
0.006087	7.91667	3	0
0.010743	5.5	2	0
0.005576	17	2	0
0.003836	3.5	1	0
0.005035	13.25	1	0
0.005734	7.0625	4	0
0.00646	12.0625	4	0
0.003112	10.25	4	0
0.003787	9.91667	3	0
0.005443	5.5	1	0
0.005476	3.08333	3	0
0.009829	1.375	2	0
0.006319	8.25	3	0
0.005213	3.75	2	0
0.003791	8.41667	3	0
0.003749	3.75	3	0
0.004983	31.75	1	0
0.003246	3	1	0
0.009179	4.375	2	0
0.010475	5.83333	3	0
0.00367	4.625	2	0
0.00449	3.5	3	0
0.007207	3.66667	3	0
0.024928	3.625	4	0
0.003316	5.83333	3	0
0.09623	10.25	1	0
0.007903	3.75	4	0
0.018297	2.9375	4	0
0.005369	15.125	2	0
0.00748	3.41667	3	0
0.019381	2.75	1	0
0.018895	1.91667	3	0
0.006503	13.125	4	0
0.010965	4.5	2	0
0.012131	8.75	1	0
0.013838	7.4375	4	0
0.005851	6.25	3	0
0.002889	4.91667	3	0
0.003743	7.625	4	0
0.001687	5.875	2	0
0.01996	4.41667	3	0
1e-05	1.625	2	0
0.023342	4.58333	3	0
0.004647	4.58333	3	0
0.003241	5.75	3	0
0.005347	8.3125	4	0
0.005346	4.25	1	0
0.0052	6.83333	3	0
0.009261	6.875	4	0
0.006852	4.91667	3	0
0.007202	5.4375	4	0
0.003403	25.75	1	0
0.014198	2.91667	3	0
0.005252	8	2	0
0.007984	5.0625	4	0
0.002297	6.41667	3	0
0.007713	5.5	4	0
0.003167	4.125	2	0
0.00812	6.3125	4	0
0.019616	8	4	0
0.003157	2.625	2	0
0.005525	3.75	2	0
0.006574	7.875	2	0
0.005909	2.83333	3	0
0.003107	16.5	1	0
0.004163	12.5625	4	0
0.004611	5.875	4	0
0.010507	4.125	4	0
0.012702	1.375	2	0
0.008747	6.4375	4	0
0.004658	4.08333	3	0
0.042849	10.75	2	0
0.017613	5.5625	4	0
0.009377	5.75	4	0
0.006277	2.875	4	0
0.009047	8.5	4	0
0.004342	5.58333	3	0
0.009829	14.25	1	0
0.009122	7.6875	4	0
0.008573	5	3	0
0.005118	3.4375	4	0
0.004703	2.6875	4	0
0.008013	3.5	1	0
0.006563	3.25	2	0
0.003234	3.91667	3	0
0.004828	7.08333	3	0
0.002432	5.41667	3	0
0.006586	5.8125	4	0
0.00566	3.66667	3	0
0.005378	3.25	3	0
0.007027	4.625	2	0
0.006302	7.1875	4	0
0.002973	6.625	4	0
0.002233	9	3	0
0.003894	10.0833	3	0
0.008185	10.0833	3	0
0.005104	9	4	0
0.009453	11.25	3	0
0.008348	8.33333	3	0
0.002168	6	3	0
1e-05	4.25	2	0
0.003553	12.75	2	0
0.001751	5	1	0
0.012853	2	4	0
0.004706	6.1875	4	0
0.006484	1.75	3	0
0.021693	3.25	2	0
0.02173	3.6875	4	0
0.004319	5	2	0
0.00374	2.625	2	0
0.005594	2.91667	3	0
0.023603	2	4	0
0.0083	3.625	4	0
0.010311	6.75	3	0
0.004382	2.875	4	0
0.003425	6.16667	3	0
0.010722	5.33333	3	0
0.007704	4.8125	4	0
0.004172	7.25	3	0
0.005767	5.25	1	0
0.004253	3.33333	3	0
0.022243	3.375	2	0
0.0051	12.375	4	0
0.006052	2.8125	4	0
0.011403	6	3	0
0.005566	6.08333	3	0
0.034237	1.75	2	0
0.004022	2.625	4	0
0.014583	2.875	4	0
0.004621	3.5	1	0
0.006724	5.125	2	0
0.00633	9.625	4	0
0.009934	3.25	3	0
0.004637	1.625	2	0
0.002746	4.5	3	0
0.00619	4.3125	4	0
0.004749	2.58333	3	0
0.007234	13.125	2	0
0.006834	7.625	2	0
0.013477	7.875	2	0
0.003554	8.33333	3	0
0.004324	5.33333	3	0
0.00478	10.4167	3	0
0.003592	10.625	4	0
0.005224	3.08333	3	0
0.00438	7.5	4	0
0.002956	7.875	2	0
0.004509	16.4167	3	0
0.004338	3.08333	3	0
0.003754	6.5	4	0
0.008378	6.125	4	0
0.015215	4.25	2	0
0.009655	3.25	2	0
0.003499	6.25	1	0
0.003309	4.16667	3	0
0.008217	20.5	1	0
0.018708	7.625	2	0
0.004015	6.875	4	0
0.010328	7.25	4	0
0.010036	3.25	1	0
0.003804	5.75	4	0
0.004095	13.75	3	0
0.004798	11.25	4	0
0.00725	10.5	3	0
0.002058	9	2	0
0.002043	3.875	2	0
0.006866	3.33333	3	0
0.00488	5.875	2	0
0.00839	3.5	3	0
0.004247	4.91667	3	0
0.004156	6	1	0
0.010128	7.1875	4	0
0.008814	5.0625	4	0
0.00504	8	1	0
0.005847	6.4375	4	0
0.004476	8.83333	3	0
0.006195	10.3125	4	0
0.010176	6	3	0
0.004616	5	4	0
0.006904	9.5	3	0
0.007499	6.5625	4	0
0.010343	9.08333	3	0
0.004534	7.1875	4	0
0.0075	2	1	0
0.011074	6	4	0
0.00574	4.75	4	0
0.008306	18.375	2	0
0.009863	15	1	0
0.004974	9.875	2	0
0.004424	8.0625	4	0
0.001657	6	1	0
0.00253	9.25	3	0
0.002553	6.125	2	0
0.010769	6.33333	3	0
0.009097	3.41667	3	0
0.004252	4.875	2	0
0.003226	10	3	0
0.00595	10.375	2	0
0.007781	10.375	4	0
0.009975	17.75	1	0
0.008174	13.8333	3	0
0.00797	10.5	4	0
0.006627	8.25	2	0
0.003222	5.66667	3	0
0.005098	6.375	4	0
0.0028	10.3333	3	0
0.009092	8.33333	3	0
0.004849	7	2	0
0.008966	7.25	4	0
0.006041	4.625	4	0
0.009609	7.9375	4	0
0.004974	12.875	2	0
0.010335	10.9167	3	0
0.011796	9.91667	3	0
0.00606	8.25	3	0
0.013791	7.75	1	0
0.013683	9.66667	3	0
0.010211	6.875	4	0
0.005362	9.0625	4	0
0.011633	7.75	2	0
0.004879	5.125	2	0
0.010936	4.625	4	0
0.005471	7.91667	3	0
0.008531	7	2	0
0.009024	2.75	3	0
0.006103	12.0625	4	0
0.001003	18.5	1	0
0.01072	6.25	4	0
0.005888	10	3	0
0.01039	7.375	4	0
0.007464	7.75	4	0
0.005663	5.4375	4	0
0.015853	2.66667	3	0
0.007089	3.3125	4	0
0.008973	5.4375	4	0
0.012855	3.6875	4	0
0.005156	6.1875	4	0
0.014791	5.125	2	0
0.012281	2.875	2	0
0.010009	3.625	2	0
0.007534	3.8125	4	0
0.001742	5.5	2	0
0.003296	3.33333	3	0
0.007528	14.875	2	0
0.009792	5.5	3	0
0.005627	5.58333	3	0
0.005314	5.66667	3	0
0.004322	5.4375	4	0
0.002357	3.75	3	0
0.003348	6.6875	4	0
0.004639	6.41667	3	0
0.005027	8.125	2	0
0.005855	3.6875	4	0
0.007312	8.1875	4	0
0.01843	8.0625	4	0
0.010477	5.4375	4	0
0.011671	11.3333	3	0
0.012812	10.75	2	0
0.006711	3.16667	3	0
0.010969	5.625	2	0
0.004555	8.1875	4	0
0.007476	8.4375	4	0
0.002407	6.75	3	0
0.005575	7.5	4	0
0.00921	12	1	0
0.008032	6.125	2	0
0.020279	6	1	0
0.004719	8.08333	3	0
0.004931	6.25	3	0
0.00822	10.9167	3	0
0.007601	8.125	4	0
0.012346	18.75	1	0
0.016129	10.9167	3	0
0.009302	16.25	1	0
0.01671	7.875	2	0
0.008538	5.75	4	0
0.015069	7.625	4	0
0.013849	5.8125	4	0
0.021943	9	3	0
0.01467	6.875	4	0
0.01636	5.5625	4	0
0.016737	6.6875	4	0
0.013913	9.6875	4	0
0.011477	6.33333	3	0
0.011164	6.125	2	0
0.012936	11.15	5	0
0.010642	4.75	1	0
0.025345	8.875	2	0
0.021906	9	1	0
0.006349	5.5625	4	0
0.017363	10	2	0
0.014686	6.5	2	0
0.016841	9	1	0
0.003672	2.83333	3	0
0.011924	5.83333	3	0
0.00674	3.125	2	0
0.003567	4.16667	3	0
0.015874	8.75	3	0
0.00847	5.375	4	0
0.006743	9	3	0
0.013786	5.25	4	0
0.004944	4.33333	3	0
0.015292	8.625	2	0
0.014561	7.0625	4	0
0.013548	9	3	0
0.007835	6	2	0
0.008316	7	3	0
0.01133	4.0625	4	0
0.028599	4.25	1	0
0.007547	6.25	4	0
0.021342	7.25	1	0
0.010344	6.3125	4	0
0.011716	6.75	2	0
0.016343	7.875	4	0
0.013843	8.1875	4	0
0.017895	7.625	2	0
0.011004	7.375	2	0
0.013963	7.375	2	0
0.017589	5.5	3	0
0.007089	4	2	0
0.001778	9.25	1	0
0.010843	3.91667	3	0
0.004663	7	1	0
0.012229	6.8125	4	0
0.004561	10.5	3	0
0.017293	3.375	2	0
0.01202	7.83333	3	0
0.008814	7.875	4	0
0.003509	6.1875	4	0
1e-05	4.375	2	0
0.012048	4.5625	4	0
0.001984	4.375	2	0
0.010072	6.5625	4	0
0.003304	4	3	0
0.004747	6.83333	3	0
0.00915	5.5	3	0
0.009727	12.4167	3	0
0.007921	3.9375	4	0
0.006854	13.625	2	0
0.003669	13.5	1	0
0.008694	8.5	4	0
0.012823	8.25	1	0
0.005091	9	2	0
0.005173	13.25	2	0
0.012506	5.0625	4	0
0.014911	7.83333	3	0
0.005012	6.16667	3	0
0.007145	4.16667	3	0
0.013423	7.4375	4	0
0.007369	5.75	3	0
0.005891	6.75	4	0
0.005373	3.16667	3	0
0.014029	4.16667	3	0
0.003708	9.75	2	0
0.005174	8.5	2	0
0.004867	4.25	4	0
0.009173	17.5833	3	0
0.010598	8.16667	3	0
0.008831	8.25	1	0
0.006602	16.8333	3	0
0.008082	8.125	4	0
0.005458	11.875	2	0
0.010609	6.5	4	0
0.005679	9.3125	4	0
0.012946	6.5	1	0
0.008342	11.875	2	0
0.005636	7.33333	3	0
0.008085	4.875	2	0
0.0148	9.875	2	0
0.006227	9	3	0
0.01616	12.25	1	0
0.007108	7.83333	3	0
0.004494	4.16667	3	0
0.006303	6.25	4	0
0.015888	6.75	1	0
0.010286	14.75	3	0
0.00966	9.58333	3	0
0.015648	5.33333	3	0
0.015084	12.3333	3	0
0.010378	12.3125	4	0
0.006951	5.125	4	0
0.013154	3.6875	4	0
0.006124	6	1	0
0.006763	6.1875	4	0
0.011027	5.25	1	0
0.004257	7.08333	3	0
0.001982	9.75	2	0
0.009752	4.75	2	0
0.006944	6.125	4	0
0.007855	12.75	4	0
0.011653	10.1667	3	0
0.012419	10.875	4	0
0.008457	22.75	2	0
0.013007	9.5	3	0
0.00183	6.25	2	0
0.009318	20.5	1	0
0.008233	15.0833	3	0
0.006433	4.4375	4	0
0.003753	8.125	2	0
0.00294	5.91667	3	0
0.005693	26.125	2	0
0.003376	7.4375	4	0
0.008886	4.83333	3	0
0.008661	7.5625	4	0
0.006158	3.66667	3	0
0.004735	6.375	4	0
0.010619	6.0625	4	0
0.014569	11.75	4	0
0.005406	6.75	3	0
0.004108	7.1875	4	0
0.006917	7.66667	3	0
0.004798	9.625	4	0
0.005494	3.58333	3	0
0.004268	3.16667	3	0
0.007965	9.1875	4	0
0.010019	6.625	4	0
0.006871	9.66667	3	0
0.003871	8	3	0
0.003684	5.375	2	0
0.007647	19.5	1	0
0.01138	7.5625	4	0
0.010096	7.5	3	0
0.004365	10.3125	4	0
0.004822	14.5	1	0
0.008934	8.75	1	0
0.005587	17.75	1	0
0.007271	11.375	4	0
0.006264	28.5	1	0
0.007441	17.875	2	0
0.007519	14.25	4	0
0.005619	21.25	1	0
0.013269	11.8333	3	0
0.005888	10.75	3	0
0.008234	12.1667	3	0
0.009436	7	2	0
0.00864	9.5	1	0
0.01632	8.25	2	0
0.012423	8.75	2	0
0.010619	6.25	1	0
0.005402	3.41667	3	0
0.004108	6.75	3	0
0.009344	8.25	4	0
0.00834	12.75	1	0
0.011004	8.25	1	0
0.00565	8.66667	3	0
0.010522	12.75	1	0
0.005752	14	3	0
0.005655	10.375	4	0
0.011239	8.625	2	0
0.00875	11.25	1	0
0.009313	12.1875	4	0
0.007331	8.25	3	0
0.008507	10.375	2	0
0.005466	16.5	2	0
0.010799	14.125	2	0
0.006034	18.0833	3	0
0.00719	10.6667	3	0
0.01637	5.375	2	0
0.008216	6.1875	4	0
0.009005	21	2	0
0.00974	8	1	0
0.004943	10.8333	3	0
0.005689	11.3333	3	0
0.012084	9.5	1	0
0.006854	13.1875	4	0
0.005858	12.8125	4	0
0.008551	12	3	0
0.012227	11.5625	4	0
0.021303	9.375	2	0
0.008382	6.41667	3	0
0.007733	11.0833	3	0
0.018637	7.125	2	0
0.007361	11.5833	3	0
0.00557	12.3333	3	0
0.012526	11.875	4	0
0.017955	10.1667	3	0
0.013116	9.91667	3	0
0.004941	7.5	3	0
0.006733	6.5625	4	0
0.006457	8.25	4	0
0.011322	11.75	2	0
0.004204	6	1	0
0.008361	11.625	2	0
0.004623	6.8125	4	0
0.009348	3.875	4	0
0.003899	16	3	0
0.009542	6.4375	4	0
0.007103	10.5833	3	0
0.007615	10.4375	4	0
0.009086	7.125	4	0
0.012169	7.375	2	0
0.010081	20	2	0
0.007583	12	4	0
0.008012	9.75	2	0
0.003174	5.25	3	0
0.004244	6.25	2	0
0.010829	7.9375	4	0
0.009889	10.625	4	0
0.005573	12.1875	4	0
0.004295	23	2	0
0.005392	24	2	0
0.002105	15	2	0
0.005588	3.875	4	0
0.010475	7.875	2	0
0.00755	12.5833	3	0
0.00648	4.3125	4	0
0.022584	10.25	1	0
0.017287	6.66667	3	0
0.00838	9.125	4	0
0.008871	3.625	4	0
0.005702	8	2	0
0.004962	6.58333	3	0
0.007496	6.375	4	0
0.01117	11.3125	4	0
0.012809	14.25	3	0
0.005993	4.5	3	0
0.008233	5.4375	4	0
0.002932	5.08333	3	0
0.002946	7.16667	3	0
0.009411	7.4375	4	0
0.006954	8.125	4	0
0.020235	3.33333	3	0
0.003061	9	3	0
0.004414	7.75	3	0
0.009888	8.75	1	0
0.006996	6.375	2	0
0.002872	15.1667	3	0
0.005751	4.16667	3	0
0.004802	18	4	0
0.01277	15.5	1	0
0.005465	4	4	0
0.010074	12	4	0
0.01117	9.4375	4	0
0.009991	11.75	3	0
0.007455	6.3125	4	0
0.003321	14.8333	3	0
0.008133	15.0833	3	0
0.007322	14.0833	3	0
0.005796	9.125	4	0
0.012829	9.3125	4	0
0.012931	11.375	4	0
0.006602	16.1667	3	0
0.003516	10.25	4	0
0.015554	7.625	2	0
0.035062	2.75	1	0
0.004733	5.625	4	0
0.005924	4	3	0
0.006955	3.0625	4	0
0.005877	3.625	4	0
0.012338	1.5	4	0
0.007204	6.875	2	0
0.005025	1.875	2	0
0.007275	3.16667	3	0
0.009301	3.375	2	0
0.007998	4.16667	3	0
0.003883	6.6875	4	0
0.003404	6.33333	3	0
0.004811	6	4	0
0.010143	7.125	4	0
0.010915	10.3333	3	0
0.011693	4.0625	4	0
0.009074	3.375	4	0
0.007482	5.1875	4	0
0.010272	11.25	2	0
0.011419	5.75	4	0
0.005443	2.58333	3	0
0.007261	12.25	4	0
0.004218	11	3	0
0.003758	1.375	2	0
0.008574	3.83333	3	0
0.004062	2.66667	3	0
0.005187	7.08333	3	0
0.003421	2.91667	3	0
0.002356	4.25	2	0
0.007032	43.25	1	0
0.005684	3.41667	3	0
0.009109	4.25	2	0
0.00345	14.5	1	0
0.006931	6.25	4	0
0.008697	3	1	0
0.006137	15.75	1	0
0.003073	12.25	1	0
0.006332	12.5	2	0
0.002674	2	2	0
0.015681	3	3	0
0.014218	2.5	2	0
0.008155	4.5	4	0
0.009083	3.6875	4	0
0.017056	5.4375	4	0
0.00709	2.08333	3	0
0.006128	1.75	3	0
0.011366	3.625	2	0
0.002244	9.41667	3	0
0.006103	6.91667	3	0
0.013538	5.16667	3	0
0.003731	6.875	2	0
0.009649	10.5833	3	0
0.007784	3.8125	4	0
0.01313	8.25	1	0
0.003044	7.75	2	0
0.010283	3.25	1	0
0.003395	4.5	2	0
0.014132	3.1875	4	0
0.014588	1.875	2	0
0.003885	23.375	2	0
0.013985	6.4375	4	0
0.004147	3.75	4	0
0.004887	8.125	2	0
0.029028	1.75	1	0
0.005944	5	3	0
0.002168	5.66667	3	0
0.026334	2.875	2	0
0.005147	7.33333	3	0
0.011628	5.33333	3	0
0.006819	6.1875	4	0
0.015756	2.5	4	0
0.003101	7.0625	4	0
0.004927	13.25	1	0
0.006384	2.5	1	0
0.006061	14.75	3	0
0.003669	6.6875	4	0
0.007306	7.58333	3	0
0.004578	5.83333	3	0
0.011057	9	1	0
0.010723	4.3125	4	0
0.006374	6.9375	4	0
0.00456	7.75	1	0
0.004426	4.375	4	0
0.009596	8.5	3	0
0.003952	9.125	4	0
0.01811	2.5	2	0
0.00525	4.125	4	0
0.013124	3.625	2	0
0.009077	3.25	2	0
0.004285	7.5	2	0
0.005075	4.875	2	0
0.018174	15	2	0
0.01744	4	1	0
0.002821	17.75	1	0
0.009809	1.5	4	0
0.03303	3	1	0
0.004675	18.75	1	0
0.010345	3.75	1	0
0.020182	3.25	1	0
0.060685	4.5	1	0
0.006211	6.5	1	0
0.022157	26	1	0
0.010043	3.125	2	0
0.012172	2.5	1	0
0.033161	1.75	1	0
0.011685	2	1	0
0.008475	3	1	0
0.008475	27.75	1	0
0.020031	16.5	3	0
0.015446	3.25	1	0
0.007767	4.875	4	0
0.00789	1.625	2	0
0.00488	6.25	1	0
0.007529	5.75	1	0
0.005473	3.25	1	0
0.006164	7.25	1	0
0.017204	3.25	1	0
0.00695	2.875	2	0
0.015332	2.25	1	0
0.013543	11.625	2	0
0.019805	2.75	1	0
0.039373	6.5	1	0
0.002731	5.75	1	0
0.012641	7	1	0
0.01975	2.5	1	0
0.020489	6.25	1	0
0.006406	4	1	0
0.038967	24.5	1	0
0.011816	31.75	2	0
0.056733	4.25	1	0
0.00392	5.5	1	0
0.024857	2.25	1	0
0.002084	4.625	2	0
0.056122	4.5	1	0
0.001947	8.75	1	0
0.028748	2.5	1	0
0.002486	3.375	2	0
0.001775	3.75	1	0
0.044122	2.5	1	0
0.008117	3.9375	4	0
0.004756	3.25	2	0
0.002785	2.5	1	0
0.007568	7.75	1	0
0.017034	2.25	1	0
0.001978	6.5	1	0
0.018993	3.75	1	0
0.051496	2.75	1	0
0.041125	4	1	0
0.00913	2	2	0
0.006957	4.25	2	0
0.002384	3.125	2	0
0.005052	20.25	1	0
0.024134	2	1	0
0.02771	7.375	2	0
0.006974	4.875	2	0
0.047892	3.75	1	0
0.005977	1.83333	3	0
0.020579	2.75	1	0
0.013723	3	1	0
0.012636	5.25	1	0
0.014227	1.75	1	0
0.013359	18.5	1	0
0.005679	5.5	1	0
1e-05	2.625	2	0
0.079435	3.75	1	0
0.0047	6.875	2	0
0.009304	34.5	1	0
0.003048	4.75	1	0
0.020832	10.75	1	0
0.037416	7.25	1	0
0.014665	3.25	1	0
0.004557	1.875	2	0
0.002908	8.75	1	0
0.002365	8.5	1	0
0.015164	3	1	0
0.003881	26.75	1	0
0.003864	3.75	1	0
0.029322	5.25	1	0
0.005859	7.91667	3	0
0.001774	13.5	1	0
0.015173	3.25	1	0
0.039724	6.5	1	0
0.025594	14.5	1	0
0.006053	23.5	1	0
0.003907	18.875	2	0
0.002519	17.75	1	0
0.01811	22.25	1	0
0.016649	4.5	1	0
0.003136	10.9167	3	0
0.001766	10	1	0
0.007984	28.75	1	0
0.008623	5.375	4	0
0.004802	11.75	2	0
0.014678	3.25	1	0
0.00829	12.75	1	0
0.001833	7.75	1	0
0.014275	6.5	1	0
0.008435	11.375	2	0
0.009424	11	1	0
0.008055	8	1	0
0.002033	15	1	0
0.011702	1.75	1	0
0.00244	6.75	3	0
0.023383	6.75	1	0
0.02776	3	1	0
0.011157	3.5	1	0
0.003657	16.25	2	0
0.010452	19.75	1	0
0.06015	3.75	1	0
0.024637	6.5	1	0
0.033327	10	2	0
0.00249	6.5	1	0
0.005554	2.25	2	0
0.048468	2.75	1	0
0.002219	18.75	1	0
0.038379	3.125	4	0
0.016398	2.125	2	0
0.003348	6.75	1	0
0.002491	4.75	1	0
0.004831	3	1	0
0.011449	4	2	0
0.011443	4.625	2	0
0.006935	5.75	1	0
0.011221	4	1	0
0.010875	4.875	2	0
0.00856	1.91667	3	0
0.004105	3.5	1	0
0.011182	2.5	2	0
0.006742	2.625	2	0
0.025324	5	1	0
0.010128	4	1	0
0.003367	4.75	2	0
0.004832	7.75	1	0
0.007436	3.875	2	0
0.004856	7.25	2	0
0.004186	1.75	3	0
0.002951	7.75	1	0
0.007438	14.75	1	0
0.001618	5.25	1	0
0.00451	3	1	0
0.01396	3.16667	3	0
0.002943	2.83333	3	0
0.002616	3.75	1	0
0.019124	6	1	0
0.008406	6	3	0
0.006405	4.75	1	0
0.007566	6	1	0
0.003137	3.375	2	0
0.006554	2.375	2	0
0.013857	38	1	0
0.004339	18.25	1	0
0.006647	10	1	0
0.02199	4.5	1	0
0.006266	27.25	2	0
0.007448	15.625	2	0
0.007797	22.75	1	0
0.001771	11.5	1	0
0.002599	3.5	2	0
0.00664	6	1	0
0.003681	7.5	1	0
0.002658	14.75	1	0
0.002155	5.25	1	0
0.010655	3.25	1	0
0.022331	4.25	2	0
0.015024	2.75	1	0
0.017245	4.25	2	0
0.008984	4.5	1	0
0.012222	2.5	1	0
0.003078	8	1	0
0.011294	3.5	1	0
0.012683	4.91667	3	0
0.004693	2	1	0
0.010616	2.8125	4	0
0.025177	6.125	2	0
0.014887	12.75	2	0
0.03256	4	1	0
0.005617	3	1	0
0.012335	9	1	0
0.007254	2.25	2	0
0.009983	11.5	1	0
0.02469	4.25	2	0
0.007819	6.875	2	0
0.031087	4.5	1	0
0.009523	6.75	1	0
0.00657	3.75	1	0
0.002583	15.75	1	0
0.001547	4.5	1	0
0.028915	7.625	4	0
0.016298	2.25	2	0
0.00451	6.75	1	0
0.00781	4.25	3	0
0.035573	4.25	2	0
0.002504	14.75	1	0
0.026679	5	1	0
1e-05	0.875	2	0
0.018885	4.66667	3	0
0.007418	6.75	2	0
0.022545	3.75	1	0
0.005516	14.5	1	0
0.011524	8.75	2	0
0.014791	10.25	1	0
0.008212	2.125	2	0
0.013087	7.5	1	0
0.003793	4.75	1	0
0.007565	5.375	2	0
0.031528	5.5	1	0
0.033859	3.6875	4	0
0.032852	6.25	1	0
0.019227	5.25	3	0
0.004474	2.5	1	0
0.017032	11	1	0
0.008083	2.375	2	0
0.010358	2.75	1	0
0.026837	4	1	0
0.003846	13.5833	3	0
1e-05	0.5	1	0
0.005895	7.75	2	0
0.009365	2.5	1	0
0.027359	20.25	2	0
0.003874	8.5	1	0
0.041776	5	1	0
0.002917	2.875	2	0
0.010221	8.25	1	0
0.01467	10.25	1	0
0.030116	4.75	2	0
0.032422	4.25	1	0
0.019986	6	1	0
0.003485	12.75	2	0
0.002988	2	1	0
0.003644	3.75	2	0
0.019969	3.25	1	0
0.004332	2.75	1	0
0.014613	3.875	2	0
0.009781	7.875	2	0
0.013028	10.5	1	0
0.005523	4.5	1	0
0.015196	4.25	1	0
0.033838	3.25	3	0
0.022899	6.875	2	0
0.009971	12.75	1	0
0.018157	7	1	0
0.003401	6.08333	3	0
0.007525	4.625	2	0
0.010059	4.375	2	0
0.031477	7.125	2	0
0.02905	2.75	1	0
0.014205	12	2	0
0.011039	2.16667	3	0
0.002042	5.25	2	0
0.006021	4.08333	3	0
0.04977	4	1	0
0.005566	18.5	1	0
0.010606	3	1	0
0.022245	4.25	1	0
0.008241	17.5	1	0
0.010221	8.5	1	0
0.00766	9.33333	3	0
0.021608	6.5	1	0
0.039975	4	1	0
0.008588	7.25	1	0
0.021105	11.5	1	0
0.009555	5.25	3	0
0.030165	4.25	2	0
0.022894	5.125	2	0
0.025343	7.41667	3	0
0.020793	4	2	0
0.008116	9.5	1	0
0.017969	2.5	1	0
0.011283	3.625	2	0
0.025895	3.25	2	0
0.008507	2.5	1	0
0.004374	9.875	2	0
0.008003	5.58333	3	0
0.009427	5.5	1	0
0.007778	22	1	0
0.016116	15	1	0
0.017267	12.25	1	0
0.007877	8.875	2	0
0.036219	7.25	1	0
0.009189	4.66667	3	0
0.022584	5.625	2	0
0.016736	4.125	2	0
0.011526	4.875	2	0
0.049402	2	1	0
0.03029	3.25	1	0
0.021855	7.375	2	0
0.022454	4.125	2	0
0.031661	5.125	2	0
0.008912	9	1	0
0.014697	5.91667	3	0
0.013286	1.375	2	0
0.012573	2	1	0
0.013609	3.875	2	0
0.017069	5.25	1	0
0.003745	27.25	1	0
0.003198	5.75	1	0
0.002379	3.5	1	0
0.008321	23	1	0
0.007064	38.5	1	0
0.008784	7.25	1	0
0.011803	15.75	1	0
0.012804	26.25	1	0
0.022751	10	1	0
0.011339	8.5	1	0
0.003643	6.75	1	0
0.004324	31.125	2	0
0.004349	5	1	0
0.007846	5.75	1	0
0.017	8.25	1	0
0.004298	10.75	1	0
0.004525	12.25	1	0
0.004506	16.0833	3	0
0.012107	4.75	1	0
0.005284	10	2	0
0.002508	9	1	0
0.002569	9	2	0
0.003293	24	1	0
0.003469	7.25	1	0
0.01961	3.5	1	0
0.004744	7	1	0
0.01773	8.75	1	0
0.013014	2.875	2	0
0.007136	18.25	1	0
0.006762	26.75	1	0
0.002682	13	1	0
0.005765	5.25	1	0
0.004925	26.5	2	0
0.003981	4.25	1	0
0.016418	2.5	1	0
0.002485	4	2	0
0.007663	15.25	2	0
0.003361	3.5	1	0
0.008006	1.75	1	0
0.026947	4.5	1	0
0.033754	2	1	0
0.005316	36.5	1	0
0.008795	12.25	2	0
0.015475	4.25	1	0
0.008782	11.5	2	0
0.043552	7.75	1	0
0.008878	6	1	0
0.008322	38.25	1	0
0.003225	28.75	1	0
0.001846	11	1	0
0.008217	3.5	1	0
0.007369	4.83333	3	0
0.00338	22.75	1	0
0.01121	11.75	2	0
0.018193	6.5	1	0
0.007086	3	1	0
0.009753	4	1	0
0.001788	8.75	1	0
0.003191	16	1	0
0.004635	13.25	1	0
0.002227	3	1	0
0.005214	5.25	2	0
0.002707	15.125	2	0
0.01713	3.25	1	0
0.002441	4.25	2	0
0.00382	14	1	0
0.012548	2	1	0
0.004966	33.25	1	0
0.003732	12.25	1	0
0.006452	23.5	1	0
0.014518	11	1	0
0.026714	10.5	1	0
0.006887	5.5	1	0
0.009473	12.625	2	0
0.018482	6.75	1	0
0.01542	18.5	1	0
0.01403	15.75	1	0
0.002314	17.75	1	0
0.007691	13.5	1	0
0.002642	10.25	1	0
0.016868	23.5	1	0
0.007732	39.75	1	0
0.002148	20.25	1	0
0.00919	2	1	0
0.012697	10	1	0
0.01894	3	1	0
0.003904	3.125	2	0
0.035208	25.75	1	0
0.006188	19.75	1	0
0.005124	4.25	1	0
0.007521	38.75	1	0
0.005244	7	1	0
0.008906	19.75	1	0
0.038656	6.75	1	0
0.019517	8.25	1	0
0.007073	8.25	1	0
0.00818	9.25	1	0
0.00333	5.25	1	0
0.006075	6	1	0
0.012331	7.75	1	0
0.00528	5	1	0
0.005462	17.5	2	0
0.022843	9.75	3	0
0.015559	39.25	1	0
0.008157	11.25	1	0
0.036522	8.75	1	0
0.004182	7.375	2	0
0.00542	10.75	1	0
0.002851	2.5	1	0
0.006616	24.75	1	0
0.004137	8	1	0
0.003653	11	1	0
0.007099	3	1	0
0.004946	4	2	0
0.003585	8	2	0
0.004457	10	1	0
0.006965	4	2	0
0.00375	7.75	3	0
0.002864	18	1	0
0.005422	33.25	1	0
0.00344	20.125	2	0
0.01225	6.5	1	0
0.009174	4.5	2	0
0.010839	6.875	2	0
0.012022	16.75	1	0
0.007419	32	1	0
0.017882	12.5	2	0
0.007942	9.75	1	0
0.01235	13.75	1	0
0.01428	4	1	0
0.003504	2.25	2	0
0.003068	17	1	0
0.024211	3.25	1	0
0.007641	6.5	2	0
0.020563	2.5	1	0
0.006805	5.75	1	0
0.001977	2.5	1	0
0.035776	2.75	1	0
0.003636	5	1	0
0.039649	3.75	1	0
0.005787	3.25	2	0
0.02081	3.83333	3	0
0.064793	6	1	0
0.013301	10.75	1	0
0.011435	4.25	1	0
0.00245	6.25	2	0
0.011369	2.75	1	0
0.01212	1.625	2	0
0.011914	4.5	2	0
0.013428	13	1	0
0.002239	4.25	1	0
0.001861	13.5	1	0
0.01337	17.75	1	0
0.005368	3.5	1	0
0.008354	2.75	2	0
0.00423	8.25	1	0
0.01642	2.5	1	0
0.007789	9	1	0
0.020931	4.75	1	0
0.004156	11.25	2	0
0.029229	4	1	0
0.007732	2.5	3	0
0.001744	13.25	1	0
0.008457	3.25	1	0
0.008003	2.625	2	0
0.005679	11.75	1	0
0.026614	3	1	0
0.00601	5.5	1	0
0.008161	2.25	2	0
0.016475	9	1	0
0.009831	5.75	1	0
0.008807	17.25	1	0
0.019462	4.75	1	0
0.022788	6.25	1	0
0.037302	4.25	1	0
0.00324	12.75	1	0
0.014667	26.75	1	0
0.007102	16.25	1	0
0.007859	30.75	1	0
0.001749	11.75	1	0
0.005816	11	1	0
0.012642	3.25	1	0
0.004518	6.75	1	0
0.009166	2.875	2	0
0.005706	2.5625	4	0
0.065086	4	1	0
0.007863	2.375	2	0
0.006785	4.25	1	0
0.021444	9.4375	4	0
0.026543	3	1	0
0.009801	4.75	1	0
0.002364	9.5	1	0
0.00522	17.75	1	0
0.008063	7.5	1	0
0.025449	6.75	1	0
0.008134	9.25	1	0
0.026381	12.5	1	0
0.026895	10	1	0
0.032131	3.25	1	0
0.025234	5	1	0
0.021212	2.25	1	0
0.006228	6.5	1	0
0.003551	12	1	0
0.00285	8.75	1	0
0.010742	22.5	1	0
0.016529	5	1	0
0.005114	15.75	1	0
0.004274	9.25	1	0
0.01034	10.25	2	0
0.003812	2	1	0
0.03981	4.25	1	0
0.012243	10.75	1	0
0.010061	31.5	1	0
0.028116	2.25	1	0
0.022226	19.1667	3	0
0.008902	5	1	0
0.005345	5.25	1	0
0.015719	9.75	1	0
0.003595	12.5	2	0
0.004328	12	1	0
0.005923	4.58333	3	0
0.004377	17.5	1	0
0.025323	2	1	0
0.038267	3.5	1	0
0.007024	19.75	1	0
0.02093	3.25	1	0
0.015716	4.75	1	0
0.028881	5.75	1	0
0.013176	14.75	2	0
0.01533	5	1	0
0.006025	2.875	2	0
0.010604	12.5	1	0
0.002145	3.375	2	0
0.025141	3	1	0
0.041432	2.5	1	0
0.009193	4.5	1	0
0.008743	15.25	1	0
0.003489	2.5	2	0
0.021331	9.5	1	0
0.014911	2.375	2	0
0.019163	13.25	1	0
0.012504	17	2	0
0.022682	47	1	0
0.004394	19	2	0
0.021364	2.75	2	0
0.018273	3.75	1	0
0.021327	18.5	1	0
0.016509	2.5	1	0
0.012187	1.75	1	0
0.002281	3.25	2	0
0.008378	3.25	4	0
0.011519	4.25	1	0
0.009698	3.75	1	0
0.008503	3.75	1	0
0.014	3.375	2	0
0.014163	3.75	1	0
0.001931	3.5	1	0
0.006718	3.125	2	0
0.025465	4.875	2	0
0.01951	4.25	1	0
0.005523	9.875	2	0
0.014269	1.75	1	0
0.025276	9	1	0
0.004388	2.25	1	0
0.004747	22.25	1	0
0.001961	4	2	0
0.01166	19	1	0
0.017706	1.5625	4	0
0.003343	3.125	2	0
0.00955	1.875	2	0
0.0032	2.375	2	0
0.009133	3.5	1	0
0.031261	3.5	1	0
0.008369	2.5625	4	0
0.058532	8.5	1	0
0.002969	18.75	1	0
0.005806	9.375	2	0
0.004754	2.16667	3	0
0.016243	7.75	1	0
0.016255	3.75	3	0
0.02878	7	1	0
0.003666	5.375	2	0
0.012795	8.875	2	0
0.009817	3.125	2	0
0.009835	13.25	1	0
0.012053	9.75	1	0
1e-05	1.25	1	0
0.007902	4	1	0
0.002341	4.25	1	0
0.006018	1.125	2	0
0.001614	8.5	1	0
0.025852	4.5	2	0
0.02428	3	1	0
0.015301	1.5	3	0
0.01066	2.5	2	0
0.007602	4.75	1	0
0.032983	13.5	1	0
0.004495	13	1	0
0.014261	4.75	3	0
0.021461	12.25	1	0
0.011986	11.25	1	0
0.026194	3.5	1	0
0.006463	9.375	2	0
0.006726	1.75	1	0
0.004205	1.75	2	0
0.004682	26.5	1	0
0.032646	5.5	1	0
0.001757	3.25	1	0
0.004398	4.83333	3	0
0.004818	3.25	1	0
0.007031	6.75	1	0
0.006886	3.75	4	0
0.009174	4.16667	3	0
0.013698	22	1	0
1e-05	0.75	1	0
0.003184	2.75	2	0
0.006981	2.5	1	0
0.015844	9.5	1	0
0.007122	7.75	3	0
0.00558	14.5	1	0
0.024627	2	1	0
0.003011	4	1	0
0.015944	4.75	1	0
0.003376	7.33333	3	0
0.020925	3.75	1	0
0.002386	6	1	0
0.005878	1.25	2	0
0.013577	2.5	1	0
0.016423	2.5	1	0
0.004509	4	2	0
0.021357	3.75	1	0
0.003313	5.375	2	0
0.043248	7	1	0
0.019468	4.25	2	0
0.017165	8.25	2	0
0.008617	8.25	1	0
0.003751	5.75	1	0
0.00492	27.25	1	0
0.015286	18.5	1	0
0.091412	6.75	1	0
0.011847	6.08333	3	0
0.009665	5.25	1	0
0.002871	2.75	2	0
0.005828	10	1	0
0.012955	9	1	0
0.00673	3.5	1	0
0.061559	8.25	1	0
0.003349	8.5	1	0
0.008453	4.58333	3	0
0.012701	3.125	2	0
0.01068	4.25	1	0
0.001917	2.75	1	0
0.003944	4.75	1	0
0.016101	2.5	1	0
0.007128	2.58333	3	0
0.038535	9	1	0
0.003952	2.25	2	0
0.020228	2.25	1	0
0.019704	2.75	1	0
0.007098	2.625	2	0
0.013469	2.25	1	0
0.016335	3.125	2	0
0.019719	1.125	2	0
0.036316	2	1	0
0.005648	10.75	1	0
0.015198	2.75	2	0
0.002227	9.75	1	0
0.009756	9.5	2	0
0.012849	1.75	1	0
0.003187	3	2	0
0.032191	8.75	1	0
0.005296	10.25	1	0
0.006167	1.25	2	0
0.003884	3.875	2	0
0.041341	1.75	1	0
0.01986	2.75	1	0
0.002732	2.83333	3	0
0.004954	2	1	0
0.002983	8.25	2	0
0.010402	2.25	2	0
0.009924	3.25	1	0
0.00724	11.75	1	0
0.046742	5.25	1	0
0.006329	10.25	1	0
0.021688	2.5	1	0
0.015615	2.25	1	0
0.004068	5.25	2	0
0.012277	4	2	0
0.012961	5.875	2	0
0.001876	8.25	1	0
0.002677	8.625	2	0
0.006791	3.5	1	0
0.009861	8.75	1	0
0.031659	5	1	0
0.003095	3.25	2	0
0.024092	1.75	1	0
0.014002	4.5	1	0
0.012786	5.5	1	0
0.005994	8.75	1	0
0.003346	2.25	2	0
0.01264	9	2	0
0.00255	9.41667	3	0
0.013611	13.25	1	0
0.041464	2	1	0
0.004037	4.5	1	0
0.013349	10.5	1	0
0.004887	8.5	1	0
0.006146	2.375	2	0
0.022266	6	1	0
0.028013	5.25	1	0
0.005526	1.75	1	0
0.029038	2.75	2	0
0.013907	2.5	1	0
0.018465	13.25	1	0
0.003319	3	1	0
0.037072	5.5	1	0
[truncated: 14,840 more rows]
