# Supplementary material for: Eye movement kinematics reveal novel circadian organization of sleep substates
Source: Nat Commun. 2026 May 5;17:4068. doi: 10.1038/s41467-026-72222-0 (PMC13144723; doi:10.1038/s41467-026-72222-0)
Supplement: Supplementary file 10 — Source Data [file 41467_2026_72222_MOESM10_ESM.zip › Source_Data/Figure_3/source_data_3d_scatter_ab_fish_figure3_panel_l.xlsx]

## Sheet: source_data_3d_scatter_ab_fish_
average_slope	average_duration	no. of saccades	state
0.006492	4.41667	3	0
0.00585	4	4	0
0.005797	4.9375	4	0
0.012273	2.25	3	0
0.010152	7.5625	4	0
0.010649	7.1875	4	0
0.008035	4.5625	4	0
0.009826	6.375	2	0
0.021753	2.58333	3	0
0.015637	4.25	3	0
0.011039	2.625	4	0
0.00545	6.1875	4	0
0.022336	6.25	2	0
0.006804	1.66667	3	0
0.005645	2.08333	3	0
0.004803	4.0625	4	0
0.008729	4.625	4	0
0.007376	5	4	0
0.012189	3.58333	3	0
0.003507	2.125	2	0
0.010515	5.5	2	0
0.005112	8.75	1	0
0.014005	2.125	2	0
0.002104	1.83333	3	0
0.007564	3.8125	4	0
0.010876	5.75	4	0
0.004456	9.75	3	0
0.008261	2.625	4	0
0.011542	5.5625	4	0
0.003795	2.8125	4	0
0.011128	3.5	1	0
0.006564	3.8125	4	0
0.007629	5.75	2	0
0.012779	3.41667	3	0
0.007042	6.5	1	0
0.007069	2	3	0
0.001768	9.25	1	0
0.002826	3.41667	3	0
0.002495	3.33333	3	0
0.006374	2.625	2	0
0.017772	3.375	4	0
0.022027	4.9375	4	0
0.014611	8.125	2	0
0.024455	1.5	3	0
0.005987	1.75	3	0
0.005002	1.75	3	0
0.01455	3.08333	3	0
0.021913	1.5	3	0
0.005175	2.41667	3	0
0.001562	10.5	1	0
0.005062	11.125	2	0
0.019631	5.5	1	0
0.016796	3.25	1	0
0.019964	5	1	0
0.009	5.5	1	0
0.028565	2.5	1	0
0.002719	4.75	1	0
0.010718	34.5	1	0
0.013675	3	1	0
0.021943	36.25	1	0
0.021818	2.5	1	0
0.005889	19	1	0
0.002083	13.75	1	0
0.021933	2.75	1	0
0.004096	13	1	0
0.003824	3	2	0
0.005242	8.5	1	0
0.013389	3	1	0
0.028538	2.75	1	0
0.020883	6.25	1	0
0.028533	3.5	1	0
0.016435	24.25	1	0
0.018064	3	1	0
0.01029	11.75	1	0
0.010245	15.5	1	0
0.031559	5.75	1	0
0.009925	5.5	2	0
0.011229	7.75	1	0
0.008589	4.25	1	0
0.025464	3.75	1	0
0.0209	3.75	1	0
0.009333	10	2	0
0.015438	8.25	1	0
0.041892	3.75	1	0
0.026277	5.5	2	0
0.026443	5.75	1	0
0.034613	5	1	0
0.02936	5.5	1	0
0.023473	6	1	0
0.015363	9	1	0
0.004944	36.75	1	0
0.010193	11	1	0
0.026655	5.75	1	0
0.006127	3.5	1	0
0.026752	8.25	1	0
0.066667	3.25	1	0
0.025491	5	1	0
0.0138	8.25	2	0
0.018399	10	1	0
0.008149	10	1	0
0.008292	8.25	1	0
0.011051	14.25	2	0
0.008691	6	1	0
0.002372	6	1	0
0.013408	5.66667	3	0
0.007011	5.75	3	0
0.010076	2.25	1	0
0.012075	14	2	0
0.018228	9.41667	3	0
0.027966	4.5	1	0
0.013415	5.08333	3	0
0.022622	2.5	2	0
0.017134	4	2	0
0.002869	10.25	1	0
0.002273	14.5	2	0
0.007423	14.75	1	0
0.003104	8	1	0
0.023432	2	1	0
0.005667	6	1	0
0.002778	17.125	2	0
0.007933	2.75	1	0
0.009998	8.5	1	0
0.006772	3.16667	3	0
0.031681	21.5	1	0
0.015637	10.75	1	0
0.024328	7	1	0
0.015022	3	1	0
0.027225	8.25	1	0
0.006137	6	1	0
0.01025	7.58333	3	0
0.022658	2.75	1	0
0.033315	2.75	1	0
0.013964	3.08333	3	0
0.013018	7.5625	4	0
0.020117	10.5	2	0
0.00178	11	1	0
0.014423	11.75	1	0
0.018876	7.25	3	0
0.007387	3.25	1	0
0.018751	6.25	1	0
0.026123	2.5	3	0
0.011837	20.8333	3	0
0.026176	4	1	0
0.00686	7	3	0
0.029864	3	1	0
0.011349	5.5	1	0
0.022559	28.25	1	0
0.004174	6.5	2	0
0.040832	5	1	0
0.018859	8.75	2	0
0.002989	6.5	1	0
0.009339	7.375	2	0
0.022127	2.5	1	0
0.010985	3	1	0
0.043871	3.25	1	0
0.041648	3	1	0
0.028737	2.75	1	0
0.006739	7.25	1	0
0.03129	9.75	1	0
0.006138	25.25	1	0
0.01186	4	1	0
0.010704	13.75	1	0
0.002394	2	1	0
0.028046	8	1	0
0.014711	3.75	2	0
0.012781	3.25	1	0
0.021168	3.25	1	0
0.009981	4.75	1	0
0.01076	3	1	0
0.02204	45.75	1	0
0.011012	2.5	1	0
0.021471	9.25	1	0
0.019204	8.25	1	0
0.061786	3.5	1	0
0.003635	10.75	2	0
0.003172	6.25	1	0
0.00802	11.5	1	0
0.038871	10	1	0
0.014728	12	2	0
0.005701	6	1	0
1e-05	1.5	2	0
0.006598	5.25	2	0
0.038605	2	1	0
0.018202	4.08333	3	0
0.01892	8.5	1	0
0.011902	2.75	3	0
0.012691	12.75	1	0
0.01992	6	2	0
0.011071	3.25	1	0
0.003378	3.375	2	0
0.078285	3	1	0
0.007956	12.75	1	0
0.007742	10.5	2	0
0.00493	7.75	1	0
0.013685	7	2	0
0.014631	2.5	1	0
0.020412	2.83333	3	0
0.018581	6.25	1	0
0.03935	3	1	0
0.007577	5	1	0
0.009504	4.25	2	0
0.01643	6	1	0
0.013119	11	1	0
0.022578	9	1	0
0.008805	8.625	2	0
0.008053	2.75	1	0
0.011944	6.625	2	0
0.009413	5.625	2	0
0.006759	4.25	1	0
0.043039	2.5	1	0
0.019391	7.5	1	0
0.002759	6.875	2	0
0.018797	10	1	0
0.022363	6.125	2	0
0.030764	5.5	1	0
0.013103	3.08333	3	0
0.013604	13	2	0
0.010071	4.125	2	0
0.014809	9.5	1	0
0.009091	4.5	1	0
0.008038	3.91667	3	0
0.019958	2.75	1	0
0.006083	10.0833	3	0
0.014923	4	1	0
0.006532	34.5	1	0
0.018645	3.75	1	0
0.01318	12	1	0
0.010656	16	1	0
0.012003	19.5	1	0
0.055179	7.75	1	0
0.018223	10.5	1	0
0.029428	5.75	1	0
0.015294	9.5	1	0
0.009475	6.5	1	0
0.019364	6.375	2	0
0.016625	6.625	2	0
0.012535	8	2	0
0.009431	20.625	2	0
0.003293	5.75	1	0
0.011053	14.5	1	0
0.011889	5.625	2	0
0.009933	6.875	2	0
0.011814	9.25	1	0
0.003343	6.16667	3	0
0.010909	16	1	0
0.012414	40.125	2	0
0.002272	4	1	0
0.003913	2.25	1	0
0.027833	7	1	0
0.001648	8.5	1	0
0.030326	5.75	1	0
0.025013	3.5	1	0
0.003334	7	1	0
0.030636	4.125	2	0
0.033384	3.75	1	0
0.014341	4.75	1	0
0.022684	2	1	0
0.032057	3.5	1	0
0.00294	8.75	1	0
0.016465	3.25	1	0
0.032914	9.75	1	0
0.013417	8.5	1	0
0.01311	8.625	2	0
0.00616	14.375	2	0
0.023975	8.25	1	0
0.00925	4.5	1	0
0.042227	2.125	2	0
0.042619	9.25	1	0
0.016072	2.75	1	0
0.00479	3.75	1	0
0.010098	4.5	1	0
0.002357	14.5	1	0
0.01421	10	2	0
0.013719	4.5	1	0
0.003711	4	1	0
0.014348	4	1	0
0.009286	23.25	1	0
0.023368	3	1	0
0.019484	8.75	1	0
0.012933	8	1	0
0.008151	4.75	1	0
0.002652	23	1	0
0.00692	2.75	1	0
0.012961	4	1	0
0.016605	3.375	2	0
0.014578	54	1	0
0.011577	10	1	0
0.008959	5.25	1	0
0.012478	2.5	2	0
0.008208	5	1	0
0.011462	6.25	1	0
0.006831	20.75	1	0
0.012518	28.75	1	0
0.003947	7.375	2	0
0.009171	24.75	1	0
0.002627	5.25	1	0
0.020153	16.25	1	0
0.017794	7.75	2	0
0.0053	27.75	1	0
0.005833	5.25	1	0
0.003976	8.25	1	0
0.003714	6.25	1	0
0.025492	6	1	0
0.013199	6.25	1	0
0.018863	5.75	1	0
0.015115	3	1	0
0.013817	10.375	2	0
0.01417	10.5	2	0
0.013714	8.75	2	0
0.020212	2.5	1	0
0.006427	8.75	1	0
0.016346	2	1	0
0.019595	7	1	0
0.007486	9.5	2	0
0.005502	5.5	1	0
0.040019	7.5	1	0
0.018992	7.125	2	0
0.013267	3	1	0
0.033541	2.5	1	0
0.004846	6	1	0
0.025308	3.25	1	0
0.006822	3.75	1	0
0.01895	6.25	1	0
0.013519	5.25	1	0
0.017974	6	1	0
0.018288	8.75	2	0
0.015504	7.25	1	0
0.017855	6.125	2	0
0.010982	23.5	1	0
0.020979	11.25	1	0
0.017528	9.375	2	0
0.023866	5.25	1	0
0.034117	4.5	1	0
0.004664	12.375	2	0
0.035535	5.25	1	0
0.010369	8.75	1	0
0.019466	2.5	1	0
0.010915	3.25	1	0
0.002276	7.625	2	0
0.011937	3.625	2	0
0.004461	3.75	1	0
0.022935	7.75	2	0
0.011257	3	2	0
0.003648	2.125	2	0
0.032858	2.5	1	0
0.006142	6	1	0
0.022485	3.125	2	0
0.018204	7.25	1	0
0.027508	6	1	0
0.0044	4	1	0
0.02065	5.5	1	0
0.027137	7	1	0
0.006486	2.875	4	0
0.010908	11.25	1	0
0.003149	3.75	2	0
0.002766	23.5	1	0
0.012667	8	1	0
0.004644	10	1	0
0.01674	3.75	1	0
0.010156	11.5	1	0
0.018443	3	1	0
0.021343	9	2	0
0.021664	4.5	1	0
0.040483	4.25	1	0
0.006862	20.25	1	0
0.01162	7.75	3	0
0.025653	5	1	0
0.017595	25.25	1	0
0.015559	5.75	2	0
0.00294	6	1	0
0.007161	6.375	2	0
0.034067	5.5	1	0
0.006219	9.25	2	0
0.007511	14	1	0
0.005463	4.75	1	0
0.016372	11	1	0
0.020904	2.5	1	0
0.021601	8.75	1	0
0.014725	9.91667	3	0
0.004536	4.75	1	0
0.004258	15.75	1	0
0.007765	24	1	0
0.002561	4.5	1	0
0.007656	16	1	0
0.049958	3.5	1	0
0.013602	11.25	1	0
0.013333	9.5	1	0
0.011496	8	1	0
0.025038	6.5	1	0
0.006605	4.25	1	0
0.026443	6.5	1	0
0.017918	5.25	1	0
0.015626	12	2	0
0.015758	3.25	1	0
0.014325	6.125	2	0
0.023632	7	1	0
0.010158	15.5	1	0
0.013652	11.25	1	0
0.015032	11.75	1	0
0.002397	2.75	2	0
0.007425	14	1	0
0.007392	9.75	1	0
0.025316	13.75	1	0
0.04012	7.5	1	0
0.012194	4.5	1	0
0.024553	8.875	2	0
0.009197	6.91667	3	0
0.017125	6.33333	3	0
0.01493	7.125	2	0
0.024602	6	1	0
0.007996	7.75	1	0
0.008521	7.25	1	0
0.01538	17.25	1	0
0.006402	6.625	2	0
0.012082	19.25	1	0
0.012202	6.75	2	0
0.008145	2.5	1	0
0.013723	2.5	1	0
0.008169	7.75	1	0
0.015815	11.75	1	0
0.01433	3.16667	3	0
0.008826	4.125	2	0
0.010203	14.75	1	0
0.00705	5.08333	3	0
0.008503	14.5	1	0
0.008933	19	2	0
0.011384	13.25	1	0
0.02142	7.375	2	0
0.011651	10.75	2	0
0.014214	10	1	0
0.012848	9.625	2	0
0.016915	4.375	2	0
0.003773	7.41667	3	0
0.01152	12.25	3	0
0.009367	8	1	0
0.020111	6.75	2	0
0.020275	6.5	2	0
0.009897	4.875	2	0
0.005142	6.25	1	0
0.028208	18	1	0
0.002195	18.125	2	0
0.02117	31.25	1	0
0.014799	2	1	0
0.028772	8.25	1	0
0.063419	2.5	1	0
0.049371	3.75	1	0
0.031479	8.75	1	0
0.028292	2	2	0
0.035534	3	1	0
0.022516	5.5	1	0
0.019829	2.5	1	0
0.017591	3.25	1	0
0.031361	4.75	1	0
0.03125	4.75	1	0
0.013688	2.5	1	0
0.005012	6.5	1	0
0.011022	6.5	1	0
0.018578	2.75	1	0
0.009603	8.5	1	0
0.031262	1.75	1	0
0.029792	8	1	0
0.005175	8.5	1	0
0.010269	2.25	1	0
0.008534	2.25	1	0
0.008475	3.75	1	0
0.03525	2.5	1	0
0.032778	5.5	1	0
0.037206	4	2	0
0.002594	8	1	0
0.009772	1.75	1	0
0.022202	4.5	1	0
0.01232	3.5	1	0
0.029098	2.125	2	0
0.006677	31.125	2	0
0.016713	9	1	0
0.020164	5.625	2	0
0.011859	12.25	1	0
0.032823	7.75	1	0
0.019069	7.5	2	0
0.011365	10	1	0
0.029267	12.875	2	0
0.001773	7.5	1	0
0.011938	5.75	2	0
0.031847	5.75	1	0
0.015999	3.25	1	0
0.007333	7	2	0
0.00416	12.25	1	0
0.003243	7.75	1	0
0.025306	4.375	2	0
0.017391	8	1	0
0.010185	3.25	1	0
0.003329	2.75	1	0
0.023083	5.5	1	0
0.008236	4.25	1	0
0.004039	23.5	1	0
0.009408	3	1	0
0.027361	3.25	1	0
0.003499	2	1	0
0.01295	3	1	0
0.035123	5	1	0
0.021384	6.25	1	0
0.007951	24.75	1	0
0.020204	3.75	2	0
0.012681	5.25	2	0
0.011849	8.25	1	0
0.021225	3	1	0
0.02192	5.25	1	0
0.006906	26.5	1	0
0.01119	50	1	0
0.008349	6	1	0
0.020347	3.75	1	0
0.014052	2.75	1	0
0.003316	17	1	0
0.010284	3.75	1	0
0.01921	3.25	1	0
0.02436	4.75	1	0
0.031893	3.25	3	0
0.020694	3.5	1	0
0.017158	6.25	1	0
0.041193	7.5	1	0
0.021865	7	1	0
0.042342	2.5	1	0
0.011946	9.75	1	0
0.032864	5	1	0
0.028946	2.5	1	0
0.016021	2.5	1	0
0.025726	4.5	1	0
0.005514	2.25	1	0
0.005552	3.5	1	0
0.010837	13.25	1	0
0.005183	1.75	1	0
0.030633	2.25	1	0
0.012705	3.5	1	0
0.008764	1.75	1	0
0.004113	2.25	1	0
0.008389	4.75	1	0
0.01529	3.75	1	0
0.010622	3	1	0
0.007061	3.75	1	0
0.011356	4.25	1	0
0.012762	4	1	0
0.013899	5.5	1	0
0.006177	13	1	0
0.020598	2.25	1	0
0.018112	3	1	0
0.011316	4.375	2	0
0.01368	3.5	2	0
0.003201	5	1	0
0.006489	4.75	2	0
0.015951	2.25	1	0
0.007297	5.75	1	0
0.010391	7.75	1	0
0.010801	3.75	1	0
0.006611	2.5	1	0
0.00599	6.25	1	0
0.004249	4.6875	4	0
0.006149	22.75	1	0
0.00513	8.25	1	0
0.014824	10.5	1	0
0.027371	2.5	1	0
0.008337	4.75	1	0
0.030344	5.5	1	0
0.029104	5	1	0
0.029441	6	1	0
0.023841	7.75	1	0
0.044939	4.25	1	0
0.01493	6	1	0
0.019796	8.5	1	0
0.019362	2.5	1	0
0.009098	3.5	1	0
0.009307	34	1	0
0.01534	4	1	0
0.005904	16.75	1	0
0.007911	12.25	1	0
0.01544	5.5	1	0
0.021419	2.5	1	0
0.012859	6.75	1	0
0.017031	11.25	2	0
0.005534	12.25	1	0
0.002464	4.5	2	0
0.002303	4.25	1	0
0.00162	6.25	1	0
0.020215	2	1	0
0.013502	2.5	1	0
0.022287	2.75	1	0
0.012944	2.25	1	0
0.009966	9.25	3	0
0.019491	2.25	1	0
0.017872	10.75	1	0
0.010314	8.125	2	0
0.011085	2.58333	3	0
0.00819	4.625	2	0
0.029448	2	1	0
0.036112	52.5	1	0
0.010956	4.25	1	0
0.009183	3.5	1	0
0.013502	34	1	0
0.00337	15	1	0
0.013619	6.5	1	0
0.006229	5	2	0
0.004824	5.25	1	0
0.017442	2.75	1	0
0.017332	6.5	1	0
0.009783	3.75	1	0
0.008673	5.5	3	0
0.007186	11.25	1	0
0.007581	5.375	2	0
0.011762	4.25	3	0
0.01553	7.16667	3	0
0.005203	24	2	0
0.005757	7.625	2	0
0.006757	3.25	1	0
0.012394	3.9375	4	0
0.003398	3.41667	3	0
0.008089	4.25	1	0
0.035455	6.25	2	0
0.01212	4.125	2	0
0.011869	2.625	2	0
0.005036	6	1	0
0.012567	2.75	2	0
0.020098	5	3	0
0.010701	4.125	2	0
0.015188	2.5	1	0
0.008663	15.5	2	0
0.019712	5.25	2	0
0.005317	4.4375	4	0
0.017272	7.125	4	0
0.005565	5.375	2	0
0.007389	2.5	3	0
0.004168	1.75	2	0
0.006258	3.375	2	0
0.005387	3.875	2	0
0.005023	6.25	4	0
0.013662	5.3125	4	0
0.008993	3.5	3	0
0.015061	2.75	2	0
0.003952	2.75	2	0
0.00639	5.6875	4	0
0.012679	24	1	0
0.009937	3.625	2	0
0.008614	8.33333	3	0
0.004042	5.5	3	0
0.013756	6.375	2	0
0.007019	4.25	2	0
0.027415	3	3	0
0.051368	2.75	1	0
0.002973	6.5	1	0
0.027148	4.5	1	0
0.030271	5.25	1	0
0.028013	2.5	1	0
0.01754	11.25	1	0
0.020349	2.25	1	0
0.048807	3.25	1	0
0.014788	3.5	1	0
0.019665	7	2	0
0.012197	5.75	2	0
0.008711	2.125	2	0
0.006342	3.5	1	0
0.024268	2.5	1	0
0.001764	3.75	2	0
0.025201	6	1	0
0.004165	4	1	0
0.020228	2.5	1	0
0.023444	6.25	1	0
0.01454	3.25	1	0
0.005358	4.875	2	0
0.001479	7.25	1	0
0.02301	6.25	1	0
0.011298	7.75	1	0
0.020531	7	1	0
0.02158	4.25	1	0
0.039003	3.25	1	0
0.022731	6.875	2	0
0.008733	3.5	2	0
0.046734	4.5	1	0
0.014978	10.25	1	0
0.01512	7.25	1	0
0.01172	9	1	0
0.016367	8	1	0
0.012294	3.75	2	0
0.028442	5.25	1	0
0.027856	5.75	1	0
0.010388	3.125	2	0
0.013859	1.75	1	0
0.015608	4.5	1	0
0.030235	5.5	1	0
0.027285	2.25	1	0
0.05084	3.25	1	0
0.005909	9.5	1	0
0.004327	8	1	0
0.019259	8.5	1	0
0.020191	6.25	1	0
0.004359	4	1	0
0.038979	2.25	1	0
0.016657	6	1	0
0.004725	4	1	0
0.013679	3.25	1	0
0.023894	3	1	0
0.020901	4.25	3	0
0.018999	2.75	1	0
0.015643	7.5	2	0
0.00198	5.75	1	0
0.021899	9.75	1	0
0.029883	2.5	1	0
0.007192	16.625	2	0
0.030043	6	1	0
0.012002	11.5	1	0
0.018166	6	1	0
0.03629	10.75	1	0
0.050181	3.75	1	0
0.020459	8.75	1	0
0.014657	5.75	1	0
0.019983	9	1	0
0.042118	2	1	0
0.019055	3.75	1	0
0.043234	4.25	1	0
0.0232	8.75	1	0
0.009489	25.25	1	0
0.017901	4	1	0
0.014819	4	1	0
0.004982	5.375	2	0
0.004976	17	1	0
0.02375	9	1	0
0.018315	2	1	0
0.021118	9.5	1	0
0.009067	4.25	1	0
0.009138	4.75	2	0
0.0186	7.5	1	0
0.010177	16	1	0
0.012529	16.75	1	0
0.005286	9.5	1	0
0.002843	7.25	1	0
0.005595	8.625	2	0
0.002445	8.75	1	0
0.005308	4	1	0
0.016831	8	2	0
0.009755	14	1	0
0.016798	6.25	1	0
0.015608	6.75	1	0
0.002898	3.25	1	0
0.025725	7	1	0
0.00179	5.75	1	0
0.007289	8.5	1	0
0.002775	3.33333	3	0
0.018357	14.75	1	0
0.007359	5.75	1	0
0.014245	13.5	2	0
0.002816	7.75	1	0
0.006251	5.25	1	0
0.010785	3.1875	4	0
0.013189	3.5	1	0
0.009172	3.625	2	0
0.016479	4.5	1	0
0.026334	5.5	1	0
0.015814	7.5	1	0
0.00676	4.75	2	0
0.01068	1.625	2	0
0.015372	10.5	1	0
0.011975	8.75	2	0
0.018148	36.25	1	0
0.002683	13.75	1	0
0.008899	10.25	1	0
0.007198	5.5	2	0
0.007481	13.25	1	0
0.01317	5.75	1	0
0.020074	6.5	1	0
0.008574	9.25	2	0
0.00782	8.625	2	0
0.006524	7.5	1	0
0.015175	9.5	2	0
0.005173	16	1	0
0.009027	15.75	1	0
0.015915	19.5	1	0
0.002114	3.875	2	0
0.019086	27.75	1	0
0.006746	11.375	2	0
0.004487	8.25	2	0
0.013355	5.75	2	0
0.017937	5.83333	3	0
0.003989	4.66667	3	0
0.036367	7.25	1	0
0.015421	8.75	1	0
0.013297	6.875	2	0
0.030115	4.25	1	0
0.006515	13.125	2	0
0.048494	3.25	1	0
0.008375	2.25	1	0
0.008816	3.375	2	0
0.003447	19.625	2	0
0.004635	5.25	1	0
0.011034	8	1	0
0.039541	3.5	1	0
0.011459	5.5	1	0
0.024018	4	1	0
0.023233	4.625	2	0
0.012231	3.25	1	0
0.022028	3.25	1	0
0.014963	10.75	1	0
0.010603	13.75	1	0
0.039896	5	1	0
0.027741	4.25	1	0
0.012286	5.5	1	0
0.018268	4.25	1	0
0.032674	5.5	1	0
0.013158	7.75	1	0
0.055633	4.5	1	0
0.010874	5.25	1	0
0.01489	2.75	1	0
0.021481	5	1	0
0.014967	3.75	1	0
0.00343	3.75	1	0
0.010201	12	1	0
0.016266	6.5	1	0
0.01474	6.75	1	0
0.018278	8	1	0
0.008011	5.25	1	0
0.01616	4.25	1	0
0.010095	25.25	1	0
0.031661	3.25	2	0
0.028756	5.25	1	0
0.03156	3.5	2	0
0.014097	8.5	1	0
0.019029	3.75	1	0
0.009606	2.75	1	0
0.01886	2.75	1	0
0.017589	7	1	0
0.02984	5	1	0
0.021449	3.5	1	0
0.029466	4	1	0
0.013003	7.75	1	0
0.006466	3.75	1	0
0.010573	5.75	1	0
0.042782	4.5	1	0
0.028425	4.5	1	0
0.021697	4.875	2	0
0.024275	3	1	0
0.019157	3	1	0
0.017344	3.5	2	0
0.014155	5.75	2	0
0.01039	2.5	1	0
0.008744	5.25	1	0
0.014579	8.5	1	0
0.027476	2.5	1	0
0.017795	2	2	0
0.012316	14.5	1	0
0.003117	12.75	2	0
0.0088	13.5	1	0
0.01313	7.5	1	0
0.005785	4	1	0
0.004322	2.75	2	0
0.016014	6.125	2	0
0.01576	4.5	1	0
0.002644	6.75	1	0
0.016822	6.75	1	0
0.035724	3.25	1	0
0.021944	6.25	1	0
0.034242	5.5	1	0
0.014246	6.375	2	0
0.021944	7	1	0
0.006175	6	1	0
0.023097	5.75	1	0
0.016727	6.625	2	0
0.012466	5.5	1	0
0.007243	6	2	0
0.021172	5.75	1	0
0.029553	5.25	1	0
0.016462	4	1	0
0.014699	8.5	1	0
0.007221	8.375	2	0
0.001666	10.75	1	0
0.007703	16.5	1	0
0.011815	3	1	0
0.008854	10.5	1	0
0.005408	1.75	2	0
0.005618	2.375	2	0
0.007603	8	1	0
0.023775	5.25	2	0
0.00655	3.375	2	0
0.02189	4.5	1	0
0.01236	7.5	1	0
0.026813	4.75	1	0
0.019507	6	1	0
0.023706	4.875	2	0
0.011962	4.25	1	0
0.012593	10.125	2	0
0.013808	4.75	1	0
0.009497	7.25	1	0
0.006591	7.25	1	0
0.010138	5.25	2	0
0.014577	4.75	1	0
0.004879	4.75	1	0
0.018494	2.75	1	0
0.002668	5.25	1	0
0.016698	8	1	0
0.019467	5.5	2	0
0.006023	7.5	2	0
0.009235	1.75	2	0
0.037348	5.5	1	0
0.034589	4.25	1	0
0.032756	5.25	1	0
0.021318	7	1	0
0.010318	6.5	2	0
0.012713	5.08333	3	0
0.024931	2.5	1	0
0.008735	3.75	1	0
0.021476	2.75	1	0
0.007354	30.75	2	0
0.026554	3.5	1	0
0.005334	1.625	2	0
0.021515	7.5	1	0
0.00754	6.75	1	0
0.029488	4.75	2	0
0.02164	2	1	0
0.013231	4.5	1	0
0.022534	6.625	2	0
0.002432	4.875	2	0
0.010864	9.75	1	0
0.033709	3.75	1	0
0.004113	9.25	1	0
0.007965	5.75	1	0
0.003981	8	1	0
0.041365	13.75	1	0
0.004106	8.125	4	0
0.018531	20.875	2	0
0.006403	5	1	0
0.03258	2	1	0
0.00652	3.75	1	0
0.016466	12.375	2	0
0.019449	23.75	1	0
0.016756	9.75	2	0
0.012376	5.5	1	0
0.023083	9.75	1	0
0.02641	6.75	1	0
0.00501	24	1	0
0.016302	5.125	2	0
0.018936	3	1	0
0.015801	18.75	1	0
0.003186	6.75	2	0
0.003062	26.5	2	0
0.030414	2.25	1	0
0.011525	9.5	1	0
0.011997	7.5	1	0
0.017595	6	1	0
0.01465	41.75	1	0
0.015336	7.5	1	0
0.029454	4.25	1	0
0.006465	6.25	1	0
0.022763	5.375	2	0
0.013748	1.625	2	0
0.00889	7.5	1	0
0.005806	4	1	0
0.004229	4.75	1	0
0.022593	2.75	1	0
0.005231	6.41667	3	0
0.024265	4.625	2	0
0.020008	3	1	0
0.003313	5.5	1	0
0.004341	2.5	2	0
0.012658	10.75	1	0
0.003075	2.625	2	0
0.036905	5.25	1	0
0.024025	2.75	1	0
0.004602	6	1	0
0.010601	3.5	2	0
0.022216	2.75	1	0
0.020918	8.875	2	0
0.015672	3.625	2	0
0.019541	2.5	1	0
0.039475	4	1	0
0.019494	6.75	1	0
0.037645	5.5	1	0
0.03293	8	1	0
0.002268	10.375	2	0
0.012708	9.25	1	0
0.019907	10	1	0
0.026751	6	1	0
0.046091	5	1	0
0.08224	7.75	1	0
0.0148	9.25	1	0
0.020961	7.75	1	0
0.008521	6	1	0
0.021564	3.25	1	0
0.003234	5.75	1	0
0.005325	32.625	2	0
0.008135	3.5	2	0
0.035575	3.75	1	0
0.008467	4.25	1	0
0.009772	8	1	0
0.010876	52	1	0
0.002002	5.375	2	0
0.007249	11.25	1	0
0.004229	36.5	1	0
0.041042	5	1	0
0.003887	4.25	1	0
0.00622	4.75	1	0
0.024319	2.25	1	0
0.047846	2.5	1	0
0.004915	7.75	1	0
0.012209	7.5	2	0
0.006824	21	1	0
0.020893	9.25	1	0
0.020238	17.5	1	0
0.021072	13.75	1	0
0.024696	2.5	1	0
0.003616	5	1	0
0.014443	4.16667	3	0
0.018087	2.5	1	0
0.007497	10	2	0
0.04141	3.75	1	0
0.009922	20	1	0
0.031079	3.25	1	0
0.02655	11.125	2	0
0.048821	3.25	3	0
0.019905	8.625	2	0
0.024004	7.25	1	0
0.01386	11.375	2	0
0.039145	3	1	0
0.005522	1.83333	3	0
0.019091	5.75	1	0
0.03639	3.375	2	0
0.009343	2.375	2	0
0.018737	3	1	0
0.046485	4.625	2	0
0.038828	5.25	1	0
0.017122	5.25	2	0
0.01417	2.5	2	0
0.020828	5	2	0
0.008379	6.375	2	0
0.01105	3.25	1	0
0.039114	3.875	2	0
0.01315	2.5	1	0
0.004173	5.25	3	0
0.030118	4.25	2	0
0.027108	6.5	1	0
0.006273	16	1	0
0.052395	2.5	2	0
0.018054	3.25	1	0
0.050703	2.75	2	0
0.02296	2.75	2	0
0.037261	3.75	1	0
0.014211	2.58333	3	0
0.012337	2.875	2	0
0.030785	3.5	1	0
0.067477	4.5	1	0
0.021358	2.5	1	0
0.031129	3.25	2	0
0.020919	2.75	1	0
0.060254	3.25	1	0
0.016373	3.91667	3	0
0.022664	3.5	1	0
0.01367	18.875	2	0
0.028376	3.91667	3	0
0.013492	4.75	2	0
0.014378	4	1	0
0.02678	4.75	1	0
0.023999	3.75	2	0
0.019702	20	1	0
0.007729	33.5	1	0
0.003689	7	1	0
0.04586	7.5	1	0
0.020202	2.75	1	0
0.037195	2.16667	3	0
0.033889	2.5	1	0
0.004443	4.33333	3	0
0.033007	3	2	0
0.031882	3.5	1	0
0.024027	3.5	1	0
0.027273	10.5	1	0
0.039847	5.25	1	0
0.042269	2.375	2	0
0.052624	2	1	0
0.004821	40	1	0
0.01379	2.625	2	0
0.018913	3.66667	3	0
0.028178	4.125	2	0
0.011551	4	1	0
0.023127	3.375	2	0
0.012036	4.125	2	0
0.022861	3	1	0
0.011811	3.75	1	0
0.035325	13	1	0
0.057656	3	1	0
0.040402	3.25	1	0
0.032218	4	1	0
0.007137	21	2	0
0.055132	4.25	1	0
0.023282	3.75	1	0
0.01499	2.25	1	0
0.001822	14.75	1	0
0.017918	13.875	2	0
0.008563	4.75	2	0
0.013748	2.5	1	0
0.004351	19.875	2	0
0.015518	3	1	0
0.002113	9.75	1	0
0.016761	3	1	0
0.008615	14.75	2	0
0.007077	6.75	1	0
0.036707	4.5	1	0
0.006005	28	1	0
0.045425	1.75	1	0
0.01008	5.25	2	0
0.015817	14.25	2	0
0.00971	5	1	0
0.007491	16.25	1	0
0.002512	9.25	1	0
0.002248	12	1	0
0.0392	4.25	1	0
0.051259	4	1	0
0.014054	4.4375	4	0
0.004989	4.5	1	0
0.019519	11.25	2	0
0.043403	1.75	1	0
0.028673	2.25	1	0
0.042918	3.5	1	0
0.016804	3.25	1	0
0.016151	4.25	1	0
0.03214	4	1	0
0.00355	10	1	0
0.024109	3.75	1	0
0.025179	3	1	0
0.01524	3.25	1	0
0.014794	2.75	1	0
0.003435	32.5	1	0
0.014901	6.75	1	0
0.047076	13.75	1	0
0.017888	4.125	2	0
0.005075	15.75	1	0
0.017191	3.75	3	0
0.014545	4	1	0
0.003222	10.625	2	0
0.024244	5.875	2	0
0.037786	7.75	1	0
0.028046	6	3	0
0.034119	5.25	4	0
0.024304	3.375	2	0
0.055766	4	1	0
0.072641	4.5	1	0
0.01687	2.5	1	0
0.012233	3.125	2	0
0.008768	3.91667	3	0
0.01242	3.25	1	0
0.005041	13.75	1	0
0.032076	8.5	1	0
0.007855	31.625	2	0
0.00671	7.5	1	0
0.00212	15	2	0
0.019481	5.625	2	0
0.018942	1.875	2	0
0.0066	2.25	2	0
0.019153	2.5	1	0
0.01849	5.91667	3	0
0.02777	2.75	1	0
0.024717	6.5	1	0
0.013706	3.5	1	0
0.025789	25.25	1	0
0.009611	5.75	2	0
0.005752	5.75	2	0
0.029851	8.5	2	0
0.019304	4.83333	3	0
0.010656	23	2	0
0.020852	3	1	0
0.011611	4.08333	3	0
0.002665	19	1	0
0.00216	16.375	2	0
0.006147	5.75	2	0
0.032032	5.25	1	0
0.033424	4	1	0
0.008184	4.83333	3	0
0.004174	3.8125	4	0
0.010135	16.125	2	0
0.007116	7.125	2	0
0.028497	2.83333	3	0
0.059888	5	2	0
0.047335	3.41667	3	0
0.011147	4.6875	4	0
0.002325	5.33333	3	0
0.014139	3.5	3	0
0.004042	7.25	2	0
0.007702	5	2	0
0.015571	12	2	0
0.008954	4.5	2	0
0.02843	3.5	1	0
0.012082	3	1	0
0.003725	8.5	1	0
0.00608	18.75	1	0
0.007512	19	1	0
0.012788	13	1	0
0.006809	4	1	0
0.007968	15.5	2	0
0.01259	13.75	1	0
0.008749	4.5	1	0
0.016094	12	2	0
0.008112	5.5	1	0
0.005143	4	1	0
0.024478	4.75	1	0
0.024972	5.125	2	0
0.006041	10.5	2	0
0.014366	3.5	1	0
0.021838	5.25	1	0
0.010925	3.125	2	0
0.005706	17.375	2	0
0.008536	7.875	2	0
0.006455	5.25	2	0
0.011827	6.75	1	0
0.009752	14	1	0
0.025334	2.5	1	0
0.015465	2.5	1	0
0.028403	3.75	1	0
0.016049	3.25	1	0
0.011381	11.75	1	0
0.009716	4	1	0
0.017803	9.25	1	0
0.004488	5.25	1	0
0.019543	18.75	1	0
0.015033	9.75	1	0
0.012647	15.25	1	0
0.004723	2.375	2	0
0.006642	24.75	1	0
0.003692	4.25	1	0
0.003714	23.5	1	0
0.00231	7.25	2	0
0.004882	4	1	0
0.006089	6.58333	3	0
0.009095	9.5	2	0
0.00842	2.75	1	0
0.009058	11.625	2	0
0.005458	4.5	1	0
0.008442	5	1	0
0.008186	3.75	1	0
0.01482	9.5	1	0
0.014829	7.5	1	0
0.012525	20.75	1	0
0.005714	3.5	1	0
0.005608	6.75	1	0
0.004176	4.25	2	0
0.033636	4.75	1	0
0.011453	11.75	1	0
0.017629	8.75	1	0
0.012259	12.25	1	0
0.007413	2.75	1	0
0.006784	14	1	0
0.008029	3.25	1	0
0.008659	2.5	1	0
0.011212	5.25	1	0
0.011375	3.5	1	0
0.015333	2.75	1	0
0.014822	8.25	1	0
0.00373	16.5	1	0
0.013148	6.375	2	0
0.012461	10.875	2	0
0.006672	7.25	2	0
0.017607	5.25	1	0
0.021221	4.75	1	0
0.004213	12.125	2	0
0.027634	9.75	1	0
0.018965	7.5	1	0
0.012518	3.25	2	0
0.010503	12	1	0
0.020067	4.25	1	0
0.010594	10.3333	3	0
0.001663	9	1	0
0.006437	10.5	1	0
0.007142	6	1	0
0.016248	2.75	1	0
0.004899	9.125	2	0
0.00879	8.25	1	0
0.0117	15.625	2	0
0.006282	5.75	1	0
0.006578	4	1	0
0.024745	35.5	1	0
0.008738	5.25	1	0
0.022256	6.83333	3	0
0.015153	14	1	0
0.013403	3.75	1	0
0.012275	8.75	3	0
0.017033	11	1	0
0.014616	6.5	2	0
0.015024	8.75	1	0
0.028793	3.75	1	0
0.013571	5.5	2	0
0.009083	15	1	0
0.024234	5.25	1	0
0.011691	22.5	1	0
0.012363	8	1	0
0.011507	12	1	0
0.009581	10.5	1	0
0.005652	22.75	1	0
0.004884	15.25	1	0
0.003125	6	1	0
0.009528	8.125	2	0
0.009779	10	1	0
0.01274	8.5	3	0
0.026505	4.5	1	0
0.009024	12.25	1	0
0.008655	9	1	0
0.008052	3.25	1	0
0.006684	14	1	0
0.004523	11.625	2	0
0.01869	8.75	1	0
0.002006	13.125	2	0
0.004766	5.25	1	0
0.006952	6.25	2	0
0.005328	16.25	1	0
0.009293	5.25	1	0
0.017923	6.75	1	0
0.00879	8.5	1	0
0.008248	14.75	1	0
0.032394	2.5	1	0
0.015542	18.75	3	0
0.007108	17	1	0
0.00341	7.5	1	0
0.005507	5.75	1	0
0.018757	10.75	1	0
0.018895	5.25	1	0
0.00918	8	1	0
0.015053	10.5	1	0
0.004247	5.75	1	0
0.005715	2.25	2	0
0.006946	14.25	1	0
0.003989	7	2	0
0.00462	7.91667	3	0
0.002673	9.75	1	0
0.02575	3.75	1	0
0.018273	5.75	1	0
0.012066	6.66667	3	0
0.004678	3	1	0
0.006748	20.5	1	0
0.006887	2.75	2	0
0.021707	32.5	1	0
0.003179	4	2	0
0.006176	7.5	3	0
0.008588	10.75	2	0
0.010534	7.75	2	0
0.024102	1.75	1	0
0.007312	8.5	2	0
0.010626	7.91667	3	0
0.027824	5.5	1	0
0.006007	17.5	2	0
0.009584	13.25	1	0
0.056905	2	1	0
0.008525	13	1	0
0.018773	10.5	1	0
0.012009	13.75	1	0
0.012231	5.25	1	0
0.005987	8.25	1	0
0.012561	3.75	1	0
0.016064	13.5	1	0
0.011308	15.25	1	0
0.009128	9.625	2	0
0.015541	9.75	1	0
0.019678	7	1	0
0.006136	18.75	1	0
0.003336	6	1	0
0.004186	6.25	2	0
0.009123	19	1	0
0.005038	12	2	0
0.004442	11.75	2	0
0.012426	2.75	1	0
0.007454	7.5	1	0
0.003988	5	1	0
0.007498	5.625	2	0
0.028516	4.625	2	0
0.035672	4	1	0
0.037202	4.5	1	0
0.007103	23.25	1	0
0.021641	5.5	1	0
0.015959	8.75	1	0
0.038446	5	1	0
0.006949	4.75	1	0
0.011192	3.5	1	0
0.025121	4.75	1	0
0.016974	45.5	1	0
0.006146	8.75	1	0
0.02663	17	1	0
0.012716	2	1	0
0.01067	2.75	1	0
0.016415	10.25	1	0
0.010327	10.5	1	0
0.015107	1.75	1	0
0.009282	18	1	0
0.006589	14.25	1	0
0.014845	2.75	1	0
0.014575	3	1	0
0.010841	5.25	1	0
0.015132	8.25	1	0
0.027894	26.25	1	0
0.016112	11.5	2	0
0.02828	20.5	1	0
0.006921	30.25	1	0
0.021422	5	1	0
0.005484	18.25	1	0
0.01802	3.25	1	0
0.025229	9.5	1	0
0.020691	5.5	1	0
0.014515	9.75	1	0
0.009128	3.25	1	0
0.038507	3.75	1	0
0.006872	2.125	2	0
0.002016	10.75	1	0
0.003054	24.375	2	0
0.007965	10.5	1	0
0.00512	9.75	2	0
0.005881	3.08333	3	0
0.016224	4	1	0
0.033523	4.5	1	0
0.004664	29.5	1	0
0.004751	1.83333	3	0
0.044511	2.5	1	0
0.019506	7	1	0
0.002925	11.0833	3	0
0.006705	26.875	2	0
0.020234	16.0833	3	0
0.008244	13.5	1	0
0.010472	13.5	1	0
0.005965	18.25	1	0
0.016467	7	1	0
0.027308	5.75	1	0
0.00452	18.75	1	0
0.009203	5.75	2	0
0.015474	6.75	1	0
0.01089	4.25	1	0
0.018171	4.25	2	0
0.02523	7.625	2	0
0.015752	8	1	0
0.003116	7.75	1	0
0.035793	12.25	1	0
0.012249	2.75	1	0
0.011079	6.5	1	0
0.005497	20.25	1	0
0.005788	5.375	2	0
0.00454	1.33333	3	0
0.007408	16	1	0
0.00676	23.25	1	0
0.015039	13.75	1	0
0.006734	42.5	1	0
0.007558	5	1	0
0.021323	5.5	1	0
0.004799	38.75	1	0
0.007985	21	1	0
0.001655	9	1	0
0.011357	24.75	1	0
0.009507	12.75	1	0
0.005683	14.5	1	0
0.004099	31.25	1	0
0.007118	22.25	1	0
0.008861	3.75	1	0
0.017684	14.25	1	0
0.010814	4.75	1	0
0.022961	8	1	0
0.017129	9.25	1	0
0.006914	18	1	0
0.011087	8.41667	3	0
0.019846	2.625	2	0
0.043594	28.75	1	0
0.010636	3.5	1	0
0.003342	6.25	1	0
0.012089	8	1	0
0.014652	7.5	1	0
0.008454	11.625	2	0
0.024017	6	1	0
0.0429	5.5	1	0
0.022385	5	1	0
0.025768	4.5	1	0
0.015613	7.75	1	0
0.031489	2.5	1	0
0.004902	2	1	0
0.017695	4.25	1	0
0.023479	5	2	0
0.02068	3.25	1	0
0.001558	7.25	1	0
0.025739	4.5	1	0
0.019299	2	1	0
0.03788	5.5	1	0
0.015479	6.75	2	0
0.04443	2.75	1	0
0.019668	3	1	0
0.019183	6	1	0
0.030218	6.25	1	0
0.024838	8	1	0
0.015379	4.625	2	0
0.023158	6.5	1	0
0.023224	5	1	0
0.021588	7	2	0
0.004742	10.75	1	0
0.023398	5	1	0
0.022159	8	1	0
0.011647	7	1	0
0.002847	4.5	1	0
0.010599	11.75	1	0
0.03285	5.5	1	0
0.01444	8.75	1	0
0.009709	5.75	1	0
0.020411	5	3	0
0.010135	6.125	2	0
0.011868	12.75	1	0
0.016514	6	1	0
0.013204	2.875	2	0
0.01442	5.875	2	0
0.018077	23.375	2	0
0.026984	3.375	2	0
0.015163	4.5	1	0
0.019901	9.25	1	0
1e-05	1.5	1	0
0.019664	6.83333	3	0
0.007658	7.75	1	0
0.010921	3.25	1	0
0.011331	4.16667	3	0
0.01892	3	1	0
0.009394	2.5	1	0
0.011465	5.75	1	0
0.030162	6.75	1	0
0.024322	15.75	1	0
0.040896	9.75	1	0
0.050921	11	1	0
0.025551	2.875	2	0
0.020484	5.25	1	0
0.022525	2.75	1	0
0.022575	5	1	0
0.005168	4	1	0
0.020688	3.5	1	0
0.00721	3.5	1	0
0.013698	3.625	2	0
0.03742	4.5	1	0
0.003336	6.25	1	0
0.047508	3.25	1	0
0.033822	2.75	1	0
0.0221	3.5	1	0
0.021815	6.75	1	0
0.029605	5.25	1	0
0.016308	2.25	1	0
0.005496	3.75	1	0
0.017867	5.5	1	0
0.0036	4	1	0
0.018591	5.75	1	0
0.014665	9	1	0
0.038675	3	1	0
0.005637	30	1	0
0.008773	5.25	1	0
0.007713	6.5	1	0
0.009011	8.75	1	0
0.020372	4.5	1	0
0.007862	8	1	0
0.013824	7.125	2	0
0.001791	9.25	1	0
0.016479	10.25	1	0
0.049493	3.25	1	0
0.015186	6.875	2	0
0.002338	3.5	1	0
0.008764	2.75	2	0
0.021872	7.5	1	0
0.003882	3.125	2	0
0.004529	4.5	2	0
0.02338	18.25	1	0
0.004645	4.91667	3	0
0.011903	10	1	0
0.026642	5.75	1	0
0.008387	8.5	1	0
0.006956	4.5	1	0
0.013011	9.75	1	0
0.003013	6	1	0
0.01565	9.75	1	0
0.004899	4.25	1	0
0.003346	10.375	2	0
0.003321	12.125	2	0
0.005769	3.25	1	0
0.006193	4.125	2	0
0.014653	3.25	1	0
0.007866	10.25	1	0
0.01173	22.25	1	0
0.00555	2.08333	3	0
0.035549	6.5	1	0
0.012043	8	2	0
0.007095	2.25	1	0
0.010811	8.75	1	0
0.004956	16	1	0
0.012932	6.25	1	0
0.02855	5.5	1	0
0.017595	9.75	1	0
0.021296	6	1	0
0.019562	11.3125	4	0
0.020896	6.75	1	0
0.020303	8.875	2	0
0.010709	3.25	1	0
0.030098	3	1	0
0.01077	11.5	1	0
0.016785	6.5	1	0
0.008492	17.75	2	0
0.063184	5	1	0
0.017236	8	2	0
0.017729	4.5	1	0
0.019118	5.375	2	0
0.035109	10.25	2	0
0.070267	3.5	1	0
0.020717	12.75	1	0
0.002933	9.25	2	0
0.007911	13.25	1	0
0.028441	2.5	1	0
0.023731	10.5	1	0
0.042902	1.25	2	0
0.013562	13.25	2	0
0.006324	19.5	1	0
0.002548	7.625	2	0
0.010917	9.16667	3	0
0.010894	2.75	1	0
0.002164	4	1	0
0.005977	6.75	1	0
0.015389	6.5	1	0
0.012836	3.33333	3	0
0.020233	5	1	0
0.02057	2.25	1	0
0.030663	4.25	1	0
0.029901	4.5	1	0
0.018096	2.875	2	0
0.028678	8.33333	3	0
0.009303	2.125	2	0
0.022087	2.75	2	0
0.018835	2.75	2	0
0.014773	3.75	1	0
0.007493	4.625	2	0
0.022731	3.5	1	0
0.016162	4.75	1	0
0.019398	3	1	0
0.004491	3.08333	3	0
0.038886	8.5	1	0
0.015751	3.75	1	0
0.019483	3.25	1	0
0.03768	10.375	2	0
0.023523	4	1	0
0.005369	3.5	1	0
0.013096	4	1	0
0.030622	1.75	1	0
0.033653	3	1	0
0.013601	5.875	2	0
0.009032	2.875	2	0
0.022953	7.25	1	0
0.015511	6.875	2	0
0.009346	4	1	0
0.012614	7	1	0
0.017945	3	2	0
0.00888	5.25	2	0
0.003134	5.5	1	0
0.007985	4.25	1	0
0.007941	3.75	1	0
0.034066	4.75	1	0
0.02647	6	1	0
0.019591	5.5625	4	0
0.014417	2.75	1	0
0.069193	3.75	1	0
0.020255	2.75	1	0
0.018202	5.375	2	0
0.009047	10.1667	3	0
0.015656	4.125	2	0
0.010845	4.5	1	0
0.028414	5.25	2	0
0.018368	4.25	3	0
0.010471	7	2	0
0.019214	5.41667	3	0
0.009404	27.5	1	0
0.016568	18.25	1	0
0.008912	2.25	1	0
0.002737	2.5	2	0
0.016707	5.75	2	0
0.010119	3.75	1	0
0.023798	2	1	0
0.013189	4.5	1	0
0.04118	3.75	1	0
0.004042	6.16667	3	0
0.016952	1.375	2	0
0.015394	2.75	1	0
0.015219	7.25	1	0
0.017949	5.125	2	0
0.022716	6	1	0
0.043635	2.25	1	0
0.017022	7.5	1	0
0.005711	3.25	1	0
0.012416	3.25	1	0
0.009267	3.75	1	0
0.006226	6.08333	3	0
0.015343	9.5	2	0
0.01573	1.83333	3	0
0.011106	33.25	1	0
0.028175	7.5	1	0
0.004666	20.5	1	0
0.00764	3.5	1	0
0.01746	7.125	2	0
0.016796	4.25	1	0
0.010673	3.875	2	0
0.007496	5.5	1	0
0.032361	6.25	1	0
0.010153	5.5	1	0
0.005448	6.5	2	0
0.022861	5.25	1	0
0.004705	7.5	1	0
0.00745	4.25	1	0
0.005921	3.75	1	0
0.00445	4.75	1	0
0.035479	3.875	2	0
0.005136	2.25	3	0
0.034651	8.5	2	0
0.012683	4.375	2	0
0.010472	1.75	1	0
0.013356	3.25	2	0
0.028142	4	1	0
0.011527	6	1	0
0.007008	7.41667	3	0
0.0886	10	1	0
0.015159	4.625	2	0
0.010797	8.875	2	0
0.043094	2.25	2	0
0.024453	7.375	2	0
0.01807	3.125	2	0
0.001678	4.25	1	0
0.022945	5.375	4	0
0.003927	2.75	1	0
0.010247	3.75	1	0
0.013291	6.5	1	0
0.002362	6.25	1	0
0.005277	3.83333	3	0
0.008878	6.25	2	0
0.011373	6	1	0
0.032258	2.25	1	0
0.012402	5.75	1	0
0.002463	10.5	1	0
0.011049	2.75	1	0
0.00217	4.25	1	0
0.019544	4.875	2	0
0.028776	4.75	2	0
0.005045	7.08333	3	0
0.00199	16	1	0
0.004041	5	1	0
0.009122	14.125	2	0
0.00502	6.5	1	0
0.017147	3.375	2	0
0.010444	3.75	2	0
0.019919	6.25	2	0
0.013276	5.75	1	0
0.003236	7.375	2	0
0.006452	8.125	2	0
0.007575	3.5	1	0
0.013963	5.25	1	0
0.015585	7.25	2	0
0.01384	13	1	0
0.012813	7.625	2	0
0.009555	12	1	0
0.013817	4.125	2	0
0.013818	7.5	1	0
0.0563	4.5	1	0
0.042871	3.75	1	0
0.027016	4.75	1	0
0.10266	4	1	0
0.010915	4.625	2	0
0.028567	3.58333	3	0
0.005306	5	1	0
0.00436	5.75	1	0
0.032525	5.75	1	0
0.008548	4.25	1	0
0.002553	9.83333	3	0
0.002273	8.83333	3	0
0.005944	8.5	1	0
0.013083	5.5	1	0
0.00769	9.5	2	0
0.021776	8	1	0
0.019228	12	1	0
0.00968	8.5	4	0
0.039526	3.75	1	0
0.002689	7.5	1	0
0.003194	4.5	1	0
0.043888	4.625	2	0
0.002715	3.125	2	0
0.00251	5.5	1	0
0.010761	8.33333	3	0
0.003568	5.75	2	0
0.025047	8	2	0
0.005886	13.75	3	0
0.00193	7	2	0
0.006927	4.25	2	0
0.013596	5	1	0
0.00931	10.5	1	0
0.015464	5.5	2	0
0.007765	2.75	1	0
0.032007	6.75	1	0
0.003739	22.75	1	0
0.026183	5	1	0
0.013139	10.25	1	0
0.008723	2.5	1	0
0.057952	3	1	0
0.015812	2.75	1	0
0.0394	4	1	0
0.017561	2.75	1	0
0.021841	5.5	1	0
0.036301	4.75	1	0
0.034594	4.75	1	0
0.021979	3	1	0
0.034782	3.25	2	0
0.041556	4	1	0
0.019121	4.41667	3	0
0.015672	3.75	2	0
0.012477	3.875	2	0
0.021646	5.5	1	0
0.027689	3.5	1	0
0.022789	5.5	1	0
0.019478	3.5	1	0
0.02548	4.75	1	0
0.017101	3.875	4	0
0.03557	4	1	0
0.021996	2.5	1	0
0.035799	3.875	2	0
0.020084	3.25	1	0
0.013361	5	1	0
0.034187	5	1	0
0.018189	6.25	1	0
0.035895	3.625	2	0
0.01382	5	1	0
0.020619	1.75	2	0
0.020081	3.75	1	0
0.036354	4	1	0
0.010804	12.5	1	0
0.02046	3.75	1	0
0.030223	4.25	1	0
0.020792	5.75	1	0
0.007701	3.75	1	0
0.016801	7.5	1	0
0.036948	8.25	1	0
0.010612	2.75	1	0
0.021014	6.5	1	0
0.04617	3.25	1	0
0.009166	18	1	0
0.018632	2.75	1	0
0.021148	6.5	1	0
0.020747	2	1	0
0.010798	6	3	0
0.01224	4.75	1	0
0.01936	2.5	1	0
0.014942	3.75	1	0
0.027484	4.5	2	0
0.015098	5.25	1	0
0.023403	3.875	2	0
0.026114	5	1	0
0.043519	4.75	1	0
0.019213	3.25	1	0
0.014543	2.375	2	0
0.030102	2.25	1	0
0.029111	4.5	1	0
0.013746	2.625	2	0
0.014273	3.25	1	0
0.012545	3.375	2	0
0.004091	5	1	0
0.021346	7	1	0
0.003019	6.5	1	0
0.010251	5.25	1	0
0.013999	2.75	2	0
0.040825	5.25	1	0
0.032281	3.75	1	0
0.019571	3.5	1	0
0.024763	2.5	1	0
0.004021	2	1	0
0.059987	3	1	0
0.008206	8.33333	3	0
0.031156	2.25	1	0
0.011124	16.75	1	0
0.028949	7	1	0
0.015213	6.5	1	0
0.013274	4.25	1	0
0.005826	3.5	1	0
0.014477	10.75	1	0
0.011321	4.25	1	0
0.015519	4.75	1	0
0.02507	6.25	1	0
0.009415	3.75	1	0
0.028067	5.75	1	0
0.020821	6.25	2	0
0.027543	4.75	1	0
0.022999	2.5	2	0
0.008478	2	1	0
0.002082	14.5	1	0
0.025038	5.75	1	0
0.031145	5.25	1	0
0.020676	5.5	1	0
0.022674	4.75	1	0
0.038508	5	1	0
0.023449	2.75	1	0
0.037431	7.75	1	0
0.004465	16.375	2	0
0.008229	12.5	1	0
0.010777	6.75	2	0
0.013599	4.5	1	0
0.012961	3.25	2	0
0.002577	15.5	1	0
0.01336	4.75	1	0
0.013583	4.25	1	0
0.025494	6	1	0
0.020357	9.375	2	0
0.027111	11.5	1	0
0.004478	5.75	1	0
0.007159	5.75	1	0
0.033449	5.25	1	0
0.003928	6.5	1	0
0.011254	6.5	2	0
0.014251	4	1	0
0.012875	9.5	2	0
0.018518	7.125	2	0
0.005475	9.875	2	0
0.004634	12.25	1	0
0.021036	17.125	2	0
0.043579	3.5	1	0
0.027918	2	1	0
0.008704	5.75	1	0
0.011406	5.75	1	0
0.028705	4.5	1	0
0.007356	5.25	1	0
0.004625	5.5	1	0
0.005034	9.75	1	0
0.019404	9.25	1	0
0.013779	9	2	0
0.008314	11.5	1	0
0.027074	2.75	1	0
0.005786	2.875	2	0
0.017197	5.5	1	0
0.023367	8.25	2	0
0.038866	5.5	1	0
0.03172	4.5	1	0
0.008482	7.5	2	0
0.049392	3	1	0
0.004399	15.75	3	0
0.014436	2.5	3	0
0.008777	3.5	1	0
0.021759	4.625	2	0
0.014579	3.5	4	0
0.00564	3.25	1	0
0.003213	3.25	2	0
0.021885	2.5	1	0
0.004214	7.625	2	0
0.04918	4	1	0
0.025363	4.75	1	0
0.054154	3.75	1	0
0.013277	5	1	0
0.012995	2.25	3	0
0.012296	8.5	2	0
0.056979	2.875	2	0
0.052397	6.5	2	0
0.014779	2.625	2	0
0.029839	4	1	0
0.047195	4.25	1	0
0.020787	4.33333	3	0
0.024357	4.33333	3	0
0.022439	4	3	0
0.011328	4.66667	3	0
0.020128	4.33333	3	0
0.01365	5.08333	3	0
0.01735	3	1	0
0.012303	4.625	2	0
0.01494	6	2	0
0.03063	6.75	1	0
0.012279	7.5	1	0
0.003769	3	2	0
0.009531	3.25	1	0
0.031482	3.75	1	0
0.019668	5.25	1	0
0.021945	6.5	1	0
0.009268	4.875	2	0
0.001994	3	2	0
0.029488	5	2	0
0.025553	3.5	1	0
0.022645	3.25	1	0
0.027454	4	1	0
0.021333	3.5	2	0
0.019591	3	1	0
0.024353	7.125	4	0
0.029647	4	1	0
0.01711	5.125	2	0
0.012472	5.75	1	0
0.045333	3.25	1	0
0.021521	6	1	0
0.015409	4.83333	3	0
0.03536	4.25	1	0
0.002709	3	1	0
0.019143	8	1	0
0.016026	5.25	1	0
0.02901	3.75	1	0
0.018205	5.625	2	0
0.007096	2.75	1	0
0.023387	5	1	0
0.018239	5.75	1	0
0.021461	5.5	1	0
0.012719	4.5	1	0
0.033236	3.25	1	0
0.019561	3.25	1	0
0.012162	4.25	2	0
0.019234	4	1	0
0.025432	2.75	1	0
0.0288	4.5	1	0
0.016764	13.75	1	0
0.016001	4.5	2	0
0.017843	5.5	1	0
0.006624	7.75	1	0
0.004076	2.75	1	0
0.018961	4.75	2	0
0.026763	24.25	1	0
[truncated: 7,074 more rows]
