# Supplementary material for: Eye movement kinematics reveal novel circadian organization of sleep substates
Source: Nat Commun. 2026 May 5;17:4068. doi: 10.1038/s41467-026-72222-0 (PMC13144723; doi:10.1038/s41467-026-72222-0)
Supplement: Supplementary file 10 — Source Data [file 41467_2026_72222_MOESM10_ESM.zip › Source_Data/Figure_4/Figure_4_source_data.xlsx]

## Sheet: source_data_darkflash_response_
wake_resp	rem_resp
0.62963	0.52381
0.458333	0.0140845
0.908163	0.2
0.915663	0.222222
0.56701	0.153846
0.810345	0.148148
0.944444	0.438596
0.774194	0.214286
0.914286	0.19697
0.611111	0.0135135
0.75	0.150943
0.820513	0.178571
0.775	0.0243902
0.970149	0.115385
0.516484	0.04
0.609375	0.0714286
0.5	0.0172414
0.266667	0
0.1	0
0.568182	0.0384615
0.0333333	0.258621
0.169492	0.0227273
0.396552	0.0740741
0.447368	0.0133333

## Sheet: source_data_omr_quantification_
wake_ctrl_pre	wake_ctrl_post	wake_omr_pre	wake_omr_post	wake_ctrl_pre_10min	wake_ctrl_post_10min	wake_omr_pre_10min	wake_omr_post_10min	QEM1_ctrl_pre	QEM1_ctrl_post	QEM1_omr_pre	QEM1_omr_post	QEM1_ctrl_pre_10min	QEM1_ctrl_post_10min	QEM1_omr_pre_10min	QEM1_omr_post_10min	QEM1_duration_ctrl_min	Unnamed: 17_level_0_omr_min	bootstrap_fractions_ctrl_fg_5min	Unnamed: 19_level_0_omr_fg_5min	Unnamed: 20_level_0_ctrl_fg_15min	Unnamed: 21_level_0_omr_fg_15min	Unnamed: 22_level_0_ctrl_fg_30min	Unnamed: 23_level_0_omr_fg_30min	Unnamed: 24_level_0_ctrl_fg_45min	Unnamed: 25_level_0_omr_fg_45min
0.662505	0.882032	0.300774	0.719589	0.766793	0.660448	0.306475	0	0.328774	0.083843	0.281642	0.280411	0.233207	0.339552	0.395683	1	1.75833	1.225	0.128834	0.15589	0.03681	0.051373	0.003834	0.018601	0.001534	0.007086
0.878899	0.911008	0.995708	0.764782	1	1	1	0.049587	0.109606	0.054202	0.004292	0.229197	0	0	0	0.950413	1.19167	15.5167	0.127301	0.156776	0.037577	0.045173	0.004601	0.015943	0	0.009743
0.351384	0.849513	0.962193	0.809464	0.101879	1	1	1	0.624029	0.123639	0.033892	0.178574	0.898121	0	0	0	6.33333	5.88333	0.104294	0.160319	0.028374	0.04783	0.006135	0.019486	0	0.004429
0.95083	1	0.811544	0.561064	1	1	0.210468	0.114734	0.046216	0	0.168675	0.311512	0	0	0.789532	0.740338	4.13333	2.18333	0.108129	0.175376	0.03911	0.048716	0.006135	0.020372	0.000767	0.005314
0.383467	0.738719	0.51048	0.691559	0.655332	1	0.928571	0.030833	0.607723	0.259267	0.431942	0.295828	0.344668	0	0.071429	0.969167	1.4	3.19167	0.095859	0.156776	0.036043	0.046944	0.004601	0.020372	0.000767	0.007972
0.448602	0.901387	0.974597	0.392131	0.780158	0.39868	1	0.8925	0.522894	0.098613	0.025403	0.456386	0.219842	0.601319	0	0.1075	2.25833	4.99167	0.101994	0.146147	0.028374	0.039858	0.004601	0.015943	0.000767	0.0062
0.921536	0.991227	0.357678	0.264216	1	1	0.108161	0	0.078464	0.008773	0.505788	0.621352	0	0	0.511308	1	1.24167	1.15	0.088957	0.164748	0.032209	0.046058	0	0.014172	0	0.0062
0.253829	0.526455	0.996825	1	0.069	0.82526	1	1	0.691798	0.450047	0.003175	0	0.867	0.17474	0	0	3.925	9.45	0.11273	0.156776	0.034509	0.046058	0.004601	0.026572	0	0.0062
0.872031	0.99461	0.919833	0.983145	1	1	1	0.710041	0.127969	0.00539	0.05468	0.016855	0	0	0	0.289959	2.10833	2.66667	0.096626	0.161205	0.029141	0.043401	0	0.013286	0	0.005314
0.4178	0.946465	0.992461	1	1	1	0.885932	1	0.460906	0.039538	0.007539	0	0	0	0.114068	0	1.475	1.16667	0.095092	0.169176	0.02684	0.043401	0.003067	0.016829	0.000767	0.0062
0.740895	0.94258	0.760396	0.52068	1	1	0.43956	0.215067	0.21497	0.037862	0.220614	0.178457	0	0	0.56044	0.784933	1.4	1.09167	0.109663	0.167405	0.027607	0.04163	0.003834	0.021258	0.001534	0.010629
0.513648	0.339446	1	0.187919	0.260361	1	1	1	0.439788	0.543078	0	0.716313	0.739639	0	0	0	1.94167	6.95	0.097393	0.168291	0.035276	0.06023	0.004601	0.024801	0	0.007972
0.928177	0.965019	0.970838	0.123977	1	0.888007	0.507326	0.023852	0.060668	0.026369	0.025754	0.656741	0	0.111993	0.492674	0.976148	1.1	1.04167	0.109663	0.159433	0.036043	0.053144	0.004601	0.030115	0.000767	0.0124
0.763396	0.870942	0.815828	0.925227	1	1	0.997255	0	0.236604	0.127067	0.181644	0.07097	0	0	0.002745	1	1.4	2.725	0.115031	0.162976	0.028374	0.045173	0.002301	0.021258	0	0.009743
0.983114	0.985764	0.95955	0.186274	0.353135	1	1	0.059514	0.016886	0.014236	0.016786	0.308661	0.646865	0	0	0.515507	1.1	1.81667	0.109663	0.154119	0.02684	0.042516	0.004601	0.015058	0.000767	0.005314
0.856746	0.800474	0.985756	0.030271	1	0.594203	1	0.006508	0.138026	0.186782	0.009423	0.4983	0	0.405797	0	0.509761	1.55833	1.45833	0.101227	0.171833	0.041411	0.051373	0.006902	0.024801	0.001534	0.0062
1	1	0.996104	0.647328	1	1	0.966387	0.008368	0	0	0.003896	0.33801	0	0	0.033613	0.991632	1.125	1.35	0.113497	0.150576	0.042178	0.029229	0.002301	0.009743	0.000767	0.002657
1	0.789028	1	0.432239	1	1	1	0.202679	0	0.009458	0	0.494707	0	0	0	0.797321	1.05	1.19167	0.105061	0.147919	0.032975	0.04783	0.003834	0.016829	0.000767	0.007972
0.760888	0.312642	0.95331	0.10081	1	1	0.826389	0.009213	0.225264	0.33189	0.03934	0.766611	0	0	0.173611	0.990787	1.40833	3.00833	0.104294	0.150576	0.030675	0.039858	0.001534	0.016829	0.001534	0.005314
0.772471	0.52623	0.896308	0.085232	1	0.644872	0.802528	0.014167	0.215567	0.452742	0.090262	0.573501	0	0.355128	0	0.985833	1.06667	3.11667	0.104294	0.16209	0.02454	0.04783	0.001534	0.013286	0	0.004429
0.856643	0.805451	1	0.659612	0.7411	0.479426	1	0.061151	0.140378	0.192738	0	0.288281	0.2589	0.520574	0	0.723022	1.65833	2.30833	0.106595	0.153233	0.028374	0.046058	0.004601	0.017715	0	0.007972
0.880165	0.300639	1	0.839998	0.627198	1	1	0.0125	0.118131	0.511414	0	0.160002	0.372802	0	0	0.9875	1.075	3.55	0.111963	0.140833	0.03681	0.044287	0.001534	0.018601	0.000767	0.0062
1	0.933135	0.805686	0.251066	1	1	0.89011	0	0	0.066865	0.032645	0.562011	0	0	0.10989	1	1.19167	9.44167	0.106595	0.165633	0.02684	0.049601	0.002301	0.024801	0.001534	0.015943
0.421045	0.387385	0.982455	0.668095	0.541756	0.435847	1	1	0.569684	0.595674	0.01521	0.258301	0.458244	0.564153	0	0	1.31667	1.68333	0.101994	0.14969	0.030675	0.046058	0.004601	0.015943	0.001534	0.007972
0.092087	0.086595	1	0.798272	0.005106	0.032918	1	1	0.805311	0.668395	0	0.083729	0.994894	0.967082	0	0	1.39167	1.91667	0.116564	0.155004	0.041411	0.042516	0.003834	0.018601	0.000767	0.004429
0.596916	0.682532	0.979764	0.849138	0.01	0.061181	1	1	0.367614	0.212973	0.01373	0.107016	0.89	0.402954	0	0	1.16667	1.31667	0.116564	0.175376	0.038344	0.057573	0.006135	0.026572	0.000767	0.010629
0.958809	0.867396	0.921964	0.905584	0.856688	1	1	0.786022	0.041191	0.070926	0.075748	0.043391	0.143312	0	0	0.213978	1.46667	2.4	0.115798	0.170062	0.034509	0.057573	0.004601	0.020372	0	0.007086
0.763291	0.296964	1	0.871732	0.218056	0.566116	1	1	0.21231	0.497679	0	0.060283	0.683333	0.433884	0	0	1.14167	2.03333	0.119632	0.158547	0.027607	0.045173	0.003834	0.020372	0.000767	0.007972
0.700139	0.680119	1	0.991337	0.346021	1	1	1	0.287633	0.27809	0	0.00465	0.653979	0	0	0	2.28333	4.48333	0.11273	0.173605	0.038344	0.046944	0.001534	0.023915	0	0.007086
0.709355	0.787288	1	0.726827	1	0.547544	1	1	0.285529	0.197588	0	0.262816	0	0.452456	0	0	1.05833	1.04167	0.089724	0.179805	0.026074	0.056687	0.001534	0.023915	0	0.008857
0.852197	0.970904	0.834868	0.758508	0.86203	1	1	1	0.144841	0.023688	0.147337	0.224073	0.13797	0	0	0	1.59167	2.5	0.101994	0.161205	0.02684	0.045173	0.003834	0.017715	0.000767	0.008857
0.481163	0.380935	0.984674	0.219961	0.647887	0.300643	1	0.016681	0.452792	0.270349	0.015326	0.152665	0.352113	0.242765	0	0.201001	1.06667	1.15	0.096626	0.181577	0.026074	0.04783	0.006135	0.019486	0	0.007972
0.624798	0.120656	0.967419	0.206244	1	0.21875	0.691004	0	0.364237	0.821656	0.023953	0.45176	0	0.78125	0	0.746667	1.24167	1.19167	0.105828	0.160319	0.029908	0.052259	0.002301	0.015058	0	0.007086
0.593066	0.374156	0.532399	0.342665	0.119527	0.365517	0.546898	0	0.376955	0.432051	0.449755	0.653273	0.863905	0.568276	0.453102	1	1.05833	2.14167	0.115031	0.163862	0.037577	0.046058	0.006135	0.021258	0.002301	0.008857
0.433326	0.729499	0.901405	0.305656	0.701467	1	0.789386	1	0.560871	0.241711	0.084094	0.52086	0.298533	0	0.210614	0	2.76667	1.31667	0.115031	0.170062	0.042945	0.05403	0.005368	0.017715	0.001534	0.009743
0.821252	0.638226	0.985544	0.466524	0.729064	1	1	0.299725	0.167876	0.21375	0.001267	0.390746	0.270936	0	0	0.700275	2.08333	2.46667	0.106595	0.163862	0.037577	0.052259	0.004601	0.022143	0	0.008857
0.514716	0.590465	0.37745	0.192333	0.346863	0.301462	1	1	0.454049	0.264849	0.09307	0.39992	0.653137	0.563555	0	0	1.60833	1.68333	0.11273	0.152347	0.03911	0.044287	0.003834	0.021258	0.002301	0.0062
0.558869	0.653661	0.393148	0.266604	0.253687	1	0.069094	0	0.438988	0.332683	0.164545	0.639558	0.746313	0	0.706816	1	1.23333	3.78333	0.10046	0.162976	0.027607	0.048716	0.003067	0.020372	0	0.008857
0.199965	0.147516	0.2391	0.082901	0.040609	0	0.020478	0	0.190772	0.465457	0.160319	0.446382	0.324873	0.2	0.09215	0.404742	18.75	2.425	0.105828	0.177148	0.022239	0.050487	0.003834	0.022143	0.000767	0.0124
0.597039	0.442025	0.163654	0.222473	0.09068	0	0.316315	0.038427	0.181146	0.312443	0.196832	0.568161	0.607053	0.39	0.140954	0.857909	4.06667	2.55	0.117331	0.158547	0.028374	0.052259	0.002301	0.017715	0.002301	0.0062
0.323765	0.455966	0.499267	0.353299	1	0.668831	1	1	0.488208	0.525239	0.139363	0.294577	0	0.174026	0	0	3.45	1	0.105828	0.147033	0.02454	0.038973	0.003834	0.016829	0.000767	0.004429
0.372677	0.197356	0.94969	0.453648	0	0.063591	1	1	0.603991	0.655699	0.02142	0.53468	1	0.936409	0	0	1.80833	1.475	0.108129	0.14349	0.032209	0.046944	0.005368	0.019486	0.000767	0.0062
0.186571	0.126662	0.94485	0.88825	0	0	0.751462	0.096441	0.748031	0.666956	0.049327	0.108284	0.1	0.101868	0.248538	0.903559	1.60833	1.66667	0.102761	0.166519	0.027607	0.046058	0.005368	0.019486	0.002301	0.011515
0.315929	0.024302	0.934512	0.189122	0	0	0.080264	0	0.684071	0.964229	0.060469	0.71554	1	1	0.919736	1	11.7917	1.24167	0.105061	0.161205	0.03681	0.044287	0.002301	0.019486	0.001534	0.0062
0.6888	0.138521	1	0.415584	0	0	1	0.03943	0.301843	0.75854	0	0.568792	1	1	0	0.96057	2.14167	1.36667	0.132669	0.15589	0.032975	0.045173	0.004601	0.020372	0.000767	0.009743
0.524367	0.519672	0.990353	0.951582	0.611748	0.064449	1	1	0.46659	0.475632	0.009647	0.048418	0.388252	0.935551	0	0	1.19167	2.13333	0.111196	0.176262	0.029141	0.049601	0.003834	0.023029	0	0.007086
0.341784	0.35793	0.975053	0.793076	0.018198	0.04479	1	1	0.638493	0.63975	0.024947	0.201572	0.981802	0.95521	0	0	1.525	1.16667	0.101227	0.162976	0.032209	0.052259	0.005368	0.022143	0.001534	0.008857
0.963449	0.358987			1	0.805063			0.036551	0.581984			0	0.194937			1.45	1.38333	0.108129	0.163862	0.030675	0.051373	0.002301	0.024801	0	0.0124
																1.7	1.4	0.128067	0.167405	0.031442	0.043401	0.003834	0.017715	0.001534	0.007972
																1.09167	1.075	0.106595	0.168291	0.031442	0.04163	0.003834	0.020372	0.001534	0.011515
																2.13333	1.43333	0.102761	0.14969	0.029141	0.044287	0.000767	0.016829	0	0.009743
																1.63333	1.13333	0.105061	0.186891	0.029141	0.065545	0.000767	0.025686	0	0.007086
																1.06667	1.01667	0.105061	0.168291	0.025307	0.057573	0.003834	0.023915	0.000767	0.010629
																1.78333	1.2	0.108129	0.160319	0.034509	0.048716	0.003834	0.019486	0.000767	0.010629
																1.91667	1.34167	0.110429	0.147919	0.031442	0.04163	0.004601	0.014172	0.000767	0.0062
																1.3	1.15	0.116564	0.166519	0.036043	0.062002	0.003067	0.028344	0	0.009743
																2.15	1.04167	0.104294	0.159433	0.029141	0.052259	0.001534	0.023915	0	0.009743
																1.25	1.175	0.113497	0.147033	0.042945	0.046058	0.006902	0.017715	0.001534	0.0062
																1.53333	1.05	0.11273	0.170948	0.037577	0.039858	0.005368	0.016829	0	0.0062
																1.14167	1.225	0.122699	0.160319	0.036043	0.055802	0.005368	0.024801	0.001534	0.0124
																1.78333	2.00833	0.108129	0.165633	0.031442	0.04783	0.001534	0.023029	0.000767	0.011515
																1.01667	1.05	0.101227	0.150576	0.027607	0.046058	0.003834	0.023915	0.002301	0.009743
																1.06667	1.19167	0.103528	0.159433	0.02684	0.048716	0.002301	0.021258	0	0.009743
																1.05	1	0.126534	0.159433	0.032209	0.046944	0.003067	0.023915	0	0.007086
																1.025	3.43333	0.092025	0.14969	0.032209	0.039858	0.006902	0.019486	0.003067	0.009743
																1.35833	1.475	0.108129	0.159433	0.036043	0.046058	0.005368	0.020372	0.002301	0.004429
																1.83333	1.00833	0.107362	0.160319	0.036043	0.049601	0.007669	0.027458	0.002301	0.010629
																1.35833	2.54167	0.103528	0.168291	0.031442	0.04783	0.003834	0.021258	0	0.007086
																3.91667	1.31667	0.105828	0.172719	0.029908	0.059345	0.006902	0.024801	0.000767	0.010629
																1.125	2.00833	0.09816	0.165633	0.032209	0.044287	0.002301	0.021258	0.000767	0.0062
																5.24167	1.13333	0.108129	0.151461	0.029141	0.042516	0.003067	0.015058	0.000767	0.008857
																2.625	1.4	0.128067	0.152347	0.042178	0.046944	0.007669	0.019486	0.000767	0.007972
																1.275	1	0.109663	0.157662	0.03911	0.04163	0.003834	0.018601	0.001534	0.0062
																1.05	1.40833	0.109663	0.167405	0.032975	0.049601	0.002301	0.023915	0.000767	0.005314
																6.875	4.66667	0.097393	0.154119	0.028374	0.052259	0.005368	0.021258	0.000767	0.0062
																2.975	1.4	0.103528	0.173605	0.02684	0.050487	0.004601	0.023915	0.001534	0.009743
																1.00833	1.40833	0.121166	0.145261	0.039877	0.038087	0.002301	0.011515	0	0.004429
																1.05833	1.25	0.104294	0.147033	0.029141	0.044287	0.003067	0.018601	0	0.005314
																1.54167	13.0417	0.129601	0.145261	0.037577	0.048716	0.003834	0.018601	0.000767	0.008857
																1.11667	11.025	0.105828	0.150576	0.032975	0.052259	0.004601	0.023029	0.000767	0.009743
																1.54167	1.01667	0.096626	0.154119	0.031442	0.046944	0.004601	0.019486	0.002301	0.008857
																1.33333	1.475	0.111196	0.154119	0.029908	0.04783	0.006135	0.024801	0.001534	0.0124
																1.18333	1.01667	0.108129	0.16209	0.039877	0.037201	0.006902	0.017715	0	0.005314
																1.95	1.04167	0.116564	0.169176	0.031442	0.050487	0.001534	0.018601	0	0.0062
																1.05	1.34167	0.111196	0.154119	0.030675	0.054916	0.006902	0.026572	0	0.008857
																3.18333	1.13333	0.092025	0.167405	0.029141	0.055802	0.002301	0.018601	0	0.0062
																1.425	1.50833	0.098926	0.188663	0.028374	0.062002	0.000767	0.031001	0	0.007972
																1.89167	1.56667	0.09816	0.169176	0.032209	0.046058	0.003067	0.019486	0	0.008857
																1.825	1.45	0.102761	0.138175	0.032209	0.029229	0.003834	0.009743	0	0.0062
																5.25	1.75833	0.106595	0.165633	0.023773	0.045173	0.003834	0.019486	0	0.008857
																9.55	1.05833	0.106595	0.166519	0.035276	0.04783	0.003834	0.021258	0.001534	0.010629
																1.2	1.06667	0.105828	0.165633	0.03681	0.04783	0.008436	0.015058	0.000767	0.004429
																1.45833	1.23333	0.105828	0.169176	0.030675	0.049601	0.002301	0.016829	0	0.005314
																1.39167	1.475	0.095859	0.165633	0.031442	0.048716	0.002301	0.0124	0	0.003543
																1.00833	1.93333	0.093558	0.158547	0.026074	0.044287	0.002301	0.018601	0.001534	0.005314
																1.73333	1.51667	0.115031	0.152347	0.028374	0.05403	0.003067	0.028344	0	0.014172
																1.55	1.24167	0.109663	0.156776	0.039877	0.052259	0.000767	0.025686	0	0.015943
																2.025	1.01667	0.108129	0.182462	0.03681	0.06023	0.002301	0.018601	0	0.005314
																1.75833	1.15833	0.115798	0.165633	0.028374	0.050487	0.003067	0.023915	0	0.011515
																3.05833	1.41667	0.10046	0.153233	0.034509	0.053144	0.003834	0.024801	0.000767	0.011515
																3.025	1.20833
																1.81667	1.13333
																1.30833	1.74167
																1.03333	1.79167
																1.25	2.38333
																1.36667	3.10833
																1.41667	1.925
																1.45	2.6
																2.7	1.15833
																1.76667	1.49167
																1.18333	1.18333
																2.25	1.20833
																2	1.39167
																1.09167	2.79167
																1.075	3.20833
																1.08333	4.99167
																1.25	1.03333
																1.15833	1.38333
																1.14167	1.30833
																1.06667	1.05
																1.56667	1.01667
																1.175	2.01667
																1.16667	2.18333
																1.61667	1.225
																1.25	1.20833
																1.08333	1.46667
																1.075	1.34167
																1.11667	1.075
																1.08333	1.21667
																1.875	1.00833
																1.01667	1.03333
																1.35833	1.04167
																1.36667	1.225
																1.05	1.41667
																1.04167	1.54167
																1.075	1.08333
																1.075	1.86667
																1.04167	1.23333
																1.89167	2.925
																1.11667	1.9
																1.025	1.51667
																1.45	1.19167
																1.00833	1.35
																1.11667	1.69167
																2.55	1.06667
																1.36667	6.39167
																2.475	32.3417
																1.7	1.09167
																10.4417	1.78333
																3.11667	5.18333
																2.69167	1.73333
																6.06667	36.4917
																6.35	2.025
																29.1417	1.05833
																1.475	5
																1.53333	5.28333
																4.25	29.3833
																1.20833	15.1417
																1.95833	3.38333
																2.11667	1.125
																3.91667	37.275
																1.35	6.925
																1.48333	1.56667
																4.98333	2.45833
																13.6417	3.74167
																1.85	1.125
																1.59167	1.64167
																1.75	7.675
																3.44167	9.90833
																1.51667	1.075
																1.40833	28.2083
																1.89167	1.4
																1.36667	5.96667
																1.35833	25.0667
																1.85	2.35
																2.55833	1.00833
																2.15	1
																1.275	1.375
																1.55	3.91667
																1.35833	1.45833
																1.20833	8.59167
																2.2	1.975
																7.75833	1.2
																1.075	1.10833
																1.54167	1.11667
																1.875	1.325
																1.31667	1.05833
																1.70833	1.39167
																3.20833	3.30833
																1.85833	1.475
																3.10833	1.00833
																1.00833	1.31667
																2.55833	1.20833
																2.55	1.49167
																11.6167	1.13333
																3.70833	1.09167
																1.05	1.35833
																2.525	1.71667
																1.31667	1.30833
																2.85833	1.01667
																1.01667	3.59167
																1.2	1.58333
																1.26667	36.8583
																1.225	6.675
																1.20833	52.65
																1.45	15.4
																1.36667	1.09167
																1.74167	1.34167
																1.51667	1.46667
																1.26667	3.15833
																1.35	14.9917
																1.63333	1.65833
																2.68333	65.475
																1	8.91667
																1.16667	1.78333
																8.25	1.09167
																5.425	1.7
																1.35833	1.675
																1.03333	1.15833
																1.21667	1.04167
																1.20833	1.00833
																1.425	1.175
																1.125	1.85
																1.16667	2.78333
																21.6083	1.31667
																1.88333	4.575
																1.75833	1.525
																1.00833	2.80833
																1.725	1.23333
																1.11667	2.79167
																1.95	1.49167
																1.49167	4.675
																1.15	1.85
																1.11667	11.35
																1.025	1.16667
																1.53333	3.53333
																3.63333	2.3
																1.28333	1.9
																1	1.55833
																1.81667	3.05833
																1.49167	1.06667
																1.475	1.225
																2.04167	1.14167
																1.39167	3.09167
																1.00833	1.325
																5.21667	1.88333
																4.325	1.71667
																1.28333	1.08333
																1.15	1.04167
																1.2	2.075
																4.45	2.80833
																2.68333	1.70833
																2.08333	2.675
																1.25	3.2
																1.7	1.025
																1.775	2.80833
																1.48333	1.725
																1.38333	3.00833
																1.45	1.85
																2.54167	1.34167
																1.99167	1.70833
																1.38333	1.53333
																1.24167	3.29167
																2.60833	5.00833
																1.78333	8.83333
																1.79167	2.51667
																1.45	1.55833
																2.3	4.88333
																2.01667	1.06667
																2.90833	2.99167
																9.94167	2.25
																1.18333	1.78333
																1.09167	5.94167
																1.61667	2.03333
																4.225	1.625
																20.45	1
																9.63333	2.19167
																1.79167	2.59167
																1.65833	1.85
																1.3	3.00833
																2.50833	1.15
																2.8	3.08333
																1.53333	2.44167
																1.39167	1.46667
																1.2	1.375
																2.74167	1.2
																6.36667	1.43333
																1.41667	1.38333
																3.30833	4.09167
																1.76667	1.375
																2.10833	12.175
																3.00833	1.7
																4.05833	2.4
																5.18333	1.38333
																1.15	2.14167
																1	1.04167
																1.29167	4.36667
																1.26667	1.06667
																1.79167	1.40833
																1.99167	2.05
																4.275	1.875
																6.775	3.54167
																1.85833	3.21667
																1.175	10.7833
																1.575	3.825
																8.15	1.5
																1.025	1.66667
																1.25	1.50833
																2.15833	3.875
																2.06667	4.625
																1.36667	1.375
																1.075	8.525
																1.625	2.31667
																1.21667	2.6
																1.20833	1.98333
																1.425	1.63333
																1.2	1.26667
																2.16667	2.75
																2.85	1.08333
																3.275	2.4
																1.575	2
																1.84167	1.39167
																1.41667	1.05
																2.01667	2.14167
																5.66667	2.59167
																2.28333	1.40833
																2.675	1.65833
																1.85833	1.71667
																1.51667	1.79167
																2.95833	1.50833
																15.1167	4.40833
																17.5	5.63333
																20.45	1.35
																1.89167	1.34167
																1.85	2.49167
																18.525	3.09167
																1.06667	5.58333
																1.275	5.91667
																2.41667	2.84167
																3.375	4.13333
																16.3	3.11667
																14.9667	19.4833
																1.45	14.9333
																1.01667	2.05833
																12.35	3.18333
																2.01667	31.1667
																9.45833	2.08333
																1.39167	1.41667
																1.06667	4.35833
																2.04167	4.76667
																1.24167	4.71667
																5.45	9.475
																1.24167	1.08333
																2.09167	1.13333
																1.99167	9.775
																3.60833	14.5167
																1.28333	14.6583
																1.15833	2.61667
																1.10833	3.85
																1.48333	12.35
																2.81667	4.00833
																1.23333	1.175
																1.35833	1.29167
																1.675	6.64167
																1.29167	1.20833
																1.89167	1.13333
																5.475	18.375
																4.24167	1.325
																1.36667	1.2
																1.38333	1.425
																3.20833	1.25
																4.80833	5.29167
																3.45	1.075
																15.7417	2.25833
																15.0667	1.15
																1.25833	1.925
																8.225	1.225
																1.25833	1.18333
																2.55833	1.56667
																1.99167	1.29167
																1.18333	4
																1.00833	1.375
																3.9	3.28333
																1.375	1.05833
																5.3	11.6917
																7.66667	1.575
																1.23333	1.43333
																2.45833	1.14167
																6.56667	1.53333
																1.025	1.29167
																2.10833	1.3
																2.95	1.325
																1.15833	2.54167
																1.43333	2.4
																1.23333	1.01667
																1.96667	5.95
																14.0583	1.18333
																4.86667	1.61667
																2.3	10.55
																7.98333	1.78333
																1.54167	2.375
																1.675	1.51667
																1.39167	6.85833
																1.85	1.00833
																1.2	3.49167
																3.16667	1.71667
																2.475	8.4
																3.38333	13.2417
																1.5	1.16667
																3.225	2.925
																1.2	2.14167
																1.46667	6.525
																6.28333	2.55
																23.3833	16.1
																9.75	1.1
																2.00833	12.9
																5.63333	1.19167
																6.13333	2.95833
																3.06667	3.45833
																2.21667	4.83333
																6.25833	1.68333
																4.25	1.725
																1.18333	2.375
																1.075	40.175
																2.95833	3.5
																3.65833	5.18333
																1.73333	8.35
																1.7	4.20833
																1.775	2.13333
																2.58333	24.2583
																1.49167	5.34167
																2.70833	1.125
																1.95833	19.8083
																3.125	4.98333
																2.69167	2.075
																3.94167	2.6
																1.73333	1.85
																1.48333	1.6
																1.63333	1.38333
																1.95	1.80833
																1.71667	1.94167
																1.09167	1.225
																2	1.775
																1.33333	8.45
																2.96667	4.64167
																1.96667	1
																3.79167	1.70833
																2.90833	1.54167
																4.79167	2.63333
																1.35833	13.15
																1.16667	1.66667
																3.46667	1.64167
																4.29167	5.98333
																4.34167	1.125
																1.15	3.3
																1.125	6.475
																1.49167	4.56667
																1.75	1.075
																1.475	1.71667
																4.08333	2.58333
																1.50833	4.46667
																1.80833	1.225
																1.41667	1.56667
																1.66667	4.825
																1.08333	1.93333
																1.46667	7.86667
																1.36667	1.99167
																1.45833	16.75
																2.475	10.6
																2	2.69167
																1	42.275
																1.46667	1.50833
																1.04167	7.14167
																2.775	1.45
																2.66667	5.625
																1.56667	1.21667
																1.23333	20.8833
																4.65	12.3083
																1.1	27.9083
																1.425	42.45
																1.5	13.55
																1.525	28.1333
																1.475	4.71667
																1.05	1.09167
																1.29167	6.575
																1.38333	15.9333
																1.50833	1.825
																2.11667	1.06667
																1.125	1.38333
																1.15833	1.46667
																1.18333	1.13333
																1.45	1.18333
																1.08333	1.34167
																2.25	1.19167
																3.25	1.575
																1.66667	3.325
																1.73333	1.225
																2.01667	1.45833
																1.04167	2.55
																1.06667	3.825
																1.025	1.01667
																1.55833	1.15833
																2.825	1.10833
																1.08333	1.14167
																1.38333	1.56667
																2.64167	1.44167
																1.15	1.38333
																1.14167	1.20833
																1.80833	1.65833
																1.15833	1.23333
																1.05833	1.775
																1.10833	1.10833
																1.99167	1.06667
																3.25833	2.53333
																3.45833	7.33333
																2.75833	9.74167
																1.24167	1.175
																1.925	1.45833
																1.51667	1
																1.03333	1.025
																2.13333	1.175
																3.925	1.11667
																1.06667	1.825
																3.63333	2.15
																1.1	1.975
																1.7	1.48333
																1.10833	1.06667
																1.64167	1.025
																1.64167	1.03333
																1.35	1.01667
																2.36667	1.65833
																1.05833	1.36667
																1.23333	1.41667
																2.10833	1.68333
																3.63333	19.1333
																1.125	2.14167
																1.925	21.3333
																1	3.93333
																1.425	5.73333
																1.64167	4.34167
																2.51667	5.51667
																1.99167	35
																1.75833	4.94167
																2.75	7.78333
																1.94167	2.03333
																4.125	1.275
																1.05	1.2
																2.45833	13.6333
																1.54167	14.025
																1.48333	3.50833
																2.43333	1.49167
																2.7	6.6
																4.19167	5.13333
																1.38333	3.19167
																1.325	1.24167
																12.8417	4.7
																1.20833	5.20833
																1.3	6.65
																1.06667	4.65
																1.26667	1.39167
																1.075	1.70833
																1.05833	1.65833
																1.21667	2.45833
																1.05	3.025
																2.26667	8.36667
																1.66667	3.65833
																1.15833	2.95833
																1.2	3.35
																1.35	1.31667
																1.40833	1.46667
																1.54167	1.34167
																1.175	1.11667
																1.1	5
																1.05	4.225
																1.23333	1.13333
																1.49167	1.225
																1.70833	10.3333
																1.06667	2.88333
																1.35833	1.20833
																1.13333	3.80833
																1.075	7.10833
																1.13333	2.65833
																1.05	1.65
																1.23333	1.125
																1.00833	1
																3.89167	3.89167
																1.425	1.40833
																1.15833	1.275
																1.575	1.05833
																2.4	1.1
																1.19167	1.34167
																1.16667	3.24167
																2.26667	1.00833
																1.10833	1.55
																3.70833	1.83333
																1.93333	1.2
																5.55	1.29167
																1.61667	1.65833
																1.63333	1.03333
																1.96667	1.28333
																1.09167	1.24167
																1.35833	1.275
																1.28333	1.125
																1.2	1.13333
																1.025	1.325
																1.60833	1.36667
																3.325	1.95833
																2.90833	4.00833
																1.025	2.05833
																1.025	2.26667
																5.54167	1.09167
																3.825	1.10833
																1.68333	2.44167
																1.40833	1.14167
																1.05833	1.41667
																2.00833	1.28333
																1.79167	1.375
																1.78333	1.00833
																1.09167	1.76667
																1.04167	1.025
																1.05833	1.26667
																1.48333	1.15
																1.08333	1.175
																1.01667	1.15833
																1.38333	2.45
																1.35833	1.20833
																1.1	1.425
																2.74167	1.61667
																4.38333	1.7
																1.30833	1.46667
																1.03333	1.15833
																1.29167	1.20833
																2.175	1.06667
																1.05833	20.8583
																1.11667	4.48333
																2.00833	2.44167
																1.46667	3.65
																1.45	5.6
																1.43333	3.69167
																1.21667	1.44167
																1.225	1.20833
																1.075	7.8
																2.03333	1.025
																3.65833	2.50833
																1.125	1.39167
																1.38333	1.56667
																1.48333	1.36667
																40.8917	1.08333
																6.725	1.23333
																8.98333	1.74167
																1.025	1.125
																2.18333	1.94167
																2.04167	1.75833
																4.95	1.35
																10.1083	1.05833
																3.35833	1.79167
																8.96667	1.08333
																1.15	1.675
																1.53333	4.04167
																16.7917	2.04167
																26.5667	1.05
																12.8417	1.64167
																18.1	7.56667
																1.325	1.05
																1.26667	1.14167
																1.68333	1.15833
																8.75	2.55
																2.54167	1.325
																3.76667	1.1
																7.43333	1.25
																4.09167	1.79167
																2.08333	1.30833
																15.9583	2.18333
																1.89167	1.14167
																3.475	2.91667
																6.50833	1.34167
																1.25833	1.45
																18.6833	1.875
																1.475	2.00833
																1.25833	1.53333
																9.63333	1.7
																1.06667	4.825
																2.35	1.775
																1.85	1.1
																1.7	1.45833
																2.24167	2.725
																2.9	1.98333
																2.225	1.54167
																5.03333	4.5
																1.03333	11.325
																1.475	5.4
																1.175	3.7
																1.26667	1.34167
																1.44167	1.10833
																1	1.30833
																1.775	1.00833
																1.2	10.0417
																1.40833	1.45833
																1.21667	1.15833
																1.44167	1.175
																1.35	1.31667
																1.2	1.36667
																1.325	1.38333
																1.15	1
																1.00833	1.8
																1.46667	8.69167
																1.25	2.84167
																2.06667	1.01667
																1.175	7.30833
																1.69167	4.325
																2.09167	1.01667
																1.225	1.24167
																1.075	1.125
																1.2	1.61667
																1.90833	1.36667
																1.30833	1.35
																1.125	3.05
																1.29167	3.78333
																1.49167	1.225
																1.66667	4.85
																1.425	3
																1.21667	1.375
																1.15	1.1
																1.425	1.575
																1.125	1.225
																1.825	13.225
																1.55	2.14167
																1.46667	3.175
																1.16667	1.275
																1.95833	1.78333
																1.01667	1.10833
																1.50833	2.25
																1.35	1.65
																27.625	1.70833
																1.30833	1.09167
																1.03333	1.30833
																1.56667	1.525
																1.01667	3.05
																1.51667	3.925
																1.34167	3.08333
																1.03333	2.98333
																2.05	1.00833
																1.25833	1.10833
																2.4	1.73333
																1.16667	1.14167
																1.175	3.81667
																1.26667	2.075
																1.50833	5.71667
																1.13333	1.6
																2.25833	1.86667
																1.23333	1.075
																2.19167	2.10833
																1.075	1.78333
																1.425	1.64167
																1.00833	1.31667
																1.98333	1.89167
																1.975	3.175
																1.18333	1.58333
																1.71667	1.4
																1.075	1.55
																1.11667	1.71667
																2.21667	1.375
																7.2	1.08333
																1.35833	2.55
																1.15833	2.83333
																1.00833	2.175
																1.35833	1.1
																1.24167	1.04167
																1.15	1.65
																1.025	1.96667
																3.025	2.15833
																1.21667	1.85
																1.23333	1.375
																1.275	1.08333
																1.125	1.44167
																1.28333	1.08333
																1.46667	1.06667
																1.04167	2.2
																2.35833	2.10833
																1.19167	1.34167
																1.54167	3.00833
																2.725	19.3917
																2.23333	1.375
																2.28333	1.10833
																1.04167	13.6167
																11.0167	1.375
																1.13333	1.14167
																1.225	4.13333
																1.48333	1.71667
																1.00833	8.93333
																1.26667	1.80833
																1	1.56667
																1.20833	2.05
																1.575	5.525
																1.25833	3.55
																1.225	8.20833
																1.825	1.41667
																1.125	5.2
																1.175	3.46667
																1.26667	3.63333
																1.05	13.1667
																1.40833	1.60833
																1.3	11.3
																1.01667	1.41667
																1.10833	2.05833
																1.39167	1.3
																1.19167	1.65
																1.38333	10
																1.825	3.225
																1.05	1.56667
																1.08333	7.35833
																1.96667	13.7583
																1.825	2.94167
																1.625	2.85
																1.85833	4.04167
																1.025	7.65833
																2	3.7
																5.75	5.125
																1.93333	1.225
																1.55833	1.11667
																1.5	1.95833
																2.61667	5.38333
																6.00833	1.38333
																1.49167	2.04167
																1.96667	1
																1.10833	2.58333
																1.19167	1.225
																1.36667	1.33333
																1.34167	1.21667
																1.425	1.74167
																1.30833	1.63333
																1.25	1.44167
																1.11667	1.06667
																3.025	2.875
																1.55	1.04167
																1.86667	1.58333
																2.075	3.40833
																1.06667	2.8
																1.33333	1.34167
																1.175	1.8
																3.825	1.3
																1.475	3.28333
																1.375	1.55
																3.425	1.525
																4.41667	1.34167
																2.93333	4.63333
																5.275	1.83333
																1.65	1.3
																3.74167	6.05833
																18.375	2.275
																1.99167	3.59167
																1.125	1.58333
																2.20833	1.3
																1.54167	1.11667
																1.20833	3.59167
																1.51667	2.325
																2.59167	1.08333
																1.2	1.10833
																2.46667	5.76667
																2.09167	3.325
																2.925	2.675
																21.3167	1.6
																20.8583	1.20833
																27.6167	1.45833
																1.38333	1.74167
																3	107.675
																1.35833	17.475
																1.19167	7.89167
																1.275	5.825
																1.31667	2.125
																2.675	1.38333
																2.6	2.83333
																1.03333	2.19167
																2.40833	1.06667
																3.96667	2.13333
																1.90833	6.15
																1.075	1.76667
																1.65	2.61667
																2.93333	3.5
																2.25	4.55
																1.09167	2.08333
																2.73333	46.075
																2.25833	1.13333
																1.98333	2.6
																2.40833	3.70833
																1.61667	49.0667
																1.425	2.775
																1.98333	2.85
																1.50833	2.18333
																1.41667	1.18333
																8.225	43.4167
																2.49167	4.76667
																4.61667	12.7167
																1.46667	1.275
																6.86667	1.41667
																1.10833	66.125
																1.86667	1.79167
																1.025	1.40833
																1.65	2.18333
																4.4	1.03333
																5.525	2.46667
																3.49167	1.61667
																3.69167	2.45
																1.98333	1.96667
																2.04167	1.20833
																1.45	1.44167
																1.325	3.23333
																3.95833	1.38333
																1.15	33.4
																1.275	9.34167
																1.1	6.34167
																4.96667	7.7
																3.49167	5.38333
																13.425	1.46667
																2.15833	1.76667
																2.38333	1.45833
																6.025	1.175
																5.15	2.88333
																1.925	2.39167
																7.46667	2.1
																2.20833	3.925
																4.125	54.3667
																1.26667	52.7333
																1.31667	6.025
																1.4	1.06667
																1.45833	1.075
																3.8	1.00833
																2.30833	11.0417
																13.4417	2.26667
																8.66667	2.60833
																5.98333	1.08333
																2.83333	8.54167
																2.38333	15.8
																3.11667	1.675
																14.325	1.3
																1.075	1.48333
																2.14167	6.225
																2.425	1.04167
																5.65833	1.4
																3.23333	3.55833
																1.36667	6.55833
																1.35	1.66667
																3.19167	15.5333
																1.66667	3.75
																3.18333	5.88333
																7.88333	1.24167
																1.55	1.35
																1.125	1.48333
																1.45	8.01667
																1.00833	18.2167
																4.71667	1
																1.99167	2.15833
																4.55833	2.25
																3.775	2.50833
																1.96667	1.39167
																2.76667	4.34167
																1.10833	1.225
																1.23333	1.38333
																1.6	3.58333
																1.06667	1.475
																2.06667	1.225
																1.43333	1.45
																2.275	1.625
																1.075	1.85
																1.175	16.2917
																1.29167	1.83333
																1.23333	2.74167
																1.94167	4.34167
																3.55	1.35833
																1.09167	1.39167
																2.15833	1.65
																2.35	1.375
																1.13333	1.25
																2.56667	1.83333
																5.51667	6.7
																1.33333	9.85
																2.69167	1.65833
																1.31667	1.025
																1.81667	1.6
																1.71667	1.39167
																3.925	1.275
																2.96667	1.1
																1.21667	1.26667
																1.21667	1.46667
																2.1	2.58333
																1.13333	2.11667
																1.25833	1.525
																1.10833	1.08333
																1.55833	1.025
																2.13333	3.65833
																1.85	1.175
																2.4	9.36667
																1.05833	1.625
																1.625	1.375
																1.78333	6.08333
																1.99167	1.425
																1.76667	1.05
																2.575	2.88333
																1.94167	4.43333
																1.35833	1.6
																1.175	1.20833
																2.81667	2.125
																4.4	3.625
																2.11667	2.44167
																1.48333	1.63333
																2.05	1.99167
																1.46667	2.775
																1.18333	2.875
																1.375	1.95
																1.85833	6.6
																2.2	2.16667
																1.29167	1.50833
																1.4	20.5333
																3.30833	6.99167
																2.63333	1.69167
																1.26667	4.04167
																1.10833	1.275
																1.19167	1.75833
																1.84167	1.61667
																2.25	2.825
																1.00833	1.18333
																1.45833	1.15
																3.73333	1.43333
																37.6917	2.43333
																24.7333	1.01667
																6.525	1.73333
																1.41667	1.30833
																2.025	62.85
																5.23333	15.7833
																16.675	24.5083
																11.1583	5.63333
																2.51667	10.2917
																1.85	25.9
																1.35833	4.43333
																1.74167	3.43333
																3.23333	1.05833
																1.16667	1.55
																1.225	4.00833
																4.20833	34.475
																4.35833	38.0917
																1.21667	7.80833
																1.525	1.95833
																5.55	4.39167
																2.03333	5.78333
																23.5833	1.88333
																1.83333	2.69167
																18.7167	17.8583
																1.95	19.05
																3.89167	3.7
																4.65833	1.05833
																1.575	1.975
																2.03333	1.11667
																1.95833	1.08333
																1.33333	2.21667
																16.6667	3.21667
																9.325	1.38333
																2.81667	1.13333
																8.53333	5.41667
																1.9	3.26667
																1.69167	1.59167
																2.20833	1.15
																2.64167	1.1
																12.1583	1.30833
																3.56667	1.225
																1.49167	4.74167
																2.775	1.41667
																1.03333	1.50833
																1.425	1.875
																1.08333	1.04167
																2.9	1.19167
																2.90833	1.69167
																3.66667	1.38333
																18.3417	1.79167
																6.43333	1.76667
																4.34167	2.275
																6.9	1.60833
																15.4667	1.25833
																28.025	1.05
																6.56667	1.25833
																2.96667	2.05833
																1.16667	1.025
																3.45	1.575
																1.01667	1.18333
																3.075	5.36667
																4.11667	1.15
																7.04167	1.425
																1.53333	1.75
																8.73333	4.08333
																80.25	2.15
																2.49167	2.06667
																12.3083	4.225
																9.13333	1.775
																38.7	1.65833
																2.63333	2.03333
																19.8167	1.81667
																3.06667	1.1
																1.31667	1.03333
																32.1833	1.55
																4.725	1.46667
																29.5417	1.2
																28.975	5.26667
																5.80833	1.35833
																18.7417	1.30833
																2.96667	3.13333
																2.575	1.06667
																5.175	1.78333
																1.4	2.28333
																21.425	13.6667
																26.1583	3.69167
																7.26667	2.775
																1.175	7.075
																2.00833	1.15
																2.86667	1
																4.13333	2.65833
																1.68333	1.3
																10.9417	1
																4.14167	1.00833
																3.8	1.925
																1.35833	2.30833
																1.11667	2.73333
																2.49167	2.58333
																1.725	1.35833
																1.36667	1.99167
																2.14167	1.075
																1.61667	1.18333
																1.40833	1.05833
																2.91667	5.85833
																1.01667	1.84167
																3.01667	2.13333
																1.68333
																1.01667
																2.54167
																1.50833
																1.725
																1.01667
																1.45
																1.35833
																1.94167
																1.9
																1.325
																1.24167
																1.26667
																3.01667
																2.725
																1.9
																2.375
																1.39167
																1
																1.89167
																2.175
																4.33333
																1.28333
																3.56667
																1.16667
																1.1
																2.08333
																2.575
																1.49167
																1.8
																3.275
																1.56667
																1.01667
																1.175
																1.91667
																1.425
																2.89167
																1.15
																1.325
																1.15833
																2.71667
																1.7
																2
																2.19167
																1.83333
																1.45
																1.15
																1.24167
																1.43333
																1.48333
																1.49167
																1.79167
																2.225
																2.36667
																1.225
																1.15
																1.84167
																1.40833
																2.93333
																4.475
																11.4
																2.225
																2.04167
																10.5167
																1.575
																2.05
																2.38333
																1.78333
																2.375
																2.73333
																3.11667
																1.15
																1.025
																1.14167
																1.075
																2.24167
																4.775
																1.10833
																1.81667
																1.01667
																1.46667
																8.56667
																1.65833
																1.66667
																1.13333
																1.33333
																1.01667
																1.175
																2.03333
																5.19167
																4.33333
																1.3
																1.25
																1.44167
																1.825
																1.45
																1.275
																3.36667
																1.025
																1.575
																2.41667
																6.25
																1.28333
																1.725
																1.60833
																1.14167
																3.525
																1.43333
																1.09167
																1.6
																1.45833
																2.66667
																1.25
																1.2
																1.1
																1.425
																1.65
																2.375
																3.4
																2.2
																3.11667
																1.275
																1.23333
																2.31667
																1.15833
																1.58333
																1.05833
																1.425
																1.65
																5.89167
																1.475
																1.51667
																12.675
																1.29167
																2.68333
																1.00833
																1.71667
																2.58333
																5
																1.7
																21.5333
																1.36667
																1.89167
																2.25833
																2.325
																1.325
																3.20833
																3.8
																1.03333
																3.20833
																3.33333
																2.36667
																1.25833
																4.1
																2.01667
																4.21667
																1.19167
																2.71667
																5.15833
																1.075
																2.775
																3.425
																1.225
																1.28333
																2.10833
																2.59167
																2.61667
																1.20833
																8.86667
																1.71667
																1.575
																1.00833
																2.34167
																5.51667
																3.89167

## Sheet: source_data_omr_rasters_figure4
ctrl_ctrl_fish_0	ctrl_ctrl_fish_1	ctrl_ctrl_fish_2	ctrl_ctrl_fish_3	ctrl_ctrl_fish_4	ctrl_ctrl_fish_5	ctrl_ctrl_fish_6	ctrl_ctrl_fish_7	ctrl_ctrl_fish_8	ctrl_ctrl_fish_9	ctrl_ctrl_fish_10	ctrl_ctrl_fish_11	ctrl_ctrl_fish_12	ctrl_ctrl_fish_13	ctrl_ctrl_fish_14	ctrl_ctrl_fish_15	ctrl_ctrl_fish_16	ctrl_ctrl_fish_17	ctrl_ctrl_fish_18	ctrl_ctrl_fish_19	ctrl_ctrl_fish_20	ctrl_ctrl_fish_21	ctrl_ctrl_fish_22	ctrl_ctrl_fish_23	ctrl_ctrl_fish_24	ctrl_ctrl_fish_25	ctrl_ctrl_fish_26	ctrl_ctrl_fish_27	ctrl_ctrl_fish_28	ctrl_ctrl_fish_29	ctrl_ctrl_fish_30	ctrl_ctrl_fish_31	ctrl_ctrl_fish_32	ctrl_ctrl_fish_33	ctrl_ctrl_fish_34	ctrl_ctrl_fish_35	ctrl_ctrl_fish_36	ctrl_ctrl_fish_37	ctrl_ctrl_fish_38	ctrl_ctrl_fish_39	ctrl_ctrl_fish_40	ctrl_ctrl_fish_41	ctrl_ctrl_fish_42	ctrl_ctrl_fish_43	ctrl_ctrl_fish_44	ctrl_ctrl_fish_45	ctrl_ctrl_fish_46	ctrl_ctrl_fish_47	omr_omr_fish_0	omr_omr_fish_1
	-1	-1	-1	-1	-1	-1	-1	-1		-1	-1	-1	-1	-1	-1	-1	-1	-1	-1	-1	-1	-1	-1	-1	-1	-1	-1	-1	-1	-1	-1	-1	-1	-1	-1	-1	-1			2	-1	-1	-1	-1	-1	-1	-1	-1	-1
	-1	-1	-1	-1	-1	-1	-1	-1		-1	-1	-1	-1	-1	-1	-1	-1	-1	-1	-1	-1	-1	-1	-1	-1	-1	-1	-1	-1	-1	-1	-1	-1	-1	-1	-1	-1			2		-1	-1	-1	-1	-1	-1	-1	-1
	-1	-1	-1	-1	-1	-1	-1	-1		-1	-1	-1	-1	-1	-1	-1	-1	-1	-1	-1	-1	-1	-1	-1	-1	-1	-1	-1	-1	-1	-1	-1	-1	-1	-1	-1	-1			2		-1	-1	-1	-1	-1	-1	-1	-1
	-1	-1	-1	-1	-1	-1	-1	-1		-1	-1	-1	-1	-1	-1	-1	-1	-1	-1	-1	-1	-1	-1	-1	-1	-1	-1	-1	-1	-1	-1	-1	-1	-1	-1	-1	-1			2	-1	-1	-1	-1	-1	-1	-1	-1	-1
	-1	-1	-1	-1	-1	-1	-1	-1		-1	-1	-1	-1	-1	-1	-1	-1	-1	-1	-1	-1	-1	-1	-1	-1	-1	-1	-1	-1	-1	-1	-1	-1	-1	-1	-1	-1			2	-1	-1	-1	-1	-1	-1	-1	-1	-1
	-1	-1	-1	-1	-1	-1	-1	-1		-1	-1	-1	-1	-1	-1	-1	-1	-1	-1	-1	-1	-1	-1	-1	-1	-1	-1	-1	-1	-1	-1	-1	-1	-1	-1	-1	-1			2	-1	-1	-1	-1	-1	-1	-1	-1	-1
	-1	-1	-1	-1	-1		2	2		2	2	-1	2	-1	-1	-1	-1	-1	2		-1	-1	2	-1	-1	-1	-1	-1	-1	-1		-1	-1	-1	-1	-1	-1			2	-1	2	2	-1	-1	2	-1		-1
	-1	-1	-1	-1	-1		2	2		2	2	-1	2	-1	-1	-1	-1	-1	2		-1	-1	2	-1	-1	-1	-1	-1	-1	-1		-1	-1	-1	-1	-1	-1			2	-1	2	2	-1	-1	2	-1		-1
	-1	-1	-1	-1	-1		2	2		2	2	-1	2	-1	-1	-1	-1	-1	2		-1	-1	2	-1	-1	-1	-1	-1	-1	-1		-1	-1	-1	-1	-1	-1			2	-1	2	2	-1	-1	2	-1		-1
	-1	-1	-1	-1	-1		2	2		2	2	-1	2	-1	-1	-1	-1	-1	2		-1	-1	2	-1	-1	-1	-1	-1	-1	-1		-1	-1	-1	-1	-1	-1			2	-1	2	2	-1	-1	2	-1		-1
	-1	-1	-1	-1	-1		2	2		2	2	-1	2	-1	-1	-1	-1	-1	2		-1	-1	2	-1	-1	-1	-1	-1	-1	-1		-1	-1	-1	-1	-1	-1			2		2	2	-1	-1	2	-1		-1
	-1	-1	-1	-1	-1		2	2		2	2	-1	2	-1	-1	-1	-1	-1	2		-1	-1	2	-1	-1	-1	-1	-1	-1	-1		-1	-1	-1	-1	-1	-1			2		2	2	-1	-1	2	-1		-1
	-1	-1	-1	-1	-1		2	2		2	2	-1	2	-1	-1	-1	-1	-1	2		-1	-1	2	-1	-1	-1	-1	-1	-1	-1		-1	-1	-1	-1	-1	-1			2		2	2	-1	-1	2	-1		-1
	-1	-1	-1	-1	-1		2	2		2	2	-1	2	-1	-1	-1	-1	-1	2		-1	-1	2	-1	-1	-1	-1	-1	-1	-1		-1	-1	-1	-1	-1	-1			2	-1	2	2	-1	-1	2	-1	-1	-1
	-1	-1	-1	-1	-1		2	2		2	2	-1	2	-1	-1	-1	-1	-1	2		-1	-1	2	-1	-1	-1	-1	-1	-1	-1		-1	-1	-1	-1	-1	-1			2	-1	2	2	-1	-1	2	-1	-1	-1
	-1	-1	-1	-1	-1		2	2		2	2	-1	2	-1	-1	-1	-1	-1	2		-1	-1	2	-1	-1	-1	-1	-1	-1	-1		-1	-1	-1	-1	-1	-1			2		2	2	-1	-1	2	-1	-1	-1
	-1	-1	-1	-1	-1		2	2		2	2	-1	2	-1	-1	-1	-1	-1	2		-1	-1	2	-1	-1	-1	-1	-1	-1	-1		-1	-1	-1	-1	-1	-1			2	-1	2	2	-1	-1	2		-1	-1
-1	-1	-1	-1	-1	-1		2	2		2	2	-1	2	-1	-1	-1	-1	-1	2		-1	-1	2	-1	-1	-1	-1	-1	-1	-1		-1	-1	-1	-1	-1	-1			2		2	2	-1	-1	2	-1	0	-1
	-1	-1	-1	-1	-1		2	2		2	2	-1	2	-1	-1	-1	-1	-1	2		-1	-1	2	-1	-1	-1	-1	-1	-1	-1		-1	-1	-1	-1	-1	-1			2	-1	2	2	-1	-1	2	-1	0	-1
	-1	-1	-1	-1	-1		2	2		2	2	-1	2	-1	-1	-1	-1	-1	2		-1	-1	2	-1	-1	-1	-1	-1	-1	-1		-1	-1	-1	-1	-1	-1			2		2	2	-1	-1	2	-1	0	-1
	-1	-1	-1	-1	-1		2	2		2	2	-1	2	-1	-1	-1	-1	-1	2		-1	-1	2	-1	-1	-1	-1	-1	-1	-1		-1	-1	-1	-1	-1	-1			2	-1	2	2	-1	-1	2	-1	0	-1
	-1	-1	-1	-1	-1	-1	2	2		2	2	-1	2	-1		-1	-1	-1	2		-1	-1	2	-1	-1	-1	-1	-1	-1	-1		-1	-1	-1	-1	-1	-1			2		2	2	-1	-1	2	-1	0	-1
	-1	-1	-1	-1	-1	-1	2	2		2	2	-1	2	-1		-1	-1	-1	2		-1	-1	2	-1	-1	-1	-1	-1	-1	-1		-1	-1	-1	-1	-1	-1			2	-1	2	2	-1	-1	2	-1	0	-1
		-1	-1	-1	-1	-1	2	2		2	2	-1	2	-1		-1	-1	-1	2		-1	-1	2	-1	-1	-1	-1	-1	-1			-1	-1	-1	-1	-1	-1			2	-1	2	2	-1	-1	2	-1	0	-1
		-1		-1	-1	-1	2	2		2	2	-1	2	-1		-1	-1	-1	2		-1	-1	2	-1	-1	-1	-1	-1	-1	-1		-1	-1	-1	-1	-1	-1			2		2	2	-1	-1	2	-1	0	-1
		-1		-1	-1	-1	2	2		2	2	-1	2	-1		-1	-1	-1	2		-1	-1	2	-1	-1	-1	-1	-1	-1	-1		-1	-1	-1	-1	-1	-1			2		2	2	-1	-1	2	-1	0
		-1		-1	-1	-1	2	2		2	2	-1	2	-1		-1	-1	-1	2			-1	2	-1	-1	-1	-1	-1	-1	-1		-1	-1	-1	-1	-1	-1			2		2	2	-1	-1	2	-1	0
		-1		-1	-1		2	2		2	2	-1	2	-1		-1	-1	-1	2			-1	2	-1	-1	-1	-1	-1	-1	-1		-1	-1	-1	-1	-1	-1			2		2	2	-1	-1	2	-1	0
		-1		-1	-1		2	2		2	2	-1	2	-1		-1	-1	-1	2			-1	2	-1	-1	-1	-1	-1	-1	-1		-1	-1	-1	-1	-1	-1			2		2	2	-1	-1	2	-1	0	-1
		-1		-1	-1		2	2		2	2	-1	2	-1		-1	-1	-1	2			-1	2	-1	-1	-1	-1	-1	-1	-1		-1	-1	-1	-1	-1	-1			2	-1	2	2	-1	-1	2	-1	0	-1
		-1		-1	-1		2	2		2	2	-1	2	-1		-1	-1	-1	2			-1	2	-1	-1	-1	-1	-1	-1	-1		-1	-1	-1	-1	-1	-1			2		2	2	-1	-1	2	-1	0	-1
		-1		-1	-1		2	2		2	2	-1	2	-1		-1	-1	-1	2			-1	2	-1	-1	-1	-1	-1	-1	-1		-1	-1	-1	-1	-1	-1			2		2	2	-1	-1	2	-1	0	-1
		-1		-1	-1		2	2		2	2	-1	2	-1	-1	-1	-1	-1	2			-1	2	-1	-1	-1	-1	-1	-1	-1		-1	-1	-1		-1	-1			2	-1	2	2	-1	-1	2	-1	0	-1
		-1		-1	-1		2	2		2	2	-1	2	-1	-1	-1	-1	-1	2			-1	2	-1	-1	-1	-1	-1	-1	-1		-1	-1	-1		-1	-1			2	-1	2	2	-1	-1	2	-1	0	-1
		-1		-1	-1		2	2		2	2	-1	2	-1	-1	-1	-1	-1	2			-1	2	-1	-1	-1	-1	-1	-1	-1		-1	-1	-1		-1	-1			2		2	2	-1	-1	2	-1	0	-1
		-1		-1	-1		2	2		2	2	-1	2	-1	-1	-1	-1	-1	2			-1	2	-1	-1	-1	-1	-1	-1	-1		-1	-1	-1	-1	-1	-1			2		2	2	-1	-1	2	-1	0	-1
		-1		-1	-1		2	2		2	2	-1	2	-1	-1	-1	-1	-1	2			-1	2	-1	-1	-1	-1	-1	-1	-1		-1	-1	-1	-1	-1	-1			2	-1	2	2	-1	-1	2	-1	0	-1
	-1	-1		-1	-1		2	2		2	2	-1	2	-1	-1	-1	-1	-1	2			-1	2	-1	-1	-1	-1	-1	-1	-1		-1	-1	-1	-1	-1	-1			2	-1	2	2	-1	-1	2	-1	0	-1
	-1	-1		-1	-1		2	2		2	2	-1	2	-1	-1	-1	-1	-1	2			-1	2	-1	-1	-1	-1	-1	-1	-1		-1	-1	-1	-1	-1	-1			2	-1	2	2	-1	-1	2	-1	0	-1
	-1	-1		-1	-1		2	2		2	2	-1	2	-1	-1	-1	-1	-1	2			-1	2	-1	-1	-1	-1	-1	-1	-1		-1	-1	-1	-1	-1	-1			2	-1	2	2	-1	-1	2	-1	0	-1
	-1			-1	-1		2	2		2	2	-1	2	-1	-1	-1	-1	-1	2			-1	2	-1	-1	-1	-1	-1	-1	-1		-1	-1	-1	-1	-1	-1			2	-1	2	2	-1	-1	2	-1	0	-1
	-1		-1	-1	-1		2	2		2	2	-1	2	-1	-1	-1	-1	-1	2			-1	2	-1	-1	-1	-1	-1	-1	-1		-1	-1	-1	-1	-1	-1			2		2	2	-1	-1	2	-1	0	-1
	-1		-1	-1	-1		2	2		2	2	-1	2	-1	-1	-1	-1	-1	2			-1	2	-1	-1	-1	-1	-1	-1	-1		-1	-1	-1	-1	-1	-1			2		2	2	-1	-1	2	-1	0	-1
	-1		-1	-1	-1		2	2		2	2	-1	2	-1	-1	-1	-1	-1	2			-1	2	-1		-1	-1	-1	-1	-1	-1	-1	-1	-1	-1	-1	-1			2	-1	2	2	-1	-1	2	-1	0
	-1	-1	-1	-1	-1		2	2		2	2	-1	2	-1	-1	-1	-1	-1	2			-1	2	-1	-1	-1	-1	-1	-1	-1	-1	-1	-1	-1	-1	-1	-1			2	-1	2	2	-1	-1	2	-1	0
	-1		-1	-1	-1	-1	2	2		2	2	-1	2	-1	-1	-1	-1	-1	2			-1	2	-1		-1	-1	-1	-1	-1	-1	-1	-1	-1	-1	-1	-1			2	-1	2	2	-1	-1	2	-1	0
	-1		-1	-1	-1	-1	2	2		2	2	-1	2	-1	-1	-1	-1	-1	2			-1	2	-1	-1	-1	-1	-1		-1	-1	-1	-1	-1	-1	-1	-1			2		2	2	-1	-1	2	-1	0
	-1	-1	-1	-1	-1	-1	2	2		2	2	-1	2	-1	-1	-1	-1	-1	2			-1	2	-1	-1	-1	-1	-1	-1	-1	-1	-1	-1	-1	-1	-1	-1			2		2	2	-1	-1	2	-1	0
	-1		-1	-1	-1	-1	2	2		2	2	-1	2	-1	-1	-1	-1	-1	2			-1	2	-1	-1	-1	-1	-1	-1	-1	-1	-1	-1	-1	-1	-1	-1			2	-1	2	2	-1	-1	2	-1	0
	-1	-1	-1	-1	-1	-1	2	2		2	2	-1	2	-1	-1	-1	-1	-1	2			-1	2	-1	-1	-1	-1	-1	-1	-1		-1	-1	-1	-1	-1	-1			2		2	2	-1	-1	2	-1	0
	-1		-1	-1	-1	-1	2	2		2	2	-1	2	-1	-1	-1	-1	-1	2		-1	-1	2	-1	-1	-1	-1	-1	-1	-1		-1	-1	-1	-1	-1	-1			2	-1	2	2	-1	-1	2	-1	0
	-1	-1	-1	-1	-1	-1	2	2		2	2	-1	2	-1	-1	-1	-1	-1	2		-1	-1	2	-1	-1	-1	-1	-1	-1	-1		-1	-1	-1	-1	-1	-1			2		2	2	-1	-1	2	-1	0
	-1	-1	-1	-1	-1	-1	2	2		2	2	-1	2	-1	-1	-1	-1	-1	2		-1	-1	2	-1	-1	-1	-1	-1	-1	-1		-1	-1	-1	-1	-1	-1			2	-1	2	2	-1	-1	2	-1	0
	-1	-1	-1	-1	-1	-1	2	2		2	2	-1	2	-1	-1	-1	-1	-1	2		-1	-1	2	-1	-1	-1	-1	-1	-1	-1		-1	-1	-1	-1	-1	-1			2		2	2	-1	-1	2	-1	0
	-1	-1	-1	-1	-1	-1	2	2		2	2	-1	2	-1	-1	-1	-1	-1	2		-1	-1	2	-1	-1	-1	-1		-1	-1		-1	-1	-1	-1	-1	-1			2		2	2	-1	-1	2	-1	0
	-1	-1	-1	-1	-1	-1	2	2		2	2	-1	2	-1	-1	-1	-1	-1	2		-1	-1	2	-1	-1	-1	-1		-1	-1		-1	-1	-1	-1	-1	-1			2		2	2	-1	-1	2	-1	0
		-1	-1	-1	-1	-1	2	2		2	2	-1	2	-1	-1	-1	-1	-1	2		-1	-1	2	-1	-1	-1	-1	-1	-1	-1		-1	-1	-1	-1	-1	-1			2	-1	2	2	-1	-1	2	-1	0
		-1	-1	-1	-1	-1	2	2		2	2	-1	2	-1	-1	-1	-1	-1	2		-1	-1	2	-1	-1	-1	-1	-1	-1	-1		-1	-1	-1	-1	-1	-1			2	-1	2	2	-1	-1	2	-1	0
		-1		-1	-1	-1	2	2		2	2	-1	2	-1	-1	-1	-1	-1	2		-1	-1	2	-1	-1	-1	-1	-1	-1	-1		-1	-1	-1	-1	-1	-1			2	-1	2	2	-1	-1	2	-1	0
		-1		-1	-1		2	2		2	2	-1	2	-1	-1	-1	-1	-1	2		-1	-1	2	-1	-1	-1	-1	-1	-1	-1		-1	-1	-1	-1	-1	-1			2	-1	2	2	-1	-1	2	-1	0
		-1		-1	-1		2	2		2	2	-1	2	-1	-1	-1	-1	-1	2		-1	-1	2	-1	-1	-1	-1		-1	-1		-1	-1	-1	-1	-1	-1			2		2	2	-1	-1	2	-1	0
		-1		-1	-1		2	2		2	2	-1	2	-1	-1	-1	-1	-1	2		-1	-1	2	-1	-1	-1	-1	-1	-1	-1		-1	-1	-1	-1	-1	-1			2		2	2	-1	-1	2	-1	0
		-1		-1	-1		2	2		2	2	-1	2	-1	-1	-1	-1	-1	2		-1	-1	2	-1	-1	-1	-1	-1	-1	-1		-1	-1	-1	-1	-1	-1			2	-1	2	2	-1	-1	2	-1	0
		-1		-1	-1		2	2		2	2	-1	2	-1	-1	-1	-1	-1	2		-1	-1	2	-1	-1	-1	-1	-1	-1	-1		-1	-1	-1	-1	-1	-1			2	-1	2	2	-1	-1	2	-1	0
		-1		-1	-1		2	2		2	2	-1	2	-1	-1	-1	-1	-1	2		-1	-1	2	-1	-1	-1	-1	-1	-1	-1		-1	-1	-1	-1	-1	-1			2	-1	2	2	-1	-1	2	-1	0
		-1		-1	-1	-1	2	2		2	2	-1	2	-1	-1	-1	-1	-1	2		-1	-1	2	-1	-1	-1	-1	-1	-1	-1		-1	-1	-1	-1	-1	-1			2		2	2	-1	-1	2	-1	0
		-1		-1	-1	-1	2	2		2	2	-1	2	-1	-1	-1	-1	-1	2		-1	-1	2		-1	-1	-1	-1	-1	-1		-1	-1	-1	-1	-1	-1			2		2	2	-1	-1	2	-1	0
		-1		-1	-1	-1	2	2		2	2	-1	2	-1	-1	-1	-1	-1	2		-1	-1	2	-1	-1	-1	-1	-1	-1	-1		-1	-1	-1	-1	-1	-1			2		2	2	-1	-1	2	-1	0
		-1		-1	-1	-1	2	2		2	2	-1	2	-1	-1	-1	-1	-1	2		-1	-1	2	-1	-1	-1	-1	-1	-1	-1		-1	-1	-1	-1	-1	-1			2		2	2	-1	-1	2	-1	0
		-1		-1	-1	-1	2	2		2	2	-1	2	-1	-1	-1	-1	-1	2		-1	-1	2	-1	-1	-1	-1	-1	-1	-1		-1	-1	-1	-1	-1	-1			2		2	2	-1	-1	2	-1	0
		-1		-1	-1	-1	2	2		2	2	-1	2	-1	-1	-1	-1	-1	2		-1	-1	2	-1	-1	-1	-1	-1	-1	-1		-1	-1	-1	-1	-1	-1			2		2	2	-1	-1	2	-1	0
	-1	-1		-1	-1	-1	2	2		2	2	-1	2	-1	-1	-1	-1	-1	2		-1	-1	2	-1	-1	-1	-1	-1	-1	-1		-1	-1	-1	-1	-1	-1			2		2	2	-1	-1	2	-1	0
	-1	-1		-1	-1	-1	2	2		2	2	-1	2	-1	-1	-1	-1	-1	2		-1	-1	2	-1	-1	-1	-1	-1	-1	-1		-1	-1	-1	-1	-1	-1			2	-1	2	2	-1	-1	2	-1	0
	-1	-1		-1	-1	-1	2	2		2	2	-1	2	-1	-1	-1	-1	-1	2		-1	-1	2	-1	-1	-1	-1	-1	-1	-1		-1	-1	-1	-1	-1	-1			2		2	2	-1	-1	2	-1	0
	-1	-1	-1	-1	-1	-1	2	2		2	2	-1	2	-1	-1	-1	-1	-1	2		-1	-1	2	-1	-1	-1	-1	-1	-1	-1		-1	-1	-1	-1	-1	-1			2	-1	2	2	-1	-1	2	-1	0
	-1	-1	-1	-1	-1	-1	2	2		2	2	-1	2	-1	-1	-1	-1	-1	2		-1	-1	2	-1	-1	-1	-1	-1	-1	-1		-1	-1	-1	-1	-1	-1			2		2	2	-1	-1	2	-1	0
	-1	-1	-1	-1	-1	-1	2	2		2	2	-1	2	-1	-1	-1	-1	-1	2		-1	-1	2	-1	-1	-1	-1	-1	-1	-1		-1	-1	-1	-1	-1	-1			2		2	2	-1	-1	2	-1	0
	-1	-1	-1	-1	-1	-1	2	2		2	2	-1	2	-1	-1	-1	-1	-1	2		-1	-1	2	-1	-1	-1	-1	-1	-1	-1		-1	-1	-1	-1	-1	-1			2	-1	2	2	-1	-1	2	-1	0
	-1	-1	-1	-1	-1	-1	2	2		2	2	-1	2	-1	-1	-1	-1	-1	2		-1	-1	2	-1	-1	-1	-1	-1	-1	-1		-1	-1	-1	-1	-1	-1			2	-1	2	2	-1	-1	2	-1	0
	-1	-1	-1	-1	-1	-1	2	2		2	2	-1	2	-1	-1	-1	-1	-1	2		-1	-1	2	-1	-1	-1	-1	-1	-1	-1		-1	-1	-1	-1	-1	-1			2	-1	2	2	-1	-1	2	-1	0
	-1	-1	-1	-1	-1	-1	2	2		2	2	-1	2	-1	-1	-1	-1	-1	2		-1	-1	2	-1	-1	-1	-1	-1	-1	-1		-1	-1	-1	-1	-1	-1			2	-1	2	2	-1	-1	2	-1	0
	-1	-1		-1	-1	-1	2	2		2	2	-1	2	-1	-1	-1	-1	-1	2		-1	-1	2	-1	-1	-1	-1	-1	-1	-1		-1	-1	-1	-1	-1	-1			2	-1	2	2	-1	-1	2	-1	0
	-1	-1		-1	-1	-1	2	2		2	2	-1	2	-1	-1	-1	-1	-1	2		-1	-1	2	-1	-1	-1	-1	-1	-1	-1		-1	-1	-1	-1	-1	-1			2	-1	2	2	-1	-1	2	-1	0
	-1	-1		-1	-1	-1	2	2		2	2	-1	2	-1	-1	-1	-1	-1	2		-1	-1	2	-1	-1	-1	-1	-1	-1	-1		-1	-1	-1	-1	-1	-1			2	-1	2	2	-1	-1	2	-1	0
	-1	-1	-1	-1	-1	-1	2	2		2	2	-1	2	-1	-1	-1	-1	-1	2		-1	-1	2	-1	-1	-1	-1	-1	-1	-1		-1	-1	-1	-1	-1	-1		-1	2	-1	2	2	-1	-1	2	-1	0
	-1	-1	-1	-1	-1	-1	2	2		2	2	-1	2	-1	-1	-1	-1	-1	2		-1	-1	2	-1	-1	-1	-1	-1	-1	-1		-1	-1	-1	-1	-1	-1		-1	2	-1	2	2	-1	-1	2	-1	0
	-1	-1	-1	-1	-1	-1	2	2		2	2	-1	2	-1	-1	-1	-1	-1	2		-1	-1	2	-1	-1	-1	-1	-1	-1	-1		-1	-1	-1	-1	-1	-1		-1	2	-1	2	2	-1	-1	2	-1	0
	-1	-1	-1	-1	-1	-1	2	2		2	2	-1	2	-1	-1	-1	-1	-1	2		-1	-1	2	-1	-1	-1	-1	-1	-1	-1		-1	-1	-1	-1	-1	-1		-1	2	-1	2	2	-1	-1	2	-1	0
	-1	-1	-1	-1	-1	-1	2	2		2	2	-1	2	-1	-1	-1	-1	-1	2		-1	-1	2	-1	-1	-1	-1	-1	-1	-1		-1	-1	-1	-1	-1	-1		-1	2	-1	2	2	-1	-1	2	-1	0
	-1	-1	-1	-1	-1	-1	2	2		2	2	-1	2	-1	-1	-1	-1	-1	2		-1	-1	2	-1	-1	-1	-1	-1	-1	-1		-1	-1	-1	-1	-1	-1		-1	2	-1	2	2	-1	-1	2	-1	0
	-1	-1	-1	-1	-1		2	2		2	2	-1	2	-1	-1	-1	-1	-1	2		-1	-1	2	-1	-1	-1	-1	-1	-1	-1		-1	-1	-1	-1	-1	-1		-1	2	-1	2	2	-1	-1	2	-1	0
	-1	-1	-1	-1	-1		2	2		2	2	-1	2	-1	-1	-1	-1	-1	2		-1	-1	2	-1	-1	-1	-1	-1	-1	-1		-1	-1	-1	-1	-1	-1		-1	2	-1	2	2	-1	-1	2	-1	0
	-1	-1	-1	-1	-1	-1	2	2		2	2	-1	2	-1	-1	-1	-1	-1	2		-1	-1	2	-1	-1	-1	-1	-1	-1	-1		-1	-1	-1	-1	-1	-1		-1	2	-1	2	2	-1	-1	2	-1	0
	-1	-1	-1	-1	-1	-1	2	2		2	2	-1	2	-1	-1	-1	-1	-1	2		-1	-1	2	-1	-1	-1	-1	-1	-1	-1		-1	-1	-1	-1	-1	-1		-1	2	-1	2	2	-1	-1	2	-1	0
	-1	-1	-1	-1	-1	-1	2	2		2	2	-1	2	-1	-1	-1	-1	-1	2		-1	-1	2	-1	-1	-1	-1	-1	-1	-1		-1	-1	-1	-1	-1	-1			2	-1	2	2	-1	-1	2	-1	0	-1
	-1	-1	-1	-1	-1	-1	2	2		2	2	-1	2	-1	-1	-1	-1	-1	2		-1	-1	2	-1	-1	-1	-1	-1	-1	-1		-1	-1	-1	-1	-1	-1			2	-1	2	2	-1	-1	2	-1	0	-1
	-1	-1	-1	-1	-1	-1	2	2		2	2	-1	2	-1	-1	-1	-1	-1	2		-1	-1	2	-1	-1	-1	-1	-1	-1	-1		-1	-1	-1	-1	-1	-1			2	-1	2	2	-1	-1	2	-1	0	-1
	-1	-1	-1	-1	-1	-1	2	2		2	2	-1	2	-1	-1	-1	-1	-1	2		-1	-1	2	-1	-1	-1	-1	-1	-1	-1		-1	-1	-1	-1	-1	-1			2	-1	2	2	-1	-1	2	-1	0	-1
	-1	-1	-1	-1	-1	-1	2	2		2	2	-1	2	-1	-1	-1	-1	-1	2		-1	-1	2	-1	-1	-1	-1	-1	-1	-1		-1	-1	-1	-1	-1	-1			2	-1	2	2	-1	-1	2	-1	0	-1
	-1	-1	-1	-1	-1	-1	2	2		2	2	-1	2	-1	-1	-1	-1	-1	2	-1	-1	-1	2	-1	-1	-1	-1	-1	-1	-1		-1	-1	-1	-1	-1	-1			2	-1	2	2	-1	-1	2	-1	0	-1
	-1	-1	-1	-1	-1	-1	2	2		2	2	-1	2	-1	-1	-1	-1	-1	2	-1	-1	-1	2	-1	-1	-1	-1	-1	-1	-1		-1	-1	-1	-1	-1	-1			2	-1	2	2	-1	-1	2	-1	0	-1
	-1	-1	-1	-1	-1	-1	2	2		2	2	-1	2	-1	-1	-1	-1	-1	2	-1	-1	-1	2	-1	-1	-1	-1	-1	-1	-1		-1	-1	-1	-1	-1	-1			2	-1	2	2	-1	-1	2	-1	0	-1
	-1	-1	-1	-1	-1	-1	2	2		2	2	-1	2	-1	-1	-1	-1	-1	2	-1	-1	-1	2	-1	-1	-1	-1	-1	-1	-1		-1	-1	-1	-1	-1	-1			2	-1	2	2	-1	-1	2	-1	0	-1
	-1	-1	-1	-1	-1	-1	2	2		2	2	-1	2	-1	-1	-1	-1	-1	2	-1	-1	-1	2	-1	-1	-1	-1	-1	-1	-1		-1	-1	-1	-1	-1	-1			2	-1	2	2	-1	-1	2	-1	0	-1
	-1	-1	-1	-1	-1	-1	2	2		2	2	-1	2	-1	-1	-1	-1	-1	2	-1	-1	-1	2	-1	-1	-1	-1	-1	-1	-1		-1	-1	-1	-1	-1	-1		-1	2	-1	2	2	-1	-1	2	-1	0
	-1	-1	-1	-1	-1	-1	2	2		2	2	-1	2	-1	-1	-1	-1	-1	2	-1	-1	-1	2	-1	-1	-1	-1	-1	-1	-1		-1	-1	-1	-1	-1	-1		-1	2	-1	2	2	-1	-1	2	-1	0
	-1	-1	-1	-1	-1	-1	2	2		2	2	-1	2	-1	-1	-1	-1	-1	2	-1	-1	-1	2	-1	-1	-1	-1	-1	-1	-1		-1	-1	-1	-1	-1	-1		-1	2	-1	2	2	-1	-1	2	-1	0
	-1	-1	-1	-1	-1	-1	2	2		2	2	-1	2	-1	-1	-1	-1	-1	2	-1	-1	-1	2	-1	-1	-1	-1	-1	-1	-1		-1	-1	-1	-1	-1	-1		-1	2	-1	2	2	-1	-1	2	-1	0
	-1	-1	-1	-1	-1	-1	2	2		2	2	-1	2	-1	-1	-1	-1	-1	2	-1	-1	-1	2	-1	-1	-1	-1	-1	-1	-1		-1	-1	-1	-1	-1	-1		-1	2	-1	2	2	-1	-1	2	-1	0
	-1	-1	-1	-1	-1	-1	2	2		2	2	-1	2	-1	-1	-1	-1	-1	2	-1	-1	-1	2	-1	-1	-1	-1	-1	-1	-1		-1	-1	-1	-1	-1	-1		-1	2	-1	2	2	-1	-1	2	-1	0
	-1	-1	-1	-1	-1	-1	2	2		2	2	-1	2	-1	-1	-1	-1	-1	2	-1	-1	-1	2	-1	-1	-1	-1	-1	-1	-1		-1	-1	-1	-1	-1	-1		-1	2	-1	2	2	-1	-1	2	-1	0	-1
	-1	-1	-1	-1	-1	-1	2	2		2	2	-1	2	-1	-1	-1	-1	-1	2	-1	-1	-1	2	-1	-1	-1	-1	-1	-1	-1		-1	-1	-1	-1	-1	-1		-1	2	-1	2	2	-1	-1	2	-1	0	-1
	-1	-1	-1	-1	-1	-1	2	2		2	2	-1	2	-1	-1	-1	-1	-1	2	-1	-1	-1	2	-1	-1	-1	-1	-1	-1	-1		-1	-1	-1	-1	-1	-1		-1	2	-1	2	2	-1	-1	2	-1	0	-1
	-1	-1	-1	-1	-1	-1	2	2		2	2	-1	2	-1	-1	-1	-1	-1	2	-1	-1	-1	2	-1	-1	-1	-1	-1	-1	-1		-1	-1	-1	-1	-1	-1		-1	2	-1	2	2	-1	-1	2	-1	0	-1
	-1	-1	-1	-1	-1	-1	2	2		2	2	-1	2	-1	-1	-1	-1	-1	2	-1	-1	-1	2	-1	-1	-1	-1	-1	-1	-1		-1	-1	-1	-1	-1	-1		-1	2	-1	2	2	-1	-1	2	-1	0	-1
	-1	-1	-1	-1	-1	-1	2	2		2	2	-1	2	-1	-1	-1	-1	-1	2	-1	-1	-1	2	-1	-1	-1	-1	-1	-1	-1		-1	-1	-1	-1	-1	-1		-1	2	-1	2	2	-1	-1	2	-1	0	-1
	-1	-1	-1	-1	-1	-1	2	2		2	2	-1	2	-1	-1	-1	-1	-1	2	-1	-1	-1	2	-1	-1	-1	-1	-1	-1	-1		-1	-1	-1	-1	-1	-1		0	2	-1	2	2	-1	-1	2	-1	0	-1
	-1		-1	-1	-1	-1	2	2		2	2	-1	2	-1	-1	-1	-1	-1	2	-1	-1	-1	2	-1	-1	-1	-1	-1	-1	-1		-1	-1	-1	-1	-1	-1		0	2	-1	2	2	-1	-1	2	-1	0
	-1		-1	-1		-1	2	2		2	2	-1	2	-1	-1	-1	-1	-1	2	-1	-1	-1	2	-1	-1	-1	-1	-1	-1	-1		-1	-1	-1	-1	-1	-1		0	2	-1	2	2	-1	-1	2	-1	0
			-1	-1	-1	-1	2	2		2	2	-1	2	-1	-1	-1	-1	-1	2	-1	-1	-1	2	-1	-1	-1	-1	-1	-1	-1		-1	-1	-1	-1	-1	-1		0	2	-1	2	2	-1	-1	2	-1	0
	-1		-1	-1	-1	-1	2	2		2	2	-1	2	-1	-1	-1	-1	-1	2	-1	-1	-1	2	-1	-1	-1	-1	-1	-1	-1		-1	-1	-1	-1	-1	-1		0	2	-1	2	2	-1	-1	2	-1	0	2
			-1	-1	-1	-1	2	2		2	2	-1	2	-1	-1	-1	-1	-1	2	-1	-1	-1	2	-1	-1	-1	-1	-1	-1	-1		-1	-1	-1	-1	-1	-1		0	2	-1	2	2	-1	-1	2	-1	0	2
			-1	-1	-1	-1	2	2		2	2	-1	2	-1	-1	-1	-1	-1	2	-1	-1	-1	2	-1	-1	-1	-1	-1	-1	-1		-1	-1	-1	-1	-1	-1		0	2		2	2	-1	-1	2	-1	0	2
			-1	-1	-1	-1	2	2		2	2	-1	2	-1	-1	-1	-1	-1	2	-1	-1	-1	2	-1	-1	-1	-1	-1	-1	-1		-1	-1	-1	-1	-1	-1		0	2	-1	2	2	-1	-1	2	-1	0	2
			-1	-1	-1	-1	2	2		2	2	-1	2	-1	-1	-1	-1	-1	2	-1	-1	-1	2	-1	-1	-1	-1	-1	-1	-1		-1	-1	-1	-1	-1	-1		0	2		2	2	-1	-1	2	-1	0	2
			-1	-1	-1	-1	2	2		2	2	-1	2	-1	-1	-1	-1	-1	2	-1	-1	-1	2	-1	-1	-1	-1	-1	-1	-1		-1	-1	-1	-1	-1	-1		0	2	-1	2	2	-1	-1	2	-1	0	2
			-1	-1	-1	-1	2	2		2	2	-1	2	-1	-1	-1	-1	-1	0	-1	-1	-1	2	-1	-1	-1	-1	-1	-1	-1		-1	-1	-1	-1	-1	-1		0	2		2	2	-1	-1	2	-1	0	2
			-1	-1	-1	-1	2	2		2	2	-1	2	-1	-1	-1	-1	-1	0	-1	-1	-1	2	-1	-1	-1	-1	-1	-1	-1		-1	-1	-1	-1	-1	-1		0	2		2	2	-1	-1	2	-1	0	2
			-1	-1	-1	-1	2	2		2	2	-1	2	-1	-1	-1	-1	-1	0	-1	-1	-1	2	-1	-1	-1	-1	-1	-1	-1		-1	-1	-1	-1	-1	-1		0	2		2	2	-1	-1	2	-1	0	2
	-1		-1	-1	-1	-1	2	2		2	2	-1	2	-1	-1	-1	-1	-1	0	-1	-1	-1	2	-1	-1	-1	-1	-1	-1	-1		-1	-1	-1	-1	-1	-1		0	2	-1	2	2	-1	-1	2	-1	0	2
			-1	-1	-1	-1	2	2		2	2	-1	2	-1	-1	-1	-1	-1	0	-1	-1	-1	2	-1	-1	-1	-1	-1	-1	-1		-1	-1	-1	-1	-1	-1		0	2	-1	2	2	-1	-1	2	-1	0	2
		-1	-1	-1	-1	-1	2	2		2	2	-1	2	-1	-1	-1	-1	-1	0	-1	-1	-1	2		-1	-1	-1	-1	-1	-1		-1	-1	-1	-1	-1	-1		0	2		2	2	-1	-1	2	-1	0	2
	-1	-1	-1	-1	-1	-1	2	2		2	2	-1	2	-1	-1	-1	-1	-1	0	-1	-1	-1	2		-1	-1	-1	-1	-1	-1		-1	-1	-1	-1	-1	-1		0	2		2	2	-1	-1	2	-1	0	2
	-1	-1	-1	-1	-1	-1	2	2		2	2	-1	2	-1	-1	-1	-1	-1	0	-1	-1	-1	2		-1	-1	-1	-1	-1	-1		-1	-1	-1	-1	-1	-1		0	2		2	2	-1	-1	2	-1	0	2
	-1	-1	-1	-1	-1	-1	2	2		2	2	-1	2	-1	-1	-1	-1	-1	0	-1	-1	-1	2		-1	-1	-1	-1	-1	-1		-1	-1	-1	-1	-1	-1		0	2		2	2	-1	-1	2	-1	0	2
	-1	-1	-1	-1	-1	-1	2	2		2	2	-1	2	-1	-1	-1	-1	-1	0	-1	-1	-1	2		-1	-1	-1	-1	-1	-1		-1	-1	-1	-1	-1	-1		0	2		2	2	-1	-1	2	-1	0	2
	-1		-1	-1	-1	-1	2	2		2	2	-1	2	-1	-1	-1	-1	-1	0	-1	-1	-1	2		-1	-1	-1	-1	-1	-1		-1	-1	-1	-1	-1	-1		0	2	-1	2	2	-1	-1	2	-1	0	2
	-1	-1	-1	-1	-1	-1	2	2		2	2	-1	2	-1	-1	-1	-1	-1	0	-1	-1	-1	2		-1	-1	-1	-1	-1	-1		-1	-1	-1	-1	-1	-1		0	2	-1	2	2	-1	-1	2	-1	2	2
	-1	-1	-1	-1	-1	-1	2	2		2	2	-1	2	-1	-1	-1	-1	-1	0	-1	-1	-1	2		-1	-1	-1	-1	-1	-1		-1	-1	-1	-1	-1	-1		0	2		2	2	-1	-1	2	-1	2	2
	-1	-1	-1	-1	-1	-1	2	2		2	2	-1	2	-1	-1	-1	-1	-1	0	-1	-1	-1	2		-1	-1	-1	-1	-1	-1		-1	-1	-1	-1	-1	-1		0	2		2	2	-1	-1	2	-1	2	2
	-1	-1	-1	-1	-1	-1	2	2		2	2	-1	2	-1	-1	-1	-1	-1	0	-1	-1	-1	2	-1	-1	-1	-1	-1	-1	-1		-1	-1	-1	-1	-1	-1		0	2	-1	2	2	-1	-1	2	-1	2	2
	-1	-1	-1	-1	-1	-1	2	2		2	2	-1	2	-1	-1	-1	-1	-1	0	-1	-1	-1	2	-1	-1	-1	-1	-1	-1	-1		-1	-1	-1	-1	-1	-1		0	2	-1	2	2	-1	-1	2	-1	2	2
	-1	-1	-1	-1	-1	-1	2	2		2	2	-1	2	-1	-1	-1	-1	-1	0	-1	-1	-1	2	-1	-1	-1	-1	-1	-1	-1		-1	-1	-1	-1	-1	-1		0	2		2	2	-1	-1	2	-1	2	2
	-1	-1	-1	-1	-1	-1	2	2		2	2	-1	2	-1	-1	-1	-1	-1	0	-1	-1	-1	2	-1	-1	-1	-1	-1	-1	-1		-1	-1	-1	-1	-1	-1		0	2	-1	2	2	-1	-1	2	-1	2	2
	-1	-1	-1	-1	-1	-1	2	2		2	2	-1	2	-1	-1	-1	-1	-1	0	-1	-1	-1	2	-1	-1	-1	-1	-1	-1	-1		-1	-1	-1	-1	-1	-1		0	2	-1	2	2	-1	-1	2	-1	2	2
	-1	-1	-1	-1	-1	-1	2	2		2	2	-1	2	-1	-1	-1	-1	-1	0	-1	-1	-1	2	-1	-1	-1	-1	-1	-1	-1		-1	-1	-1	-1	-1	-1		0	2		2	2	-1	-1	2	-1	2	2
	-1	-1	-1	-1	-1	-1	2	2		2	2	-1	2	-1	-1	-1	-1	-1	0	-1	-1	-1	2	-1	-1	-1	-1	-1	-1	-1		-1	-1	-1	-1	-1	-1		0	2		2	2	-1	-1	2	-1	2	2
	-1	-1	-1	-1	-1	-1	2	2		2	2	-1	2	-1	-1	-1	-1	-1	0	-1	-1	-1	2	-1	-1	-1	-1	-1	-1	-1		-1	-1	-1	-1	-1	-1		0	2		2	2	-1	-1	2	-1	2	2
	-1	-1	-1	-1	-1	-1	2	2		2	2	-1	2	-1	-1	-1	-1	-1	0	-1	-1	-1	2	-1	-1	-1	-1	-1	-1	-1		-1	-1		-1	-1	-1		0	2		2	2	-1	-1	2	-1	2	2
	-1	-1	-1	-1	-1	-1	2	2		2	2	-1	2	-1	-1	-1	-1	-1	0	-1	-1	-1	2	-1	-1	-1	-1	-1	-1	-1		-1	-1	-1	-1	-1	-1		0	2		2	2	-1	-1	2	-1	2	2
	-1	-1	-1	-1	-1	-1	2	2		2	2	-1	2	-1	-1	-1	-1	-1	0	-1	-1	-1	2	-1	-1	-1	-1	-1	-1	-1		-1	-1	-1	-1	-1	-1		0	2		2	2	-1	-1	2	-1	2	2
		-1	-1	-1	-1	-1	2	2		2	2	-1	2	-1	-1	-1	-1	-1	0	-1	-1	-1	2	-1	-1	-1	-1	-1	-1	-1		-1	-1		-1	-1	-1		0	2		2	2	-1	-1	2	-1	2	2
	-1	-1	-1	-1	-1	-1	2	2		2	2	-1	2	-1	-1	-1	-1	-1	0	-1	-1	-1	2	-1	-1	-1	-1	-1	-1	-1		-1	-1		-1	-1	-1		0	2		2	2	-1	-1	2	-1	2	2
	-1	-1	-1	-1	-1	-1	2	2		2	2	-1	2	-1	-1	-1	-1	-1	0	-1	-1	-1	2	-1	-1	-1	-1	-1	-1	-1		-1	-1		-1	-1	-1		0	2	-1	2	2	-1	-1	2	-1	2	2
	-1	-1	-1	-1	-1	-1	2	2		2	2	-1	2	-1	-1	-1	-1	-1	0	-1	-1	-1	2	-1	-1	-1	-1	-1	-1	-1		-1	-1		-1	-1	-1		0	2		2	2	-1	-1	2	-1	2	2
	-1	-1		-1	-1	-1	2	2		2	2	-1	2	-1	-1	-1	-1	-1	0	-1	-1	-1	2	-1	-1	-1	-1	-1	-1	-1		-1	-1		-1	-1	-1		0	2		2	2	-1	-1	2	-1	2	2
	-1	-1		-1	-1	-1	2	2		2	2	-1	2	-1	-1	-1	-1	-1	0	-1	-1	-1	2	-1	-1	-1	-1	-1	-1	-1		-1	-1		-1	-1	-1		0	2		2	2	-1	-1	2	-1	2	2
	-1	-1		-1	-1	-1	2	2		2	2	-1	2	-1	-1	-1	-1	-1	0	-1	-1	-1	2	-1	-1	-1	-1	-1	-1	-1		-1	-1		-1	-1	-1		0	2		2	2	-1	-1	2	-1	2
	-1	-1		-1	-1	-1	2	2		2	2	-1	2	-1	-1	-1	-1	-1	0	-1	-1	-1	2	-1	-1	-1	-1	-1	-1	-1		-1	-1	-1	-1	-1	-1		0	2		2	2	-1	-1	2	-1	2	2
	-1	-1		-1	-1	-1	2	2		2	2	-1	2	-1	-1	-1	-1	-1	0	-1	-1	-1	2	-1	-1	-1	-1	-1	-1	-1		-1	-1	-1	-1	-1	-1		0	2	-1	2	2	-1	-1	2	-1	2
	-1	-1		-1	-1	-1	2	2		2	2	-1	2	-1	-1	-1	-1	-1	0	-1	-1	-1	2	-1	-1	-1	-1	-1	-1	-1		-1	-1	-1	-1	-1	-1		0	2	-1	2	2	-1	-1	2	-1	2	2
	-1	-1		-1	-1	-1	2	2		2	2	-1	2	-1	-1	-1	-1	-1	0	-1	-1	-1	2	-1	-1	-1	-1	-1	-1	-1		-1	-1		-1	-1	-1		0	2	-1	2	2	-1	-1	2	-1	2	2
	-1			-1	-1	-1	2	2		2	2	-1	2	-1	-1	-1	-1	-1	0	-1	-1	-1	2	-1	-1	-1	-1	-1	-1	-1		-1	-1	-1	-1	-1	-1		0	2		2	2	-1	-1	2	-1	2	2
	-1			-1	-1	-1	2	2		2	2	-1	2	-1	-1	-1	-1	-1	0	-1	-1	-1	2	-1	-1	-1	-1	-1	-1	-1		-1	-1	-1	-1	-1	-1		0	2	-1	2	2	-1	-1	2	-1	2	2
	-1			-1	-1	-1	2	2		2	2	-1	2	-1	-1	-1	-1	-1	0	-1	-1	-1	2	-1	-1	-1	-1	-1	-1	-1		-1	-1	-1	-1	-1	-1		0	2	-1	2	2	-1	-1	2	-1	2	2
	-1			-1	-1	-1	2	2		2	2	-1	2	-1	-1	-1	-1	-1	0	-1	-1	-1	2	-1	-1	-1	-1	-1	-1	-1		-1	-1	-1	-1	-1	-1		0	2	-1	2	2	-1	-1	2	-1	2	2
	-1			-1	-1	-1	2	2		2	2	-1	2	-1	-1	-1	-1	-1	0	-1	-1	-1	2	-1	-1	-1	-1	-1	-1	-1		-1	-1	-1	-1	-1	-1		0	2		2	2	-1	-1	2	-1	2	2
	-1			-1	-1	-1	2	2		2	2	-1	2	-1	-1	-1	-1	-1	0	-1	-1	-1	2	-1	-1	-1	-1	-1	-1	-1		-1	-1	-1	-1	-1	-1		0	2		2	2	-1	-1	2	-1	2	2
	-1			-1	-1	-1	2	2		2	2	-1	2	-1	-1	-1	-1	-1	0	-1	-1	-1	2	-1	-1	-1	-1	-1	-1	-1		-1	-1	-1	-1	-1	-1		0	2	-1	2	2	-1	-1	2	-1	2
	-1		-1	-1	-1	-1	2	2		2	2	-1	2	-1	-1	-1	-1	-1	0	-1	-1	-1	2	-1	-1	-1	-1	-1	-1	-1		-1	-1	-1	-1	-1	-1		0	2		2	2	-1	-1	2	-1	2	2
	-1		-1	-1	-1	-1	2	2		2	2	-1	2	-1	-1	-1	-1	-1	0	-1	-1	-1	2	-1	-1	-1	-1	-1	-1	-1		-1	-1	-1	-1	-1	-1		0	2		2	2	-1	-1	2	-1	2
	-1		-1	-1	-1	-1	2	2		2	2	-1	2	-1	-1	-1	-1	-1	0	-1	-1	-1	2	-1	-1	-1	-1	-1	-1	-1		-1	-1	-1	-1	-1	-1		0	2		2	2	-1	-1	2	-1	2	2
	-1		-1	-1	-1	-1	2	2		2	2	-1	2	-1	-1	-1	-1	-1	0	-1	-1	-1	2	-1	-1	-1	-1	-1	-1	-1		-1	-1	-1	-1	-1	-1		0	2	-1	2	2	-1	-1	2	-1	2	2
	-1	-1	-1	-1	-1	-1	2	2		2	2	-1	2	-1	-1	-1	-1	-1	0	-1	-1	-1	2	-1	-1	-1	-1	-1	-1	-1		-1	-1	-1	-1	-1	-1		0	2		2	2	-1	-1	2	-1	2	2
	-1	-1	-1	-1	-1	-1	2	2		2	2	-1	2	-1	-1	-1	-1	-1	0	-1	-1	-1	2	-1	-1	-1	-1	-1	-1	-1		-1	-1	-1	-1	-1	-1		0	2		2	2	-1	-1	2	-1	2	2
	-1	-1	-1	-1	-1	-1	2	2		2	2	-1	2	-1	-1	-1	-1	-1	0	-1	-1	-1	2	-1	-1	-1	-1	-1	-1	-1		-1	-1	-1	-1	-1	-1		0	2	-1	2	2	-1	-1	2	-1	2	2
	-1	-1	-1	-1	-1	-1	2	2		2	2	-1	2	-1	-1	-1	-1	-1	0	-1	-1	-1	2	-1	-1	-1	-1	-1	-1	-1		-1	-1	-1	-1	-1	-1		0	-1	-1	2	2	-1	-1	2	-1	2	2
	-1	-1	-1	-1	-1	-1	2	2		2	2	-1	2	-1	-1	-1	-1	-1	0	-1	-1	-1	2	-1	-1	-1	-1	-1	-1	-1		-1	-1	-1	-1	-1	-1		0	-1	-1	2	2	-1	-1	2	-1	2	2
	-1	-1	-1	-1	-1	-1	2	2		2	2	-1	2	-1	-1	-1	-1	-1	0	-1	-1	-1	2	-1	-1	-1	-1	-1	-1	-1		-1	-1	-1	-1	-1	-1		0	-1		2	2	-1	-1	2	-1	2	2
	-1	-1	-1	-1	-1	-1	2	2		2	2	-1	2	-1		-1	-1	-1	0	-1	-1	-1	2	-1	-1	-1	-1	-1	-1	-1		-1	-1	-1	-1	-1	-1		0	-1		2	2	-1	-1	2	-1	2	2
	-1	-1	-1	-1	-1	-1	2	2		2	2	-1	2	-1	-1	-1	-1	-1	0	-1	-1	-1	2	-1	-1	-1	-1	-1	-1	-1		-1	-1	-1	-1	-1	-1		0	-1		2	2	-1	-1	2	-1	2	2
	-1	-1	-1	-1	-1	-1	2	2		2	2	-1	2	-1	-1	-1	-1	-1	0	-1	-1	-1	2	-1	-1	-1	-1	-1	-1	-1		-1	-1	-1	-1	-1	-1		0	-1		2	2	-1	-1	2	-1	2	2
	-1	-1	-1	-1	-1	-1	2	2		2	2	-1	2	-1	-1	-1	-1	-1	0	-1	-1	-1	2	-1	-1	-1	-1	-1	-1	-1		-1	-1	-1	-1	-1	-1		0	-1	-1	2	2	-1	-1	2	-1	2	2
	-1	-1	-1	-1	-1	-1	2	2		2	2	-1	2	-1	-1	-1	-1	-1	0	-1	-1	-1	2	-1	-1	-1	-1	-1	-1			-1	-1	-1	-1	-1	-1		0	2	-1	2	2	-1	-1	2	-1	2	2
	-1	-1	-1	-1	-1	-1	2	2		2	2	-1	2	-1	-1	-1	-1	-1	0	-1	-1	-1	2	-1	-1	-1	-1	-1	-1			-1	-1	-1	-1	-1	-1		0	2	-1	2	2	-1	-1	2	-1	2	2
	-1	-1	-1	-1	-1	-1	2	2		2	2	-1	2	-1	-1	-1	-1	-1	0	-1	-1	-1	2	-1	-1	-1	-1	-1	-1			-1	-1	-1	-1	-1	-1		0	2		2	2	-1	-1	2	-1	2	2
	-1	-1	-1	-1	-1	-1	2	2		2	2	-1	2	-1	-1	-1	-1	-1	0	-1	-1	-1	2	-1	-1	-1	-1	-1	-1			-1	-1	-1	-1	-1	-1		0	2		2	2	-1	-1	2	-1	2	2
	-1	-1	-1	-1	-1	-1	2	2		2	2	-1	2	-1	-1	-1	-1	-1	0	-1	-1	-1	2	-1	-1	-1	-1	-1	-1			-1	-1	-1	-1	-1	-1		0	2		2	2	-1	-1	2	-1	2	2
	-1	-1	-1	-1	-1		2	2		2	2	-1	2	-1	-1	-1	-1	-1	0	-1	-1	-1	2	-1	-1	-1	-1	-1	-1			-1	-1	-1	-1	-1	-1		0	2		2	2	-1	-1	2	-1	2	2
	-1	-1	-1	-1	-1		2	2		2	2	-1	2	-1	-1	-1	-1	-1	0	-1	-1	-1	2	-1	-1	-1	-1	-1	-1			-1	-1	-1	-1	-1	-1		0	2	-1	2	2	-1	-1	2	-1	2	2
	-1	-1	-1	-1	-1		2	2		2	2	-1	2	-1	-1	-1	-1	-1	0	-1	-1	-1	2	-1	-1	-1	-1	-1	-1			-1	-1	-1	-1	-1	-1		0	2	-1	2	2	-1	-1	2	-1	2	2
	-1	-1	-1	-1	-1		2	2		2	2	-1	2	-1	-1	-1	-1	-1	0	-1	-1	-1	2	-1	-1	-1	-1	-1	-1			-1	-1	-1	-1	-1	-1		0	2	-1	2	2	-1	-1	2	-1	2	2
	-1	-1	-1	-1	-1	-1	2	2		2	2	-1	2	-1	-1	-1	-1	-1	0	-1	-1	-1	2	-1	-1	-1	-1	-1	-1			-1	-1	-1	-1	-1	-1		0	2	-1	2	2	-1	-1	2	-1	2	2
	-1	-1	-1	-1	-1	-1	2	2		2	2	-1	2	-1	-1	-1	-1	-1	0	-1	-1	-1	2	-1	-1	-1	-1	-1	-1	-1		-1	-1	-1	-1	-1	-1		0	2		2	2	-1	-1	2	-1	2	2
	-1	-1	-1	-1	-1	-1	2	2		2	2	-1	2	-1	-1	-1	-1	-1	0	-1	-1	-1	2	-1	-1	-1	-1	-1	-1	-1		-1	-1	-1	-1	-1	-1		0	2	-1	2	2	-1	-1	2	-1	2	2
	-1	-1	-1	-1	-1	-1	2	2		2	2	-1	2	-1	-1	-1	-1	-1	0	-1	-1	-1	2		-1	-1	-1	-1	-1	-1		-1	-1	-1	-1	-1	-1		0	2	-1	2	2	-1	-1	2	-1	2	2
	-1	-1	-1	-1	-1	-1	2	2		2	2	-1	2	-1	-1	-1	-1	-1	0	-1	-1	-1	2		-1	-1	-1	-1	-1	-1		-1	-1	-1	-1	-1	-1		0	2		2	2	-1	-1	2	-1	2	2
	-1	-1	-1	-1	-1	-1	2	2		2	2	-1	2	-1	-1	-1	-1	-1	0	-1	-1	-1	2		-1	-1	-1	-1	-1	-1		-1	-1	-1	-1	-1	-1		0	2		2	2	-1	-1	2	-1	2	2
	-1	-1	-1	-1	-1	-1	2	2		2	2	-1	2	-1	-1	-1	-1	-1	0	-1	-1	-1	2		-1	-1	-1	-1	-1	-1		-1	-1	-1	-1	-1	-1		0	2	-1	2	2	-1	-1	2	-1	2	2
	-1	-1	-1	-1	-1	-1	2	2		2	2	-1	2	-1	-1	-1	-1	-1	0	-1	-1	-1	2	-1	-1	-1	-1	-1	-1	-1		-1	-1	-1	-1	-1	-1		0	2	-1	2	2	-1	-1	2	-1	2	2
	-1		-1	-1	-1	-1	2	2		2	2	-1	2	-1	-1	-1	-1	-1	0	-1	-1	-1	2	-1	-1	-1	-1	-1	-1	-1		-1	-1	-1	-1	-1	-1		0	2	-1	2	2	-1	-1	2	-1	2	2
	-1	-1	-1	-1	-1	-1	2	2		2	2	-1	2	-1	-1	-1	-1	-1	0	-1	-1	-1	2	-1	-1	-1	-1	-1	-1	-1		-1	-1	-1	-1	-1	-1		0	2		2	2	-1	-1	2	-1	2	2
	-1	-1	-1	-1	-1	-1	2	2		2	2	-1	2	-1	-1	-1	-1	-1	0	-1	-1	-1	2	-1	-1	-1	-1	-1	-1	-1		-1	-1	-1	-1	-1	-1		0	2	-1	2	2	-1	-1	2	-1	2	2
	-1	-1	-1	-1	-1	-1	2	2		2	2	-1	2	-1	-1	-1	-1	-1	0	-1	-1	-1	2	-1	-1	-1	-1	-1	-1	-1		-1	-1	-1	-1	-1	-1		0	2	-1	2	2	-1	-1	2	-1	2	2
	-1	-1	-1	-1	-1	-1	2	2		2	2	-1	2	-1	-1	-1	-1	-1	0	-1	-1	-1	2	-1	-1	-1	-1	-1	-1	-1		-1	-1	-1		-1	-1		0	2	-1	2	2	-1	-1	2	-1	2	2
	-1	-1	-1	-1	-1	-1	2	2		2	2	-1	2	-1	-1	-1	-1	-1	0	-1	-1	-1	2	-1	-1	-1	-1	-1	-1	-1		-1	-1	-1		-1	-1		0	2		2	2	-1	-1	2	-1	2	2
	-1	-1		-1	-1	-1	2	2		2	2	-1	2	-1	-1	-1	-1	-1	0	-1	-1	-1	2	-1	-1	-1	-1	-1	-1	-1		-1	-1	-1		-1	-1		0	2	-1	2	2	-1	-1	2	-1	2	2
	-1	-1	-1	-1	-1	-1	2	2		2	2	-1	2	-1	-1	-1	-1	-1	0	-1	-1	-1	2	-1	-1	-1	-1	-1	-1	-1		-1	-1	-1		-1	-1		0	2		2	2	-1	-1	2	-1	2	2
	-1	-1	-1	-1	-1	-1	2	2		2	2	-1	-1	-1	-1	-1	-1	-1	0	-1	-1	-1	2	-1	-1	-1	-1	-1	-1	-1		-1	-1	-1		-1	-1		0	2	-1	2	2	-1	-1	2	-1	2	2
	-1	-1	-1	-1	-1	-1	2	2		2	2	-1	-1	-1	-1	-1	-1	-1	0	-1	-1	-1	2	-1	-1	-1	-1	-1	-1	-1		-1	-1	-1		-1	-1		0	2	-1	2	2	-1	-1	2	-1	2	2
	-1	-1	-1	-1	-1	-1	2	2		2	2	-1	-1	-1	-1	-1	-1	-1	0	-1	-1	-1	2	-1	-1	-1	-1	-1	-1	-1		-1	-1	-1		-1	-1		0	2		2	2	-1	-1	2	-1	2	2
	-1	-1	-1	-1	-1	-1	2	2		2	2	-1	-1	-1	-1	-1	-1	-1	0	-1	-1	-1	2	-1	-1	-1	-1	-1	-1	-1		-1	-1	-1	-1	-1	-1		0	2		2	2	-1	-1	2	-1	2	2
	-1	-1	-1	-1	-1	-1	2	2		2	2	-1	-1	-1	-1	-1	-1	-1	0	-1	-1	-1	2	-1	-1	-1	-1	-1	-1	-1		-1	-1	-1	-1	-1	-1		0	2	-1	2	2	-1	-1	2	-1	2	2
	-1		-1	-1	-1	-1	2	2		2	2	-1	-1	-1	-1	-1	-1	-1	0	-1	-1	-1	2	-1	-1	-1	-1	-1	-1	-1		-1	-1	-1	-1	-1	-1		0	2	-1	2	2	-1	-1	2	-1	2	2
	-1		-1	-1	-1	-1	2	2		2	2	-1	-1	-1	-1	-1	-1	-1	0	-1	-1	-1	2	-1	-1	-1	-1	-1	-1	-1		-1	-1	-1	-1	-1	-1		0	2		2	2	-1	-1	2	-1	2	2
	-1		-1	-1	-1	-1	2	2		2	2	-1	-1	-1	-1	-1	-1	-1	0	-1	-1	-1	2	-1	-1	-1	-1	-1	-1	-1		-1	-1	-1	-1	-1	-1		0	2		2	2	-1	-1	2	-1	2	2
	-1		-1	-1	-1	-1	2	2		2	2	-1	-1	-1	-1	-1	-1	-1	0	-1	-1	-1	2	-1	-1	-1	-1	-1	-1	-1		-1	-1	-1	-1	-1			0	2		2	2	-1	-1	2	-1	2	2
	-1	-1	-1	-1	-1	-1	2	2		2	2	-1	-1	-1	-1	-1	-1	-1	0	-1	-1	-1	2	-1	-1	-1	-1	-1	-1	-1		-1	-1	-1	-1	-1	-1		0	2		2	2	-1	-1	2	-1	2	2
	-1	-1	-1	-1	-1	-1	2	2		2	2	-1	-1	-1	-1	-1	-1	-1	0	-1	-1	-1	2	-1	-1	-1	-1	-1	-1	-1		-1	-1	-1	-1	-1	-1		0	2		2	2	-1	-1	2	-1	2	2
	-1	-1	-1	-1	-1	-1	2	2		2	2	-1	-1	-1	-1	-1	-1	-1	0	-1	-1	-1	2	-1	-1	-1	-1	-1	-1	-1		-1	-1	-1	-1	-1	-1		0	2	-1	2	2	-1	-1	2	-1	2	2
	-1	-1	-1	-1	-1	-1	2	2		2	2	-1	-1	-1	-1	-1	-1	-1	0	-1	-1	-1	2	-1	-1	-1	-1	-1	-1	-1		-1	-1	-1	-1	-1	-1		0	2	-1	2	2	-1	-1	2	-1	2	2
	-1	-1	-1	-1	-1	-1	2	2		2	2	-1	-1	-1	-1	-1	-1	-1	0	-1	-1	-1	2	-1	-1	-1	-1	-1	-1	-1		-1	-1	-1	-1	-1	-1		0	2	-1	2	2	-1	-1	2	-1	2	2
	-1	-1	-1	-1	-1	-1	2	2		2	2	-1	-1	-1	-1	-1	-1	-1	0	-1	-1	-1	2	-1	-1	-1	-1	-1	-1	-1		-1	-1	-1	-1	-1	-1		0	2	-1	2	2	-1	-1	2	-1	2	2
	-1	-1	-1	-1	-1	-1	2	2		2	2	-1	-1	-1	-1	-1	-1	-1	0	-1	-1	-1	2	-1	-1	-1	-1	-1	-1	-1		-1	-1	-1	-1	-1	-1		0	2		2	2	-1	-1	2	-1	2	2
	-1	-1	-1	-1	-1	-1	2	2		2	2	-1	-1	-1	-1	-1	-1	-1	0	-1	-1	-1	2	-1	-1	-1	-1	-1	-1	-1		-1	-1	-1	-1	-1	-1		0	2		2	2	-1	-1	2	-1	2	2
	-1	-1	-1	-1	-1	-1	2	2		2	2	-1	-1	-1	-1	-1	-1	-1	0	-1	-1	-1	2	-1	-1	-1	-1	-1	-1	-1		-1	-1	-1	-1	-1	-1		0	2	-1	2	2	-1	-1	2	-1	2	2
	-1	-1	-1	-1	-1	-1	2	2		2	2	-1	-1	-1	-1	-1	-1	-1	0	-1	-1	-1	2	-1	-1	-1	-1	-1	-1	-1		-1	-1	-1	-1	-1	-1		0	2	-1	2	2	-1	-1	2	-1	2	2
	-1		-1	-1	-1	-1	2	2		2	2	-1	-1	-1	-1	-1	-1	-1	0	-1	-1	-1	2	-1	-1	-1	-1	-1	-1	-1		-1	-1	-1	-1	-1	-1		0	2	-1	2	2	-1	-1	2	-1	2	2
	-1		-1	-1	-1	-1	2	2		2	2	-1	-1	-1	-1	-1	-1	-1	0	-1	-1	-1	2	-1	-1	-1	-1	-1	-1	-1		-1	-1	-1	-1	-1	-1		0	2	-1	2	2	-1	-1	2	-1	2	2
	-1	-1	-1	-1	-1	-1	2	2		2	2	-1	-1	-1	-1	-1	-1	-1	0	-1	-1	-1	2	-1	-1	-1	-1	-1	-1	-1		-1	-1	-1	-1	-1	-1		0	2	-1	2	2	-1	-1	2	-1	2	2
	-1	-1	-1	-1	-1	-1	2	2		2	2	-1	-1	-1	-1	-1	-1	-1	0	-1	-1	-1	2	-1	-1	-1	-1	-1	-1	-1		-1	-1	-1	-1	-1	-1		0	2	-1	2	2	-1	-1	2	-1	2	2
	-1	-1	-1	-1	-1	-1	2	2		2	2	-1	-1	-1	-1	-1	-1	-1	0	-1	-1	-1	2	-1	-1	-1	-1	-1	-1	-1		-1	-1	-1	-1	-1	-1		0	2	-1	2	2	-1	-1	2	-1	2	2
		-1	-1	-1	-1	-1	2	2		2	2	-1	-1	-1	-1	-1	-1	-1	0	-1	-1	-1	2	-1	-1	-1	-1	-1	-1	-1		-1	-1	-1	-1	-1	-1		0	2	-1	2	2	-1	-1	2	-1	2	2
		-1	-1	-1	-1	-1	2	2		2	2	-1	-1	-1	-1	-1	-1	-1	0	-1	-1	-1	2	-1	-1	-1	-1	-1	-1	-1		-1	-1	-1	-1	-1	-1		0	2	-1	2	2	-1	-1	2	-1	2	2
	-1	-1	-1	-1	-1	-1	2	2		2	2	-1	-1	-1	-1	-1	-1	-1	0	-1	-1	-1	2	-1	-1	-1	-1	-1	-1	-1		-1	-1	-1	-1	-1	-1		0	2	-1	2	2	-1	-1	2	-1	2	2
	-1	-1	-1	-1	-1	-1	2	2		2	2	-1	-1	-1	-1	-1	-1	-1	0	-1	-1	-1	2	-1	-1	-1	-1	-1	-1	-1		-1	-1	-1	-1	-1	-1		0	2	-1	2	2	-1	-1	2	-1	2	2
	-1	-1	-1	-1	-1	-1	2	2		2	2	-1	-1	-1	-1	-1	-1	-1	0	-1	-1	-1	2	-1	-1	-1	-1	-1	-1	-1		-1	-1	-1	-1	-1	-1		1	2	-1	2	2	-1	-1	2	-1	2	2
	-1	-1	-1	-1	-1	-1	2	2		2	2	-1	-1	-1	-1	-1	-1	-1	0	-1	-1	-1	2	-1	-1	-1	-1	-1	-1	-1		-1	-1	-1	-1	-1	-1		1	2	-1	2	2	-1	-1	2	-1	2	2
	-1	-1	-1	-1	-1	-1	2	2		2	2	-1	-1	-1	-1	-1	-1	-1	0	-1	-1	-1	2	-1	-1	-1	-1	-1	-1	-1		-1	-1	-1	-1	-1	-1		1	2	-1	2	2	-1	-1	2	-1	2	2
	-1	-1	-1	-1	-1	-1	2	2		2	2	-1	-1	-1	-1	-1	-1	-1	0	-1	-1	-1	2	-1	-1	-1	-1	-1	-1	-1		-1	-1	-1	-1	-1	-1		1	2	-1	2	2	-1	-1	2	-1	2	2
	-1	-1	-1	-1	-1	-1	2	2		2	2	-1	-1	-1	-1	-1	-1	-1	0	-1	-1	-1	2	-1	-1	-1	-1	-1	-1	-1		-1	-1	-1	-1	-1	-1		1	2	-1	2	2	-1	-1	2	-1	2	2
	-1	-1	-1	-1	-1	-1	2	2		2	2	-1	-1	-1	-1	-1	-1	-1	0	-1	-1	-1	2	-1	-1	-1	-1	-1	-1	-1		-1	-1	-1	-1	-1	-1		1	2	-1	2	2	-1	-1	2	-1	2	2
	-1	-1	-1	-1	-1	-1	2	2		2	2	-1	-1	-1	-1	-1	-1	-1	0	-1	-1	-1	2	-1	-1	-1	-1	-1	-1	-1		-1	-1	-1	-1	-1	-1		1	2	-1	2	2	-1	-1	2	-1	2	2
	-1	-1	-1	-1	-1	-1	2	2		2	2	-1	-1	-1	-1	-1	-1	-1	0	-1	-1	-1	2	-1	-1	-1	-1	-1	-1	-1		-1	-1	-1	-1	-1	-1		1	2		2	2	-1	-1	2	-1	2	2
	-1	-1	-1	-1	-1	-1	2	2		2	2	-1	-1	-1	-1	-1	-1	-1	0	-1	-1	-1	2	-1	-1	-1	-1	-1	-1	-1		-1	-1	-1	-1	-1	-1		1	2		2	2	-1	-1	2	-1	2	2
	-1	-1	-1	-1	-1	-1	2	2		2	2	-1	-1	-1	-1	-1	-1	-1	0	-1	-1	-1	2	-1	-1	-1	-1	-1	-1	-1		-1	-1	-1	-1	-1	-1		1	2		2	2	-1	-1	2	-1	2	2
	-1		-1	-1	-1	-1	2	2		1	2	-1	-1	-1	-1	-1	-1	-1	2	-1	-1	-1	2	-1	-1	-1	-1	-1	-1	-1		-1	-1	-1	-1	-1	-1		1	2		2	2	-1	-1	2	-1	2	2
	-1	-1	-1	-1	-1	-1	2	2		1	2	-1	-1	-1	-1	-1	-1	-1	2	-1	-1	-1	2	-1	-1	-1	-1	-1	-1	-1		-1	-1	-1	-1	-1	-1		1	2	-1	2	2	-1	-1	2	-1	2	2
	-1	-1	-1	-1	-1	-1	2	2		1	2	-1	-1	-1	-1	-1	-1	-1	2	-1	-1	-1	2	-1	-1	-1	-1	-1	-1	-1		-1	-1	-1	-1	-1	-1		1	2		2	2	-1	-1	2	-1	2	2
	-1	-1	-1	-1	-1	-1	2	2		1	2	-1	-1	-1	-1	-1	-1	-1	2	-1	-1	-1	2	-1	-1	-1	-1	-1	-1	-1		-1	-1	-1	-1	-1	-1		1	2		2	2	-1	-1	2	-1	2	2
	-1	-1	-1	-1	-1	-1	2	2		1	2	-1	-1	-1	-1	-1	-1	-1	2	-1	-1	-1	2	-1	-1	-1	-1	-1	-1	-1		-1	-1	-1	-1	-1	-1		1	2		2	2	-1	-1	2	-1	2	2
	-1	-1	-1	-1	-1	-1	2	2		1	2	-1	-1	-1	-1	-1	-1	-1	2	-1	-1	-1	2	-1	-1	-1	-1	-1	-1	-1		-1	-1	-1	-1	-1	-1		1	2		2	2	-1	-1	2	-1	2	2
	-1	-1	-1	-1	-1	-1	2	2		1	2	-1	-1	-1	-1	-1	-1	-1	2	-1	-1	-1	2	-1	-1	-1	-1	-1	-1	-1		-1	-1	-1	-1	-1	-1		1	2		2	2	-1	-1	2	-1	2	2
	-1	-1	-1	-1	-1	-1	2	2		1	2	-1		-1	-1	-1	-1	-1	2	-1	-1	-1	2	-1	-1	-1	-1	-1	-1	-1		-1	-1	-1	-1	-1	-1		1	2		2	2	-1	-1	2	-1	2	2
	-1	-1	-1	-1	-1	-1	2	2		1	2	-1		-1	-1	-1	-1	-1	2	-1	-1	-1	2	-1	-1	-1	-1	-1	-1	-1		-1	-1		-1	-1	-1		1	2		2	2	-1	-1	2	-1	2	2
	-1	-1	-1	-1	-1	-1	2	2		1	2	-1	-1	-1	-1	-1	-1	-1	2	-1	-1	-1	2	-1	-1	-1	-1	-1	-1	-1		-1	-1		-1	-1	-1		1	2		2	2	-1	-1	2	-1	2	-1
	-1	-1	-1	-1	-1		2	2		1	2	-1	-1	-1	-1	-1	-1	-1	2	-1	-1	-1	2	-1	-1	-1	-1	-1	-1	-1		-1	-1		-1	-1	-1		1	2		2	2	-1	-1	2	-1	2	-1
	-1	-1	-1	-1	-1		2	2		1	2	-1	-1	-1	-1	-1	-1	-1	2	-1	-1	-1	2	-1	-1	-1	-1	-1	-1	-1		-1	-1		-1	-1	-1		1	2		2	2	-1	-1	2	-1	0	-1
	-1	-1	-1	-1	-1		2	2		1	2	-1	-1	-1	-1	-1	-1	-1	2	-1	-1	-1	2	-1	-1	-1	-1	-1	-1	-1		-1	-1		-1	-1	-1		1	2		2	2	-1	-1	2	-1	0	-1
	-1		-1	-1	-1		2	2		1	2	-1	-1	-1	-1	-1	-1	-1	2	-1	-1	-1	2	-1	-1	-1	-1	-1	-1	-1		-1	-1		-1	-1	-1		1	2		2	2	-1	-1	2	-1	0	-1
	-1		-1	-1	-1		2	2		1	2	-1	-1	-1	-1	-1	-1	-1	2	-1	-1	-1	2	-1	-1	-1	-1	-1	-1	-1		-1	-1		-1	-1	-1		1	2	-1	2	2	-1	-1	2	-1	0	-1
	-1		-1	-1	-1		2	2		1	2	-1	-1	-1	-1	-1	-1	-1	2	-1	-1	-1	2	-1	-1	-1	-1	-1	-1	-1		-1	-1		-1	-1	-1		1	2	-1	2	2	-1	-1	2	-1	0	-1
	-1		-1	-1	-1	-1	2	2		1	2	-1	-1	-1	-1	-1	-1	-1	2	-1	-1	-1	2	-1	-1	-1	-1	-1	-1	-1		-1	-1		-1	-1	-1		1	2		2	2	-1	-1	2	-1	0	-1
	-1	-1	-1	-1	-1	-1	2	2		1	2	-1	-1	-1	-1	-1	-1	-1	2	-1	-1	-1	2	-1	-1	-1	-1	-1	-1	-1		-1	-1		-1	-1	-1		1	2	-1	2	2	-1	-1	2	-1	0	-1
	-1	-1	-1	-1	-1	-1	2	2		1	2	-1	-1	-1	-1	-1	-1	-1	2	-1	-1	-1	2	-1	-1	-1	-1	-1	-1	-1		-1	-1		-1	-1	-1		1	2	-1	2	2	-1	-1	2	-1	0
	-1	-1	-1	-1	-1	-1	2	2		1	2	-1	-1	-1	-1	-1	-1	-1	2	-1	-1	-1	2	-1	-1	-1	-1	-1	-1	-1		-1	-1		-1	-1	-1		1	2	-1	2	2	-1	-1	2	-1	0
	-1	-1	-1	-1	-1	-1	2	2		1	2	-1	-1	-1	-1	-1	-1	-1	2	-1	-1	-1	2	-1	-1	-1	-1	-1	-1	-1		-1	-1		-1	-1	-1		1	2	-1	2	2	-1	-1	2	-1	0
	-1		-1	-1	-1	-1	2	2		1	2	-1	-1	-1	-1	-1	-1	-1	2	-1	-1	-1	2	-1	-1	-1	-1	-1	-1	-1		-1	-1		-1	-1	-1		1	2	-1	2	2	-1	-1	2	-1	0
	-1		-1	-1	-1	-1	2	2		1	2	-1	-1	-1	-1	-1	-1	-1	2	-1	-1	-1	2	-1	-1	-1	-1	-1	-1	-1		-1	-1	-1	-1	-1	-1		1	2	-1	2	2	-1	-1	2	-1	0
	-1		-1	-1	-1	-1	2	2		1	2	-1	-1	-1	-1	-1	-1	-1	2	-1	-1	-1	2	-1	-1	-1	-1	-1	-1	-1		-1	-1	-1	-1	-1	-1		1	2	-1	2	2	-1	-1	2	-1	0
	-1	-1	-1	-1	-1	-1	2	2		1	2	-1	-1	-1	-1	-1	-1	-1	2	-1	-1	-1	2	-1	-1	-1	-1	-1	-1	-1		-1	-1	-1	-1	-1	-1		1	2		2	2	-1	-1	2	-1	0
	-1	-1	-1	-1	-1	-1	2	2		1	2	-1	-1	-1	-1	-1	-1	-1	2	-1	-1	-1	2	-1	-1	-1	-1	-1	-1	-1		-1	-1	-1	-1	-1	-1		1	2	-1	2	2	-1	-1	2	-1	0
	-1	-1	-1	-1	-1	-1	2	2		1	2	-1	-1	-1	-1	-1	-1	-1	2	-1	-1	-1	2	-1	-1	-1	-1	-1	-1	-1		-1	-1	-1	-1	-1	-1		1	2	-1	2	2	-1	-1	2	-1	0
	-1	-1	-1	-1	-1		2	2		1	2	-1	-1	-1	-1	-1	-1	-1	2	-1	-1	-1	2	-1	-1	-1	-1	-1	-1	-1		-1	-1	-1	-1	-1	-1		1	2	-1	2	2	-1	-1	2	-1	0	-1
	-1	-1	-1	-1	-1		2	2		1	2	-1	-1	-1	-1	-1	-1	-1	2	-1	-1	-1	2	-1	-1	-1	-1	-1	-1	-1		-1	-1	-1	-1	-1	-1		1	2		2	2	-1	-1	2	-1	0	-1
	-1	-1	-1	-1	-1		2	2		1	2	-1	-1	-1	-1	-1	-1	-1	2	-1	-1	-1	2	-1	-1	-1	-1	-1	-1	-1		-1	-1	-1	-1	-1	-1		1	2		2	2	-1	-1	2	-1	0	-1
	-1	-1	-1	-1	-1		2	2		1	2	-1	-1	-1	-1	-1	-1	-1	2	-1	-1	-1	2	-1	-1	-1	-1	-1	-1	-1		-1	-1	-1	-1	-1	-1		1	2	-1	2	2	-1	-1	2	-1	0	-1
	-1	-1	-1	-1	-1		2	2		1	2	-1	-1	-1	-1	-1	-1	-1	2	-1	-1	-1	2	-1	-1	-1	-1	-1	-1	-1		-1	-1	-1	-1	-1	-1		1	2	-1	2	2	-1	-1	2	-1	0	-1
	-1	-1	-1	-1	-1		2	2		1	2	-1	-1	-1	-1	-1	-1	-1	2	-1	-1	-1	2	-1	-1	-1	-1	-1		-1			-1	-1	-1	-1	-1		1	2	-1	2	2	-1	-1	2	-1	0	-1
	-1	-1	-1	-1	-1		2	2		1	2	-1	-1	-1	-1	-1	-1	-1	2	-1	-1	-1	2	-1	-1	-1	-1	-1	-1	-1		-1	-1	-1	-1	-1	-1		1	2		2	2	-1	-1	2	-1	0	-1
	-1	-1	-1	-1	-1	-1	2	2		1	2	-1	-1	-1	-1	-1	-1	-1	2	-1	-1	-1	2	-1	-1	-1	-1	-1	-1	-1		-1	-1	-1	-1	-1	-1		1	2		2	2	-1	-1	2	-1	0	-1
	-1		-1	-1	-1	-1	2	2		1	2	-1	-1	-1	-1	-1	-1	-1	2	-1	-1	-1	2	-1	-1	-1	-1	-1	-1	-1		-1	-1	-1	-1	-1	-1		1	2	1	2	2	-1	-1	2	-1	0
	-1		-1	-1	-1	-1	2	2		1	2	-1	-1	-1	-1	-1	-1	-1	2	-1	-1	-1	2	-1	-1	-1	-1	-1	-1	-1		-1	-1	-1	-1	-1	-1		1	2	1	2	2	-1	-1	2	-1	0
	-1		-1	-1	-1	-1	2	2		1	2	-1	-1	-1	-1	-1	-1	-1	2	-1	-1	-1	2	-1	-1	-1	-1	-1	-1	-1		-1	-1	-1	-1	-1	-1		1	2	1	2	2	-1	-1	2	-1	0
	-1		-1	-1	-1	-1	2	2		1	2	-1	-1	-1	-1	-1	-1	-1	2	-1	-1	-1	2	-1	-1	-1	-1	-1	-1	-1		-1	-1	-1	-1	-1	-1		1	2	1	2	2	-1	-1	2	-1	0
	-1		-1	-1	-1	-1	2	2		1	2	-1	-1	-1	-1	-1	-1	-1	2	-1	-1	-1	2	-1	-1	-1	-1	-1	-1	-1		-1	-1	-1	-1	-1			1	2	1	2	2	-1	-1	2	-1	0
	2		-1	-1	-1	-1	2	2		1	2	-1	-1	-1	-1	-1	-1	-1	2	-1	-1	-1	2		-1	-1	-1	-1	-1	-1		-1	-1	-1	-1	-1			1	2	1	2	2	-1	-1	2	-1	0
	2	2	-1	-1	-1	-1	2	2		1	2	-1	-1	-1	-1	-1	-1	-1	2	-1	-1	-1	2		-1	-1	-1	-1	-1	-1		-1	-1	-1	-1	-1	-1		1	2	1	2	2	-1	-1	2	-1	0
	2	2	-1	-1	-1	-1	2	2		1	2	-1	-1	-1	-1	-1	-1	-1	2	-1	-1	-1	2		-1	-1	-1	-1	-1	-1		-1	-1	-1	-1	-1	-1		1	2	1	2	2	-1	-1	2	-1	0
	2		-1	-1	-1	-1	2	2		1	2	-1	-1	-1	-1	-1	-1	-1	2	-1	-1	-1	2		-1	-1	-1	-1	-1	-1		-1	-1	-1	-1	-1	-1		1	2	1	2	2	-1	-1	2	-1	0
	2		-1	-1	-1	-1	2	2		1	2	-1	-1	-1	-1	-1	-1	-1	2	-1	-1	-1	2	-1	-1	-1	-1	-1	-1	-1		-1	-1	-1	-1	-1	-1		1	2	1	2	2	-1	-1	2	-1	0
	2		-1	-1	-1	-1	2	2		1	2	-1	-1	-1	-1	-1	-1	-1	2	-1	-1	-1	2	-1	-1	-1	-1	-1	-1	-1		-1	-1	-1	-1	-1	-1		1	2	1	2	2	-1	-1	2	-1	0
	2		-1	-1	-1	-1	2	2		1	2	-1	-1	-1	-1	-1	-1	-1	2	-1	-1	-1	2	-1	-1	-1	-1	-1	-1	-1		-1	-1	-1	-1	-1	-1		1	2	1	2	2	-1	-1	2	-1	0
	2	2	-1	-1	-1	-1	2	2		1	2	-1	-1	-1	-1	-1	-1	-1	2	-1	-1	-1	2	-1	-1	-1	-1	-1	-1	-1		-1	-1	-1	-1	-1	-1		1	2	1	2	2	-1	-1	2	-1	0
	2	2	-1	-1	-1		2	2		1	2	-1	-1	-1	-1	-1	-1	-1	2	-1	-1	-1	2	-1	-1	-1	-1	-1	-1	-1		-1	-1	-1	-1	-1	-1		1	2	1	2	2	-1	-1	2	-1	0
	2	2	-1	-1	-1		2	2		1	2	-1	-1	-1	-1	-1	-1	-1	2	-1	-1	-1	2	-1	-1	-1	-1	-1	-1	-1		-1	-1	-1	-1	-1	-1		1	2	1	2	2	-1	-1	2	-1	0
	2	2	-1	-1	-1		2	2		1	2	-1	-1	-1	-1	-1	-1	-1	2	-1	-1	-1	2	-1	-1	-1	-1	-1	-1	-1		-1	-1	-1	-1	-1	-1		1	2	1	2	2	-1	-1	2	-1	0
	2	2	-1	-1	-1		2	2		1	2	-1	-1	-1	-1	-1	-1	-1	2	-1	-1	-1	2	-1	-1	-1	-1	-1	-1	-1		-1	-1	-1	-1	-1	-1		1	2	1	2	2	-1	-1	2	-1	0
	2	2	-1	-1	-1		2	2		1	2	-1	-1	-1	-1	-1	-1	-1	2	-1	-1	-1	2	-1	-1	-1	-1	-1	-1	-1		-1	-1	-1	-1	-1	-1		1	2	1	2	2	-1	-1	2	-1	0
	2	2	-1	-1	-1		2	2		1	2	-1	-1	-1	-1	-1	-1	-1	2	-1	-1	-1	2	-1	-1	-1	-1	-1	-1	-1		-1	-1	-1	-1	-1	-1		1	2	1	2	2	-1	-1	2	-1	0
	2	2	-1	-1	-1		2	2		1	2	-1	-1	-1	-1	-1	-1	-1	2	-1	-1	-1	2	-1	-1	-1	-1	-1	-1	-1		-1	-1	-1	-1	-1	-1		1	2		2	2	-1	-1	2	-1	0
	2	2	-1	-1	-1		2	2		1	2	-1	-1	-1	-1	-1	-1	-1	2	-1	-1	-1	2	-1	-1	-1	-1	-1	-1	-1		-1	-1	-1	-1	-1	-1		1	2		2	2	-1	-1	2	-1	0
	2	2	-1	-1	-1		2	2		1	2	-1	-1	-1	-1	-1	-1	-1	2	-1	-1	-1	2	-1	-1	-1	-1	-1	-1	-1		-1	-1	-1	-1	-1	-1		1	2		2	2	-1	-1	2	-1	0
	2	2	-1	-1	-1		2	2		1	2	-1	-1	-1	-1	-1	-1	-1	2	-1	-1	-1	2	-1	-1	-1	-1	-1	-1	-1		-1	-1	-1	-1	-1	-1		1	2		2	2	-1	-1	2	-1	0
	2	2	-1	-1	-1		2	2		1	2	-1	-1	-1	-1	-1	-1	-1	2	-1	-1	-1	2	-1	-1	-1	-1	-1	-1	-1		-1	-1	-1	-1	-1	-1		1	2	1	2	2	-1	-1	2	-1	0
	2	2	-1	-1	-1		2	2		1	2	-1	-1	-1	-1	-1	-1	-1	2	-1	-1	-1	2	-1	-1	-1	-1	-1	-1	-1		-1	-1	-1	-1	-1	-1		1	2	1	2	2	-1	-1	2	-1	0
	2	2	-1	-1	-1		2	2		1	2	-1	-1	-1	-1	-1	-1	-1	2	-1	-1	-1	2	-1	-1	-1	-1	-1	-1	-1		-1	-1	-1	-1	-1	-1		1	2	1	2	2	-1	-1	2	-1	0
	2	2	-1	-1	-1		2	2		1	2	-1	-1	-1	-1	-1	-1	-1	2	-1	-1	-1	2	-1	-1	-1	-1	-1	-1	-1		-1	-1	-1	-1	-1	-1		1	2	1	2	2	-1	-1	2	-1	0
	2	2	-1	-1			2	2		1	2	-1	-1	-1	-1	-1	-1	-1	2	-1	-1	-1	2	-1	-1	-1	-1	-1	-1	-1		-1	-1	-1	-1	-1	-1		1	2	1	2	2	-1	-1	2	-1	0
	2	2	-1	-1			2	2		1	2	-1	-1	-1	-1	-1	-1	-1	2	-1	-1	-1	2	-1	-1	-1	-1	-1	-1	-1		-1	-1	-1	-1	-1	-1		1	2	1	2	2	-1	-1	2	-1	0
	2	2	-1	-1			2	2		1	2	-1	-1	-1	-1	-1	-1	-1	2	-1	-1	-1	2	-1	-1	-1	-1	-1	-1	-1		-1	-1	-1	-1	-1	-1		1	2	1	2	2	-1	-1	2	-1	0
	2	2	-1	-1			2	2		1	2	-1	-1	-1	-1	-1	-1	-1	2	-1	-1	-1	2	-1	-1	-1	-1	-1	-1	-1		-1	-1	-1	-1	-1	-1		1	2	1	2	2	-1	-1	2	-1	0
	2	2	-1	-1			2	2		1	2	-1	-1	-1	-1	-1	-1	-1	2	-1	-1	-1	2	-1	-1	-1	-1	-1	-1	-1		-1	-1	-1	-1	-1	-1		1	2	1	2	2	-1	-1	2	-1	0
	2	2	-1	-1			2	2		1	2	-1	-1	-1	-1	-1	-1	-1	2	-1	-1	-1	2	-1	-1	-1	-1	-1	-1	-1		-1	-1	-1	-1	-1	-1		1	2	1	2	2	-1	-1	2	-1	0
	2	2	-1	-1			2	2		1	2	-1	-1	-1	-1	-1	-1	-1	2	-1	-1	-1	2	-1	-1	-1	-1	-1	-1	-1		-1	-1	-1	-1	-1	-1		1	2	1	2	2	-1	-1	2	-1	0
	2	2	-1	-1			2	2		1	2	-1	-1	-1	-1	-1	-1	-1	2	-1	-1	-1	2	-1	-1	-1	-1	-1	-1	-1		-1	-1	-1	-1	-1	-1		1	2	1	2	2	-1	-1	2	-1	0
	2	2	-1	-1			2	2		1	2	-1	-1	-1	-1	-1	-1	-1	2	-1	-1	-1	2	-1	-1	-1	-1	-1	-1	-1		-1	-1	-1	-1	-1	-1		1	2	1	2	2	-1	-1	2	-1	0
	2	2	-1	-1	-1		2	2		1	2	-1	-1	-1	-1	-1	-1	-1	2	-1	-1	-1	2	-1	-1	-1	-1	-1	-1	-1		-1	-1	-1	-1	-1	-1		1	2	1	2	2	-1	-1	2	-1	0
	2	2	-1	-1	-1		2	2		1	2	-1	-1	-1	-1	-1	-1	-1	2	-1	-1	-1	2	-1	-1	-1	-1	-1	-1	-1		-1	-1	-1	-1	-1	-1		1	2	1	2	2	-1	-1	2	-1	0
	2	2	-1	-1	-1		2	2		1	2	-1	-1	-1	-1	-1	-1	-1	2	-1	-1	-1	2	-1	-1	-1	-1	-1	-1	-1		-1	-1	-1	-1	-1	-1		1	2	1	2	2	-1	-1	2	-1	0
	2	2	-1	-1	-1		2	2		1	2	-1	-1	-1	-1	-1	-1	-1	2	-1	-1	-1	2	-1	-1	-1	-1	-1	-1	-1		-1	-1		-1	-1	-1		1	2	1	2	2	-1	-1	2	-1	0
	2	2	-1	-1	-1		2	2		1	2	-1	-1	-1	-1	-1	-1	-1	2	-1	-1	-1	2	-1	-1	-1	-1	-1	-1	-1		-1	-1		-1	-1	-1		1	2	1	2	2	-1	-1	2	-1	0
	2	2	-1	-1	-1		2	2		1	2	-1	-1	-1	-1	-1	-1	-1	2	-1	-1	-1	2	-1	-1	-1	-1	-1	-1	-1		-1	-1		-1	-1	-1		1	2		2	2	-1	-1	2	-1	0
	2	2	-1	-1	-1		2	2		1	2	-1	-1	-1	-1	-1	-1	-1	2	-1	-1	-1	2	-1	-1	-1	-1	-1	-1	-1		-1	-1		-1	-1	-1		1	2		2	2	-1	-1	2	-1	0
	2	2	-1	-1	-1		2	2		1	2	-1	-1	-1	-1	-1	-1	-1	2	-1	-1	-1	2		-1	-1	-1	-1	-1	-1		-1	-1		-1	-1	-1		1	2		2	2	-1	-1	2	-1	0
	2	2	-1	-1	-1		2	2		1	2	-1	-1	-1	-1	-1	-1	-1	2	-1	-1	-1	2	-1	-1	-1	-1	-1	-1	-1		-1	-1		-1	-1	-1		1	2		2	2	-1	-1	2	-1	0
	2	2	-1	-1	-1		2	2		1	2	-1	-1	-1	-1	-1	-1	-1	2	-1	-1	-1	2	-1	-1	-1	-1	-1	-1	-1		-1	-1		-1	-1	-1		1	2		2	2	-1	-1	2	-1	0
	2	2	-1	-1	-1		2	2		1	2	-1	-1	-1	-1	-1	-1	-1	2	-1	-1	-1	2	-1	-1	-1	-1	-1	-1	-1		-1	-1		-1	-1	-1		1	2		2	2	-1	-1	2	-1	0
	2	2	-1	-1	-1		2	2		1	2	-1	-1	-1	-1	-1	-1	-1	2	-1	-1	-1	2	-1	-1	-1	-1	-1	-1	-1		-1	-1		-1	-1	-1		1	2		2	2	-1	-1	2	-1	0
	2	2	-1	-1	-1		2	2		1	2	-1	-1	-1	-1	-1	-1	-1	2	-1	-1	-1	2	-1	-1	-1	-1	-1	-1	-1		-1	-1		-1	-1	-1		1	2		2	2	-1	-1	2	-1	0
	2	2	-1	-1	-1		2	2		1	2	-1	-1	-1	-1	-1	-1	-1	2	-1	-1	-1	2	-1	-1	-1	-1	-1	-1	-1		-1	-1		-1	-1	-1		1	2		2	2	-1	-1	2	-1	0
	2	2	-1	-1	-1		2	2		1	2	-1	-1	-1	-1	-1	-1	-1	2	-1	-1	-1	2	-1	-1	-1	-1	-1	-1	-1		-1	-1		-1	-1	-1		1	2		2	2	-1	-1	2	-1	0
	2	2	-1	-1	-1		2	2		1	2	-1	-1	-1	-1	-1	-1	-1	2	-1	-1	-1	2	-1	-1	-1	-1	-1	-1	-1		-1	-1		-1	-1	-1		1	2		2	2	-1	-1	2	-1	0
	2	2	-1	-1	-1		2	2		1	2	-1	-1	-1	-1	-1	-1	-1	2	-1	-1	-1	2	-1	-1	-1	-1	-1	-1	-1		-1	-1		-1	-1	-1		1	2		2	2	-1	-1	2	-1	0
	2	2	-1	-1	-1		2	2		1	2	-1	-1	-1	-1	-1	-1	-1	2	-1	-1	-1	2	-1	-1	-1	-1	-1	-1	-1		-1	-1		-1	-1	-1		1	2		2	2	-1	-1	2	-1	0	-1
	2	2	-1	-1	-1		2	2		1	2	-1	-1	-1	-1	-1	-1	-1	2	-1	-1	-1	2	-1	-1	-1	-1	-1	-1	-1		-1	-1		-1	-1	-1		1	2		2	2	-1	-1	2	-1	0	-1
	2	2	-1	-1	-1		2	2		1	2	-1	-1	-1	-1	-1	-1	-1	2	-1	-1	-1	2	-1	-1	-1	-1	-1	-1	-1		-1	-1		-1	-1	-1		1	2		2	2	-1	-1	2	-1	0	-1
	2	2	-1	-1	-1		2	2		1	2	-1	-1	-1	-1	-1	-1	-1	2	-1	-1	-1	2	-1	-1	-1	-1	-1	-1	-1		-1	-1		-1	-1	-1		1	2		2	2	-1	-1	2	-1	0	-1
	2	2	-1	-1	-1		2	2		1	2	-1	-1	-1	-1	-1	-1	-1	2	-1	-1	-1	2	-1	-1	-1	-1	-1	-1	-1		-1	-1		-1	-1	-1		1	2		2	2	-1	-1	2	-1	0	-1
	2	2	-1	-1	-1		2	2		1	2	-1	-1	-1	-1	-1	-1	-1	2	-1	-1	-1	2	-1	-1	-1	-1	-1	-1	-1		-1	-1		-1	-1	-1		1	2		2	2	-1	-1	2	-1	0	-1
	2	2	-1	-1	-1		2	2		1	2	-1	-1	-1	-1	-1	-1	-1	2	-1	-1	-1	2	-1	-1	-1	-1	-1	-1	-1		-1	-1		-1	-1	-1		1	2		2	2	-1	-1	2	-1	0	-1
	2	2	-1	-1	-1		2	2		1	2	-1	-1	-1	-1	-1	-1	-1	2	-1	-1	-1	2	-1	-1	-1	-1	-1	-1	-1		-1	-1		-1	-1	-1		1	2		2	2	-1	-1	2	-1	0	-1
	2	2	-1	-1	-1		2	2		1	2	-1	-1	-1	-1	-1	-1	-1	2	-1	-1	-1	2	-1	-1	-1	-1	-1	-1	-1		-1	-1		-1	-1	-1		1	2		2	2	-1	-1	2	-1	0	-1
	2	2	-1	-1	-1		2	2		1	2	-1	-1	-1	-1	-1	-1	-1	2	-1	-1	-1	2	-1	-1	-1	-1	-1	-1	-1		-1	-1		-1	-1	-1		1	2		2	2	-1	-1	2	-1	0	-1
	2	2	-1	-1	-1		2	2		1	2	-1	-1	-1	-1	-1	-1	-1	2	-1	-1	-1	2	-1	-1	-1	-1	-1	-1	-1		-1	-1		-1	-1	-1		1	2		2	2	-1	-1	2	-1	0
	2	2	-1	-1	-1		2	2		1	2	-1	-1	-1		-1	-1	-1	2	-1	-1	-1	2	-1	-1	-1	-1	-1	-1	-1		-1	-1		-1	-1	-1		1	2		2	2	-1	-1	2	-1	0
	2	2	-1	-1	-1		2	2		-1	2	-1	-1	-1	-1	-1	-1	-1	2	-1	-1	-1	2	-1	-1	-1	-1	-1	-1	-1		-1	-1		-1	-1	-1		1	2		2	2	-1	-1	2	-1	0
	2	2	-1	-1	-1		2	2		-1	2	-1	-1	-1	-1	-1	-1	-1	2	-1	-1	-1	2	-1	-1	-1	-1	-1	-1	-1		-1	-1		-1	-1	-1		1	2		2	2	-1	-1	2	-1	0
	2	2	-1	-1	-1		2	2		-1	2	-1	-1	-1	-1	-1	-1	-1	2	-1	-1	-1	2	-1	-1	-1	-1	-1	-1	-1		-1	-1		-1	-1	-1		1	2		2	2	-1	-1	2	-1	0
	2	2	-1	-1	2		2	2		-1	2	-1	-1	-1	-1	-1	-1	-1	2	-1	-1	-1	2	-1	-1	-1	-1	-1	-1	-1		-1	-1		-1	-1	-1		1	2		2	2	-1	-1	2	-1	0
	2	2	-1	-1	2		2	2		-1	2	-1	-1	-1	-1	-1	-1	-1	2	-1	-1	-1	2	-1	-1	-1	-1	-1	-1	-1		-1	-1		-1	-1	-1		1	2		2	2	-1	-1	2	-1	0
	2	2	-1	-1	2		2	2		-1	2	-1	-1	-1	-1	-1	-1	-1	2	-1	-1	-1	2	-1	-1	-1	-1	-1	-1	-1		-1	-1		-1	-1	-1		1	2		2	2	-1	-1	2	-1	0
	2	2	-1	-1	2		2	2		-1	2	-1	-1	-1	-1	-1	-1	-1	2	-1	-1	-1	2	-1	-1	-1	-1	-1	-1	-1		-1	-1		-1	-1	-1		1	2		2	2	-1	-1	2	-1	0
	2	2	-1	-1	2		2	2		-1	2	-1	-1	-1	-1	-1	-1	-1	2	-1	-1	-1	2	-1	-1	-1	-1	-1	-1	-1		-1	-1		-1	-1	-1		1	2		2	2	-1	-1	2	-1	0	-1
	2	2	-1	-1	2		2	2		-1	2	-1	-1	-1	-1	-1	-1	-1	2	-1	-1	-1	2	-1	-1	-1	-1	-1	-1	-1		-1	-1		-1	-1	-1		1	2		2	2	-1	-1	2	-1	0	-1
	2	2	-1	-1	2		2	2		-1	2	-1	-1	-1	-1	-1	-1	-1	2	-1	-1	-1	2	-1	-1	-1	-1	-1	-1	-1		-1	-1		-1	-1	-1		1	2		2	2	-1	-1	2	-1	0	-1
	2	2	-1	-1	2		2	2		-1	2	-1	-1	-1	-1	-1	-1	-1	2	-1	-1	-1	2	-1	-1	-1	-1	-1	-1	-1		-1	-1	-1	-1	-1	-1		0	2		2	2	-1	-1	2	-1	0	-1
	2	2	-1	-1	2		2	2		-1	2	-1	-1	-1	-1	-1	-1	-1	2	-1	-1	-1	2	-1	-1	-1	-1	-1	-1	-1		-1	-1	-1	-1	-1	-1		0	2		2	2	-1	-1	2	-1	0	-1
	2	2	-1	-1	2		2	2			2	-1	-1	-1	-1	-1	-1	-1	2	-1	-1	-1	2	-1	-1	-1	-1	-1	-1	-1		-1	-1	-1	-1	-1	-1		0	2		2	2	-1	-1	2	-1	0	-1
	2	2	-1	-1	2		2	2			2	-1	-1	-1	-1	-1	-1	-1	2	-1	-1	-1	2	-1	-1	-1	-1	-1	-1	-1		-1	-1	-1	-1	-1	-1		0	2		2	2	-1	-1	2	-1	0	-1
	2	2	-1	-1	2		2	2			2	-1	-1	-1	-1	-1	-1	-1	2	-1		-1	2	-1	-1	-1	-1	-1	-1	-1		-1	-1	-1	-1	-1	-1		0	2		2	2	-1	-1	2	-1	0	-1
	2	2	-1	-1	2		2	2			2	-1	-1	-1	-1	-1	-1	-1	2	-1		-1	2	-1	-1	-1	-1	-1	-1	-1		-1	-1	-1	-1	-1	-1		0	2		2	2	-1	-1	2	-1	0
	2	2	-1	-1	2		2	2			2	-1	-1	-1	-1	-1	-1	-1	2	-1		-1	2	-1	-1	-1	-1	-1	-1	-1		-1	-1	-1	-1	-1	-1		0	2		2	2	-1	-1	2	-1	0
	2	2	-1	-1	2		2	2			2	-1	-1	-1	-1	-1	-1	-1	2	-1	-1	-1	2	-1	-1	-1	-1	-1	-1	-1		-1	-1	-1	-1	-1	-1		0	2		2	2	-1	-1	2	-1	0
	2	2	-1	-1	2		2	2			2	-1	-1	-1	-1	-1	-1	-1	2	-1	-1	-1	2	-1	-1	-1	-1	-1	-1	-1		-1	-1	-1	-1	-1	-1		0	2		2	2	-1	-1	2	-1	0
	2	2	-1	-1	2		2	2			2	-1	-1	-1	-1	-1	-1	-1	2	-1	-1	-1	2	-1	-1	-1	-1	-1	-1	-1		-1	-1	-1	-1	-1	-1		0	2		2	2	-1	-1	2	-1	0
	2	2	-1	-1	2		1	2			2	-1	-1	-1	-1	-1	-1	-1	2	-1	-1	-1	2	-1	-1	-1	-1	-1	-1	-1		-1	-1	-1	-1	-1	-1		0	2		2	2	-1	-1	2	-1	0
	2	2	-1	-1	2		1	2			2	-1	-1	-1	-1	-1	-1	-1	2	-1	-1	-1	2	-1	-1	-1	-1	-1	-1	-1		-1	-1	-1	-1	-1	-1		0	2		2	2	-1	-1	2	-1	0
	2	2	-1	-1	2		1	2			2	-1	-1	-1	-1	-1	-1	-1	2	-1	-1	-1	2	-1	-1	-1	-1	-1	-1	-1		-1	-1	-1	-1	-1	-1		0	2		2	2	-1	-1	2	-1	0
	2	2	-1	-1	2		1	2			2	-1	-1	-1	-1	-1	-1	-1	2	-1	-1	-1	2	-1	-1	-1	-1	-1	-1	-1		-1	-1	-1	-1	-1	-1		0	2		2	2	-1	-1	2	-1	0
	2	2	-1	-1	2		1	2			2	-1	-1	-1	-1	-1	-1	-1	2	-1	-1	-1	2	-1	-1	-1	-1	-1	-1	-1		-1	-1	-1	-1	-1	-1		0	2		2	2	-1	-1	2	-1	0
	2	2	-1	-1	2		1	2			2	-1	-1	-1	-1	-1	-1	-1	2	-1	-1	-1	2	-1	-1	-1	-1	-1	-1	-1		-1	-1	-1	-1	-1	-1		0	2		2	2	-1	-1	2	-1	0
	2	2	-1	-1	2		1	2			2	-1	-1	-1	-1	-1	-1	-1	2	-1	-1	-1	2	-1	-1	-1	-1	-1	-1	-1		-1	-1	-1	-1	-1	-1		0	2		2	2	-1	-1	2	-1	0
	2	2	-1	-1	2		1	2			2	-1	-1	-1	-1	-1	-1	-1	2	-1	-1	-1	2	-1	-1	-1	-1	-1	-1	-1		-1	-1	-1	-1	-1	-1		0	2		2	2	-1	-1	2	-1	0
	2	2	-1	-1	2		1	2			2	-1	-1	-1	-1	-1	-1	-1	2	-1	-1	-1	2	-1		-1	-1	-1	-1	-1		-1	-1	-1	-1	-1	-1		0	2		2	2	-1	-1	2	-1	0
	2	2	-1	-1	2		1	2			2	-1	-1	-1	-1	-1	-1	-1	2	-1	-1	-1	2	-1	-1	-1	-1	-1	-1	-1		-1	-1		-1	-1	-1		0	2		2	2	-1	-1	2	-1	0
	2	2	-1	-1	2		1	2			2	-1	-1	-1	-1	-1	-1	-1	2	-1	-1	-1	2	-1	-1	-1	-1	-1	-1	-1		-1	-1		-1	-1	-1		0	2		2	2	-1	-1	2	-1	0
	2	2	-1	-1	2		1	2			2	-1	-1	-1	-1	-1	-1	-1	2	-1	-1	-1	2	-1	-1	-1	-1	-1	-1	-1		-1	-1		-1	-1	-1		0	2	1	2	2	-1	-1	2	-1	2
	2	2	-1	-1	2		1	2			2	-1	-1	-1	-1	-1	-1	-1	2	-1	-1	-1	2	-1	-1	-1	-1	-1	-1	-1		-1	-1		-1	-1	-1		0	2	1	2	2	-1	-1	2	-1	2
	2	2	-1	-1	2		1	2			2	-1	-1	-1	-1	-1	-1	-1	2	-1	-1	-1	2	-1	-1	-1	-1	-1	-1	-1		-1	-1		-1	-1	-1		0	2	1	2	2	-1	-1	2	-1	2
	2	2	-1	-1	2		1	2			2	-1	-1	-1	-1	-1	-1	-1	2	-1	-1	-1	2	-1	-1	-1	-1	-1	-1	-1		-1	-1		-1	-1	-1		0	2	1	2	2	-1	-1	2	-1	2
	2	2	-1	-1	2		1	2			2	-1	-1	-1	-1	-1	-1	-1	2	-1	-1	-1	2	-1	-1	-1	-1	-1	-1	-1		-1	-1		-1	-1	-1		0	2	1	2	2	-1	-1	2	-1	2
	2	2	-1	-1	2		1	2			2	-1	-1	-1		-1	-1	-1	2	-1	-1	-1	2	-1	-1	-1	-1	-1	-1	-1		-1	-1		-1	-1	-1		0	2	1	2	2	-1	-1	2	-1	2
	2	2	-1	-1	2		1	2			2	-1	-1	-1	-1	-1	-1	-1	2	-1	-1	-1	2	-1	-1	-1	-1	-1	-1	-1		-1	-1		-1	-1	-1		0	2	1	2	2	-1	-1	2	-1	2
	2	2	-1	-1	2		1	2			2	-1	-1	-1	-1	-1	-1	-1	2	-1	-1	-1	2	-1	-1	-1	-1	-1	-1	-1		-1	-1		-1	-1	-1		0	2	1	2	2	-1	-1	2	-1	2
	2	2	-1	-1	2		1	2			2	-1	-1	-1	-1	-1	-1	-1	2	-1	-1	-1	2	-1	-1	-1	-1	-1	-1	-1		-1	-1		-1	-1	-1		0	2	1	2	2	-1	-1	2	-1	2
	2	2	-1	-1	2		1	2			2	-1	-1	-1	-1	-1	-1	-1	2	-1	-1	-1	2	-1	-1	-1	-1	-1	-1	-1		-1	-1		-1	-1	-1		0	2	1	2	2	-1	-1	2	-1	2
	2	2	-1	-1	2		1	2			2	-1	-1	-1	-1	-1	-1	-1	2	-1	-1	-1	2	-1	-1	-1	-1	-1	-1			-1	-1		-1	-1	-1		0	2	1	2	2	-1	-1	2	-1	2
	2	2	-1	-1	2		1	2			2	-1	-1	-1	-1	-1	-1	-1	2	-1	-1	-1	2	-1	-1	-1	-1	-1	-1	-1		-1	-1		-1	-1	-1		0	2	1	2	2	-1	-1	2	-1	2
	2	2	-1	-1	2		1	2			2	-1	-1	-1	-1	-1	-1	-1	2	-1	-1	-1	2	-1	-1	-1	-1	-1	-1	-1			-1		-1	-1	-1		0	2	1	2	2	-1	-1	2	-1	2
	2	2	-1	-1	2		1	2			2	-1	-1	-1	-1	-1	-1	-1	2	-1	-1	-1	2	-1	-1	-1	-1	-1	-1	-1		-1	-1		-1	-1	-1		0	2	1	2	2	-1	-1	2	-1	2
	2	2	-1	-1	2		1	2			2	-1	-1	-1	-1	-1	-1	-1	2	-1	-1	-1	2	-1	-1	-1	-1	-1	-1	-1		-1	-1		-1	-1	-1		0	2	1	2	2	-1	-1	2	-1	2
	2	2	-1	-1	2		1	2			2	-1	-1	-1	-1	-1	-1	-1	2	-1	-1	-1	2	-1	-1	-1	-1	-1	-1			-1	-1		-1	-1	-1		0	2	1	2	2	-1	-1	2	-1	2
	2	2	-1	-1	2		1	2			2	-1	-1	-1	-1	-1	-1	-1	2	-1	-1	-1	2	-1	-1	-1	-1	-1	-1	-1		-1	-1		-1	-1	-1		0	2	1	2	2	-1	-1	2	-1	2
	2	2	-1	-1	2		1	2			2	-1	-1	-1	-1	-1	-1	-1	2	-1	-1	-1	2	-1	-1	-1	-1	-1	-1	-1		-1	-1		-1	-1	-1		0	2	1	2	2	-1	-1	2	-1	2
	2	2	-1	-1	2		1	2			2	-1	-1	-1	-1	-1	-1	-1	2	-1	-1	-1	2	-1	-1	-1	-1	-1	-1	-1		-1	-1		-1	-1	-1		0	2	1	2	2	-1	-1	2	-1	2
	2	2	-1	-1	2		1	2			2	-1	-1	-1	-1	-1	-1	-1	2	-1	-1	-1	2	-1	-1	-1	-1	-1	-1	-1		-1	-1		-1	-1	-1		0	2	1	2	2	-1	-1	2	-1	2
	2	2	-1	-1	2		1	2			2	-1	-1	-1	-1	-1	-1	-1	2	-1	-1	-1	2	-1	-1	-1	-1	-1	-1	-1		-1	-1		-1	-1	-1		0	2	1	2	2	-1	-1	2	-1	2
	2	2	-1	-1	2		1	2			2	-1	-1	-1	-1	-1	-1	-1	2	-1	-1	-1	2	-1	-1	-1	-1	-1	-1	-1		-1	-1		-1	-1	-1		0	2	1	2	2	-1	-1	2	-1	2
	2	2	-1	-1	2		1	2			2	-1	-1	-1	-1	-1	-1	-1	2	-1	-1	-1	2	-1	-1	-1	-1	-1	-1	-1		-1	-1		-1	-1	-1		0	2	1	2	2	-1	-1	2	-1	2
	2	2	-1	-1	2		1	2			2	-1	-1	-1	-1	-1	-1	-1	2	-1	-1	-1	2	-1	-1	-1	-1	-1	-1	-1		-1	-1		-1	-1	-1		0	2	1	2	2	-1	-1	2	-1	2
	2	2	-1	-1	2		1	2			2	-1	-1	-1	-1	-1	-1	-1	2	-1	-1	-1	2	-1	-1	-1	-1	-1	-1	-1		-1	-1		-1	-1	-1		0	2	1	2	2	-1	-1	2	-1	2
	2	2	-1	-1	2		1	-1			2	-1	-1	-1	-1	-1	-1	-1	2	-1	-1	-1	2	-1	-1	-1	-1	-1	-1	-1		-1	-1		-1	-1	-1		0	2	1	2	2	-1	-1	2	-1	2
	2	2	-1	-1	2		1	-1			2	-1	-1	-1	-1	-1	-1	-1	2	-1	-1	-1	2	-1	-1	-1	-1	-1	-1	-1		-1	-1		-1	-1	-1		0	2	1	2	2	-1	-1	2	-1	2
	2	2	-1	-1	2		1	-1			2	-1	-1	-1	-1	-1	-1	-1	2	-1	-1	-1	2	-1	-1	-1	-1	-1	-1	-1		-1	-1		-1	-1	-1		0	2	1	2	2	-1	-1	2	-1	2
	2	2	-1	-1	2		1	-1			2	-1	-1	-1	-1	-1	-1	-1	2	-1	-1	-1	2	-1	-1	-1	-1	-1	-1	-1		-1	-1		-1	-1	-1		0	2	1	2	2	-1	-1	2	-1	2
	2	2	-1	-1	2		1	-1			2	-1	-1	-1	-1	-1	-1	-1	2	-1	-1	-1	2	-1	-1	-1	-1	-1	-1	-1		-1	-1		-1	-1	-1		0	2	1	2	2	-1	-1	2	-1	2
	2	2	-1	-1	2		1	-1			2	-1	-1	-1	-1	-1	-1	-1	2	-1	-1	-1	2	-1	-1	-1	-1	-1	-1	-1		-1	-1		-1	-1			0	2	1	2	2	-1	-1	2	-1	2
	2	2	-1	-1	2		1				2	-1	-1	-1	-1	-1	-1	-1	2	-1	-1	-1	2	-1	-1	-1	-1	-1	-1	-1		-1	-1		-1	-1	-1		0	2	1	2	2	-1	-1	2	-1	2
	2	2	-1	-1	2		1				2	-1	-1	-1	-1	-1	-1	-1	2	-1	-1	-1	2	-1	-1	-1	-1	-1	-1	-1		-1	-1		-1	-1	-1		0	2	1	2	2	-1	-1	2	-1	2
	2	2	-1	-1	2		1				2	-1	-1	-1	-1	-1	-1	-1	2	-1	-1	-1	2	-1	-1	-1	-1	-1	-1	-1		-1	-1	-1	-1	-1	-1		0	2	1	2	2	-1	-1	2	-1	2
	2	2	-1	-1	2	-1	1				2	-1	-1	-1	-1	-1	-1	-1	2	-1	-1	-1	2	-1	-1	-1	-1	-1	-1	-1		-1	-1	-1	-1	-1			0	2	1	2	2	-1	-1	2	-1	2
	2	2	-1	-1	2	-1	1				2	-1	-1	-1	-1	-1	-1	-1	2	-1	-1	-1	2	-1	-1	-1	-1	-1	-1	-1		-1	-1	-1	-1	-1			0	2	1	2	2	-1	-1	2	-1	2	-1
	2	2	-1	-1	2	-1	1				2	-1	-1	-1	-1	-1	-1	-1	2	-1	-1	-1	2	-1	-1	-1	-1	-1	-1	-1		-1	-1	-1	-1	-1	-1		0	2	1	2	2	-1		2	-1	2	-1
	2	2	-1	-1	2	-1	1				2	-1	-1	-1	-1	-1	-1	-1	2	-1	-1	-1	2	-1	-1	-1	-1	-1	-1	-1		-1	-1	-1	-1	-1	-1		0	2	1	2	2	-1	-1	2	-1	2	-1
	2	2	-1	-1	2	-1	1				2	-1	-1	-1	-1	-1	-1	-1	2	-1	-1	-1	2	-1	-1	-1	-1	-1	-1	-1		-1	-1	-1	-1	-1	-1		0	2	1	2	2	-1	-1	2	-1	2	-1
	2	2	-1	-1	2	-1	1				2	-1	-1	-1	-1	-1	-1	-1	2	-1	-1	-1	2	-1	-1	-1	-1	-1	-1	-1		-1	-1	-1	-1	-1	-1		0	2		2	2	-1	-1	2	-1	2	-1
	2	2	-1	-1	2	-1	1				2	-1	-1	-1	-1	-1	-1	-1	2	-1	-1	-1	2	-1	-1	-1	-1	-1	-1	-1		-1	-1	-1	-1	-1	-1		0	2		2	2	-1	-1	2	-1	2	-1
	2	2	-1	-1	2	-1	1				2	-1	-1	-1	-1	-1	-1	-1	2	-1	-1	-1	2	-1	-1	-1	-1	-1	-1	-1		-1	-1	-1	-1	-1	-1		0	2		2	2	-1	-1	2	-1	2	-1
	2	2	-1	-1	2	-1	1				2	-1	-1	-1	-1	-1	-1	-1	2	-1	-1	-1	2	-1	-1	-1	-1	-1	-1	-1		-1	-1	-1		-1	-1		0	2		2	2	-1	-1	2	-1	2	-1
	2	2	-1	-1	2	-1	1				2	-1	-1	-1	-1	-1	-1	-1	2	-1	-1	-1	2	-1	-1	-1	-1	-1	-1	-1		-1	-1			-1	-1		0	2		2	2	-1	-1	2	-1	2	-1
	2	2	-1	-1	2	-1	1				2	-1	-1	-1	-1	-1	-1	-1	2	-1	-1	-1	2	-1	-1	-1	-1	-1	-1	-1		-1	-1			-1	-1		0	2	1	2	2	-1	-1	2	-1	2	-1
	2	2	-1	-1	2	-1	1				2	-1	-1	-1	-1	-1	-1	-1	2	-1	-1	-1	2	-1	-1	-1	-1	-1	-1	-1		-1	-1			-1	-1		0	2	1	2	2	-1	-1	2	-1	2	-1
	2	2	-1	-1	2	-1	1				2	-1	-1	-1	-1	-1	-1	-1	2	-1	-1	-1	2	-1	-1	-1	-1	-1	-1	-1		-1	-1			-1	-1		0	2	1	2	2	-1	-1	2	-1	2	-1
	2	2	-1	-1	2		1				2	-1	-1	-1	-1	-1	-1	-1	2	-1	-1	-1	2	-1	-1	-1	-1	-1	-1	-1		-1	-1			-1	-1		0	2	1	2	2	-1	-1	2	-1	2	-1
	2	2	-1	-1	2		1				2	-1	-1	-1	-1	-1	-1	-1	2	-1	-1	-1	2	-1	-1	-1	-1	-1	-1	-1		-1	-1	-1	-1	-1	-1		0	2	1	2	2	-1	-1	2	-1	2
	2	2	-1	-1	2		1				2	-1	-1	-1	-1	-1	-1	-1	2	-1	-1	-1	2	-1	-1	-1	-1	-1	-1	-1		-1	-1	-1	-1	-1	-1		0	2	1	2	2	-1	-1	2	-1	2
	2	2	-1	-1	2		1				2	-1	-1	-1	-1	-1	-1	-1	2	-1	-1	-1	2	-1	-1	-1	-1	-1	-1	-1		-1	-1	-1	-1	-1	-1		0	2	1	2	2	-1	-1	2	-1	2
	2	2	-1	-1	2		1				2	-1	-1	-1	-1	-1	-1	-1	2	-1	-1	-1	2	-1	-1	-1	-1	-1	-1	-1		-1	-1	-1	-1	-1	-1		0	2	1	2	2	-1	-1	2	-1	2
	2	2	-1	-1	2		1				2	-1	-1	-1	-1	-1	-1	-1	2	-1	-1	-1	2	-1	-1	-1	-1	-1	-1	-1		-1	-1	-1	-1	-1	-1		0	2	-1	2	2	-1	-1	2	-1	2
	2	2	-1	-1	2		1				2	-1	-1	-1	-1	-1	-1	-1	2	-1	-1	-1	2	-1	-1	-1	-1	-1	-1	-1		-1	-1	-1	-1	-1	-1		0	2	-1	2	2	-1	-1	2	-1	2	-1
	2	2	-1	-1	2		1				2	-1	-1	-1	-1	-1	-1	-1	2	-1	-1	-1	2	-1	-1	-1	-1	-1	-1	-1		-1	-1	-1	-1	-1	-1		0	2	-1	2	2	-1	-1	2	-1	2	-1
	2	2	-1	-1	2		1				2	-1	-1	-1	-1	-1	-1	-1	2	-1	-1	-1	2	-1	-1	-1	-1	-1	-1	-1		-1	-1	-1	-1	-1	-1		0	2	-1	2	2	-1	-1	2	-1	2	-1
	2	2	-1	-1	2		1				2	-1	-1	-1	-1	-1	-1	-1	2	-1	-1	-1	2	-1	-1	-1	-1	-1	-1	-1		-1	-1	-1	-1	-1	-1		0	2	-1	2	2	-1	-1	2	-1	2	-1
	2	2	-1	-1	2		1				2	-1	-1	-1	-1	-1	-1	-1	2	-1	-1	-1	2	-1	-1	-1	-1	-1	-1	-1		-1	-1	-1	-1	-1	-1		0	2	-1	2	2	-1	-1	2	-1	2	-1
	2	2	-1	-1	2		1				2	-1	-1	-1	-1	-1	-1	-1	2	-1	-1	-1	2	-1	-1	-1	-1	-1	-1	-1		-1	-1	-1	-1	-1	-1		0	2		2	2	-1	-1	2	-1	2	-1
	2	2	-1	-1	2		1				2	-1	-1	-1	-1	-1	-1	-1	2	-1	-1	-1	2	-1	-1	-1	-1	-1	-1	-1		-1	-1	-1	-1	-1	-1		0	2		2	2	-1	-1	2	-1	2	-1
	2	2	-1	-1	2		1				2	-1	-1	-1	-1	-1	-1	-1	2	-1	-1	-1	2	-1	-1	-1	-1	-1	-1	-1		-1	-1	-1	-1	-1	-1		0	2	-1	2	2	-1	-1	2	-1	2	-1
	2	2	-1	-1	2		1				2	-1	-1	-1	-1	-1	-1	-1	2	-1	-1	-1	2	-1	-1	-1	-1	-1	-1	-1		-1	-1	-1	-1	-1	-1		0	2	-1	2	2	-1	-1	2	-1	2	-1
	2	2	-1	-1	2		1	-1			2	-1	-1	-1	-1	-1	-1	-1	2	-1	-1	-1	2	-1	-1	-1	-1	-1	-1	-1		-1	-1	-1	-1	-1	-1		0	2	-1	2	2	-1	-1	2	-1	2	-1
	2	2	-1	-1	2		1	-1			2	-1	-1	-1	-1	-1	-1	-1	2	-1	-1	-1	2	-1	-1	-1	-1	-1	-1	-1		-1	-1	-1	-1	-1	-1		0	2	-1	2	2	-1	-1	2	-1	2	-1
	2	2	-1	-1	2		1	-1			2	-1	-1	-1	-1	-1	-1	-1	2	-1	-1	-1	2	-1	-1	-1	-1	-1	-1	-1		-1	-1	-1	-1	-1	-1		0	2	-1	2	2	-1	-1	2	-1	2	-1
	2	2	-1	-1	2		1	-1			2	-1	-1	-1	-1	-1	-1	-1	2	-1	-1	-1	2	-1	-1	-1	-1	-1	-1	-1		-1	-1	-1	-1	-1	-1		0	2	-1	2	2	-1	-1	2	-1	2	-1
	2	2	-1	-1	2		1	-1			2	-1	-1	-1	-1	-1	-1	-1	2	-1	-1	-1	2	-1	-1	-1	-1	-1	-1	-1		-1	-1	-1	-1	-1	-1		0	2	-1	2	2	-1	-1	2	-1	2	-1
	2	2	-1	-1	2		1	-1			2	-1	-1	-1	-1	-1	-1	-1	2	-1	-1	-1	2	-1	-1	-1	-1	-1	-1	-1		-1	-1	-1	-1	-1	-1		0	2	-1	2	2	-1	-1	2	-1	2
	2	2	-1	-1	2		1	-1		-1	2	-1	-1	-1	-1	-1	-1	-1	2	-1	-1	-1	2	-1	-1	-1	-1	-1	-1	-1		-1	-1	2		-1	-1		0	2	-1	2	2	-1	-1	2	-1	2
	2	2	-1	-1	2		1	-1		-1	2	-1	-1	-1	-1	-1	-1	-1	2	-1	-1	-1	2	-1	-1	-1	-1	-1	-1	-1		-1	-1	2		-1	-1		0	2	-1	2	2	-1	-1	2	-1	2
	2	2	-1	-1	2		1	-1		-1	2	-1	-1	-1	-1	-1	-1	-1	2	-1	-1	-1	2	-1	-1	-1	-1	-1	-1	-1		-1	-1	2		-1	-1		0	2		2	2	-1	-1	2	-1	2
	2	2	-1	-1	2		1	-1		-1	2	-1	-1	-1	-1	-1	-1	-1	2	-1	-1	-1	2	-1	-1	-1	-1	-1	-1	-1		-1	-1	2		-1	-1		0	2	-1	2	2	-1	-1	2	-1	2
	2	2	-1	-1	2		1			-1	2	-1	-1	-1	-1	-1	-1	-1	2	-1	-1	-1	2	-1	-1	-1	-1	-1	-1	-1		-1	-1	2		-1	-1		0	2	-1	2	2	-1	-1	2	-1	2
	2	2	-1	-1	2		1			-1	2	-1	-1	-1	-1	-1	-1	-1	2	-1	-1	-1	2	-1	-1	-1	-1	-1	-1	-1		-1	-1	2		-1	-1		0	2		2	2	-1	-1	2	-1	2
	2	2	-1	-1	2		1			-1	2	-1	-1	-1	-1	-1	-1	-1	2	-1	-1	-1	2	-1	-1	-1	-1	-1	-1	-1		-1	-1	2		-1	-1		0	2		2	2	-1	-1	2	-1	2
	2	2	-1	-1	2		1			-1	2	-1	-1	-1	-1	-1	-1	-1	2	-1	-1	-1	2	-1	-1	-1	-1	-1	-1	-1		-1	-1	2		-1	-1		0	2	-1	2	2	-1	-1	2	-1	2
	2	2	-1	-1	2		1			-1	2	-1	-1	-1	-1	-1	-1	-1	2	-1	-1	-1	2	-1	-1	-1	-1	-1	-1	-1		-1	-1	2		-1	-1		0	2	-1	2	2	-1	-1	2	-1	2
	2	2	-1	-1	2		1			-1	2	-1	-1	-1	-1	-1	-1	-1	2	-1	-1	-1	2	-1	-1	-1	-1	-1	-1	-1		-1	-1	2		-1	-1		0	2	-1	2	2	-1	-1	2	-1	2
	2	2	-1	-1	2		1			-1	2	-1	-1	-1	-1	-1	-1	-1	2	-1	-1	-1	2	-1	-1	-1	-1	-1	-1	-1		-1	-1	2		-1	-1		0	2	-1	2	2	-1	-1	2	-1	2
	2	2	-1	-1	2		1			-1	2	-1	-1	-1	-1	-1	-1	-1	2	-1	-1	-1	2	-1	-1	-1	-1	-1	-1	-1		-1	-1	2		-1	-1		0	2		2	2	-1	-1	2	-1	2
	2	2	-1	-1	2		1			-1	2	-1	-1	-1	-1	-1	-1	-1	2	-1	-1	-1	2	-1	-1	-1	-1	-1	-1	-1		-1	-1	2		-1	-1		0	2	-1	2	2	-1	-1	2	-1	2
	2	2	-1	-1	2		1			2	2	-1	-1	-1	-1	-1	-1	-1	2	-1	-1	-1	2	-1	-1	-1	-1	-1	-1	-1		-1	-1	2	-1	-1	-1		0	2		2	2	-1	-1	2	-1	2
	2	2	-1	-1	2		1			2	2	-1	-1	-1	-1	-1	-1	-1	2	-1	-1	-1	2	-1	-1	-1	-1	-1	-1	-1		-1	-1	2	-1	-1	-1		0	2		2	2	-1	-1	2	-1	2
	2	2	-1	-1	2		1			2	2	-1	-1	-1	-1	-1	-1	-1	2	-1	-1	-1	2	-1	-1	-1	-1	-1	-1	-1		-1	-1	2	-1	-1	-1		0	2		2	2	-1	-1	2	-1	2
	2	2	-1	-1	2		1			2	2	-1	-1	-1	-1	-1	-1	-1	2	-1	-1	-1	2	-1	-1	-1	-1	-1	-1	-1		-1	-1	2	-1	-1	-1		0	2		2	2	-1	-1	2	-1	2
	2	2	-1	-1	2		1			2	2	-1	-1	-1	-1	-1	-1	-1	2	-1	-1	-1	2	-1	-1	-1	-1	-1	-1	-1		-1	-1	2	-1	-1	-1		0	2		2	2	-1	-1	2	-1	2
	2	2	-1	-1	2		1			2	2	-1	-1	-1	-1	-1	-1	-1	2	-1	-1	-1	2	-1	-1	-1	-1	-1	-1	-1		-1	-1	2	-1	-1	-1		0	2		2	2	-1	-1	2	-1	2
	2	2	-1	-1	2		1			2	2	-1	-1	-1	-1	-1	-1	-1	2	-1	-1	-1	2	-1	-1	-1	-1	-1	-1	-1		-1	-1	2	-1	-1	-1		0	2		2	2	-1	-1	2	-1	2
	2	2	-1	-1	2		1			2	2	-1	-1	-1	-1	-1	-1	-1	2	-1	-1	-1	2	-1	-1	-1	-1	-1	-1	-1		-1	-1	2	-1	-1	-1		0	2		2	2	-1	-1	2	-1	2
	2	2	-1	-1	2		1			2	2	-1	-1	-1	-1	-1	-1	-1	2	-1	-1	-1	2	-1	-1	-1	-1	-1	-1	-1		-1	-1	2	-1	-1	-1		0	2		2	2	-1	-1	2	-1	2
	2	2	-1	-1	2		1			2	2	-1	-1	-1	-1	-1	-1	-1	2	-1	-1	-1	2	-1	-1	-1	-1	-1	-1	-1		-1	-1	2	-1	-1	-1		0	2		2	2	-1	-1	2	-1	2
	2	2	-1	-1	2		1			2	2	-1	-1	-1	-1	-1	-1	-1	2	-1	-1	-1	2	-1	-1	-1	-1	-1	-1	-1		-1	-1	2	-1	-1	-1		0	2		2	2	-1	-1	2	-1	2
	2	2	-1	-1	2		1			2	2	-1	-1	-1	-1	-1	-1	-1	2	-1	-1	-1	2	-1	-1	-1	-1	-1	-1	-1		-1	-1	2	-1	-1	-1		0	2		2	2	-1	-1	2	-1	2
	2	2	-1	-1	2		1			2	2	-1	-1	-1	-1	-1	-1	-1	2	-1	-1	-1	2	-1	-1	-1	-1	-1	-1	-1		-1	-1	2	-1	-1	-1		0	2		2	2	-1	-1	2	-1	2
	2	2	-1	-1	2		1			2	2	-1	-1	-1	-1	-1	-1	-1	2	-1	-1	-1	2	-1	-1	-1	-1	-1	-1	-1		-1	-1	2	-1	-1	-1		0	2		2	2	-1	-1	2	-1	2
	2	2	-1	-1	2		1			2	2	-1	-1	-1	-1	-1	-1	-1	2	-1	-1	-1	2	-1	-1	-1	-1	-1	-1	-1		-1	-1	2	-1	-1	-1		0	2		2	2	-1	-1	2	-1	2
	2	2	-1	-1	2		1			2	2	-1	-1	-1	-1	-1	-1	-1	2	-1	-1	-1	2	-1	-1	-1	-1	-1	-1	-1		-1	-1	2	-1	-1	-1		0	2		2	2	-1	-1	2	-1	2
	2	2	-1	-1	2		1			2	2	-1	-1	-1	-1	-1	-1	-1	2	-1	-1	-1	2	-1	-1	-1	-1	-1	-1	-1		-1	-1	2	-1	-1	-1		0	2		2	2	-1	-1	2	-1	2
	2	2	-1	-1	2		1			2	2	-1	-1	-1	-1	-1	-1	-1	2	-1	-1	-1	2	-1	-1	-1	-1	-1	-1	-1		-1	-1	2	-1	-1	-1		0	2		2	2	-1	-1	2	-1	2
	2	2	-1	-1	2		1			2	2	-1	-1	-1	-1	-1	-1	-1	2	-1	-1	-1	2		-1	-1	-1	-1	-1	-1		-1	-1	2	-1	-1	-1		0	2		2	2	-1	-1	2	-1	2
	2	2	-1	-1	2		1			2	2	-1	-1	-1	-1	-1	-1	-1	2	-1	-1	-1	2	-1	-1	-1	-1	-1	-1	-1		-1	-1	2	-1	-1	-1		0	2		2	2	-1	-1	2	-1	2
	2	2	-1	-1	2		1			2	2	-1	-1	-1	-1	-1	-1	-1	2	-1	-1	-1	2	-1	-1	-1	-1	-1	-1	-1		-1	-1	2	-1	-1	-1		0	2		2	2	-1	-1	2	-1	2
	2	2	-1	-1	2		1			2	2	-1	-1	-1	-1	-1	-1	-1	2	-1	-1	-1	2	-1	-1	-1	-1	-1	-1	-1		-1	-1	2	-1	-1	-1		0	2		2	2	-1	-1	2	-1	2
	2	2	-1	-1	2		1			2	2	-1	-1	-1	-1	-1	-1	-1	2	-1	-1	-1	2	-1	-1	-1	-1	-1	-1	-1		-1	-1	2	-1	-1	-1		0	2	-1	2	2	-1	-1	2	-1	2
	2	2	-1	-1	2		1			2	2	-1	-1	-1	-1	-1	-1	-1	2	-1	-1	-1	2	-1	-1	-1	-1	-1	-1	-1		-1	-1	2	-1	-1	-1		0	2		2	2	-1	-1	2	-1	2
	2	2	-1	-1	2		1			2	2	-1	-1	-1	-1	-1	-1	-1	2	-1	-1	-1	2		-1	-1	-1	-1	-1	-1		-1	-1	2	-1	-1	-1		0	2		2	2	-1	-1	2	-1	2
	2	2	-1	-1	2		1			2	2	-1	-1	-1	-1	-1	-1	-1	2	-1	-1	-1	2		-1	-1	-1	-1	-1	-1		-1	-1	2	-1	-1	-1		0	2		2	2	-1	-1	2	-1	2
	2	2	-1	-1	2		1			2	2	-1	-1	-1	-1	-1	-1	-1	2	-1	-1	-1	2	-1	-1	-1	-1	-1	-1	-1		-1	-1	2	-1	-1	-1		0	2	-1	2	2	-1	-1	2	-1	2
	2	2	-1	-1	2		1			2	2	-1	-1	-1	-1	-1	-1	-1	2	-1	-1	-1	2	-1	-1	-1	-1	-1	-1	-1		-1	-1	2	-1	-1	-1		0	2	-1	2	2	-1	-1	2	-1	2
	2	2	-1	-1	2		2			2	2	-1	-1	-1	-1	-1	-1	-1	2	-1	-1	-1	2	-1	-1	-1	-1	-1	-1	-1		-1	-1	2	-1	-1	-1		0	2	-1	2	2	-1	-1	2	-1	2
	2	2	-1	-1	2		2			2	2	-1	-1	-1	-1	-1	-1	-1	2	-1	-1	-1	2	-1	-1	-1	-1	-1	-1	-1		-1	-1	2	-1	-1	-1		0	2	-1	2	2	-1	-1	2	-1	2
	2	2	-1	-1	2		2			2	2	-1	-1	-1	-1	-1	-1	-1	2	-1	-1	-1	2	-1	-1	-1	-1	-1	-1	-1		-1	-1	2	-1	-1	-1		0	2		2	2	-1	-1	2	-1	2
	2	2	-1	-1	2		2			2	2	-1	-1	-1	-1	-1	-1	-1	2	-1	-1	-1	2	-1	-1	-1	-1	-1	-1	-1		-1	-1	2	-1	-1	-1		0	2		2	2	-1	-1	2	-1	2
	2	2	-1	-1	2		2			2	2	-1	-1	-1	-1	-1	-1	-1	2	-1	-1	-1	2	-1	-1	-1	-1	-1	-1	-1		-1	-1	2	-1	-1	-1		0	2		2	2	-1	-1	2	-1	2
	2	2	-1	-1	2		2			2	2	-1	-1	-1	-1	-1	-1	-1	2	-1	-1	-1	2	-1	-1	-1	-1	-1	-1	-1	2	-1	-1	2	-1	-1	-1		0	2	-1	2	2	-1	-1	2	-1	2
	2	2	-1	-1	2		2			2	2	-1	-1	-1	-1	-1	-1	-1	2	-1	-1	-1	2	-1	-1	-1	-1	-1	-1	-1		-1	-1	2	-1	-1	-1		0	2	-1	2	2	-1	-1	2	-1	2	-1
	2	2	-1	-1	2		2			2	2	-1	-1	-1	-1	-1	-1	-1	2	-1	-1	-1	2	-1	-1	-1	-1	-1	-1	-1	2	-1	-1	2	-1	-1	-1		0	2	-1	2	2	-1	-1	2	-1	2	-1
	2	2	-1	-1	2		2			2	2	-1	-1	-1	-1	-1	-1	-1	2	-1	-1	-1	2	-1	-1	-1	-1	-1	-1	-1	2	-1	-1	2	-1	-1	-1		0	2	-1	2	2	-1	-1	2	-1	2	-1
	2	2	-1	-1	2		2			2	2	-1	-1	-1	-1	-1	-1	-1	2	-1	-1	-1	2	-1	-1	-1	-1	-1	-1	-1		-1	-1	2	-1	-1	-1		0	2		2	2	-1	-1	2	-1	2	-1
	2	2	-1	-1	2		2			2	2	-1	-1	-1	-1	-1	-1	-1	2	-1	-1	-1	2	-1	-1	-1	-1	-1	-1	-1	2	-1	-1	2	-1	-1	-1		0	2	-1	2	2	-1	-1	2	-1	2	-1
	2	2	-1	-1	2		2			2	2	-1	-1	-1	-1	-1	-1	-1	2	-1	-1	-1	2	-1	-1	-1	-1	-1	-1	-1		-1	-1	2	-1	-1	-1		0	2		2	2	-1	-1	2	-1	0	-1
	2	2	-1	-1	2		2			2	2	-1	-1	-1	-1	-1	-1	-1	2	-1	-1	-1	2	-1	-1	-1	-1	-1	-1	-1	2	-1	-1	2	-1	-1	-1		0	2	-1	2	2	-1	-1	2	-1	0	-1
	2	2	-1	-1	2		2			2	2	-1	-1	-1	-1	-1	-1	-1	2	-1	-1	-1	2	-1	-1	-1	-1	-1	-1	-1		-1	-1	2	-1	-1	-1		0	2		2	2	-1	-1	2	-1	0	-1
	2	2	-1	-1	2		2			2	2	-1	-1	-1	-1	-1	-1	-1	2	-1	-1	-1	2	-1	-1	-1	-1	-1	-1	-1	2	-1	-1	2	-1	-1	-1		0	2		2	2	-1	-1	2	-1	0	-1
	2	2	-1	-1	2		2			2	2	-1	-1	-1	-1	-1	-1	-1	2	-1	-1	-1	2	-1	-1	-1	-1	-1	-1	-1		-1	-1	2	-1	-1	-1		0	2		2	2	-1	-1	2	-1	0	-1
	2	2	-1	-1	2		2			2	2	-1	-1	-1	-1	-1	-1	-1	2	-1	-1	-1	2	-1	-1	-1	-1	-1	-1	-1	2	-1	-1	2	-1	-1	-1		0	2		2	2	-1	-1	2	-1	0	-1
	2	2	-1	-1	2		2			2	2	-1	-1	-1	-1	-1	-1	-1	2	-1	-1	-1	2	-1	-1	-1	-1	-1	-1	-1	2	-1	-1	2	-1	-1	-1		0	2		2	2	-1	-1	2	-1	0
	2	2	-1	-1	2		2			2	2	-1	-1	-1	-1	-1	-1	-1	2	-1	-1	-1	2	-1	-1	-1	-1	-1	-1	-1	2	-1	-1	2	-1	-1	-1		0	2		2	2	-1	-1	2	-1	0
	2	2	-1	-1	2		2			2	2	-1	-1	-1	-1	-1	-1	-1	2	-1	-1	-1	2	-1	-1	-1	-1	-1	-1	-1	2	-1	-1	2	-1	-1	-1		0	2		2	2	-1	-1	2	-1	0
	2	2	-1	-1	2		2			2	2	-1	-1	-1	-1	-1	-1	-1	2	-1	-1	-1	2	-1	-1	-1	-1	-1	-1	-1	2	-1	-1	2	-1	-1	-1		0	2		2	2	-1	-1	2	-1	0
	2	2	-1	-1	2	-1	2			2	2	-1	-1	-1	-1	-1	-1	-1	2	-1	-1	-1	2	-1	-1	-1	-1	-1	-1	-1	2	-1	-1	2	-1	-1	-1		0	2		2	2	-1	-1	2	-1	0
	2	2	-1	-1	2	-1	2			2	2	-1	-1	-1	-1	-1	-1	-1	2	-1	-1	-1	2	-1	-1	-1	-1	-1	-1	-1	2	-1	-1	2	-1	-1	-1		0	2		2	2	-1	-1	2	-1	0
	2	2	-1	-1	2	-1	2			2	2	-1	-1	-1	-1	-1	-1	-1	2	-1	-1	-1	2	-1	-1	-1	-1	-1	-1	-1		-1	-1	2	-1	-1	-1		0	2		2	2	-1	-1	2	-1	0
	2	2	-1	-1	2	-1	2			2	2	-1	-1	-1	-1	-1	-1	-1	2	-1	-1	-1	2	-1	-1	-1	-1	-1	-1	-1	2	-1	-1	2	-1	-1	-1		0	2		2	2	-1	-1	2	-1	0
	2	2	-1	-1	2	-1	2			2	2	-1	-1	-1	-1	-1	-1	-1	2	-1	-1	-1	2	-1	-1	-1	-1	-1	-1	-1	2	-1	-1	2	-1	-1	-1		0	2		2	2	-1	-1	2	-1	0
	2	2	-1	-1	2	-1	2			2	2	-1	-1	-1	-1	-1	-1	-1	2	-1	-1	-1	2	-1	-1	-1	-1	-1	-1	-1	2	-1	-1	2	-1	-1	-1		0	2	-1	2	2	-1	-1	2	-1	0
	2	2	-1	-1	2	-1	2			2	2	-1	-1	-1	-1	-1	-1	-1	2	-1	-1	-1	2	-1	-1	-1	-1	-1	-1	-1	2	-1	-1	2	-1	-1	-1		0	2		2	2	-1	-1	2	-1	0
	2	2	-1	-1	2	-1	2			2	2	-1	-1	-1	-1	-1	-1	-1	2	-1	-1	-1	2	-1	-1	-1	-1	-1	-1	-1	2	-1	-1	2	-1	-1	-1		0	2		2	2	-1	-1	2	-1	0
	2	2	-1	-1	2	-1	2			2	2	-1	-1	-1	-1	-1	-1	-1	2	-1	-1	-1	2	-1	-1	-1	-1	-1	-1	-1	2	-1	-1	2	-1	-1	-1		0	2	-1	2	2	-1	-1	2	-1	0
	2	2	-1	-1	2	-1	2			2	2	-1	-1	-1	-1	-1	-1	-1	2	-1	-1	-1	2	-1	-1	-1	-1	-1	-1	-1	2	-1	-1	2	-1	-1	-1		0	2	-1	2	2	-1	-1	2	-1	0
	2	2	-1	-1	2	-1	2			2	2	-1	-1	-1	-1	-1	-1	-1	2	-1	-1	-1	2	-1	-1	-1	-1	-1	-1	-1	2	-1	-1	2	-1	-1	-1		0	2	-1	2	2	-1	-1	2	-1	0
	2	2	-1	-1	2	-1	2			2	2	-1	-1	-1	-1	-1	-1	-1	2	-1	-1	-1	2	-1	-1	-1	-1	-1	-1	-1	2	-1	-1	2	-1	-1	-1		0	2		2	2	-1	-1	2	-1	0
	2	2	-1	-1	2	-1	2			2	2	-1	-1	-1	-1	-1	-1	-1	2	-1	-1	-1	2	-1	-1	-1	-1	-1	-1	-1	2	-1	-1	2	-1	-1	-1		0	2		2	2	-1	-1	2	-1	0
	2	2	-1	-1	2	-1	2			2	2	-1	-1	-1	-1	-1	-1	-1	2	-1	-1	-1	2	-1	-1	-1	-1	-1	-1	-1	2	-1	-1	2	-1	-1	-1		0	2	-1	2	2	-1	-1	2	-1	0
	2	2	-1	-1	2	-1	2	-1		2	2	-1	-1	-1	-1	-1	-1	-1	2	-1	-1	-1	2	-1	-1	-1	-1	-1	-1	-1	2	-1	-1	2		-1	-1		0	2	-1	2	2	-1	-1	2	-1	0
	2	2	-1	-1	2	-1	2	-1		2	2	-1	-1	-1	-1	-1	-1	-1	2	-1	-1	-1	2	-1	-1	-1	-1	-1	-1	-1	2	-1	-1	2		-1	-1		0	2		2	2	-1	-1	2	-1	0
	2	2	-1	-1	2	-1	2	-1		2	2	-1	-1	-1	-1	-1	-1	-1	2	-1	-1	-1	2	-1	-1	-1	-1	-1	-1	-1	2	-1	-1	2	-1	-1	-1		0	2		2	2	-1	-1	2	-1	0
	2	2	-1	-1	2	-1	2	-1		2	2	-1	-1	-1	-1	-1	-1	-1	2	-1	-1	-1	2	-1	-1	-1	-1	-1	-1	-1	2	-1	-1	2	-1	-1	-1		0	2		2	2	-1	-1	2	-1	0
	2	2	-1	-1	2	-1	2	-1		2	2	-1	-1	-1	-1	-1	-1	-1	2	-1	-1	-1	2	-1	-1	-1	-1	-1	-1	-1	2	-1	-1	2	-1	-1	-1		0	2	-1	2	2	-1	-1	2	-1	0
	2	2	-1	-1	2	-1	2	-1		2	2	-1	-1	-1	-1	-1	-1	-1	2	-1	-1	-1	2	-1	-1	-1	-1	-1	-1	-1	2	-1	-1	2	-1	-1	-1		0	2		2	2	-1	-1	2	-1	0
	2	2	-1	-1	2	-1	2	-1		2	2	-1	-1	-1	-1	-1	-1	-1	2	-1	-1	-1	2	-1	-1	-1	-1	-1	-1	-1	2	-1	-1	2	-1	-1	-1		0	2		2	2	-1	-1	2	-1	0
	2	2	-1	-1	2	-1	2	-1		2	2	-1	-1	-1	-1	-1	-1	-1	2	-1	-1	-1	-1	-1	-1	-1	-1	-1	-1	-1	2	-1	-1	2	-1	-1	-1		0	2		2	2	-1	-1	2	-1	0
	2	2	-1	-1	2		2	-1		2	2	-1	-1	-1	-1	-1	-1	-1	2	-1	-1	-1	-1	-1	-1	-1	-1	-1	-1	-1	2	-1	-1	2	-1	-1	-1		0	2	-1	2	2	-1	-1	2	-1	0
	2	2	-1	-1	2		2	-1		2	2	-1	-1	-1	-1	-1	-1	-1	2	-1	-1	-1	-1	-1	-1	-1	-1	-1	-1	-1	2	-1	-1	2	-1	-1	-1		0	2	-1	2	2	-1	-1	2	-1	0
	2	2	-1	-1	2		2			2	2	-1	-1	-1	-1	-1	-1	-1	2	-1	-1	-1	-1	-1	-1	-1	-1	-1	-1	-1	2	-1	-1	2	-1	-1	-1		0	2	-1	2	2	-1	-1	2	-1	0
	2	2	-1	-1	2		2			2	2	-1	-1	-1	-1	-1	-1	-1	2	-1	-1	-1	-1	-1	-1	-1	-1	-1	-1	-1	2	-1	-1	2	-1	-1	-1		0	2	-1	2	2	-1	-1	2	-1	0
	2	2	-1	-1	2		2			2	2	-1	-1	-1	-1	-1	-1	-1	2	-1	-1	-1	-1	-1	-1	-1	-1	-1	-1	-1	2	-1	-1	2	-1	-1	-1		0	2		2	2	-1	-1	2	-1	0
	2	2	-1	-1	2		2	-1		2	2	-1	-1	-1	-1	-1	-1	-1	2	-1	-1	-1	-1	-1	-1	-1	-1	-1	-1	-1	2	-1	-1	2	-1	-1	-1		0	2		2	2	-1	-1	2	-1	0
	2	2	-1	-1	2		2	-1		2	2	-1	-1	-1	-1	-1	-1	-1	2	-1	-1	-1	-1	-1	-1	-1	-1	-1	-1	-1	2	-1	-1	2	-1	-1	-1		0	2		2	2	-1	-1	2	-1	0
	2	2	-1	-1	2		2	-1		2	2	-1	-1	-1	-1	-1	-1	-1	2	-1	-1	-1	-1	-1	-1	-1	-1	-1	-1	-1	2	-1	-1	2	-1	-1	-1		0	2	-1	2	2	-1	-1	2	-1	0
	2	2	-1	-1	2		2	-1		2	2	-1	-1	-1	-1	-1	-1	-1	2	-1	-1	-1	-1	-1	-1	-1	-1	-1	-1	-1	2	-1	-1	2	-1	-1	-1		0	2	-1	2	2	-1	-1	2	-1	0
	2	2	-1	-1	2		2	-1		2	2	-1	-1	-1	-1	-1	-1	-1	2	-1	-1	-1	-1	-1	-1	-1	-1	-1	-1	-1	2	-1	-1	2	-1	-1	-1		0	2	-1	2	2	-1	-1	2	-1	0
1	2	2	-1	-1	2		2	-1		2	2	-1	-1	-1	-1	-1	-1	-1	2	-1	-1	-1	-1	-1	-1	-1	-1	-1	-1	-1	2	-1	-1	2	-1	-1	-1		0	2	-1	2	2	-1	-1	2	-1	0
1	2	2	-1	-1	2		2	-1		2	2	-1	-1	-1	-1	-1	-1	-1	2	-1	-1	-1	-1	-1	-1	-1	-1	-1	-1	-1	2	-1	-1	2	-1	-1	-1		0	2		2	2	-1	-1	2	-1	0
1	2	2	-1	-1	2		2	-1		2	2	-1	-1	-1	-1	-1	-1	-1	2	-1	-1	-1	-1	-1	-1	-1	-1	-1	-1	-1	2	-1	-1	2	-1	-1	-1		0	2	-1	2	2	-1	-1	2	-1	0
1	2	2	-1	-1	2		2	-1		2	2	-1	-1	-1	-1	-1	-1	-1	2	-1	-1	-1	-1	-1	-1	-1	-1	-1	-1	-1	2	-1	-1	2	-1	-1	-1		0	2	-1	2	2	-1	-1	2	-1	0
1	2	2	-1	-1	2		2	-1		2	2	-1	-1	-1	-1	-1	-1	-1	2	-1	-1	-1	-1	-1	-1	-1	-1	-1	-1	-1	2		-1	2	-1	-1	-1		0	2		2	2	-1	-1	2	-1	0
1	2	2	-1	-1	2		2	-1		2	2	-1	-1	-1	-1	-1	-1	-1	2	-1	-1	-1	-1	-1	-1	-1	-1	-1	-1	-1	2	-1	-1	2	-1	-1	-1		0	2		2	2	-1	-1	2	-1	0
1	2	2	-1	-1	2		2	-1		2	2	-1	-1	-1	-1	-1	-1	-1	2	-1	-1	-1	-1	-1	-1	-1	-1	-1	-1	-1	2	-1	-1	2	-1	-1	-1		0	2		2	2	-1	-1	2	-1	0
1	2	2	-1	-1	2		2	-1		2	2	-1	-1	-1	-1	-1	-1	-1	2	-1	-1	-1	-1	-1	-1	-1	-1	-1	-1	-1	2	-1	-1	2	-1	-1	-1		0	2		2	2	-1	-1	2	-1	0
1	2	2	-1	-1	2		2	-1		2	2	-1	-1	-1	-1	-1	-1	-1	2	-1	-1	-1	-1	-1	-1	-1	-1	-1	-1		2	-1	-1	2	-1	-1	-1		0	2		2	2	-1	-1	2	-1	0
1	2	2	-1	-1	2		2	-1		2	2	-1	-1	-1	-1	-1	-1	-1	2	-1	-1	-1	-1	-1	-1	-1	-1	-1	-1	-1	2	-1	-1	2	-1	-1	-1		0	2		2	2	-1	-1	2	-1	0
1	2	2	-1	-1	2		2	-1		2	2	-1	-1	-1	-1	-1	-1	-1	2	-1	-1	-1	-1	-1	-1	-1	-1	-1	-1	-1	2	-1	-1	2	-1	-1	-1		0	2		2	2	-1	-1	2	-1	0
1	2	2	-1	-1	2		2	-1		2	2	-1	-1	-1	-1	-1	-1	-1	2	-1	-1	-1	-1	-1	-1	-1	-1	-1	-1	-1	2	-1	-1	2	-1	-1	-1		0	2		2	2	-1	-1	2	-1	0
1	2	2	-1	-1	2		2	-1		2	2	-1	-1	-1	-1	-1	-1	-1	2	-1	-1	-1	-1	-1	-1	-1	-1	-1	-1		2	-1	-1	2	-1	-1	-1		0	2		2	2	-1	-1	2	-1	0
1	2	2	-1	-1	2		2	-1		2	2	-1	-1	-1	-1	-1	-1	-1	2	-1	-1	-1	-1	-1	-1	-1	-1	-1	-1	-1	2	-1	-1	2		-1	-1		0	2		2	2	-1	-1	2	-1	0
1	2	2	-1	-1	2		2	-1		2	2	-1	-1	-1	-1	-1	-1	-1	2	-1	-1	-1	-1	-1	-1	-1	-1	-1	-1	-1	2	-1	-1	2		-1	-1		0	2		2	2	-1	-1	2	-1	0
1	2	2	-1	-1	2		2	-1		2	2	-1	-1	-1	-1	-1	-1	-1	2	-1	-1	-1	-1	-1	-1	-1	-1	-1	-1	-1	2	-1	-1	2	-1	-1	-1		0	2		2	2	-1	-1	2	-1	0
1	2	2	-1	-1	2		2	-1		2	2	-1	-1	-1	-1	-1	-1	-1	2	-1	-1	-1	-1	-1	-1	-1	-1	-1	-1		2	-1	-1	2	-1	-1	-1		0	2		2	2	-1	-1	2	-1	0
1	2	2	-1	-1	2		2	-1		2	2	-1	-1	-1	-1	-1	-1	-1	2	-1	-1	-1	-1	-1	-1	-1	-1	-1	-1	-1	2	-1	-1	2	-1	-1	-1		0	2	-1	2	2	-1	-1	2	-1	0
1	2	2	-1	-1	2		2	-1		2	2	-1	-1	-1	-1	-1	-1	-1	2	-1	-1	-1	-1	-1	-1	-1	-1	-1	-1	-1	2	-1	-1	2	-1	-1	-1		0	2		2	2	-1	-1	2	-1	0
1	2	2	-1	-1	2		2	-1		2	2	-1	-1	-1	-1	-1	-1	-1	2	-1	-1	-1	-1	-1	-1	-1	-1	-1	-1	-1	2	-1	-1	2	-1	-1	-1		0	2	-1	2	2	-1	-1	2	-1	0
1	2	2	-1	-1	2		2	-1		2	2	-1	-1	-1	-1	-1	-1	-1	2	-1	-1	-1	-1	-1	-1	-1	-1	-1	-1	-1	2	-1	-1	2	-1	-1	-1		0	2	-1	2	2	-1	-1	2	-1	0
1	2	2	-1	-1	2		2	-1		2	2	-1	-1	-1	-1	-1	-1	-1	2	-1	-1	-1	-1	-1	-1	-1	-1	-1	-1	-1	2	-1	-1	2	-1	-1	-1		0	2	-1	2	2	-1	-1	2	-1	0
1	2	2	-1	-1	2		2	-1		2	2	-1	-1	-1	-1	-1	-1	-1	2	-1	-1	-1	-1	-1	-1	-1	-1	-1	-1	-1	2	-1	-1	2	-1	-1	-1		0	2	-1	2	2	-1	-1	2	-1	0
1	2	2	-1	-1	2		2	-1		2	2	-1	-1	-1	-1	-1	-1	-1	2	-1	-1	-1	-1	-1	-1	-1	-1	-1	-1	-1	2	-1	-1	2	-1	-1	-1		0	2	-1	2	2	-1	-1	2	-1	0
1	2	2	-1	-1	2		2	-1		2	2	-1	-1	-1	-1	-1	-1	-1	2	-1	-1	-1	-1	-1	-1	-1	-1	-1	-1	-1	2	-1	-1	2	-1	-1	-1		0	2	-1	2	2	-1	-1	2	-1	0
1	2	2	-1	-1	2		2	-1		2	2	-1	-1	-1	-1	-1	-1	-1	2	-1	-1	-1	-1	-1	-1	-1	-1	-1	-1	-1	2	-1	-1	2	-1	-1	-1		0	2		2	2	-1	-1	2	-1	0
1	2	2	-1	-1	2		2	-1		2	2	-1	-1	-1	-1	-1	-1	-1	2	-1	-1	-1	-1	-1	-1	-1	-1	-1	-1	-1	2	-1	-1	2	-1	-1	-1		0	2	-1	2	2	-1	-1	2	-1	0
1	2	2	-1	-1	2		2	-1		2	2	-1	-1	-1	-1	-1	-1	-1	2	-1	-1	-1	-1	-1	-1	-1	-1	-1	-1	-1	2	-1	-1	2	-1	-1	-1		0	2		2	2	-1	-1	2	-1	0
1	2	2	-1	-1	2		2	-1		2	2	-1	-1	-1	-1	-1	-1	-1	2	-1	-1	-1	-1	-1	-1	-1	-1	-1	-1	-1	2	-1	-1	2	-1	-1	-1		0	2		2	2	-1	-1	2	-1	0
1	2	2	-1	-1	2		2	-1		2	2	-1	-1	-1	-1	-1	-1	-1	2	-1	-1	-1	-1	-1	-1	-1	-1	-1	-1	-1	2	-1	-1	2	-1	-1	-1		0	2		2	2	-1	-1	2	-1	0
1	2	2	-1	-1	2		2	-1		2	2	-1	-1	-1	-1	-1	-1	-1	2	-1	-1	-1	-1	-1	-1	-1	-1	-1	-1	-1	2	-1	-1	2	-1	-1	-1		0	2		2	2	-1	-1	2	-1	0
1	2	2	-1	-1	2		2	-1		2	2	-1	-1	-1	-1	-1	-1	-1	2	-1	-1	-1	-1	-1	-1	-1	-1	-1	-1	-1	2	-1	-1	2	-1	-1	-1		0	2		2	2	-1	-1	2	-1	0
1	2	2	-1	-1	2		2	-1		2	2	-1	-1	-1	-1	-1	-1	-1	2	-1	-1	-1	-1	-1	-1	-1	-1	-1	-1	-1	2	-1	-1	2	-1	-1	-1		0	2		2	2	-1	-1	2	-1	0	-1
1	2	2	-1	-1	2		2	-1		2	2	-1	-1	-1	-1	-1	-1	-1	2	-1	-1	-1	-1	-1	-1	-1	-1	-1	-1	-1	2	-1	-1	2		-1	-1		0	2		2	2	-1	-1	2	-1	0	-1
1	2	2	-1	-1	2		2	-1		2	2	-1	-1	-1	-1	-1	-1	-1	2	-1	-1	-1	-1	-1	-1	-1	-1	-1	-1	-1	2	-1	-1	2		-1	-1		0	2	-1	2	2	-1	-1	2	-1	0	-1
1	2	2	-1	-1	2		2	-1		2	2	-1	-1	-1	-1	-1	-1	-1	2	-1	-1	-1	-1	-1	-1	-1	-1	-1	-1	-1	2	-1	-1	2		-1	-1		0	2	-1	2	2	-1	-1	2	-1	0	-1
1	2	2	-1	-1	2		2	-1		2	2	-1	-1	-1	-1	-1	-1	-1	2	-1	-1	-1	-1	-1	-1	-1	-1	-1	-1	-1	2	-1	-1	2	-1	-1	-1		0	2	-1	2	2	-1	-1	2	-1	0	-1
1	2	2	-1	-1	2		2	-1		2	2	-1	-1	-1	-1	-1	-1	-1	2	-1	-1	-1	-1	-1	-1	-1	-1	-1	-1	-1	2	-1	-1	2	-1	-1	-1		0	2		2	2	-1	-1	2	-1	0	-1
1	2	2	-1	-1	2		2	-1		2	2	-1	-1	-1	-1	-1	-1	-1	2	-1	-1	-1	-1	-1	-1	-1	-1	-1	-1	-1	2	-1	-1	2	-1	-1	-1		0	2	-1	2	2	-1	-1	2	-1	0	-1
1	2	2	-1	-1	2		2	-1		2	2	-1	-1	-1	-1	-1	-1	-1	2	-1	-1	-1	-1	-1	-1	-1	-1	-1	-1	-1	2	-1	-1	2	-1	-1	-1		0	2	-1	2	2	-1	-1	2	-1	0	-1
1	2	2	-1	-1	2		2	-1		2	2	-1		-1	-1	-1	-1	-1	2	-1	-1	-1	-1	-1	-1	-1	-1	-1	-1	-1	2	-1	-1	2	-1	-1	-1		0	2	-1	2	2	-1		2	-1	0	-1
1	2	2	-1	-1	2		2	-1		2	2	-1		-1	-1	-1	-1	-1	2	-1	-1	-1	-1	-1	-1	-1	-1	-1	-1	-1	2	-1	-1	2	-1	-1	-1		0	2		2	2	-1	-1	2	-1	0	-1
1	2	2	-1	-1	2		2	-1		2	2	-1		-1	-1	-1	-1	-1	2	-1	-1	-1	-1	-1	-1	-1	-1	-1	-1	-1	2	-1	-1	2	-1	-1	-1		0	2	-1	2	2	-1	-1	2	-1	0	-1
1	2	2	-1	-1	2		2	-1		2	2	-1		-1	-1	-1	-1	-1	2	-1	-1	-1	-1	-1	-1	-1	-1	-1	-1	-1	2	-1	-1	2	-1	-1	-1		0	2	-1	2	2	-1	-1	2	-1	0	-1
1	2	2	-1	-1	2		2	-1		2	2	-1		-1	-1	-1	-1	-1	2	-1	-1	-1	-1	-1	-1	-1	-1	-1	-1	-1	2	-1	-1	2	-1	-1	-1		0	2	-1	2	2	-1	-1	2	-1	0	-1
1	2	2	-1	-1	2		2	-1		2	2	-1		-1	-1	-1	-1	-1	2	-1	-1	-1	-1	-1	-1	-1	-1	-1	-1	-1	2	-1	-1	2	-1	-1	-1		0	2	-1	2	2	-1	-1	2	-1	0
1	2	2	-1	-1	2		2	-1		2	2	-1		-1		-1	-1	-1	2	-1	-1	-1	-1	-1	-1	-1	-1	-1	-1	-1	2	-1	-1	2	-1	-1	-1		0	2	-1	2	2	-1	-1	2	-1	0
1	2	2	-1	-1	2		2	-1		2	2	-1		-1		-1	-1	-1	2	-1	-1	-1	-1	-1	-1	-1	-1	-1	-1	-1	2	-1	-1	2	-1	-1	-1		0	2	-1	2	2	-1	-1	2	-1	0
1	2	2	-1	-1	2		2	-1		2	2	-1		-1	-1	-1	-1	-1	2	-1	-1	-1	-1	-1	-1	-1	-1	-1	-1	-1	2	-1	-1	2	-1	-1	-1		0	2		2	2	-1	-1	2	-1	0
1	2	2	-1	-1	2		2	-1		2	2	-1		-1	-1	-1	-1	-1	2	-1	-1	-1	-1	-1	-1	-1	-1	-1	-1	-1	2	-1	-1	2	-1	-1	-1		0	2	-1	2	2	-1	-1	2	-1	0
1	2	2	-1	-1	2		-1	-1		2	2	-1		-1	-1	-1	-1	-1	2	-1	-1	-1	-1	-1	-1	-1	-1	-1	-1	-1	2	-1	-1	2	-1	-1	-1		0	2	-1	2	2	-1	-1	2	-1	0
1	2	2	-1	-1	2		-1	-1		2	2	-1	-1	-1	-1	-1	-1	-1	2	-1	-1	-1	-1	-1	-1	-1	-1	-1	-1	-1	2	-1	-1	2	-1	-1	-1		0	2		2	2	-1	-1	2	-1	0	-1
1	2	2	-1	-1	2		-1	-1		2	2	-1	-1	-1	-1	-1	-1	-1	2	-1	-1	-1	-1	-1	-1	-1	-1	-1	-1	-1	2	-1	-1	-1	-1	-1	-1		0	2	-1	2	2	-1	-1	2	-1	0	-1
1	2	2	-1	-1	2		-1	-1		2	2	-1	-1	-1	-1	-1	-1	-1	2	-1	-1	-1	-1	-1	-1	-1	-1	-1	-1	-1	2	-1	-1	-1	-1	-1	-1		0	2	-1	2	2	-1	-1	2	-1	0	-1
1	2	2	-1	-1	2		-1	-1		2	2	-1	-1	-1	-1	-1	-1	-1	2	-1	-1	-1	-1	-1	-1	-1	-1	-1	-1	-1	2	-1	-1	-1	-1	-1	-1		0	2		2	2	-1	-1	2	-1	0	-1
1	2	2	-1	-1	2		-1	-1		2	2	-1	-1	-1	-1	-1	-1	-1	2	-1	-1	-1	-1	-1	-1	-1	-1	-1	-1	-1	2	-1	-1	-1	-1	-1	-1		0	2		2	2	-1	-1	2	-1	0	-1
1	2	2	-1	-1	2		-1	-1		2	2	-1	-1	-1	-1	-1	-1	-1	2	-1	-1	-1	-1	-1	-1	-1	-1	-1	-1	-1	2	-1	-1	-1	-1	-1	-1		0	2	-1	2	2	-1	-1	2	-1	0	-1
1	2	2	-1	-1	2		-1	-1		2	2	-1	-1	-1	-1	-1	-1	-1	2	-1	-1	-1	-1	-1	-1	-1	-1	-1	-1	-1	2	-1	-1	-1	-1	-1	-1		1	2	-1	2	2	-1	-1	2	-1	0	-1
1	2	2	-1	-1	2		-1	-1		2	2	-1	-1	-1	-1	-1	-1	-1	2	-1	-1	-1	-1	-1	-1	-1	-1	-1	-1	-1	2	-1	-1	-1	-1	-1	-1		1	2	-1	2	2	-1	-1	2	-1	0	-1
1	2	2	-1	-1	2		-1	-1		2	2	-1	-1	-1	-1	-1	-1	-1	2	-1	-1	-1	-1	-1	-1	-1	-1	-1	-1	-1	2	-1	-1	-1	-1	-1	-1		1	2	-1	2	2	-1	-1	2	-1	0	-1
1	2	2	-1	-1	2		-1	-1		2	2	-1	-1	-1	-1	-1	-1	-1	2	-1	-1	-1	-1	-1	-1	-1	-1	-1	-1	-1	2	-1	-1	-1	-1	-1	-1		1	2	-1	2	2	-1	-1	2	-1	0	-1
1	2	2	-1	-1	2			-1		2	2	-1	-1	-1	-1	-1	-1	-1	2	-1	-1	-1	-1	-1	-1	-1	-1	-1	-1	-1	2	-1	-1	-1	-1	-1	-1		1	2		2	2	-1	-1	2	-1	0	-1
1	2	2	-1	-1	2			-1		2	2	-1	-1	-1	-1	-1	-1	-1	2	-1	-1	-1	-1	-1	-1	-1	-1	-1	-1	-1	2	-1	-1	-1	-1	-1	-1		1	2		2	2	-1	-1	2	-1	0	-1
1	2	2	-1	-1	2			-1		2	2	-1	-1	-1	-1	-1	-1	-1	2	-1	-1	-1	-1	-1	-1	-1	-1	-1	-1	-1	2	-1	-1	-1	-1	-1	-1		1	2		2	2	-1	-1	2	-1	0	-1
1	2	2	-1	-1	2			-1		2	2	-1	-1	-1	-1	-1	-1	-1	2	-1	-1	-1	-1	-1	-1	-1	-1	-1	-1	-1	2	-1	-1	-1	-1	-1	-1		1	2		2	2	-1	-1	2	-1	0	-1
1	2	2	-1	-1	2			-1		2	2	-1	-1	-1	-1	-1	-1	-1	2	-1	-1	-1	-1	-1	-1	-1	-1	-1	-1	-1	2	-1	-1	-1	-1	-1	-1		1	2		2	2	-1	-1	2	-1	0
1	2	2	-1	-1	2			-1		2	2	-1	-1	-1	-1	-1	-1	-1	2	-1	-1	-1	-1	-1	-1	-1	-1	-1	-1	-1	2	-1	-1	-1	-1	-1	-1		1	2		2	2	-1	-1	2	-1	0
1	2	2	-1	-1	2			-1		2	2	-1	-1	-1	-1	-1	-1	-1	2	-1	-1	-1	-1	-1	-1	-1	-1	-1	-1	-1	2	-1	-1	-1	-1	-1	-1		1	2		1	2	-1	-1	2	-1	0
1	2	2	-1	-1	2			-1		2	2	-1	-1	-1	-1	-1	-1	-1	2	-1	-1	-1	-1	-1	-1	-1	-1	-1	-1	-1	2	-1	-1	-1	-1	-1	-1		1	2		1	2	-1	-1	2	-1	0
1	2	2	-1	-1	2			-1		2	2	-1		-1	-1	-1	-1	-1	2	-1	-1	-1	-1	-1	-1	-1	-1	-1	-1	-1	2	-1	-1	-1	-1	-1	-1		1	2	-1	1	2	-1	-1	2	-1	0
1	2	2	-1	-1	2			-1		2	2	-1		-1	-1	-1	-1	-1	2	-1	-1	-1	-1	-1	-1	-1	-1	-1	-1	-1	2	-1	-1		-1	-1	-1		1	2	-1	1	2	-1	-1	2	-1	0
1	2	2	-1	-1	2			-1		2	2	-1		-1	-1	-1	-1	-1	2	-1	-1	-1	-1	-1	-1	-1	-1	-1	-1	-1		-1	-1		-1	-1	-1		1	2	-1	1	2	-1	-1	2	-1	0
1	2	2	-1	-1	2			-1		2	2	-1		-1	-1	-1	-1	-1	2	-1	-1	-1	-1	-1	-1	-1	-1	-1	-1	-1	2	-1	-1	-1	-1	-1	-1		1	2	-1	1	2	-1	-1	2	-1	0
1	2	2	-1	-1	2			-1		2	2	-1		-1	-1	-1	-1	-1	2	-1	-1	-1	-1	-1	-1	-1	-1	-1	-1	-1	2	-1	-1	-1	-1	-1	-1		1	2		1	2	-1	-1	2	-1	0
1	2	2	-1	-1	2			-1		2	2	-1		-1	-1	-1	-1	-1	2	-1	-1	-1	-1	-1	-1	-1	-1	-1	-1	-1	2	-1	-1	-1	-1	-1	-1		1	2		1	2	-1	-1	2	-1	0
1	2	2	-1	-1	2			-1		2	2	-1		-1	-1	-1	-1	-1	2	-1	-1	-1	-1	-1	-1	-1	-1	-1	-1	-1	2	-1	-1	-1	-1	-1	-1		1	2	-1	1	2	-1	-1	2	-1	0
1	2	2	-1	-1	2	-1		-1		2	2	-1		-1	-1	-1	-1	-1	2	-1	-1	-1	-1	-1	-1	-1	-1	-1	-1	-1	2	-1	-1	-1	-1	-1	-1		1	2	-1	1	2	-1	-1	2	-1	0
1	2	2	-1	-1	2	-1		-1		2	2	-1		-1	-1	-1	-1	-1	2	-1	-1	-1	-1	-1	-1	-1	-1	-1	-1	-1	2	-1	-1	-1	-1	-1	-1		1	2	-1	1	2	-1	-1	2	-1	0
1	2	2	-1	-1	2	-1		-1		2	2	-1		-1	-1	-1	-1	-1	2	-1	-1	-1	-1	-1	-1	-1	-1	-1	-1	-1	2	-1	-1	-1	-1	-1	-1		1	2		1	2	-1	-1	2	-1	2
1	2	2	-1	-1	2	-1		-1		2	2	-1		-1	-1	-1	-1	-1	2	-1	-1	-1	-1	-1	-1	-1	-1	-1	-1	-1	2	-1	-1	-1	-1	-1	-1		1	2		1	2	-1	-1	2	-1	2
1	2	2	-1	-1	2	-1		-1		2	2	-1		-1	-1	-1	-1	-1	2	-1	-1	-1	-1	-1	-1	-1	-1	-1	-1	-1	2	-1	-1	-1	-1	-1	-1		1	2		1	2	-1	-1	2	-1	2
1	2	2	-1	-1	2	-1	-1	-1		2	2	-1		-1	-1	-1	-1	-1	2	-1	-1	-1	-1	-1	-1	-1	-1	-1	-1	-1	2	-1	-1	-1	-1	-1	-1		1	2	-1	1	2	-1	-1	2	-1	2
1	2	2	-1	-1	2	-1	-1	-1		2	2	-1		-1	-1	-1	-1	-1	2	-1	-1	-1	-1	-1	-1	-1	-1	-1	-1	-1	2	-1	-1	-1	-1	-1	-1		1	2		1	2	-1	-1	2	-1	2
1	2	2	-1	-1	2	-1	-1	-1		2	2	-1		-1	-1	-1	-1	-1	2	-1	-1	-1	-1	-1	-1	-1	-1	-1	-1	-1	2	-1	-1	-1	-1	-1	-1		1	2		1	2	-1	-1	2	-1	2
1	2	2	-1	-1	2	-1	-1	-1		2	2	-1		-1	-1	-1	-1	-1	2	-1	-1	-1	-1	-1	-1	-1	-1	-1	-1	-1	2	-1	-1	-1	-1	-1	-1		1	2	-1	1	2	-1	-1	2	-1	2
1	2	2	-1	-1	2	-1	-1	-1		2	2	-1		-1	-1	-1	-1	-1	2	-1	-1	-1	-1	-1	-1	-1	-1	-1	-1	-1	2	-1	-1	-1	-1	-1	-1		1	2	-1	1	2	-1	-1	2	-1	2
1	2	2	-1	-1	2	-1	-1			2	2	-1		-1	-1	-1	-1	-1	2	-1	-1	-1	-1	-1	-1	-1	-1	-1	-1	-1	2	-1	-1	-1	-1	-1	-1		1	2	-1	1	2	-1	-1	2	-1	2
1	2	2	-1	-1	2	-1	-1			2	2	-1		-1	-1	-1	-1	-1	2	-1	-1	-1	-1	-1	-1	-1	-1	-1	-1		2	-1	-1	-1	-1	-1	-1		1	2		1	2	-1	-1	2	-1	2
1	2	2	-1	-1	2	-1	-1			2	2	-1		-1	-1	-1	-1	-1	2	-1	-1	-1	-1	-1	-1	-1	-1	-1	-1		2	-1	-1	-1	-1	-1	-1		1	2	-1	1	2	-1	-1	2	-1	2
1	2	2	-1	-1	2	-1	-1			2	2	-1		-1	-1	-1	-1	-1	2	-1	-1	-1	-1	-1	-1	-1	-1	-1	-1		2	-1	-1	-1	-1	-1	-1		1	2		1	2	-1	-1	2	-1	2
1	2	2	-1	-1	2	-1	-1			2	2	-1		-1	-1	-1	-1	-1	2	-1	-1	-1	-1	-1	-1	-1	-1	-1	-1	-1	2	-1	-1	-1	-1	-1	-1		1	2	-1	1	2	-1	-1	2	-1	2
1	2	2	-1	-1	2		-1			2	2	-1		-1	-1	-1	-1	-1	2	-1	-1	-1	-1	-1	-1	-1	-1	-1	-1	-1	2	-1	-1	-1	-1	-1	-1		1	2		1	2	-1	-1	2	-1	2
	2	2	-1	-1	2		-1			2	2	-1		-1	-1	-1	-1	-1	2	-1	-1	-1	-1	-1	-1	-1	-1	-1	-1	-1	2	-1	-1	-1	-1	-1	-1		1	2	-1	1	2	-1	-1	2	-1	2
	2	2	-1	-1	2		-1			2	2	-1	-1	-1	-1	-1	-1	-1	2	-1	-1	-1	-1	-1	-1	-1	-1	-1	-1	-1	2	-1	-1	-1	-1	-1	-1		1	2	-1	1	2	-1	-1	2	-1	2
	2	2	-1	-1	2					2	2	-1	-1	-1	-1	-1	-1	-1	2	-1	-1	-1	-1	-1	-1	-1	-1	-1	-1	-1	2	-1	-1	-1	-1	-1	-1		1	2	-1	1	2	-1	-1	2	-1	2
1	2	2	-1	-1	2					2	2	-1	-1	-1	-1	-1	-1	-1	2	-1	-1	-1	-1	-1	-1	-1	-1	-1	-1	-1	2	-1	-1	-1	-1	-1	-1		1	2		1	2	-1	-1	2	-1	2
1	2	2	-1	-1	2					2	2	-1	-1	-1	-1	-1	-1	-1	2	-1	-1	-1	-1	-1	-1	-1	-1	-1	-1	-1	2	-1	-1	-1	-1	-1	-1		1	2		1	2	-1	-1	2	-1	2
1	2	2	-1	-1	2					2	2	-1	-1	-1	-1	-1	-1	-1	2	-1	-1	-1	-1	-1	-1	-1	-1	-1	-1	-1	2	-1	-1	-1	-1	-1	-1		1	2	-1	1	2	-1	-1	2	-1	2
1	2	2	-1	-1	2					2	2	-1	-1	-1	-1	-1	-1	-1	2	-1	-1	-1	-1	-1	-1	-1	-1	-1	-1	-1	2	-1	-1	-1	-1	-1	-1		1	2	-1	1	2	-1	-1	2	-1	2
1	2	2	-1		2					2	2	-1	-1	-1	-1	-1	-1	-1	2	-1	-1	-1	-1	-1	-1	-1	-1	-1	-1	-1	2	-1	-1	-1	-1	-1	-1		1	2	-1	1	2	-1	-1	2	-1	2
1	2	2	-1		2					2	2	-1	-1	-1	-1	-1	-1	-1	2	-1	-1	-1	-1	-1	-1	-1	-1	-1	-1	-1	2	-1	-1	-1	-1	-1	-1		1	2	-1	1	2	-1	-1	2	-1	2
1	2	2	-1		2			-1		2	2	-1	-1	-1	-1	-1	-1	-1	2	-1	-1	-1	-1	-1	-1	-1	-1	-1	-1	-1	2	-1	-1	-1	-1	-1	-1		1	2		1	2	-1	-1	2	-1	2
1	2	2	-1		2			-1		2	2	-1	-1	-1	-1	-1	-1	-1	2	-1	-1	-1	-1	-1	-1	-1		-1	-1	-1	2	-1	-1	-1	-1	-1	-1		1	2	-1	1	2	-1	-1	2	-1	2
1	2	2	-1		2			-1		2	2	-1	-1	-1	-1	-1	-1	-1	2	-1	-1	-1	-1	-1	-1	-1	-1	-1	-1	-1	2	-1	-1	-1	-1	-1	-1		1	2	-1	1	2	-1	-1	2	-1	2
1	2	2	-1		2			-1		2	2	-1	-1	-1	-1	-1	-1	-1	2	-1	-1	-1	-1	-1	-1	-1	-1	-1	-1	-1	2	-1	-1	-1	-1	-1	-1		1	2	-1	1	2	-1	-1	2	-1	2
1	2	2	-1	-1	2			-1		2	2	-1	-1	-1	-1	-1	-1	-1	2	-1	-1	-1	-1	-1	-1	-1	-1	-1	-1	-1	2	-1	-1	-1	-1	-1	-1		1	2		1	2	-1	-1	2	-1	2
1	2	2	-1	-1	2			-1		2	2	-1	-1	-1	-1	-1	-1	-1	2	-1	-1	-1	-1	-1	-1	-1	-1	-1	-1	-1	2	-1	-1	-1	-1	-1	-1		1	2	-1	1	2	-1	-1	2	-1	2
1	2	2	-1	-1	2			-1		2	2	-1	-1	-1	-1	-1	-1	-1	2	-1	-1	-1	-1	-1	-1	-1	-1	-1	-1	-1	2	-1	-1	-1	-1	-1	-1		1	2	-1	1	2	-1	-1	2	-1	2
1	2	2	-1	-1	2			-1		2	2	-1	-1	-1	-1	-1	-1	-1	2	-1	-1	-1	-1	-1	-1	-1	-1	-1	-1	-1	2	-1	-1	-1	-1	-1	-1		1	2		1	2	-1	-1	2	-1	2
1	2	2		-1	2			-1		2	2	-1	-1	-1	-1	-1	-1	-1	2	-1	-1	-1	-1	-1	-1	-1	-1	-1	-1	-1	2	-1	-1	-1	-1	-1	-1		1	2	-1	1	2	-1	-1	2	-1	2
1	2	2		-1	2			-1		2	2	-1	-1	-1	-1	-1	-1	-1	2	-1	-1	-1	-1	-1	-1	-1	-1	-1	-1	-1	2	-1	-1	-1	-1	-1	-1		1	2		1	2	-1	-1	2	-1	2
1	2	2		-1	2			-1		2	2	-1	-1	-1	-1	-1	-1	-1	2	-1	-1	-1	-1	-1	-1	-1	-1	-1	-1	-1	2	-1	-1	-1	-1	-1	-1		1	2		1	2	-1	-1	2	-1	2
	2	2		-1	2			-1		2	2	-1	-1	-1	-1	-1	-1	-1	2	-1	-1	-1	-1	-1	-1	-1	-1	-1	-1	-1	2	-1	-1	-1	-1	-1	-1		1	2		1	2	-1	-1	2	-1	2
	2	2		-1	2			-1		2	2	-1	-1	-1	-1	-1	-1	-1	2	-1	-1	-1	-1	-1	-1	-1	-1	-1	-1	-1	2	-1	-1	-1	-1	-1	-1		1	2		1	2	-1	-1	2	-1	2
	2	2		-1	2			-1		2	2	-1	-1	-1	-1	-1	-1	-1	2	-1	-1	-1	-1	-1	-1	-1	-1	-1	-1	-1	2	-1	-1	-1		-1	-1		1	2		1	2	-1	-1	2	-1	2	-1
	2	2	-1	-1	2			-1		2	2	-1	-1	-1	-1	-1	-1	-1	2	-1	-1	-1	-1	-1	-1	-1	-1	-1	-1	-1	2	-1	-1	-1		-1	-1		1	2		1	2	-1	-1	2	-1	2	-1
	2	2	-1	-1	2			-1		2	2	-1	-1	-1	-1	-1	-1	-1	2	-1	-1	-1	-1	-1	-1	-1	-1	-1	-1	-1	2	-1	-1	-1		-1	-1		1	2		1	2	-1	-1	2	-1	2	-1
	2	2	-1	-1	2			-1		2	2	-1	-1	-1	-1	-1	-1	-1	2	-1	-1	-1	-1	-1	-1	-1	-1	-1	-1	-1	2	-1	-1	-1		-1	-1		1	2		1	2	-1	-1	2	-1	2	-1
	2	2	-1	-1	2			-1		2	2	-1	-1	-1	-1	-1	-1	-1	2	-1	-1	-1	-1	-1	-1	-1	-1	-1	-1	-1	2	-1	-1	-1	-1	-1	-1		1	2	-1	1	2	-1	-1	2	-1	2	-1
-1	2	2	-1	-1	2			-1		2	2	-1	-1	-1	-1	-1	-1	-1	2	-1	-1	-1	-1	-1	-1	-1	-1	-1	-1	-1	2	-1	-1	2	-1	-1	-1		1	2		1	2	-1	-1	2	-1	2	-1
-1	2	2	-1	-1	2			-1		2	2	-1	-1	-1	-1	-1	-1	-1	2	-1	-1	-1	-1	-1	-1	-1	-1	-1	-1	-1	2	-1	-1	2	-1	-1	-1		1	2		1	2	-1	-1	2	-1	2	-1
-1	2	2	-1	-1	2		-1	-1		2	2	-1	-1	-1	-1	-1	-1	-1	2	-1	-1	-1	-1	-1	-1	-1	-1	-1	-1	-1	2	-1	-1	2	-1	-1	-1		1	2		1	2	-1	-1	2	-1	2	-1
-1	2	2	-1	-1	2		-1	-1		2	2	-1	-1	-1	-1	-1	-1	-1	2	-1	-1	-1	-1	-1	-1	-1	-1	-1	-1	-1	2	-1	-1	2	-1	-1	-1		1	2	-1	1	2	-1	-1	2	-1	2	-1
-1	2	2	-1	-1	2		-1	-1		2	2	-1	-1	-1	-1	-1	-1	-1	2	-1	-1	-1	-1	-1	-1	-1	-1	-1	-1	-1	2	-1	-1	2	-1	-1	-1		1	2		1	-1	-1	-1	2	-1	2	-1
-1	2	2	-1	-1	2		-1	-1		2	2	-1	-1	-1	-1	-1	-1	-1	2	-1	-1	-1	-1	-1	-1	-1	-1	-1	-1	-1	2	-1	-1	2	-1	-1	-1		1	2	-1	1	-1	-1	-1	2	-1	2	-1
-1	2	2	-1	-1	2		-1	-1		2	2	-1	-1	-1	-1	-1	-1	-1	2	-1	-1	-1	-1	-1	-1	-1	-1	-1	-1	-1	2	-1	-1	2	-1	-1	-1		1	2	-1	1	-1	-1	-1	2	-1	2	-1
-1	2	2	-1	-1	2		-1	-1		2	2	-1	-1	-1	-1	-1	-1	-1	2	-1	-1	-1	-1	-1	-1	-1	-1	-1	-1	-1	2	-1	-1	2	-1	-1	-1		1	2	-1	1	-1	-1	-1	2	-1	2
-1	2	2	-1	-1	2		-1	-1		2	2	-1	-1	-1	-1	-1	-1	-1	2	-1	-1	-1	-1	-1	-1	-1	-1	-1	-1	-1	2	-1	-1	2	-1	-1	-1		1	2	-1	1	-1	-1	-1	2	-1	2
-1	2	2	-1	-1	2		-1	-1		2	2	-1	-1	-1	-1	-1	-1	-1	2	-1	-1	-1	-1	-1	-1	-1	-1	-1	-1	-1	2	-1	-1	2	-1	-1	-1		1	2		1	-1	-1	-1	2	-1	2
-1	2	2	-1	-1	2		-1	-1		2	2	-1	-1	-1	-1	-1	-1	-1	2	-1	-1	-1	-1	-1	-1	-1	-1	-1	-1	-1	2	-1	-1	2	-1	-1	-1		1	2	-1	1	-1	-1	-1	2	-1	2
-1	2	2	-1	-1	2		-1	-1		2	2	-1	-1	-1	-1	-1	-1	-1	2	-1	-1	-1	-1	-1	-1	-1	-1	-1	-1	-1	2	-1	-1	2	-1	-1	-1		1	2	-1		-1	-1	-1	2	-1	2	-1
-1	2	2	-1	-1	2		-1	-1		2	2	-1	-1	-1	-1	-1	-1	-1	2	-1	-1	-1	-1	-1	-1	-1	-1	-1	-1	-1	2	-1	-1	2	-1	-1	-1		1	2	-1	1	-1	-1	-1	2	-1	2	-1
-1	2	2	-1	-1	2		-1	-1		2	2	-1	-1	-1	-1	-1	-1	-1	2	-1	-1	-1	-1	-1	-1	-1	-1	-1	-1	-1	2	-1	-1	2	-1	-1	-1		1	2		1	-1	-1	-1	2	-1	2	-1
-1	2	2	-1	-1	2		-1	-1		2	2	-1	-1	-1	-1	-1	-1	-1	2	-1	-1	-1	-1	-1	-1	-1	-1	-1	-1	-1	2	-1	-1	2	-1	-1	-1		1	2		1	-1	-1	-1	2	-1	2	-1
-1	2	2	-1	-1	2		-1	-1		2	2	-1	-1	-1	-1	-1	-1	-1	2	-1	-1	-1	-1	-1	-1	-1	-1	-1	-1	-1	2	-1	-1	2	-1	-1	-1		1	2		1	-1	-1	-1	2	-1	2	-1
-1	2	2	-1	-1	2		-1	-1		2	2	-1	-1	-1	-1	-1	-1	-1	2	-1	-1	-1	-1	-1	-1	-1	-1	-1	-1	-1	2	-1	-1	2	-1	-1	-1		1	2	-1	1	-1	-1	-1	2	-1	2	-1
-1	2	2	-1	-1	2		-1	-1		2	2	-1	-1	-1	-1	-1	-1	-1	2	-1	-1	-1	-1	-1	-1	-1	-1	-1	-1	-1	2	-1	-1	2	-1	-1	-1		1	2		1	-1	-1	-1	2	-1	2	-1
-1	2	2	-1	-1	2		-1	-1		2	2	-1	-1	-1	-1	-1	-1	-1	2	-1	-1	-1	-1	-1	-1	-1	-1	-1	-1	-1	2	-1	-1	2	-1	-1	-1		1	2		1	-1	-1	-1	2	-1	2	-1
-1	2	2	-1	-1	2		-1	-1		2	2	-1	-1	-1	-1	-1	-1	-1	2	-1	-1	-1	-1	-1	-1	-1	-1	-1	-1	-1	2	-1	-1	2	-1	-1	-1		1	2	-1	1	-1	-1	-1	2	-1	2	-1
-1	2	2	-1	-1	2		-1	-1		2	2	-1	-1	-1	-1	-1	-1	-1	2	-1	-1	-1	-1	-1	-1	-1	-1	-1	-1	-1	2	-1	-1	2	-1	-1	-1		1	2	-1	1	-1	-1	-1	2	-1	2	-1
-1	2	2	-1	-1	2		-1	-1		2	2	-1	-1	-1	-1	-1	-1	-1	2	-1	-1	-1	-1	-1	-1	-1	-1	-1	-1	-1	2	-1	-1	2	-1	-1	-1		1	2	-1	1	-1	-1	-1	2	-1	2	-1
-1	2	2	-1	-1	2		-1	-1		2	2	-1	-1	-1	-1	-1	-1	-1	2	-1	-1	-1	-1	-1	-1	-1	-1	-1	-1	-1	2	-1	-1	2		-1	-1		1	2	-1	1	-1	-1	-1	2	-1	2	-1
	2	2	-1	-1	2		-1	-1		2	2	-1	-1	-1	-1	-1	-1	-1	2	-1	-1	-1	-1	-1	-1	-1	-1	-1	-1	-1	2	-1	-1	2		-1	-1		1	2	-1		-1	-1	-1	2	-1	2
	2	2	-1	-1	2		-1	-1		2	2	-1	-1	-1	-1	-1	-1	-1	2	-1	-1	-1	-1	-1	-1	-1	-1	-1	-1	-1	2	-1	-1	2		-1	-1		1	2	-1		-1	-1	-1	2	-1	2
	2	2	-1	-1	2		-1	-1		2	2	-1	-1	-1	-1	-1	-1	-1	2	-1	-1	-1	-1	-1	-1	-1	-1	-1	-1	-1	2	-1	-1	2		-1	-1		1	2	-1		-1	-1	-1	2	-1	2
	2	2	-1	-1	2		-1	-1		2	2	-1	-1	-1	-1	-1	-1	-1	2	-1	-1	-1	-1	-1	-1	-1	-1	-1	-1	-1	2	-1	-1	2		-1	-1		1	2	-1		-1	-1	-1	2	-1	2
	2	2	-1	-1	2		-1	-1		2	2	-1	-1	-1	-1	-1	-1	-1	2	-1	-1	-1	-1	-1	-1	-1	-1	-1	-1	-1	2	-1	-1	2		-1	-1		1	2	-1			-1	-1	2	-1	2
	2	2	-1	-1	2		-1	-1		2	2	-1	-1	-1	-1	-1	-1	-1	2	-1	-1	-1	-1	-1	-1	-1	-1	-1	-1	-1	2	-1	-1	2		-1	-1		1	2	-1			-1	-1	2	-1	2
	2	2	-1	-1	2		-1	-1		2	2	-1	-1	-1	-1	-1	-1	-1	2	-1	-1	-1	-1	-1	-1	-1	-1	-1	-1	-1	2	-1	-1	2		-1	-1		1	2	-1			-1	-1	2	-1	2
	2	2	-1	-1	2		-1	-1		2	2	-1	-1	-1	-1	-1	-1	-1	2	-1	-1	-1	-1	-1	-1	-1	-1	-1	-1	-1	2	-1	-1	2		-1	-1		1	2	-1			-1	-1	2	-1	2
	2	2	-1	-1	2		-1	-1		2	2	-1	-1	-1	-1	-1	-1	-1	2	-1	-1	-1	-1	-1	-1	-1	-1	-1	-1	-1	2	-1	-1	2		-1	-1		1	2	-1			-1	-1	2	-1	2
	2	2	-1	-1	2		-1	-1		2	2	-1	-1	-1	-1	-1	-1	-1	2	-1	-1	-1	-1	-1	-1	-1	-1	-1	-1	-1	2	-1	-1	2		-1	-1		1	2	-1			-1	-1	2	-1	2
	2	2	-1	-1	2		-1	-1		2	2	-1	-1	-1	-1	-1	-1	-1	2	-1	-1	-1	-1	-1	-1	-1	-1	-1	-1	-1	2	-1	-1	2	-1	-1	-1		1	2	-1			-1	-1	2		2
	2	2	-1	-1	2		-1	-1		2	2	-1	-1	-1	-1	-1	-1	-1	2	-1	-1	-1	-1	-1	-1	-1	-1	-1	-1	-1	2	-1	-1	2	-1	-1	-1		1	2	-1			-1	-1	2		2
	2	2	-1	-1	2		-1	-1		2	2	-1	-1	-1	-1	-1	-1	-1	2	-1	-1	-1	-1	-1	-1	-1	-1	-1	-1	-1	2	-1	-1	2	-1	-1	-1		1	2	-1			-1	-1	2		2
	2	2	-1	-1	2	-1	-1	-1		2	2	-1	-1	-1	-1	-1	-1	-1	2	-1	-1	-1	-1	-1	-1	-1	-1	-1	-1	-1	2	-1	-1	2	-1	-1	-1		1	2	-1			-1	-1	2		2
	2	2	-1	-1	2	-1	-1	-1		2	2	-1	-1	-1	-1	-1	-1	-1	2	-1	-1	-1	-1	-1	-1	-1	-1	-1	-1	-1	2	-1	-1	2	-1	-1	-1		1	2	-1			-1	-1	2		2
	2	2	-1	-1	2	-1	-1	-1		2	2	-1	-1	-1	-1	-1	-1	-1	2	-1	-1	-1	-1	-1	-1	-1	-1	-1	-1	-1	0	-1	-1	2	-1	-1	-1		1	2	-1			-1	-1	2		2
	2	2	-1	-1	2		-1	-1		2	2	-1	-1	-1	-1	-1	-1	-1	2	-1	-1	-1	-1	-1	-1	-1	-1	-1	-1	-1	0	-1	-1	2	-1	-1	-1		1	2	-1			-1	-1	2		2
	2	2	-1	-1	2		-1	-1		2	2	-1	-1	-1	-1	-1	-1	-1	2	-1	-1	-1	-1	-1	-1	-1	-1	-1	-1	-1	0	-1	-1	2	-1	-1	-1		1	2	-1			-1	-1	2		2
	2	2	-1	-1	2		-1	-1		2	2	-1	-1	-1	-1	-1	-1	-1	2	-1	-1	-1	-1	-1	-1	-1	-1	-1	-1	-1	0	-1	-1	2	-1	-1	-1		1	2	-1			-1	-1	2		2
	2	2	-1	-1	2		-1	-1		2	2	-1	-1	-1	-1	-1	-1	-1	2	-1	-1	-1	-1	-1	-1	-1	-1	-1	-1	-1	0	-1	-1	2	-1	-1	-1		1	2	-1			-1	-1	2		2
	2	2	-1	-1	2		-1	-1		2	2	-1	-1	-1	-1	-1	-1	-1	2	-1	-1	-1	-1	-1	-1	-1	-1	-1	-1	-1	0	-1	-1	2	-1	-1	-1		1	2	-1			-1	-1	2		2
	2	2	-1	-1	2		-1	-1		2	2	-1	-1	-1	-1	-1	-1	-1	2	-1	-1	-1	-1	-1	-1	-1	-1	-1	-1	-1	0	-1	-1	2	-1	-1	-1		1	2	-1			-1	-1	2	-1	2
	2	2	-1	-1	2		-1	-1		2	2	-1	-1	-1	-1	-1	-1	-1	2	-1	-1	-1	-1	-1	-1	-1	-1	-1	-1	-1	0	-1	-1	2	-1	-1	-1		1	2	-1			-1	-1	2	-1	2
	2	2	-1	-1	2		-1	-1		2	2	-1	-1	-1	-1	-1	-1	-1	2	-1	-1	-1	-1	-1	-1	-1	-1	-1	-1	-1	0	-1	-1	2	-1	-1	-1		1	2	-1			-1	-1	2	-1	2
	2	2	-1	-1	2		-1	-1		2	2	-1	-1	-1	-1	-1	-1	-1	2	-1	-1	-1	-1	-1	-1	-1	-1	-1	-1	-1	0	-1	-1	2	-1	-1	-1		1	2	-1		-1	-1	-1	2	-1	2
	2	2	-1	-1	2		-1	-1		2	2	-1	-1	-1	-1	-1	-1	-1	2	-1	-1	-1	-1	-1	-1	-1	-1	-1	-1	-1	0	-1	-1	2	-1	-1	-1		1	2	-1		-1	-1	-1	2	-1	2
	2	2	-1	-1	2		-1	-1		2	2	-1	-1	-1	-1	-1	-1	-1	2	-1	-1	-1	-1	-1	-1	-1	-1	-1	-1	-1	0	-1	-1	2	-1	-1	-1		1	2	-1		-1	-1	-1	2	-1	2
	2	2	-1	-1	2		-1	-1		2	2	-1	-1	-1	-1	-1	-1	-1	2	-1	-1	-1	-1	-1	-1	-1	-1	-1	-1	-1	0	-1	-1	2	-1	-1	-1		1	2	-1		-1	-1	-1	2	-1	2
	2	2	-1	-1	2		-1	-1		2	2	-1	-1	-1	-1	-1	-1	-1	2	-1	-1	-1	-1	-1	-1	-1	-1	-1	-1		0	-1	-1	2	-1	-1	-1		1	2	-1		-1	-1	-1	2	-1	2
	2	2	-1	-1	2	-1	-1	-1		2	2	-1	-1	-1	-1	-1	-1	-1	2	-1	-1	-1	-1	-1	-1	-1	-1	-1	-1		0	-1	-1	2	-1	-1	-1		1	2	-1		-1	-1	-1	2	-1	2
	2	2	-1	-1	2	-1	-1	-1		2	2	-1	-1	-1	-1	-1	-1	-1	2	-1	-1	-1	-1	-1	-1	-1	-1	-1	-1	-1	0	-1	-1	2		-1	-1		1	2	-1		-1	-1	-1	2	-1	2
	2	2	-1	-1	2	-1	-1	-1		2	2	-1	-1	-1	-1	-1	-1	-1	2	-1	-1	-1	-1	-1	-1	-1	-1	-1	-1	-1	0	-1	-1	2		-1	-1		1	2	-1		-1	-1	-1	2	-1	2
	2	2	-1	-1	2	-1	-1	-1		2	2	-1	-1	-1	-1	-1	-1	-1	2	-1	-1	-1	-1	-1	-1	-1	-1	-1	-1	-1	0	-1	-1	2		-1	-1		1	2	-1		-1	-1	-1	2	-1	2
	2	2	-1	-1	2	-1	-1	-1		2	2	-1	-1	-1	-1	-1	-1	-1	2	-1	-1	-1	-1	-1	-1	-1	-1	-1	-1	-1	0	-1	-1	2		-1	-1		1	2	-1		-1	-1	-1	2	-1	2
	2	2	-1	-1	2	-1	-1	-1		2	2	-1	-1	-1	-1	-1	-1	-1	2	-1	-1	-1	-1	-1	-1	-1	-1	-1	-1	-1	0	-1	-1	2		-1	-1		1	2	-1		-1	-1	-1	2	-1	2
	2	2	-1	-1	2	-1	-1	-1		2	2	-1	-1	-1	-1	-1	-1	-1	2	-1	-1	-1	-1	-1	-1	-1	-1	-1	-1		0	-1	-1	2		-1	-1		1	2	-1		-1	-1	-1	2	-1	2
	2	2	-1	-1	2	-1	-1	-1		2	2	-1	-1	-1	-1	-1	-1	-1	2	-1	-1	-1	-1	-1	-1	-1	-1	-1	-1		0	-1	-1	2		-1	-1		1	2	-1		-1	-1	-1	2	-1	2
	2	2	-1	-1	2	-1	-1	-1		2	2	-1	-1	-1	-1	-1	-1	-1	2	-1	-1	-1	-1	-1	-1	-1	-1	-1	-1		0	-1	-1	2		-1	-1		1	2	-1		-1	-1	-1	2	-1	2
	2	2		-1	2	-1	-1	-1		2	2	-1	-1	-1	-1	-1	-1	-1	2	-1	-1	-1	-1	-1	-1	-1	-1	-1	-1		0	-1	-1	2		-1	-1		1	2	-1		-1	-1	-1	2	-1	2
	2	2	-1	-1	2	-1	-1	-1		2	2	-1	-1	-1	-1	-1	-1	-1	2	-1	-1	-1	-1	-1	-1	-1	-1	-1	-1		0	-1	-1	2		-1	-1		1	2	-1		-1	-1	-1	2	-1	2
	2	2	-1	-1	2	-1	-1	-1		2	2	-1	-1	-1	-1	-1	-1	-1	2	-1	-1	-1	-1	-1	-1	-1	-1	-1	-1	-1	0	-1	-1	2		-1	-1		1	2	-1			-1	-1	2	-1	2
	2	2	-1	-1	2	-1	-1	-1		2	2	-1	-1	-1	-1	-1	-1	-1	2	-1	-1	-1	-1	-1	-1	-1	-1	-1	-1	-1	0	-1	-1	2		-1	-1		1	2	-1			-1	-1	2	-1	2
	2	2	-1	-1	2	-1	-1	-1		2	2	-1	-1	-1	-1	-1	-1	-1	2	-1	-1	-1	-1	-1	-1	-1	-1	-1	-1	-1	0	-1	-1	2		-1	-1		1	2	-1			-1	-1	2	-1	2
	2	2	-1	-1	2	-1	-1	-1		2	2	-1	-1	-1	-1	-1	-1	-1	2	-1	-1	-1	-1	-1	-1	-1	-1	-1	-1	-1	0	-1	-1	2		-1	-1		1	2	-1			-1	-1	2	-1	2
	2	2	-1	-1	2	-1	-1	-1		2	2	-1	-1	-1	-1	-1	-1	-1	2	-1	-1	-1	-1	-1	-1	-1	-1	-1	-1	-1	0	-1	-1	2	-1	-1	-1		1	2	-1			-1	-1	2	-1	2
	2	2	-1	-1	2	-1	-1	-1		2	2	-1	-1	-1	-1	-1	-1	-1	2	-1	-1	-1	-1	-1	-1	-1	-1	-1	-1	-1	0	-1	-1	2	-1	-1	-1		1	2	-1			-1	-1	2	-1	2
	2	2	-1	-1	2	-1	-1	-1		2	2	-1	-1	-1	-1	-1	-1	-1	2	-1	-1	-1	-1	-1	-1	-1	-1	-1	-1	-1	0	-1	-1	2	-1	-1	-1		1	2	-1			-1	-1	2	-1	2
	2	2	-1	-1	2	-1	-1	-1		2	2	-1	-1	-1	-1	-1	-1	-1	2	-1	-1	-1	-1	-1	-1	-1	-1	-1	-1	-1	0	-1	-1	2	-1	-1	-1		1	2	-1			-1	-1	2	-1	2
	2	2	-1	-1	2	-1	-1	-1		2	2	-1	-1	-1	-1	-1	-1	-1	2	-1	-1	-1	-1	-1	-1	-1	-1	-1	-1	-1	0	-1	-1	2	-1	-1	-1		1	2	-1			-1	-1	2	-1	2
	2	2	-1	-1	2	-1	-1	-1		2	2	-1	-1	-1	-1	-1	-1	-1	2	-1	-1	-1	-1	-1	-1	-1	-1	-1	-1	-1	0	-1	-1	2	-1	-1	-1		1	2	-1			-1	-1	2	-1	2
	2	2	-1	-1	2	-1	-1	-1		2	2	-1	-1	-1	-1	-1	-1	-1	2	-1	-1	-1	-1	-1	-1	-1	-1	-1	-1	-1	0	-1	-1	2	-1	-1	-1		1	2	-1			-1	-1	2	-1	2
	2	2	-1	-1	2	-1	-1	-1		2	2	-1	-1	-1	-1	-1	-1	-1	2	-1	-1	-1	-1	-1	-1	-1	-1	-1	-1	-1	0	-1	-1	2	-1	-1	-1		1	2	-1			-1	-1	2	-1	2
	2	2	-1	-1	2		-1	-1		2	2	-1	-1	-1	-1	-1	-1	-1	2	-1	-1	-1	-1	-1	-1	-1	-1	-1	-1	-1	0	-1	-1	2	-1	-1	-1		1	2	-1			-1	-1	2	-1	2	-1
	2	2	-1	-1	2		-1	-1		2	2	-1	-1	-1	-1	-1	-1	-1	2	-1	-1	-1	-1	-1	-1	-1	-1	-1	-1	-1	0	-1	-1	2	-1	-1	-1		1	2	-1			-1	-1	2	-1	2	-1
	2	2	-1	-1	2		-1	-1		2	2	-1	-1	-1	-1	-1	-1	-1	2	-1	-1	-1	-1	-1	-1	-1	-1	-1	-1	-1	0	-1	-1	2	-1	-1	-1		1	2	-1			-1	-1	2	-1	2	-1
	2	2	-1	-1	2		-1	-1		2	2	-1	-1	-1	-1	-1	-1	-1	2	-1	-1	-1	-1	-1	-1	-1	-1	-1	-1	-1	0	-1	-1	2	-1	-1	-1		1	2	-1		-1	-1	-1	2	-1	2	-1
	2	2	-1	-1	2		-1	-1		2	2	-1	-1	-1	-1	-1	-1	-1	2	-1	-1	-1	-1	-1	-1	-1	-1	-1	-1	-1	0	-1	-1	2	-1	-1	-1		1	2	-1		-1	-1	-1	2	-1	2	-1
	2	2	-1	-1	2		-1	-1		2	2	-1	-1	-1	-1	-1	-1	-1	2	-1	-1	-1	-1	-1	-1	-1	-1	-1	-1	-1	0	-1	-1	2	-1	-1	-1		1	2	-1		-1	-1	-1	2	-1	2	-1
	2	2	-1	-1	2		-1	-1		2	2	-1	-1	-1	-1	-1	-1	-1	2	-1	-1	-1	-1	-1	-1	-1	-1	-1	-1	-1	0	-1	-1	2	-1	-1	-1		1	2	-1		-1	-1	-1	2	-1	2	-1
	2	2	-1	-1	2		-1	-1		2	2	-1	-1	-1	-1	-1	-1	-1	2	-1	-1	-1	-1	-1	-1	-1	-1	-1	-1	-1	0	-1	-1	2	-1	-1	-1		1	2	-1		-1	-1	-1	2	-1	2	-1
	2	2	-1	-1	2		-1	-1		2	2	-1	-1	-1	-1	-1	-1	-1	2	-1	-1	-1	-1	-1	-1	-1	-1	-1	-1	-1	0	-1	-1	2	-1	-1	-1		1	2	-1		-1	-1	-1	2	-1	2	-1
	2	2	-1	-1	2		-1	-1		2	2	-1	-1	-1	-1	-1	-1	-1	2	-1	-1	-1	-1	-1	-1	-1	-1	-1	-1	-1	0	-1	-1	2	-1	-1	-1		1	2	-1		-1	-1	-1	2	-1	2	-1
	2	2	-1	-1	2		-1	-1		2	2	-1	-1	-1	-1	-1	-1	-1	2	-1	-1	-1	-1	-1	-1	-1	-1	-1	-1	-1	0	-1	-1	2	-1	-1	-1		1	2	-1		-1	-1	-1	2	-1	2
	2	2	-1	-1	2		-1	-1		2	2	-1	-1	-1	-1	-1	-1	-1	2	-1	-1	-1	-1	-1	-1	-1	-1	-1	-1	-1	0	-1	-1	2	-1	-1	-1		1	2	-1		-1	-1	-1	2	-1	2
	2	2	-1	-1	2		-1	-1		2	2	-1	-1	-1	-1	-1	-1	-1	2	-1	-1	-1	-1	-1	-1	-1	-1	-1	-1	-1	0	-1	-1	2	-1	-1	-1		1	2	-1		-1	-1	-1	2	-1	2
	2	2	-1	-1	2		-1	-1		2	2	-1	-1	-1	-1	-1	-1	-1	2	-1	-1	-1	-1	-1	-1	-1	-1	-1	-1	-1	0	-1	-1	2	-1	-1	-1		1	2	-1		-1	-1	-1	2	-1	2
	2	2	-1	-1	2		-1	-1		2	2	-1	-1	-1	-1	-1	-1	-1	2	-1	-1	-1	-1	-1	-1	-1	-1	-1	-1	-1	0	-1	-1	2	-1	-1	-1		1	2	-1		-1	-1	-1	2	-1	2
	2	2	-1	-1	2		-1	-1		2	2	-1	-1	-1	-1	-1	-1	-1	2	-1	-1	-1	-1	-1	-1	-1	-1	-1	-1	-1	0	-1	-1	2	-1	-1	-1		1	2	-1		-1	-1	-1	2	-1	2
	2	2	-1	-1	2		-1	-1		2	2	-1	-1	-1	-1	-1	-1	-1	2	-1	-1	-1	-1	-1	-1	-1	-1	-1	-1	-1	0	-1	-1	2	-1	-1	-1		1	2	-1		-1	-1	-1	2	-1	2
	2	2	-1	-1	2		-1	-1		2	2	-1	-1	-1	-1	-1	-1	-1	2	-1	-1	-1	-1	-1	-1	-1	-1	-1	-1	-1	0	-1	-1	2	-1	-1	-1		1	2	-1		-1	-1	-1	2	-1	2
	2	2	-1	-1	2		-1	-1		2	2	-1	-1	-1	-1	-1	-1	-1	2	-1	-1	-1	-1	-1	-1	-1	-1	-1	-1	-1	0	-1	-1	2	-1	-1	-1		1	2	-1		-1	-1	-1	2	-1	2
	2	2	-1	-1	2		-1	-1		2	2	-1	-1	-1	-1	-1	-1	-1	2		-1	-1	-1	-1	-1	-1	-1	-1	-1	-1	0	-1	-1	2	-1	-1	-1		1	2	-1		-1	-1	-1	2	-1	2
	2	2	-1	-1	2		-1	-1		2	2	-1	-1	-1	-1	-1	-1	-1	2	-1	-1	-1	-1	-1	-1	-1	-1	-1	-1	-1	0	-1	-1	2	-1	-1	-1		1	2	-1		-1	-1	-1	2	-1	2
	2	2	-1	-1	2		-1	-1		2	2	-1	-1	-1	-1	-1	-1	-1	2	-1	-1	-1	-1	-1	-1	-1	-1	-1	-1	-1	0	-1	-1	2	-1	-1	-1		1	2	-1		-1	-1	-1	2	-1	2
	2	2	-1	-1	2		-1	-1		2	2	-1	-1	-1	-1	-1	-1	-1	2	-1	-1	-1	-1	-1	-1	-1	-1	-1	-1	-1	0	-1	-1	2	-1	-1	-1		1	2	-1		-1	-1	-1	2	-1	2
	2	2	-1	-1	2		-1	-1		2	2	-1	-1	-1	-1	-1	-1	-1	2	-1	-1	-1	-1	-1	-1	-1	-1	-1	-1	-1	0	-1	-1	2	-1	-1	-1		1	2	-1		-1	-1	-1	2	-1	2
	2	2	-1	-1	2		-1	-1		2	2	-1	-1	-1	-1	-1	-1	-1	2	-1	-1	-1	-1	-1	-1	-1	-1	-1	-1	-1	0	-1	-1	2	-1	-1	-1		1	2	-1		-1	-1	-1	2	-1	2
	2	2	-1	-1	2		-1	-1		2	2	-1	-1	-1	-1	-1	-1	-1	2	-1	-1	-1	-1	-1	-1	-1	-1	-1	-1	-1	0	-1	-1	2	-1	-1	-1		1	2	-1		-1	-1	-1	2	-1	2
	2	2	-1	-1	2		-1	-1		2	2	-1	-1	-1	-1	-1	-1	-1	2	-1	-1	-1	-1	-1	-1	-1	-1	-1	-1	-1	0	-1	-1	2	-1	-1	-1		1	2	-1		-1	-1	-1	2	-1	2
	2	2	-1	-1	2		-1	-1		2	2	-1	-1	-1	-1	-1	-1	-1	2	-1	-1	-1	-1	-1	-1		-1	-1	-1	-1	0	-1	-1	2	-1	-1	-1		1	2	-1		-1	-1	-1	2	-1	2
	2	2	-1	-1	2		-1	-1		2	2	-1	-1	-1	-1	-1	-1	-1	2	-1	-1	-1	-1	-1	-1	-1	-1	-1	-1	-1	0	-1	-1	2	-1	-1	-1		1	2	-1		-1	-1	-1	2	-1	2
	2	2	-1	-1	2		-1	-1		2	2	-1	-1	-1		-1	-1	-1	2	-1	-1	-1	-1	-1	-1	-1	-1	-1	-1	-1	0	-1	-1	2	-1	-1	-1		1	2	-1		-1	-1	-1	2	-1	2
	2	2	-1	-1	2			-1		2	2	-1	-1	-1	-1	-1	-1	-1	2	-1	-1	-1	-1	-1	-1	-1	-1	-1	-1	-1	0	-1	-1	2	-1	-1	-1		1	2	-1	2	-1	-1	-1	2	-1	2
	2	2	-1	-1	2			-1		2	2	-1	-1	-1	-1	-1	-1	-1	2	-1	-1	-1	-1	-1	-1	-1	-1	-1	-1	-1	0	-1	-1	2	-1	-1	-1		1	2	-1	2		-1	-1	2	-1	2
	2	2	-1	-1	2			-1		2	2	-1	-1	-1	-1	-1	-1	-1	2	-1	-1	-1	-1	-1	-1	-1	-1	-1	-1	-1	0	-1	-1	2	-1	-1	-1		1	2	-1	2		-1	-1	2	-1	2
	2	2	-1	-1	2			-1		2	2	-1	-1	-1	-1	-1	-1	-1	2	-1	-1	-1	-1	-1	-1	-1	-1	-1	-1	-1	0	-1	-1	2	-1	-1	-1		1	2	-1	2		-1	-1	2	-1	2
	2	2	-1	-1	2			-1		2	2	-1	-1	-1	-1	-1	-1	-1	2	-1	-1	-1	-1	-1	-1	-1	-1	-1	-1	-1	0	-1	-1	2	-1	-1	-1		1	2	-1	2		-1	-1	2	-1	2
	2	2	-1	-1	2		-1	-1		2	2	-1	-1	-1	-1	-1	-1	-1	2	-1	-1	-1	-1	-1	-1	-1	-1	-1	-1	-1	0	-1	-1	2	-1	-1	-1		1	2	-1	2		-1	-1	2	-1	2
	2	2	-1	-1	2		-1	-1		2	2	-1	-1	-1	-1	-1	-1	-1	2	-1	-1	-1	-1	-1	-1	-1	-1	-1	-1	-1	0	-1	-1	2	-1	-1	-1		1	2	-1	2		-1	-1	2	-1	2
	2	2	-1	-1	2		-1	-1		2	2	-1	-1	-1	-1	-1	-1	-1	2	-1	-1	-1	-1	-1	-1	-1	-1	-1	-1	-1	0	-1	-1	2	-1	-1	-1		1	2	-1	2		-1	-1	2	-1	2
	2	2	-1	-1	2		-1	-1		2	2	-1	-1	-1	-1	-1	-1	-1	2	-1	-1	-1	-1	-1	-1	-1	-1	-1	-1	-1	0	-1	-1	2	-1	-1	-1		1	2	-1	2		-1	-1	2	-1	2
	2	2	-1	-1	2		-1	-1		2	2	-1	-1	-1	-1	-1	-1	-1	2	-1	-1	-1	-1	-1	-1	-1	-1	-1	-1	-1	0	-1	-1	2	-1	-1	-1		1	2	-1	2		-1	-1	2	-1	2
	2	2	-1	-1	2		-1	-1		2	2	-1	-1	-1	-1	-1	-1	-1	2	-1	-1	-1	-1	-1	-1	-1	-1	-1	-1	-1	0	-1	-1	2	-1	-1	-1		1	2	-1	2		-1	-1	2	-1	2
	2	2	-1	-1	2		-1	-1		2	2	-1	-1	-1	-1	-1	-1	-1	2	-1	-1	-1	-1	-1	-1	-1	-1	-1	-1	-1	0	-1	-1	2	-1	-1	-1		1	2	-1	2		-1	-1	2	-1	2
	2	2	-1	-1	2		-1	-1		2	2	-1	-1	-1	-1	-1	-1	-1	2	-1	-1	-1	-1	-1	-1	-1	-1	-1	-1	-1	0	-1	-1	2	-1	-1	-1		1	2	-1	2		-1	-1	2	-1	2
	2	2	-1	-1	2		-1	-1		2	2	-1	-1	-1	-1	-1	-1	-1	2	-1	-1	-1	-1	-1	-1	-1	-1	-1	-1	-1	0	-1	-1	2	-1	-1	-1		1	2	-1	2	-1	-1	-1	2	-1	2
	2	2	-1	-1	2		-1	-1		2	2	-1	-1	-1	-1	-1	-1	-1	2	-1	-1	-1	-1	-1	-1	-1	-1	-1	-1	-1	0	-1	-1	2	-1	-1	-1		1	2	-1	2	-1	-1	-1	2	-1	2
	2	2	-1	-1	2		-1	-1		2	2	-1	-1	-1	-1	-1	-1	-1	2	-1	-1	-1	-1	-1	-1	-1	-1	-1	-1	-1	0	-1	-1	2	-1	-1	-1		1	2	-1	2	-1	-1	-1	2	-1	2
	2	2	-1	-1	2		-1	-1		2	2	-1	-1	-1	-1	-1	-1	-1	2	-1	-1	-1	-1	-1	-1	-1	-1	-1	-1	-1	0	-1	-1	2	-1	-1	-1		1	2	-1	2	-1	-1	-1	2	-1	2
	2	2	-1	-1	2	-1		-1		2	2	-1	-1	-1	-1	-1	-1	-1	2	-1	-1	-1	-1	-1	-1	-1	-1	-1	-1	-1	0	-1	-1	2	-1	-1	-1		1	2	-1	2	-1	-1	-1	2	-1	2
	2	2	-1	-1	2	-1		-1		2	2	-1	-1	-1	-1	-1	-1	-1	2	-1	-1	-1	-1	-1	-1	-1	-1	-1	-1	-1	0	-1	-1	2	-1	-1	-1		1	2	-1	2	-1	-1	-1	2	-1	2
-1	2	2	-1	-1	2	-1		-1		2	2	-1	-1	-1	-1	-1	-1	-1	2	-1	-1	-1	-1	-1	-1	-1	-1	-1	-1	-1	0	-1	-1	2	-1	-1	-1		1	2	-1	2	-1	-1	-1	2	-1	2
-1	2	2	-1	-1	2	-1		-1		2	2	-1	-1	-1	-1	-1	-1	-1	2	-1	-1	-1	-1	-1	-1	-1	-1	-1	-1	-1	0	-1	-1	2	-1	-1	-1		1	2	-1	2	-1	-1	-1	2	-1	2
-1	2	2	-1	-1	2	-1	-1	-1		2	2	-1	-1	-1	-1	-1	-1	-1	2	-1	-1	-1	-1	-1	-1	-1	-1	-1	-1	-1	0	-1	-1	2	-1	-1	-1		1	2	-1	2	-1	-1	-1	2	-1	2
-1	2	2	-1	-1	2	-1	-1	-1		2	2	-1	-1	-1	-1	-1	-1	-1	2	-1	-1	-1	-1	-1	-1	-1	-1	-1	-1	-1	0	-1	-1	2	-1	-1	-1		1	2	-1	2	-1	-1	-1	2	-1	2
-1	2	2	-1	-1	2	-1	-1	-1		2	2	-1	-1	-1	-1	-1	-1	-1	2	-1	-1	-1	-1	-1	-1	-1	-1	-1	-1	-1	0	-1	-1	2	-1	-1	-1		1	2	-1	2	-1	-1	-1	2	-1	2
-1	2	2	-1	-1	2	-1	-1	-1		2	2	-1	-1	-1	-1	-1	-1	-1	2	-1	-1	-1	-1	-1	-1	-1	-1	-1	-1	-1	0	-1	-1	2	-1	-1	-1		1	2	-1	2	-1	-1	-1	2	-1	2
-1	2	2	-1	-1	2	-1	-1	-1		2	2	-1	-1	-1	-1	-1	-1	-1	2	-1	-1	-1	-1	-1	-1	-1	-1	-1	-1	-1	0	-1	-1	2	-1	-1	-1		1	2	-1	2	-1	-1	-1	2	-1	2
-1	2	2	-1	-1	2	-1	-1	-1		2	2	-1	-1	-1	-1	-1	-1	-1	2	-1	-1	-1	-1	-1	-1	-1	-1	-1	-1	-1	0	-1	-1	2	-1	-1	-1		1	2	-1	2	-1	-1	-1	2	-1	2
-1	2	2	-1	-1	2	-1	-1	-1		2	2	-1	-1	-1	-1	-1	-1	-1	2	-1	-1	-1	-1	-1	-1	-1	-1	-1	-1	-1	0	-1	-1	2	-1	-1	-1		1	2	-1	2	-1	-1	-1	2	-1	2
-1	2	2	-1	-1	2	-1	-1	-1		2	2	-1	-1	-1	-1	-1	-1	-1	2	-1	-1	-1	-1	-1	-1	-1	-1	-1	-1	-1	0	-1	-1	2	-1	-1	-1		1	2	-1	2	-1	-1	-1	2	-1	2
-1	2	2	-1	-1	2	-1	-1	-1		2	2	-1	-1	-1	-1	-1	-1	-1	2	-1	-1	-1	-1	-1	-1	-1	-1	-1	-1	-1	0	-1	-1	2	-1	-1	-1		1	2	-1	2	-1	-1	-1	2	-1	2
-1	2	2	-1	-1	2	-1	-1	-1		2	2	-1	-1	-1	-1	-1	-1	-1	2	-1	-1	-1	-1	-1	-1	-1	-1	-1	-1	-1	0	-1	-1	2	-1	-1	-1		1	2	-1	2	-1	-1	-1	2	-1	2
-1	2	2	-1	-1	2	-1	-1	-1		2	2	-1	-1	-1	-1	-1	-1	-1	2	-1	-1	-1	-1	-1	-1	-1	-1	-1	-1	-1	0	-1	-1	2	-1	-1	-1		1	2	-1	2	-1	-1	-1	2	-1	2
-1	2	2	-1	-1	2	-1	-1	-1		2	2	-1	-1	-1	-1	-1	-1	-1	2	-1	-1	-1	-1	-1	-1	-1	-1	-1	-1	-1	0	-1	-1	2	-1	-1	-1		1	2	-1	2	-1	-1	-1	2	-1	2
-1	2	2	-1	-1	2	-1	-1	-1		2	2	-1	-1	-1	-1	-1	-1	-1	2	-1	-1	-1	-1	-1	-1	-1	-1	-1	-1	-1	0	-1	-1	2	-1	-1	-1		1	2	-1	2	-1	-1	-1	2	-1	2
-1	2	2	-1	-1	2	-1	-1	-1		2	2	-1	-1	-1	-1	-1	-1	-1	2	-1	-1	-1	-1	-1	-1	-1	-1	-1	-1	-1	0	-1	-1	2	-1	-1	-1		1	2	-1	2	-1	-1	-1	2	-1	2
-1	2	2	-1	-1	2	-1	-1	-1		2	2	-1	-1	-1	-1	-1	-1	-1	2	-1	-1	-1	-1	-1	-1	-1	-1	-1	-1	-1	0	-1	-1	2	-1	-1	-1		1	2	-1	2	-1	-1	-1	2	-1	2
-1	2	2	-1	-1	2	-1	-1	-1		2	2	-1	-1	-1	-1	-1	-1	-1	2	-1	-1	-1	-1	-1	-1	-1	-1	-1	-1	-1	0	-1	-1	2	-1	-1	-1		1	2	-1	2	-1	-1	-1	2	-1	2
-1	2	2	-1	-1	2	-1	-1	-1		2	2	-1	-1	-1	-1	-1	-1	-1	2	-1	-1	-1	-1	-1	-1	-1	-1	-1	-1	-1	0	-1	-1	2	-1	-1	-1		1	2	-1	2	-1	-1	-1	2	-1	2
-1	2	2	-1	-1	2	-1	-1	-1		2	2	-1	-1	-1	-1	-1	-1	-1	2	-1	-1	-1	-1	-1	-1	-1	-1	-1	-1	-1	0	-1	-1	2	-1	-1	-1		1	2	-1	2	-1	-1	-1	2	-1	2
-1	2	2	-1	-1	2	-1	-1	-1		2	2	-1	-1	-1	-1	-1	-1	-1	2	-1	-1	-1	-1	-1	-1	-1	-1	-1	-1	-1	0	-1	-1	2	-1	-1	-1		1	2	-1	2	-1	-1	-1	2	-1	2
-1	2	2	-1	-1	2	-1	-1	-1		2	2	-1	-1	-1	-1	-1	-1	-1	2	-1	-1	-1	-1	-1	-1	-1	-1	-1	-1	-1	0	-1	-1	2	-1	-1	-1		1	2	-1	2	-1	-1	-1	2	-1	2
-1	2	2	-1	-1	2	-1	-1	-1		2	2	-1	-1	-1	-1	-1	-1	-1	2	-1	-1	-1	-1	-1	-1	-1	-1	-1	-1	-1	0	-1	-1	2	-1	-1	-1		1	2	-1	2	-1	-1	-1	2	-1	2
-1	2	2	-1	-1	2	-1	2	-1		2	2	-1	-1	-1	-1	-1	-1	-1	2	-1	-1	-1	-1	-1	-1	-1	-1	-1	-1	-1	0	-1	-1	2	-1	-1	-1		1	2	-1	2	-1	-1	-1	2	-1	2
-1	2	2	-1	-1	2	-1	2	-1		2	2	-1	-1	-1	-1	-1	-1	-1	2	-1	-1	-1	-1	-1	-1	-1	-1	-1	-1	-1	0	-1	-1	2	-1	-1	-1		1	2	-1	2	-1	-1	-1	2	-1	2
-1	2	2	-1	-1	2	-1	2	-1		2	2	-1	-1	-1	-1	-1	-1	-1	2	-1	-1	-1	-1	-1	-1	-1	-1	-1	-1	-1	0	-1	-1	2	-1	-1	-1		1	2	-1	2	-1	-1	-1	2	-1	2
-1	2	2	-1	-1	2	-1	2	-1		2	2	-1	-1	-1	-1	-1	-1	-1	2	-1	-1	-1	-1	-1	-1	-1	-1	-1	-1	-1	0	-1	-1	2	-1	-1	-1		1	2	-1	2	-1	-1	-1	2	-1	2
-1	2	2	-1	-1	2	-1	2	-1		2	2	-1	-1	-1	-1	-1	-1	-1	2	-1	-1	-1	-1	-1	-1	-1	-1	-1	-1	-1	0	-1	-1	2	-1	-1	-1		1	2	-1	2	-1	-1	-1	2	-1	2
-1	2	2	-1	-1	2	-1	2	-1		2	2	-1	-1	-1	-1	-1	-1	-1	2	-1	-1	-1	-1	-1	-1	-1	-1	-1	-1	-1	0	-1	-1	2	-1	-1	-1		1	2	-1	2	-1	-1	-1	2	-1	2
-1	2	2	-1	-1	2	-1	2	-1		2	2	-1	-1	-1	-1	-1	-1	-1	2	-1	-1	-1	-1	-1	-1	-1	-1	-1	-1	-1	0	-1	-1	2	-1	-1	-1		1	2	-1	2	-1	-1	-1	2	-1	2
-1	2	2	-1	-1	2	-1	2	-1		2	2	-1	-1	-1	-1	-1	-1	-1	2	-1	-1		-1	-1	-1	-1	-1	-1	-1	-1	0	-1	-1	2	-1	-1	-1		1	2	-1	2	-1	-1	-1	2	-1	2
	2	2	-1	-1	2	-1	2	-1		2	2	-1	-1	-1	-1	-1	-1	-1	2	-1	-1	-1	-1	-1	-1	-1	-1	-1	-1	-1	0	-1	-1	2	-1	-1	-1		1	2	-1	2	-1	-1	-1	2	-1	2	-1
-1	2	2	-1	-1	2	-1	2	-1		2	2	-1	-1	-1	-1	-1	-1	-1	2	-1	-1	-1	-1	-1	-1	-1	-1	-1	-1	-1	0	-1	-1	2	-1	-1	-1		1	2	-1	2	-1	-1	-1	2	-1	2	-1
-1	2	2	-1	-1	2	-1	2	-1		2	2	-1	-1	-1	-1	-1	-1	-1	2	-1	-1	-1	-1	-1	-1	-1	-1	-1	-1	-1	0	-1	-1	2	-1	-1	-1		1	2	-1	2	-1	-1	-1	2	-1	2	-1
-1	2	2	-1	-1	2	-1	2	-1		2	2	-1	-1	-1	-1	-1	-1	-1	2	-1	-1	-1	-1	-1	-1	-1	-1	-1	-1	-1	2	-1	-1	2	-1	-1	-1		1	2	-1	2	-1	-1	-1	2	-1	2	-1
-1	2	2	-1	-1	2	-1	2	-1		2	2	-1	-1	-1	-1	-1	-1	-1	2	-1	-1	-1	-1	-1	-1	-1	-1	-1	-1	-1	2	-1	-1	2	-1	-1	-1		1	2	-1	2	-1	-1	-1	2	-1	2	-1
-1	2	2	-1	-1	2	-1	2	-1		1	2	-1	-1	-1	-1	-1	-1	-1	2	-1	-1	-1	-1	-1	-1	-1	-1	-1	-1	-1	2	-1	-1	2	-1	-1	-1		1	2	-1	2	-1	-1	-1	2	-1	2	-1
-1	2	2	-1	-1	2	-1	2	-1		1	2	-1	-1	-1	-1	-1	-1	-1	2	-1	-1	-1	-1	-1	-1	-1	-1	-1	-1	-1	2	-1	-1	2	-1	-1	-1		1	2	-1	2	-1	-1	-1	2	-1	2	-1
-1	2	2	-1	-1	2	-1	2	-1		1	2	-1	-1	-1	-1	-1	-1	-1	2	-1	-1	-1	-1	-1	-1	-1	-1	-1	-1	-1	2	-1	-1	2	-1	-1	-1		1	2	-1	2	-1	-1	-1	2	-1	2	-1
-1	2	2	-1	-1	2	-1	2	-1		1	2	-1	-1	-1	-1	-1	-1	-1	2	-1	-1	-1	-1	-1	-1	-1	-1	-1	-1	-1	2	-1	-1	2	-1	-1	-1		1	2	-1	2	-1	-1	-1	2	-1	2	-1
-1	2	2	-1	-1	2	-1	2	-1		1	2	-1	-1	-1	-1	-1	-1	-1	2	-1	-1	-1	-1	-1	-1	-1	-1	-1	-1		2	-1	-1	2	-1	-1	-1		1	2	-1	2		-1	-1	2	-1	2	-1
-1	2	2	-1	-1	2	-1	2	-1		1	2	-1	-1	-1	-1	-1	-1	-1	2	-1	-1	-1	-1	-1	-1	-1	-1	-1	-1	-1	2	-1	-1	2	-1	-1	-1		1	2	-1	2		-1	-1	2	-1	2	-1
-1	2	2	-1	-1	2	-1	2	-1		1	2	-1	-1	-1	-1	-1	-1	-1	2	-1	-1	-1	-1	-1	-1	-1	-1	-1	-1	-1	2	-1	-1	2	-1	-1	-1		1	2	-1	2	-1	-1	-1	2	-1	2	-1
-1	2	2	-1	-1	2	-1	2	-1		1	2	-1	-1	-1	-1	-1	-1	-1	2	-1	-1	-1	-1	-1	-1	-1	-1	-1	-1	-1	2	-1	-1	2	-1	-1	-1		1	2	-1	2	-1	-1	-1	2	-1	2	-1
-1	2	2	-1	-1	2	-1	2	-1		1	2	-1	-1	-1	-1	-1	-1	-1	2	-1	-1	-1	-1	-1	-1	-1	-1	-1	-1	-1	2	-1	-1	2		-1	-1		1	2	-1	2	-1	-1	-1	2	-1	2
-1	2	2	-1	-1	2	-1	2	-1		1	2	-1	-1	-1	-1	-1	-1	-1	2	-1	-1	-1	-1	-1	-1	-1	-1	-1	-1		2	-1	-1	2		-1	-1		1	2	-1	2	-1	-1	-1	2	-1	2
	2	2	-1	-1	2	-1	2	-1		1	2	-1	-1	-1	-1	-1	-1	-1	2	-1	-1	-1	-1	-1	-1	-1	-1	-1	-1		2	-1	-1	2		-1	-1		1	2	-1	2	-1	-1	-1	2	-1	2
	2	2	-1	-1	1	-1	2	-1		1	2	-1	-1	-1	-1	-1	-1	-1	2	-1	-1	-1	-1	-1	-1	-1	-1	-1	-1		2	-1	-1	2		-1	-1		1	2		2	-1	-1	-1	2	-1	2
	2	2	-1	-1	1	-1	2	-1		1	2	-1	-1	-1	-1	-1	-1	-1	2	-1	-1	-1	-1	-1	-1	-1	-1	-1	-1		2	-1	-1	2		-1	-1		1	2	-1	2	-1	-1	-1	2	-1	2
	2	2	-1	-1	1	-1	2	-1		1	2	-1	-1	-1	-1	-1	-1	-1	2	-1	-1	-1	-1	-1	-1	-1	-1	-1	-1		2	-1	-1	2		-1	-1		1	2	-1	2	-1	-1	-1	2	-1	2
-1	2	2	-1	-1	1	-1	2	-1		1	2	-1	-1	-1	-1	-1	-1	-1	2	-1	-1	-1	-1	-1	-1	-1	-1	-1	-1		2	-1	-1	2		-1	-1		1	2		2	-1	-1	-1	2	-1	2
-1	2	2	-1	-1	1	-1	2	-1		1	2	-1	-1	-1	-1	-1	-1	-1	2	-1	-1	-1	-1	-1	-1	-1	-1	-1	-1	-1	2	-1	-1	2		-1	-1		1	2	-1	2	-1	-1	-1	2	-1	2
-1	2	2	-1	-1	1	-1	2	-1		1	2	-1	-1	-1	-1	-1	-1	-1	2	-1	-1	-1	-1	-1	-1	-1	-1	-1	-1	-1	2	-1	-1	2		-1	-1		1	2		2	-1	-1	-1	2	-1	2	-1
-1	2	2	-1	-1	1	-1	2	-1		1	2	-1	-1	-1	-1	-1	-1	-1	2	-1	-1	-1	-1	-1	-1	-1	-1	-1	-1	-1	2	-1	-1	2		-1	-1		1	2		-1	-1	-1	-1	2	-1	2	-1
-1	2	2	-1	-1	1		2	-1		1	2	-1	-1	-1	-1	-1	-1	-1	2	-1	-1	-1	-1	-1	-1	-1	-1	-1	-1	-1	2	-1	-1	2		-1	-1		0	2	-1	-1	-1	-1	-1	2	-1	2	-1
-1	2	2	-1	-1	1		2	-1		1	2	-1	-1	-1	-1	-1	-1	-1	2	-1	-1	-1	-1	-1	-1	-1	-1	-1	-1	-1	2	-1	-1	2		-1	-1		0	2	-1	-1	-1	-1	-1	2	-1	2	-1
-1	2	2	-1	-1	1		2	-1		1	2	-1	-1	-1	-1		-1	-1	2	-1	-1	-1	-1	-1	-1	-1	-1	-1	-1	-1	2	-1	-1	2	-1	-1	-1		0	2	-1	-1	-1	-1	-1	2	-1	2
-1	2	2	-1	-1	1		2	-1		1	2	-1	-1	-1	-1		-1	-1	2	-1	-1	-1	-1	-1	-1	-1	-1	-1	-1	-1	2	-1	-1	2	-1	-1	-1		0	2	-1	-1	-1	-1	-1	2	-1	2	-1
-1	2	2	-1	-1	1		2	-1		1	2	-1	-1	-1	-1	-1	-1	-1	2	-1	-1	-1	-1	-1	-1	-1	-1	-1	-1	-1	2	-1	-1	2	-1	-1	-1		0	2	-1	-1	-1	-1	-1	2	-1	2
	2	2	-1	-1	1		2	-1		1	2	-1	-1	-1	-1	-1	-1	-1	2	-1	-1	-1	-1	-1	-1	-1	-1	-1	-1	-1	2	-1	-1	2	-1	-1	-1		0	2	-1	-1	-1	-1	-1	2	-1	2
	2	2	-1	-1	1		2	-1		1	2	-1	-1	-1	-1	-1	-1	-1	2	-1	-1	-1	-1	-1	-1	-1	-1	-1	-1	-1	2	-1	-1	2	-1	-1	-1		0	2		-1	-1	-1	-1	2	-1	2
-1	2	2	-1	-1	1	-1	2	-1		1	2	-1	-1	-1	-1	-1	-1	-1	2	-1	-1	-1	-1	-1	-1	-1	-1	-1	-1	-1	2	-1	-1	2	-1	-1	-1		0	2		-1	-1	-1	-1	2	-1	2
-1	2	2	-1	-1	1	-1	2	-1		1	2	-1	-1	-1	-1	-1	-1	-1	2	-1	-1	-1	-1	-1	-1	-1	-1	-1	-1	-1	2	-1	-1	2	-1	-1	-1		0	2	-1	-1	-1	-1	-1	2	-1	2
-1	2	2	-1	-1	1	-1	2	-1		1	2	-1	-1	-1	-1	-1	-1	-1	2	-1	-1	-1	-1	-1	-1	-1	-1	-1	-1	-1	2	-1	-1	2	-1	-1	-1		0	2	-1	-1	-1	-1	-1	2	-1	2
-1	2	2	-1	-1	1	-1	2	-1		1	2	-1	-1	-1	-1	-1	-1	-1	2	-1	-1	-1	-1	-1	-1	-1	-1	-1	-1	-1	2	-1	-1	2	-1	-1	-1		0	2	-1	-1	-1	-1	-1	2	-1	2
-1	2	2	-1	-1	1	-1	2	-1		1	2	-1	-1	-1	-1	-1	-1	-1	2	-1	-1	-1	-1	-1	-1	-1	-1	-1	-1	-1	2	-1	-1	2	-1	-1	-1		0	2	-1	-1	-1	-1	-1	2	-1	2
-1	2	2	-1	-1	1	-1	2	-1		1	2	-1	-1	-1	-1	-1	-1	-1	2	-1	-1	-1	-1	-1	-1	-1	-1	-1	-1	-1	2	-1	-1	2	-1	-1	-1		0	2	-1		-1	-1	-1	2	-1	2
-1	2	2	-1	-1	1	-1	2	-1		1	2	-1	-1	-1	-1	-1	-1	-1	2	-1	-1		-1	-1	-1	-1	-1	-1	-1	-1	2	-1	-1	2	-1	-1	-1		0	2	-1		-1	-1	-1	2	-1	2
-1	2	2	-1	-1	1	-1	2	-1		1	2	-1	-1	-1	-1	-1	-1	-1	2	-1	-1		-1	-1	-1	-1	-1	-1	-1	-1	2	-1	-1	2	-1	-1	-1		0	2	-1		-1	-1	-1	2	-1	2
-1	2	2	-1	-1	1	-1	2	-1		1	2	-1	-1	-1	-1	-1	-1	-1	2	-1	-1	-1	-1	-1	-1	-1	-1	-1	-1	-1	2	-1	-1	2	-1	-1	-1		0	2	-1		-1	-1	-1	2	-1	2
-1	2	2	-1	-1	1	-1	2	-1		1	2	-1	-1	-1	-1	-1	-1	-1	2	-1	-1	-1	-1	-1	-1	-1	-1	-1	-1	-1	2	-1	-1	2	-1	-1	-1		0	2	-1		-1	-1	-1	2	-1	2
-1	2	2	-1	-1	1	-1	2	-1		1	2	-1	-1	-1	-1	-1	-1	-1	2	-1	-1	-1	-1	-1	-1	-1	-1	-1	-1	-1	2	-1	-1	2	-1	-1	-1		0	2	-1		-1	-1	-1	2	-1	2
-1	2	2	-1	-1	1	-1	2	-1		1	2	-1	-1	-1	-1	-1	-1	-1	2	-1	-1	-1	-1	-1	-1	-1	-1	-1	-1	-1	2	-1	-1	2	-1	-1	-1		0	2	-1		-1	-1	-1	2	-1	2
-1	2	2	-1	-1	1	-1	2	-1		1	2	-1	-1	-1	-1	-1	-1	-1	2	-1	-1	-1	-1	-1	-1	-1	-1	-1	-1	-1	2	-1	-1	2	-1	-1	-1		0	2	-1		-1	-1	-1	2	-1	2
-1	2	2	-1	-1	1	-1	2	-1		1	2	-1	-1	-1	-1	-1	-1	-1	2	-1	-1	-1	-1	-1	-1	-1	-1	-1	-1	-1	2	-1	-1	2	-1	-1	-1		0	2			-1	-1	-1	2	-1	2
-1	2	2	-1	-1	1	-1	2	-1		1	2	-1	-1	-1	-1	-1	-1	-1	2	-1	-1	-1	-1	-1	-1	-1	-1	-1	-1	-1	2	-1	-1	2	-1	-1	-1		0	2	-1		-1	-1	-1	2	-1	0
-1	2	2	-1	-1	1	-1	2	-1		1	2	-1	-1	-1	-1	-1	-1	-1	2	-1	-1	-1	-1	-1	-1	-1	-1	-1	-1	-1	2	-1	-1	2	-1	-1	-1		0	2	-1	-1	-1	-1	-1	2	-1	0
-1	2	2	-1	-1	1	-1	2	-1		1	2	-1	-1	-1	-1	-1	-1	-1	2	-1	-1	-1	-1	-1	-1	-1	-1	-1	-1	-1	2	-1	-1	2	-1	-1	-1		0	2	-1	-1	-1	-1	-1	2	-1	0
-1	2	2	-1	-1	1	-1	2	-1		1	2	-1	-1	-1	-1	-1	-1	-1	2	-1	-1	-1	-1	-1	-1	-1	-1	-1	-1	-1	2	-1	-1	2	-1	-1	-1		0	2		-1	-1	-1	-1	2	-1	0
-1	2	2	-1	-1	1	-1	2	-1		1	2	-1	-1	-1	-1	-1	-1	-1	2	-1	-1	-1	-1	-1	-1	-1	-1	-1	-1	-1	2	-1	-1	2	-1	-1	-1		0	2		-1	-1	-1	-1	2	-1	0
-1	2	2	-1	-1	1	-1	2	-1		1	2	-1	-1	-1	-1	-1	-1	-1	2	-1	-1	-1	-1	-1	-1	-1	-1	-1	-1	-1	2	-1	-1	2	-1	-1	-1		0	2	-1	-1	-1	-1	-1	2	-1	0
-1	2	2	-1	-1	1	-1	2	-1		1	2	-1	-1	-1	-1	-1	-1	-1	2	-1	-1	-1	-1	-1	-1	-1	-1	-1	-1	-1	2	-1	-1	2	-1	-1	-1		0	2		-1	-1	-1	-1	2	-1	0
-1	2	2	-1	-1	1	-1	2	-1		1	2	-1	-1	-1	-1	-1	-1	-1	2	-1	-1	-1	-1	-1	-1		-1	-1	-1	-1	2	-1	-1	2		-1	-1		0	2	-1	-1	-1	-1	-1	2	-1	0
-1	2	2	-1	-1	1	-1	2	-1		1	2	-1	-1	-1	-1	-1	-1	-1	2	-1	-1	-1	-1	-1	-1	-1	-1	-1	-1	-1	2	-1	-1	2	-1	-1	-1		0	2		-1	-1	-1	-1	2	-1	0
-1	2	2	-1	-1	1	-1	2	-1		1	2	-1	-1	-1	-1	-1	-1	-1	2	-1	-1	-1	-1	-1	-1	-1	-1	-1	-1	-1	2	-1	-1	2	-1	-1	-1		0	2	-1	-1	-1	-1	-1	2	-1	0
-1	2	2	-1	-1	1	-1	2	-1		1	2	-1	-1	-1	-1	-1	-1	-1	2	-1	-1	-1	-1	-1	-1	-1	-1	-1	-1	-1	2	-1	-1	2	-1	-1	-1		0	2	-1	-1	-1	-1	-1	2	-1	0
-1	2	2	-1	-1	1	-1	2	-1		1	2	-1	-1	-1	-1	-1	-1	-1	2	-1	-1	-1	-1	-1	-1	-1	-1	-1	-1	-1	2	-1	-1	2	-1	-1	-1		0	2		-1	-1	-1	-1	2	-1	0
-1	2	2	-1	-1	1	-1	2	-1		1	2	-1	-1	-1	-1	-1	-1	-1	2	-1	-1	-1	-1	-1	-1	-1	-1	-1	-1	-1	2	-1	-1	2	-1	-1	-1		0	2		-1	-1	-1	-1	2		0
-1	2	2	-1	-1	1	-1	2	-1		1	2	-1	-1	-1	-1	-1	-1	-1	2	-1	-1	-1	-1	-1	-1	-1	-1	-1	-1	-1	2	-1	-1	2	-1	-1	-1		0	2	-1	-1	-1	-1	-1	2		0
-1	2	2	-1	-1	1	-1	2	-1		1	2	-1	-1	-1	-1	-1	-1	-1	2	-1	-1	-1	-1	-1	-1	-1	-1	-1	-1	-1	2	-1	-1	2	-1	-1	-1		0	2		-1	-1	-1	-1	2		0
-1	2	2	-1	-1	1	-1	2	-1		1	2	-1	-1	-1	-1	-1	-1	-1	2	-1	-1	-1	-1	-1	-1	-1	-1	-1	-1	-1	2	-1	-1	2	-1	-1	-1		0	2		-1	-1	-1	-1	2		0
-1	2	2	-1	-1	1	-1	2	-1		1	2	-1	-1	-1	-1	-1	-1	-1	2	-1	-1	-1	-1	-1	-1	-1	-1	-1	-1	-1	2	-1	-1	2	-1	-1	-1		0	2		-1	-1	-1	-1	2		0
-1	2	2	-1	-1	1	-1	2	-1		1	2	-1	-1	-1	-1	-1	-1	-1	2	-1	-1	-1	-1	-1	-1	-1	-1	-1	-1	-1	2	-1	-1	2	-1	-1	-1		0	2	-1	-1	-1	-1	-1	2		0
-1	2	2	-1	-1	1	-1	2	-1		1	2	-1	-1	-1	-1	-1	-1	-1	2	-1	-1	-1	-1	-1	-1	-1	-1	-1	-1	-1	2	-1	-1	2	-1	-1	-1		0	2	-1	-1	-1	-1	-1	2	-1	0
-1	2	2	-1	-1	1	-1	2	-1		1	2	-1	-1	-1	-1	-1	-1	-1	2		-1	-1	-1	-1	-1	-1	-1	-1	-1	-1	2	-1	-1	2	-1	-1	-1		0	2	-1	-1	-1	-1	-1	2	-1	0
-1	2	2	-1	-1	1	-1	2	-1		1	2	-1	-1	-1	-1	-1	-1	-1	2	-1	-1	-1	-1	-1	-1	-1	-1	-1	-1	-1	2	-1	-1	2	-1	-1	-1		0	2	-1	-1	-1	-1	-1	2	-1	0
-1	2	2	-1	-1	1	-1	2	-1		1	2	-1	-1	-1	-1	-1	-1	-1	2	-1	-1	-1	-1	-1	-1	-1	-1	-1	-1	-1	2	-1	-1	2	-1	-1	-1		0	2		-1	-1	-1	-1	2	-1	0
-1	2	2	-1	-1	1	-1	2	-1		1	2	-1	-1	-1	-1	-1	-1	-1	2	-1	-1	-1	-1	-1	-1	-1	-1	-1	-1	-1	2	-1	-1	2	-1	-1	-1		0	2		-1	-1	-1	-1	2	-1	0
-1	2	2	-1	-1	1	-1	2	-1		1	2	-1	-1	-1	-1	-1	-1	-1	2	-1	-1	-1	-1	-1	-1	-1	-1	-1	-1	-1	2	-1	-1	2	-1	-1	-1		0	2		-1	-1	-1	-1	2	-1	0
-1	2	2	-1	-1	1	-1	2	-1		1	2	-1	-1	-1	-1	-1	-1	-1	2	-1	-1	-1	-1	-1	-1	-1	-1	-1	-1		2	-1	-1	2	-1		-1		0	2		-1	-1	-1	-1	2	-1	0
-1	2	2	-1	-1	1	-1	2	-1		1	2	-1	-1	-1	-1	-1	-1	-1	2	-1	-1	-1	-1	-1	-1	-1	-1	-1	-1		2	-1	-1	2	-1	-1	-1		0	2		-1	-1	-1	-1	2	-1	0
-1	2	2	-1	-1	1	-1	2	-1		1	2	-1	-1	-1	-1	-1	-1	-1	2	-1	-1	-1	-1	-1	-1	-1	-1	-1	-1	-1	2	-1	-1	2	-1	-1	-1		0	2		-1	-1	-1	-1	2	-1	0
-1	2	2	-1	-1	1	-1	2	-1		1	2	-1	-1	-1	-1	-1	-1	-1	2	-1	-1	-1	-1	-1	-1	-1	-1	-1	-1	-1	2	-1	-1	2	-1	-1	-1		0	2		-1	-1	-1	-1	2	-1	0
-1	2	2	-1	-1	1	-1	2	-1		1	2	-1	-1	-1	-1	-1	-1	-1	2	-1	-1	-1	-1	-1	-1	-1	-1	-1	-1	-1	2	-1	-1	2	-1	-1	-1		0	2	-1	-1	-1	-1	-1	2	-1	0
-1	2	2	-1	-1	1	-1	2	-1		1	2	-1	-1	-1	-1	-1	-1	-1	2	-1	-1	-1	-1	-1	-1	-1	-1	-1	-1	-1	2	-1	-1	2	-1	-1	-1		0	2	-1	-1	-1	-1	-1	2	-1	0
-1	2	2	-1	-1	1	-1	2	-1		1	2	-1	-1	-1	-1	-1	-1	-1	2	-1	-1	-1	-1	-1	-1	-1	-1	-1	-1	-1	2	-1	-1	2	-1	-1	-1		0	2		-1	-1	-1	-1	2	-1	0
-1	2	2	-1	-1	1	-1	2	-1		1	2	-1	-1	-1	-1	-1	-1	-1	2	-1	-1	-1	-1	-1	-1	-1	-1	-1	-1	-1	2	-1	-1	2	-1	-1	-1		0	2		-1	-1	-1	-1	2	-1	0
-1	2	2	-1	-1	1	-1	2	-1		1	2	-1	-1	-1	-1	-1	-1	-1	2	-1	-1	-1	-1	-1	-1	-1	-1	-1	-1	-1	2	-1	-1	2	-1	-1	-1		0	2		-1	-1	-1	-1	2	-1	0
-1	2	2	-1	-1	1	-1	2	-1		1	2	-1	-1	-1	-1	-1	-1	-1	2	-1	-1	-1	-1	-1	-1	-1	-1	-1	-1	-1	2	-1	-1	2	-1	-1	-1		0	2	-1	-1	-1	-1	-1	2	-1	0
-1	2	2	-1	-1	1	-1	2	-1		1	2	-1	-1	-1	-1	-1	-1	-1	2	-1	-1	-1	-1	-1	-1	-1	-1	-1	-1	-1	2	-1	-1	2	-1	-1	-1		0	2		-1	-1	-1	-1	2	-1	0
-1	2	2	-1	-1	1	-1	2	-1		1	2	-1	-1	-1	-1	-1	-1	-1	2	-1	-1	-1	-1	-1	-1	-1	-1	-1	-1	-1	2	-1	-1	2	-1	-1	-1		0	2		-1	-1	-1	-1	2	-1	0
-1	2	2	-1	-1	1	-1	2	-1		1	2	-1	-1	-1	-1	-1	-1	-1	2	-1	-1	-1	-1	-1	-1	-1	-1	-1	-1	-1	2	-1	-1	2	-1	-1	-1		0	2		-1	-1	-1	-1	2	-1	0
-1	2	2	-1	-1	1	-1	2	-1		1	2	-1	-1	-1	-1	-1	-1	-1	2	-1	-1	-1	-1	-1	-1	-1	-1	-1	-1	-1	2	-1	-1	2	-1	-1	-1		0	2		-1	-1	-1	-1	2	-1	0
-1	2	2		-1	1	-1	2	-1		1	2	-1	-1	-1	-1	-1	-1	-1	2	-1	-1	-1	-1	-1	-1	-1	-1	-1	-1	-1	2	-1	-1	2	-1	-1	-1		0	2		-1	-1	-1	-1	2	-1	0	-1
-1	2	2		-1	1	-1	2	-1		1	2	-1	-1	-1	-1	-1	-1	-1	2	-1	-1	-1	-1	-1	-1	-1	-1	-1	-1	-1	2	-1	-1	2	-1	-1	-1		0	2		-1	-1	-1	-1	2	-1	0	-1
-1	2	2		-1	1	-1	2	-1		1	2	-1	-1	-1	-1	-1	-1	-1	2	-1	-1	-1	-1	-1	-1	-1	-1	-1	-1	-1	2	-1	-1	2	-1	-1	-1		0	2		-1	-1	-1	-1	2	-1	0	-1
-1	2	2		-1	1	-1	2	-1		1	2	-1	-1	-1	-1	-1	-1	-1	2	-1	-1	-1	-1	-1	-1	-1	-1	-1	-1	-1	2	-1	-1	2	-1	-1	-1		0	2		-1	-1	-1	-1	2	-1	0	-1
-1	2	2		-1	1	-1	2	-1		1	2	-1	-1	-1	-1	-1	-1	-1	2	-1	-1	-1	-1	-1	-1	-1	-1	-1	-1	-1	2	-1	-1	2	-1	-1	-1		0	2	-1	-1	-1	-1	-1	2	-1	0	-1
-1	2	2		-1	1	-1	2	-1		1	2	-1	-1	-1	-1	-1	-1	-1	2	-1	-1	-1	-1	-1	-1	-1	-1	-1	-1	-1	2	-1	-1	2	-1	-1	-1		0	2		-1	-1	-1	-1	2	-1	0	-1
-1	2	2	-1	-1	1	-1	2	-1		1	2	-1	-1	-1	-1	-1	-1	-1	2	-1	-1	-1	-1	-1	-1	-1	-1	-1	-1	-1	2	-1	-1	2	-1	-1	-1		0	2		-1	-1	-1	-1	2	-1	0	-1
-1	2	2	-1	-1	1	-1	2	-1		1	2	-1	-1	-1	-1	-1	-1	-1	2	-1	-1	-1	-1	-1	-1	-1	-1	-1	-1	-1	2	-1	-1	2	-1	-1	-1		0	2	-1	-1	-1	-1	-1	2	-1	0	-1
-1	2	2	-1	-1	1	-1	2	-1		-1	2	-1	-1	-1	-1	-1	-1	-1	2	-1	-1	-1	-1	-1	-1	-1	-1	-1	-1	-1	2	-1	-1	2	-1	-1	-1		0	2	-1	-1	-1	-1	-1	2	-1	0
-1	2	2	-1	-1	-1	-1	2	-1		-1	2	-1	-1	-1	-1	-1	-1	-1	2	-1	-1	-1	-1	-1	-1	-1	-1	-1	-1	-1	2	-1	-1	2	-1	-1	-1		0	2	-1	-1	-1	-1	-1	2	-1	0
-1	2	2	-1	-1	-1	-1	2	-1		-1	2	-1	-1	-1	-1	-1	-1	-1	2	-1	-1	-1	-1	-1	-1	-1	-1	-1	-1	-1	2	-1	-1	2	-1	-1	-1		0	2	-1	-1	-1	-1	-1	2	-1	0
-1	2	2	-1	-1	-1	-1	2	-1		-1	2	-1	-1	-1	-1	-1	-1	-1	2	-1	-1	-1	-1	-1	-1	-1	-1	-1	-1	-1	2	-1	-1	2	-1	-1	-1		0	2	-1	-1	-1	-1	-1	2	-1	0
-1	2	2	-1	-1	-1	-1	2	-1		-1	2	-1	-1	-1	-1	-1	-1	-1	2	-1	-1	-1	-1	-1	-1	-1	-1	-1	-1	-1	2	-1	-1	2	-1	-1	-1		0	2	-1	-1	-1	-1	-1	2		0
-1	2	2	-1	-1	-1	-1	2	-1		-1	2	-1	-1	-1	-1	-1	-1	-1	2	-1	-1	-1	-1	-1	-1	-1	-1	-1	-1	-1	2	-1	-1	2	-1	-1	-1		0	2	-1	-1	-1	-1	-1	2		0
-1	2	2	-1	-1	2	-1	2	-1		-1	2	-1	-1	-1	-1	-1	-1	-1	2	-1	-1	-1	-1	-1	-1	-1	-1	-1	-1	-1	2	-1	-1	2	-1	-1	-1		0	2	-1	-1	-1	-1	-1	2		0
-1	2	2	-1	-1	2	-1	2	-1		-1	2	-1	-1	-1	-1	-1	-1	-1	2	-1	-1	-1	-1	-1	-1	-1	-1	-1	-1	-1	2	-1	-1	2	-1	-1	-1		0	2		-1	-1	-1	-1	2	-1	0
-1	2	2	-1	-1	2	-1	2	-1		-1	2	-1	-1	-1	-1	-1	-1	-1	2	-1	-1	-1	-1	-1	-1	-1	-1	-1	-1	-1	2	-1	-1	2	-1	-1	-1		0	2		-1	-1	-1	-1	2	-1	0
-1	2	2	-1	-1	2	-1	2	-1		-1	2	-1	-1	-1	-1	-1	-1	-1	2	-1	-1	-1	-1	-1	-1	-1	-1	-1	-1	-1	2	-1	-1	2	-1	-1	-1		0	2		-1	-1	-1	-1	2	-1	0
-1	2	2	-1	-1	2	-1	2	-1		2	2	-1	-1	-1	-1	-1	-1	-1	2	-1	-1	-1	-1	-1	-1	-1	-1	-1	-1	-1	2	-1	-1	2	-1	-1	-1		0	2	-1	-1	-1	-1	-1	2	-1	0
-1	2	2	-1	-1	2	-1	2	-1		2	2	-1	-1	-1	-1	-1	-1	-1	2	-1	-1	-1	-1	-1	-1	-1	-1	-1	-1	-1	2	-1	-1	2	-1	-1	-1		0	2	-1	-1	-1	-1	-1	2	-1	0
-1	2	2	-1	-1	2	-1	2	-1		2	2	-1	-1	-1	-1	-1	-1	-1	2	-1	-1	-1	-1	-1	-1	-1	-1	-1	-1	-1	2	-1	-1	2	-1	-1	-1		0	2	-1	-1	-1	-1	-1	2	-1	0
-1	2	2	-1	-1	2	-1	2	-1		2	2	-1	-1	-1	-1	-1	-1	-1	2	-1	-1	-1	-1	-1	-1	-1	-1	-1	-1	-1	2	-1	-1	2	-1	-1	-1		0	2	-1	-1		-1	-1	2	-1	0
-1	2	2	-1	-1	2	-1	2	-1		2	2	-1	-1	-1	-1	-1	-1	-1	2	-1	-1	-1	-1	-1	-1	-1	-1	-1	-1	-1	2	-1	-1	2		-1	-1		0	2	-1	-1	-1	-1	-1	2	-1	0
-1	2	2	-1	-1	2	-1	2	-1		2	2	-1	-1	-1	-1	-1	-1	-1	2	-1	-1	-1	-1	-1	-1	-1	-1	-1	-1	-1	2	-1	-1	2		-1	-1		0	2	-1	-1	-1	-1	-1	2	-1	0
	2	2	-1	-1	2	-1	2	-1		2	2	-1	-1	-1	-1	-1	-1	-1	2	-1	-1	-1	-1	-1	-1	-1	-1	-1	-1	-1	2	-1	-1	2		-1	-1		0	2	-1	-1	-1	-1		2	-1	0
-1	2	2	-1	-1	2	-1	2	-1		2	2	-1	-1	-1	-1	-1	-1	-1	2	-1	-1	-1	-1	-1	-1	-1	-1	-1	-1	-1	2	-1	-1	2			-1		0	2	-1	-1	-1	-1	-1	2	-1	0
-1	2	2	-1	-1	2	-1	2	-1		2	2	-1	-1	-1	-1	-1	-1	-1	2	-1	-1	-1	-1	-1	-1	-1	-1	-1	-1	-1	2	-1	-1	2			-1		0	2	-1	-1	-1	-1	-1	2	-1	0
-1	-1	2	-1	-1	2	-1	2	-1		2	2	-1	-1	-1	-1	-1	-1	-1	2	-1	-1	-1	-1	-1	-1	-1	-1	-1	-1	-1	2	-1	-1	2			-1		0	2	-1	-1	-1	-1	-1	2	-1	0
-1	-1	2	-1	-1	2	-1	2	-1		2	2	-1	-1	-1	-1	-1	-1	-1	2	-1	-1	-1	-1	-1	-1	-1	-1	-1	-1	-1	2	-1	-1	2			-1		0	2	-1	-1		-1	-1	2	-1	0
-1	-1	2	-1	-1	2	-1	2	-1		2	2	-1	-1	-1	-1	-1	-1	-1	2	-1	-1	-1	-1	-1	-1	-1	-1	-1	-1	-1	2	-1	-1	2			-1		0	2		-1		-1	-1	2	-1	0
-1	-1	2	-1	-1	2	-1	2	-1		2	2	-1	-1	-1	-1	-1	-1	-1	2	-1	-1	-1	-1	-1	-1	-1	-1	-1	-1	-1	2	-1	-1	2			-1		0	2		-1		-1	-1	2	-1	0
-1	-1	2	-1	-1	2	-1	2	-1		2	2	-1	-1	-1	-1	-1	-1	-1	2	-1	-1	-1	-1	-1	-1	-1	-1	-1	-1	-1	2	-1	-1	2			-1		0	2	-1	-1	-1	-1	-1	2	-1	0
-1	-1	2	-1	-1	2	-1	2	-1		2	2	-1	-1	-1	-1	-1	-1	-1	2	-1	-1	-1	-1	-1	-1	-1	-1	-1	-1	-1	2	-1	-1	2			-1		0	2	-1	-1	-1	-1	-1	2	-1	0
-1	-1	2	-1	-1	2	-1	2	-1		2	2	-1	-1	-1	-1	-1	-1	-1	2	-1	-1	-1	-1	-1	-1	-1	-1	-1	-1	-1	2	-1	-1	2		-1	-1		0	2	-1	-1	-1	-1	-1	2	-1	0
-1	-1	2	-1	-1	2	-1	2	-1		2	2	-1	-1	-1	-1	-1	-1	-1	2	-1	-1	-1	-1	-1	-1	-1	-1	-1	-1	-1	2	-1	-1	2		-1	-1		0	2	-1	-1	-1	-1	-1	2	-1	0
-1	-1	2	-1	-1	2	-1	2	-1		2	2	-1	-1	-1	-1	-1	-1	-1	2	-1	-1	-1	-1	-1	-1	-1	-1	-1	-1	-1	2	-1	-1	2		-1	-1		0	2	-1	-1	-1	-1	-1	2	-1	0
-1	-1	2	-1	-1	2	-1	2	-1		2	2	-1	-1	-1	-1	-1	-1	-1	2	-1	-1	-1	-1	-1	-1	-1	-1	-1	-1	-1	2	-1	-1	2		-1	-1		0	2	-1	-1	-1	-1	-1	2	-1	0
-1	-1	2	-1	-1	2	-1	2	-1		2	2	-1	-1	-1	-1	-1	-1	-1	2	-1	-1	-1	-1	-1	-1	-1	-1	-1	-1	-1	2	-1	-1	2		-1	-1		0	2	-1	-1	-1	-1	-1	2	-1	0
-1	-1	2	-1	-1	2	-1	2	-1		2	2	-1	-1	-1	-1	-1	-1	-1	2	-1	-1	-1	-1	-1	-1	-1	-1	-1	-1	-1	2	-1	-1	2		-1	-1		0	2	-1	-1	-1	-1	-1	2	-1	0
-1	-1	2	-1	-1	2	-1	2	-1		2	2	-1	-1	-1	-1	-1	-1	-1	2	-1	-1	-1	-1	-1	-1	-1	-1	-1	-1	-1	2	-1	-1	2		-1	-1		0	2	-1	-1	-1	-1	-1	2	-1	0
-1	-1	2	-1	-1	2		2	-1		2	2	-1	-1	-1	-1	-1	-1	-1	2	-1	-1	-1	-1	-1	-1	-1	-1	-1	-1	-1	2	-1	-1	2		-1	-1		0	2	-1	-1	-1	-1	-1	2	-1	0
-1	-1	2	-1	-1	2		2	-1		2	2	-1	-1	-1	-1	-1	-1	-1	2	-1	-1	-1	-1	-1	-1	-1	-1	-1	-1	-1	1	-1	-1	2		-1	-1		0	2	-1	-1	-1	-1	-1	2		0
-1	-1	2	-1	-1	2			-1		2	2	-1	-1	-1	-1	-1	-1	-1	2	-1	-1	-1	-1	-1	-1	-1	-1	-1	-1	-1	1	-1	-1	2		-1	-1		0	2	-1	-1	-1	-1	-1	2		0
-1	-1	2	-1	-1	2		2	-1		2	2	-1	-1	-1	-1	-1	-1	-1	2	-1	-1	-1	-1	-1	-1	-1	-1	-1	-1	-1	1	-1	-1	2		-1	-1		0	2	-1	-1	-1	-1	-1	2		0
-1	-1	2	-1	-1	2		2	-1		2	2	-1	-1	-1	-1	-1	-1	-1	2	-1	-1	-1	-1	-1	-1	-1	-1	-1	-1	-1	1	-1	-1	2		-1	-1		0	2	-1	-1	-1	-1	-1	2		0
-1	-1	2	-1	-1	2		2	-1		2	2	-1	-1	-1	-1	-1	-1	-1	2	-1	-1	-1	-1	-1	-1	-1	-1	-1	-1	-1	1	-1	-1	2		-1	-1		0	2	-1	-1	-1	-1	-1	2		0
-1	-1	2	-1	-1	2	-1	2	-1		2	2	-1	-1	-1	-1	-1	-1	-1	2	-1	-1	-1	-1	-1	-1	-1	-1	-1	-1	-1	1	-1	-1	2		-1	-1		0	2	-1	-1	-1	-1	-1	2		0
-1	-1	2	-1	-1	2	-1	2	-1		2	2	-1	-1	-1	-1	-1	-1	-1	2	-1	-1	-1	-1	-1	-1	-1	-1	-1	-1	-1	1	-1	-1	2		-1	-1		0	2	-1	-1	-1	-1	-1	2		0
-1	-1	2	-1	-1	2	-1	2	-1		2	2	-1	-1	-1	-1	-1	-1	-1	2	-1	-1	-1	-1	-1	-1	-1	-1	-1	-1	-1	1	-1	-1	2		-1	-1		0	2	-1	-1	-1	-1	-1	2		0
-1	-1	2	-1	-1	2	-1	2	-1		2	2	-1	-1	-1	-1	-1	-1	-1	2	-1	-1	-1	-1	-1	-1	-1	-1	-1	-1	-1	1	-1	-1	2		-1	-1		0	2	-1	-1	-1	-1	-1	2		0
-1	-1	2	-1	-1	2	-1	2	-1		2	2	-1	-1	-1	-1	-1	-1	-1	2	-1	-1	-1	-1	-1	-1	-1	-1	-1	-1	-1	1	-1	-1	2		-1	-1		0	2	-1	-1	-1	-1	-1	2		0
-1		2	-1	-1	2	-1	2	-1		2	2	-1	-1	-1	-1	-1	-1	-1	2	-1	-1	-1	-1	-1	-1	-1	-1	-1	-1	-1	1	-1	-1	2		-1	-1		0	2	-1	-1	-1	-1	-1	2		0
-1		2	-1	-1	2	-1	2	-1		2	2	-1	-1	-1	-1	-1	-1	-1	2	-1	-1	-1	-1	-1	-1	-1	-1	-1	-1	-1	1	-1	-1	2		-1	-1		0	2	-1	-1	-1	-1	-1	2		0
-1		2	-1	-1	2	-1	2	-1		2	2	-1	-1	-1	-1	-1	-1	-1	2	-1	-1	-1	-1	-1	-1	-1	-1	-1	-1	-1	1	-1	-1	2		-1	-1		0	2	-1	-1	-1	-1	-1	2	-1	0
-1		2	-1	-1	2	-1	2	-1		2	2	-1	-1	-1	-1	-1	-1	-1	2	-1	-1	-1	-1	-1	-1	-1	-1	-1	-1	-1	1	-1	-1	2		-1	-1		0	2	-1	-1	-1	-1	-1	2	-1	0
-1		2	-1	-1	2	-1	2	-1		2	2	-1	-1	-1	-1	-1	-1	-1	2	-1	-1	-1	-1	-1	-1	-1	-1	-1	-1	-1	1	-1	-1	2		-1	-1		0	2	-1	-1	-1	-1	-1	2	-1	0
-1		2	-1	-1	2	-1	2	-1		2	2	-1	-1	-1	-1	-1	-1	-1	2	-1	-1	-1	-1	-1	-1	-1	-1	-1	-1	-1	1	-1	-1	2		-1	-1		0	2	-1	-1	-1	-1	-1	2	-1	0
-1		2	-1	-1	2	-1	2	-1		2	2	-1	-1	-1	-1	-1	-1	-1	2	-1	-1	-1	-1	-1	-1	-1	-1	-1	-1	-1	1	-1	-1	2		-1	-1		0	2	-1	-1	-1	-1	-1	2	-1	0
-1		2	-1	-1	2	-1		-1		2	2	-1	-1	-1	-1	-1	-1	-1	2	-1	-1	-1	-1		-1	-1	-1	-1	-1	-1	1	-1	-1	2		-1	-1		0	2	-1	-1	-1	-1	-1	2	-1	0
-1		2	-1	-1	2	-1	2	-1		2	2	-1	-1	-1	-1	-1	-1	-1	2	-1	-1	-1	-1	-1	-1	-1	-1	-1	-1	-1	1	-1	-1	2		-1	-1		0	2	-1	-1	-1	-1	-1	2	-1	0
-1		2	-1	-1	2	-1		-1		2	2	-1	-1	-1	-1	-1	-1	-1	2	-1	-1	-1	-1	-1	-1	-1	-1	-1	-1	-1	1	-1	-1	2		-1	-1		0	2	-1	-1	-1	-1	-1	2	-1	0
-1		2	-1	-1	2		2	-1		2	2	-1	-1	-1	-1	-1	-1	-1	2	-1	-1	-1	-1	-1	-1	-1	-1	-1	-1	-1	1	-1	-1	2		-1	-1		1	2	-1	-1	-1	-1	-1	2	-1	0
-1		2	-1	-1	2		2	-1		2	2	-1	-1	-1	-1	-1	-1	-1	2	-1	-1	-1	-1	-1	-1	-1	-1	-1	-1	-1	1	-1	-1	2		-1	-1		1	2	-1	-1	-1	-1	-1	2	-1	0
-1	-1	2	-1	-1	2	-1		-1		2	2	-1	-1	-1	-1	-1	-1	-1	2	-1	-1	-1	-1	-1	-1	-1	-1	-1	-1	-1	1	-1	-1	2		-1	-1		1	2	-1	-1	-1	-1	-1	2	-1	0
-1	-1	2	-1	-1	2	-1		-1		2	2	-1	-1	-1	-1	-1	-1	-1	2	-1	-1	-1	-1	-1	-1	-1	-1	-1	-1	-1	1	-1	-1	2		-1	-1		1	2	-1	-1	-1	-1	-1	2	-1	0
-1	-1	2	-1	-1	2	-1	2	-1		2	2	-1	-1	-1	-1	-1	-1	-1	2	-1	-1	-1	-1	-1	-1	-1	-1	-1	-1	-1	1	-1	-1	2	-1	-1	-1		1	2	-1	-1	-1	-1	-1	2	-1	0
-1	-1	2	-1	-1	2			-1		2	2	-1	-1	-1	-1	-1	-1	-1	2	-1	-1	-1	-1	-1	-1	-1	-1	-1	-1	-1	1	-1	-1	2	-1	-1	-1		1	2	-1	-1	-1	-1	-1	2	-1	0
-1	-1	2	-1	-1	2			-1		2	2	-1	-1	-1	-1	-1	-1	-1	2	-1	-1	-1	-1	-1	-1	-1	-1	-1	-1	-1	1	-1	-1	2	-1	-1	-1		1	2	-1	-1	-1	-1	-1	2	-1	0
-1	-1	2	-1	-1	2			-1		2	2	-1	-1	-1	-1	-1	-1	-1	2	-1	-1	-1	-1	-1	-1	-1	-1	-1	-1	-1	1	-1	-1	2	-1	-1	-1		1	2	-1	-1	-1	-1	-1	2	-1	0
-1	-1	2	-1	-1	2			-1		2	2	-1	-1	-1	-1	-1	-1	-1	2	-1	-1	-1	-1	-1	-1	-1	-1	-1	-1	-1	1	-1	-1	2	-1	-1	-1		1	2	-1	-1	-1	-1	-1	2	-1	0
-1	-1	2	-1	-1	2		2	-1		2	2	-1	-1	-1	-1	-1	-1	-1	2	-1	-1	-1	-1	-1	-1	-1	-1	-1	-1	-1	1	-1	-1	2	-1	-1	-1		1	2	-1	-1	-1	-1	-1	2	-1	0
-1	-1	2	-1	-1	2		2	-1		2	2	-1	-1	-1	-1	-1	-1	-1	2	-1	-1	-1	-1	-1	-1	-1	-1	-1	-1	-1	1	-1	-1	2	-1	-1	-1		1	2	-1	-1	-1	-1	-1	2	-1	0
-1	-1	2	-1	-1	2			-1		2	2	-1	-1	-1	-1	-1	-1	-1	2	-1	-1	-1	-1	-1	-1	-1	-1	-1	-1	-1	1	-1	-1	2	-1	-1	-1		1	2	-1	-1	-1	-1	-1	2	-1	0
-1	-1	2	-1	-1	2			-1		2	2	-1	-1	-1	-1	-1	-1	-1	2	-1	-1	-1	-1	-1	-1	-1	-1	-1	-1	-1	1	-1	-1	2	-1	-1	-1		1	2	-1	-1	-1	-1	-1	2	-1	0
	-1	2	-1	-1	2			-1		2	2	-1	-1	-1	-1	-1	-1	-1	2	-1	-1	-1	-1	-1	-1	-1	-1	-1	-1	-1	1	-1	-1	2	-1	-1	-1		1	2	-1	-1	-1	-1	-1	2	-1	0
-1	-1	2	-1	-1	2			-1		2	2	-1	-1	-1	-1	-1	-1	-1	2	-1	-1	-1	-1	-1	-1	-1	-1	-1	-1	-1	1	-1	-1	2	-1	-1	-1		1	2	-1	-1	-1	-1	-1	2	-1	0	-1
-1	-1	2	-1	-1	2			-1		2	2	-1	-1	-1	-1	-1	-1	-1	2	-1	-1	-1	-1	-1	-1	-1	-1	-1	-1	-1	1	-1	-1	2	-1	-1	-1		1	2	-1	-1	-1	-1	-1	2	-1	0	-1
-1	-1	2	-1	-1	2			-1		2	2	-1	-1	-1	-1	-1	-1	-1	2	-1	-1	-1	-1	-1	-1	-1	-1	-1	-1	-1	1	-1	-1	2	-1	-1	-1		1	2	-1	-1	-1	-1	-1	2	-1	0	-1
-1	-1	2	-1	-1	2			-1		2	2	-1	-1	-1	-1	-1	-1	-1	2	-1	-1	-1	-1	-1	-1	-1	-1	-1	-1	-1	1	-1	-1	2	-1	-1	-1		1	2	-1	-1	-1	-1	-1	2	-1	0	-1
-1	-1	2	-1	-1	2			-1		2	2	-1	-1	-1	-1	-1	-1	-1	2	-1	-1	-1	-1	-1	-1	-1	-1	-1	-1	-1	1	-1	-1	2	-1	-1	-1		1	2	-1	-1	-1	-1	-1	2	-1	0	-1
-1	-1	2	-1	-1	2			-1		2	2	-1	-1	-1	-1	-1	-1	-1	2	-1	-1	-1	-1	-1	-1	-1	-1	-1	-1	-1	1	-1	-1	2	-1	-1	-1		1	2	-1	-1	-1	-1	-1	2	-1	0	-1
-1	-1	2	-1	-1	2			-1		2	2	-1	-1	-1	-1	-1	-1	-1	2	-1	-1	-1	-1	-1	-1	-1	-1	-1	-1	-1	1	-1	-1	2	-1	-1	-1		1	2	-1	-1	-1	-1	-1	2	-1	0	-1
-1	-1	2	-1	-1	2			-1		2	2	-1	-1	-1	-1	-1	-1	-1	2	-1	-1	-1	-1	-1	-1	-1	-1	-1	-1	-1	1	-1	-1	2	-1	-1	-1		1	2	-1		-1	-1	-1	2	-1	0	-1
	-1	2	-1	-1	2			-1		2	2	-1	-1	-1	-1	-1	-1	-1	2	-1	-1	-1	-1	-1	-1	-1	-1	-1	-1	-1	1	-1	-1	2	-1	-1	-1		1	2	-1		-1	-1	-1	2	-1	0	-1
	-1	2	-1	-1	2			-1		2	2	-1	-1	-1	-1	-1	-1	-1	2	-1	-1	-1	-1	-1	-1	-1	-1	-1	-1	-1	1	-1	-1	2	-1	-1	-1		1	2	-1		-1	-1	-1	2	-1	0	-1
-1	-1	2	-1	-1	2			-1		2	2	-1	-1	-1	-1	-1	-1	-1	2	-1	-1	-1	-1	-1		-1	-1	-1	-1	-1	1	-1	-1	2	-1	-1	-1		1	2	-1	-1	-1	-1	-1	2	-1	0	-1
-1	-1	2	-1	-1	2			-1		2	2	-1	-1	-1	-1	-1	-1	-1	2	-1	-1	-1	-1	-1	-1	-1	-1	-1	-1	-1	1		-1	2	-1	-1	-1		1	2	-1	-1	-1	-1	-1	2	-1	0	-1
-1	-1	2	-1	-1	2			-1		2	2	-1	-1	-1	-1	-1	-1	-1	2	-1	-1	-1	-1	-1	-1	-1	-1	-1	-1	-1	1	-1	-1	2	-1	-1	-1		1	2	-1	-1	-1	-1	-1	2	-1	0	-1
-1	-1	2	-1	-1	2			-1		2	2	-1	-1	-1	-1	-1	-1	-1	2	-1	-1	-1	-1	-1	-1	-1	-1	-1	-1	-1	1	-1	-1	2	-1	-1	-1		1	2	-1	-1	-1	-1	-1	2	-1	0	-1
	-1	2	-1	-1	2			-1		2	2	-1	-1	-1	-1	-1	-1	-1	2	-1	-1	-1	-1	-1	-1	-1	-1	-1	-1	-1	1		-1	2	-1	-1	-1		1	2	-1	-1	-1	-1	-1	2	-1	0	-1
-1	-1	2	-1	-1	2			-1		2	2	-1	-1	-1	-1	-1	-1	-1	2	-1	-1	-1	-1	-1	-1	-1	-1	-1	-1	-1	1	-1	-1	2	-1	-1	-1		1	2	-1	-1	-1	-1	-1	2	-1	0
-1	-1	2	-1	-1	2			-1		2	2	-1	-1	-1	-1	-1	-1	-1	2	-1	-1	-1	-1	-1	-1	-1	-1	-1	-1	-1	1	-1	-1	2		-1	-1		1	2		-1	-1	-1	-1	2	-1	0
-1	-1	2	-1	-1	2			-1		2	2	-1	-1	-1	-1	-1	-1	-1	2	-1	-1	-1	-1	-1	-1	-1	-1	-1	-1	-1	1	-1	-1	2		-1	-1		1	2	-1	-1	-1	-1	-1	2	-1	0
-1	-1	2	-1	-1	2			-1		2	2	-1	-1	-1	-1	-1	-1	-1	2	-1	-1	-1	-1	-1	-1	-1	-1	-1	-1	-1	1	-1	-1	2		-1	-1		1	2		-1	-1	-1	-1	2	-1	0
-1	-1	2	-1	-1	2			-1		2	2	-1	-1	-1	-1	-1	-1	-1	2	-1	-1	-1	-1	-1	-1	-1	-1	-1	-1	-1	1	-1	-1	2		-1	-1		1	2	-1		-1	-1	-1	2	-1	0
-1	-1	2	-1	-1	2			-1		2	2	-1	-1	-1	-1	-1	-1	-1	2	-1	-1	-1	-1	-1	-1	-1	-1	-1	-1	-1	1	-1	-1	2		-1	-1		1	2	-1		-1	-1	-1	2	-1	0	-1
-1	-1	2	-1	-1	2			-1		2	2	-1	-1	-1	-1	-1	-1	-1	2	-1	-1	-1	-1	-1	-1	-1	-1	-1	-1	-1	1	-1	-1	2		-1	-1		1	2	-1	-1	-1	-1	-1	2	-1	0	-1
	-1	2	-1	-1	2			-1		2	2	-1	-1	-1	-1	-1	-1	-1	2	-1	-1	-1	-1	-1	-1	-1	-1	-1	-1	-1	1	-1	-1	2		-1	-1		1	2		-1	-1	-1	-1	2	-1	0	-1
	-1	2	-1	-1	2			-1		2	2	-1	-1	-1	-1	-1	-1	-1	2	-1	-1	-1	-1	-1	-1	-1	-1	-1	-1	-1	1	-1	-1	2		-1	-1		1	2			-1	-1	-1	2	-1	0	-1
	-1	2	-1	-1	2			-1		2	2	-1	-1	-1	-1	-1	-1	-1	2	-1	-1	-1	-1	-1	-1	-1	-1	-1	-1	-1	1	-1	-1	2		-1	-1		1	2	-1		-1	-1	-1	2	-1	0	-1
-1	-1	2	-1	-1	2			-1		2	2	-1	-1	-1	-1	-1	-1	-1	2	-1	-1	-1	-1	-1	-1	-1	-1	-1	-1	-1	1	-1	-1	2		-1	-1		1	2			-1	-1	-1	2	-1	0	-1
-1	-1	2	-1	-1	2			-1		2	2	-1	-1	-1	-1	-1	-1	-1	2	-1	-1	-1	-1	-1	-1	-1	-1	-1	-1	-1	1	-1	-1	2		-1	-1		1	2	-1	-1	-1	-1	-1	2	-1	0	-1
	-1	2	-1	-1	2			-1		2	2	-1	-1	-1	-1	-1	-1	-1	2	-1	-1	-1	-1	-1	-1	-1	-1	-1	-1	-1	1	-1	-1	2		-1	-1		1	2	-1	-1	-1	-1	-1	2	-1	0	-1
	-1	2	-1	-1	2			-1		2	2	-1	-1	-1	-1	-1	-1	-1	2	-1	-1	-1	-1	-1	-1	-1	-1	-1	-1	-1	1	-1	-1	2		-1	-1		1	2	-1	-1	-1	-1	-1	2	-1	0	-1
	-1	2	-1	-1	2			-1		2	2	-1	-1	-1	-1	-1	-1	-1	2	-1	-1	-1	-1	-1	-1	-1	-1	-1	-1	-1	1	-1	-1	2		-1	-1		1	2		-1	-1	-1	-1	2	-1	0	-1
	-1	2	-1	-1	2			-1		2	2	-1	-1	-1	-1	-1	-1	-1	2	-1	-1	-1	-1	-1	-1	-1	-1	-1	-1	-1	1	-1	-1	2		-1	-1		1	2		-1	-1	-1	-1	2	-1	0	-1
	-1	2	-1	-1	2			-1		2	2	-1	-1	-1	-1	-1	-1	-1	2	-1	-1	-1	-1	-1	-1	-1	-1	-1	-1	-1	1	-1	-1	2		-1	-1		1	2		-1	-1	-1	-1	2	-1	0	-1
-1	-1	2	-1	-1	2			-1		2	2	-1	-1	-1	-1	-1	-1	-1	2	-1	-1	-1	-1	-1	-1	-1	-1	-1	-1	-1	1	-1	-1	2		-1	-1		1	2		-1	-1	-1	-1	2	-1	0	-1
-1	-1	2	-1	-1	2			-1		2	2	-1	-1	-1	-1	-1	-1	-1	2	-1	-1	-1	-1	-1	-1	-1	-1	-1	-1	-1	1	-1	-1	2		-1	-1		1	2			-1	-1	-1	2	-1	0	-1
-1	-1	2	-1	-1	2			-1		2	2	-1	-1	-1	-1	-1	-1	-1	2	-1	-1	-1	-1	-1	-1	-1	-1	-1	-1	-1	1	-1	-1	2	-1	-1	-1		1	2	-1		-1	-1	-1	2	-1	0	-1
	-1	2	-1	-1	2			-1		2	2	-1	-1	-1	-1	-1	-1	-1	2	-1	-1	-1	-1	-1	-1	-1	-1	-1	-1	-1	1	-1	-1	2	-1	-1	-1		1	2			-1	-1	-1	2	-1	0	-1
	-1	2	-1	-1	2	-1		-1		2	2	-1	-1	-1	-1	-1	-1	-1	2	-1	-1	-1	-1	-1	-1	-1	-1	-1	-1	-1	1	-1	-1	2	-1	-1	-1		1	2	-1		-1	-1	-1	2	-1	0
	-1	2	-1	-1	2	-1		-1		2	2	-1	-1	-1	-1	-1	-1	-1	2	-1	-1	-1	-1	-1	-1	-1	-1	-1	-1	-1	1	-1	-1	2	-1	-1	-1		1	2	-1	-1	-1	-1	-1	2	-1	0
		2	-1	-1	2	-1	2	-1		2	2	-1	-1	-1	-1	-1	-1	-1	2	-1	-1	-1	-1	-1	-1	-1	-1	-1	-1	-1	1	-1	-1	2	-1	-1	-1		1	2	-1		-1	-1	-1	2	-1	0
	-1	2	-1	-1	2	-1	2	-1		2	2	-1	-1	-1	-1	-1	-1	-1	2	-1	-1	-1	-1	-1	-1	-1	-1	-1	-1	-1	1	-1	-1	2	-1	-1	-1		1	2			-1	-1	-1	2	-1	0
		2	-1	-1	2	-1		-1		2	2	-1	-1	-1	-1	-1	-1	-1	2	-1	-1	-1	-1	-1	-1	-1	-1	-1	-1	-1	1	-1	-1	2	-1	-1	-1		1	2	-1	-1	-1	-1	-1	2	-1	0
		2	-1	-1	2	-1		-1		2	2	-1	-1	-1	-1	-1	-1	-1	2	-1	-1	-1	-1	-1	-1	-1	-1	-1	-1	-1	1	-1	-1	2	-1	-1	-1		1	2	-1	-1	-1	-1	-1	2	-1	0
		2	-1	-1	2	-1		-1		2	2	-1	-1	-1	-1	-1	-1	-1	2	-1	-1	-1	-1	-1	-1	-1	-1	-1	-1	-1	1	-1	-1	2	-1	-1	-1		1	2	-1	-1	-1	-1	-1	2	-1	0
		2	-1	-1	2	-1		-1		2	2	-1	-1	-1	-1	-1	-1	-1	2	-1	-1	-1	-1	-1	-1	-1	-1	-1	-1	-1	1	-1	-1	2	-1	-1	-1		1	2		-1	-1	-1	-1	2	-1	0
	-1	2	-1	-1	2	-1		-1		2	2	-1	-1	-1	-1	-1	-1	-1	2	-1	-1	-1	-1	-1	-1	-1	-1	-1	-1	-1	1	-1	-1	2	-1	-1	-1		1	2	-1	-1	-1	-1	-1	2	-1	0
	-1	2	-1	-1	2	-1		-1		2	2	-1	-1	-1	-1	-1	-1	-1	2	-1	-1	-1	-1	-1	-1	-1	-1	-1	-1	-1	1	-1	-1	2	-1	-1	-1		1	2		-1	-1	-1	-1	2	-1	0
-1	-1	2	-1	-1	2			-1		2	2	-1	-1	-1	-1	-1	-1	-1	2	-1	-1	-1	-1	-1	-1	-1	-1	-1	-1	-1	1	-1	-1	2	-1	-1	-1		1	2		-1	-1	-1	-1	2	-1	0
-1	-1	2	-1	-1	2			-1		2	2	-1	-1	-1	-1	-1	-1	-1	2	-1	-1	-1	-1	-1	-1	-1	-1	-1	-1	-1	1	-1	-1	2	-1	-1	-1		1	2		-1	-1	-1	-1	2	-1	0
-1	-1	2	-1	-1	2			-1		2	2	-1	-1	-1	-1	-1	-1	-1	2	-1	-1	-1	-1	-1	-1	-1	-1	-1	-1	-1	1	-1	-1	2	-1	-1	-1		1	2	-1	-1	-1	-1	-1	2	-1	0
-1	-1	2	-1	-1	2			-1		2	2	-1	-1	-1	-1	-1	-1	-1	2	-1	-1	-1	-1	-1	-1	-1	-1	-1	-1	-1	1	-1	-1	2	-1	-1	-1		1	2		-1	-1	-1	-1	2	-1	0
-1		2	-1	-1	2			-1		2	2	-1	-1	-1	-1	-1	-1	-1	2	-1	-1	-1	-1	-1	-1	-1	-1	-1	-1	-1	1	-1	-1	2	-1	-1	-1		1	2	-1	-1	-1	-1	-1	2	-1	0
-1	-1	2	-1	-1	2			-1		2	2	-1	-1	-1	-1	-1	-1	-1	2	-1	-1	-1	-1	-1	-1	-1	-1	-1	-1	-1	1	-1	-1	2		-1	-1		1	2	-1		-1	-1	-1	2	-1	0
-1	-1	2	-1	-1	2			-1		2	2	-1	-1	-1	-1	-1	-1	-1	2	-1	-1	-1	-1	-1	-1	-1	-1	-1	-1	-1	1	-1	-1	2		-1	-1		1	2	-1	-1	-1	-1	-1	2	-1	0
-1	-1	2	-1	-1	2			-1		2	2	-1	-1	-1	-1	-1	-1	-1	2	-1	-1	-1	-1	-1	-1	-1	-1	-1	-1	-1	1	-1	-1	2		-1	-1		1	2	-1		-1	-1	-1	2	-1	0
-1	-1	2	-1	-1	2	-1		-1		2	2	-1	-1	-1	-1	-1	-1	-1	2	-1	-1	-1	-1	-1	-1	-1	-1	-1	-1	-1	1	-1	-1	2		-1	-1		1	2		-1	-1	-1	-1	2	-1	0
-1	-1	2	-1	-1	2	-1		-1		2	2	-1	-1	-1	-1	-1	-1	-1	2	-1	-1	-1	-1	-1	-1	-1	-1	-1	-1	-1	1	-1	-1	2		-1	-1		1	2	-1	-1	-1	-1	-1	2	-1	0
-1	-1	2	-1	-1	2	-1		-1		2	2	-1	-1	-1	-1	-1	-1	-1	2	-1	-1	-1	-1	-1	-1	-1	-1	-1	-1	-1	1	-1	-1	2	-1	-1	-1		1	2		-1	-1	-1	-1	2	-1	0
-1	-1	2	-1	-1	2	-1		-1		2	2	-1	-1	-1	-1	-1	-1	-1	2	-1	-1	-1	-1	-1	-1	-1	-1	-1	-1	-1	1	-1	-1	2	-1	-1	-1		1	2		-1	-1	-1	-1	2	-1	0
-1	-1	2	-1	-1	2	-1		-1		2	2	-1	-1	-1	-1	-1	-1	-1	2	-1	-1	-1	-1	-1	-1	-1	-1	-1	-1	-1	1	-1	-1	2	-1	-1	-1		1	2		-1	-1	-1	-1	2	-1	0
-1		2	-1	-1	2	-1		-1		2	2	-1	-1	-1	-1	-1	-1	-1	2	-1	-1	-1	-1	-1	-1	-1	-1	-1	-1	-1	1	-1	-1	2	-1	-1	-1		1	2			-1	-1	-1	2	-1	0
-1	-1	2	-1	-1	2	-1		-1		2	2	-1	-1	-1	-1	-1	-1	-1	2	-1	-1	-1	-1	-1	-1	-1	-1	-1	-1	-1	1	-1	-1	2	-1	-1	-1		1	2	-1	-1	-1	-1	-1	2	-1	0
-1	-1	2	-1	-1	2	-1		-1		2	2	-1	-1	-1	-1	-1	-1	-1	2	-1	-1	-1	-1	-1	-1	-1	-1	-1	-1	-1	1	-1	-1	2	-1	-1	-1		1	2	-1		-1	-1	-1	2	-1	0
-1	-1	2		-1	2	-1		-1		2	2	-1	-1	-1	-1	-1	-1	-1	2	-1	-1	-1	-1	-1	-1	-1	-1	-1	-1	-1	1	-1	-1	2	-1	-1	-1		1	2	-1	-1	-1	-1	-1	2	-1	0
-1	-1	2		-1	2	-1		-1		2	2	-1	-1	-1	-1	-1	-1	-1	2	-1	-1	-1	-1	-1	-1	-1	-1	-1	-1	-1	1	-1	-1	2	-1	-1	-1		1	2		-1	-1	-1	-1	2	-1	0
-1	-1	2		-1	2	-1		-1		2	2	-1	-1	-1	-1	-1	-1	-1	2	-1	-1	-1	-1	-1	-1	-1	-1	-1	-1	-1	1	-1	-1	2	-1	-1	-1		1	2	-1	-1	-1	-1	-1	2	-1	0
-1	-1	2	-1	-1	2	-1		-1		2	2	-1	-1	-1	-1	-1	-1	-1	2	-1	-1	-1	-1	-1	-1	-1	-1	-1	-1	-1	1	-1	-1	2	-1	-1	-1		1	2	-1	-1	-1	-1	-1	2	-1	0
-1	-1	2	-1	-1	2	-1		-1		2	2	-1	-1	-1	-1	-1	-1	-1	2	-1	-1	-1	-1	-1	-1	-1	-1	-1	-1	-1	1	-1	-1	2	-1	-1	-1		1	2	-1	-1	-1	-1	-1	2	-1	0
-1	-1	2	-1	-1	2	-1		-1		2	2	-1	-1	-1	-1	-1	-1	-1	2	-1	-1	-1	-1	-1	-1	-1	-1	-1	-1	-1	1	-1	-1	2	-1	-1	-1		1	2	-1	-1	-1	-1	-1	2	-1	0
-1	-1	2	-1	-1	2	-1		-1		2	2	-1	-1	-1	-1	-1	-1	-1	2	-1	-1	-1	-1	-1	-1	-1	-1	-1	-1	-1	1	-1	-1	2	-1	-1	-1		1	2		-1	-1	-1	-1	2	-1	0
-1	-1	2	-1	-1	2	-1				2	2	-1	-1	-1	-1	-1	-1	-1	2	-1	-1	-1	-1	-1	-1	-1	-1	-1	-1	-1	1	-1	-1	2	-1	-1	-1		1	2		-1	-1	-1	-1	2	-1	0
-1	-1	2	-1	-1	2	-1				2	2	-1	-1	-1	-1	-1	-1	-1	2	-1	-1	-1	-1	-1	-1	-1	-1	-1	-1	-1	1	-1	-1	2	-1	-1	-1		1	2	-1	-1	-1	-1	-1	2	-1	0
-1	-1	2	-1	-1	2	-1				2	2	-1	-1	-1	-1	-1	-1	-1	2	-1	-1	-1	-1	-1	-1	-1	-1	-1	-1	-1	1	-1	-1	2	-1	-1	-1		1	2		-1	-1	-1	-1	2	-1	0
-1	-1	2	-1	-1	2	-1				2	2	-1	-1	-1	-1	-1	-1	-1	2	-1	-1	-1	-1	-1	-1	-1	-1	-1	-1	-1	1	-1	-1	2	-1	-1	-1		1	2	-1	-1	-1	-1	-1	2	-1	0
-1	-1	2	-1	-1	2	-1		-1		2	2	-1	-1	-1	-1	-1	-1	-1	2	-1	-1	-1	-1	-1	-1	-1	-1	-1	-1		1	-1	-1	2	-1	-1	-1		1	2	-1	-1	-1	-1	-1	2	-1	0
-1	-1	2	-1	-1	2	-1		-1		2	2	-1	-1	-1	-1	-1	-1	-1	2	-1	-1	-1	-1	-1	-1	-1	-1	-1	-1	-1	1	-1	-1	2	-1	-1	-1		1	2		-1	-1	-1	-1	2	-1	0
-1	-1	2	-1	-1	2	-1		-1		2	2	-1	-1	-1	-1	-1	-1	-1	2	-1	-1	-1	-1	-1	-1	-1	-1	-1	-1	-1	1	-1	-1	2	-1	-1	-1		1	2	-1	-1	-1	-1	-1	2	-1	0
-1	-1	2	-1	-1	2	-1		-1		2	2	-1	-1	-1	-1	-1	-1	-1	2	-1	-1	-1	-1	-1	-1	-1	-1	-1	-1	-1	1	-1	-1	2	-1	-1	-1		1	2		-1	-1	-1	-1	2	-1	0
-1	-1	2	-1	-1	2	-1		-1		2	2	-1	-1	-1	-1	-1	-1	-1	2	-1	-1	-1	-1	-1	-1	-1	-1	-1	-1	-1	1	-1	-1	2	-1	-1	-1		1	2	-1	-1	-1	-1	-1	2	-1	0
-1	-1	2	-1	-1	2	-1		-1		2	2	-1	-1	-1	-1	-1	-1	-1	2	-1	-1	-1	-1	-1	-1	-1	-1	-1	-1	-1	1	-1	-1	2	-1	-1	-1		1	2		-1	-1	-1	-1	2	-1	0
-1	-1	2	-1	-1	-1	-1		-1		2	2	-1	-1	-1	-1	-1	-1	-1	2	-1	-1	-1	-1	-1	-1	-1	-1	-1	-1	-1	1	-1	-1	2	-1	-1	-1		1	2	-1	-1	-1	-1	-1	2	-1	0
-1	-1	2	-1	-1	-1	-1		-1		2	2	-1	-1	-1	-1	-1	-1	-1	2	-1	-1	-1	-1	-1	-1	-1	-1	-1	-1	-1	1	-1	-1	2	-1	-1	-1		1	2	-1	-1	-1	-1	-1	2	-1	0
-1	-1	2	-1	-1		-1		-1		2	2	-1	-1	-1	-1	-1	-1	-1	2	-1	-1	-1	-1	-1	-1	-1	-1	-1	-1	-1	1	-1	-1	2	-1	-1	-1		1	2		-1	-1	-1	-1	2	-1	0
-1	-1	2	-1	-1				-1		2	2	-1	-1	-1	-1	-1	-1	-1	2	-1	-1	-1	-1	-1	-1	-1	-1	-1	-1	-1	1	-1	-1	2	-1	-1	-1		1	2		-1	-1	-1	-1	2	-1	0
-1	-1	2	-1	-1				-1		2	2	-1	-1	-1	-1	-1	-1	-1	2	-1	-1	-1	-1	-1	-1	-1	-1	-1	-1	-1	1	-1	-1	2	-1	-1	-1		1	2		-1	-1	-1	-1	2	-1	0
-1	-1	2	-1	-1				-1		2	2	-1	-1	-1	-1	-1	-1	-1	2	-1	-1	-1	-1	-1	-1	-1	-1	-1	-1	-1	1	-1	-1	2	-1	-1	-1		1	2	-1	-1	-1	-1	-1	2	-1	0	-1
-1	-1	2	-1	-1				-1		2	2	-1	-1	-1	-1	-1	-1	-1	2	-1	-1	-1	-1	-1	-1	-1	-1	-1	-1	-1	1	-1	-1	2	-1	-1	-1		1	2	-1	-1	-1	-1	-1	2	-1	0	-1
-1	-1	2	-1	-1				-1		2	2	-1	-1	-1	-1	-1	-1	-1	2	-1	-1	-1	-1	-1	-1	-1	-1	-1	-1	-1	1	-1	-1	2	-1	-1	-1		1	2	-1	-1	-1	-1	-1	2	-1	0	-1
-1	-1	2	-1	-1				-1		2	2	-1	-1	-1	-1	-1	-1	-1	2	-1	-1	-1	-1	-1	-1	-1	-1	-1	-1	-1	1	-1	-1	2	-1	-1	-1		1	2	-1	-1	-1	-1	-1	2	-1	0	-1
	-1	2	-1	-1				-1		2	2	-1	-1	-1	-1	-1	-1	-1	2	-1	-1	-1	-1	-1	-1	-1	-1	-1	-1	-1	1	-1	-1	2	-1	-1	-1		1	2	-1	-1		-1	-1	2	-1	0	-1
	-1	2	-1	-1				-1		2	2	-1	-1	-1	-1	-1	-1	-1	2	-1	-1	-1	-1	-1	-1	-1	-1	-1	-1	-1	1	-1	-1	2	-1	-1	-1		1	2	-1	-1	-1	-1	-1	2	-1	0	-1
-1	-1	2	-1	-1				-1		2	2	-1	-1	-1	-1	-1	-1	-1	2	-1	-1	-1	-1	-1	-1	-1	-1	-1	-1	-1	1	-1	-1	2	-1	-1	-1		1	2	-1	-1		-1	-1	2	-1	0	-1
-1	-1	2	-1	-1				-1		2	2	-1	-1	-1	-1	-1	-1	-1	2	-1	-1	-1	-1	-1	-1	-1	-1	-1	-1	-1	1	-1	-1	2	-1	-1	-1		1	2	-1	-1		-1	-1	2	-1	0	-1
-1	-1	2	-1	-1				-1		2	2	-1	-1	-1	-1	-1	-1	-1	2	-1	-1	-1	-1	-1	-1	-1	-1	-1	-1	-1	1	-1	-1	2	-1	-1	-1		1	2	-1	-1	-1	-1	-1	2	-1	0	-1
-1	-1	2	-1	-1		-1		-1		2	2	-1	-1	-1	-1	-1	-1	-1	2	-1	-1	-1	-1	-1	-1	-1	-1	-1	-1	-1	1	-1	-1	2	-1	-1	-1		1	2	-1	-1	-1	-1	-1	2	-1	0	-1
-1	-1	2		-1		-1		-1		2	2	-1	-1	-1	-1	-1	-1	-1	2	-1	-1	-1	-1	-1	-1	-1	-1	-1	-1	-1	1	-1	-1	2	-1	-1	-1		1	2	-1	-1	-1	-1	-1	2	-1	0	-1
-1	-1	2		-1		-1		-1		2	2	-1	-1	-1	-1	-1	-1	-1	2	-1	-1	-1	-1	-1	-1	-1	-1	-1	-1	-1	1	-1	-1	2	-1	-1	-1		1	2	-1	-1	-1	-1	-1	2	-1	0	-1
-1	-1	2	-1	-1		-1		-1		2	2	-1	-1	-1	-1	-1	-1	-1	2	-1	-1	-1	-1	-1	-1	-1	-1	-1	-1	-1	1	-1	-1	2	-1	-1	-1		1	2	-1	-1	-1	-1	-1	2	-1	0	-1
-1	-1	2	-1	-1		-1		-1		2	2	-1	-1	-1	-1	-1	-1	-1	2	-1	-1	-1	-1	-1	-1	-1	-1	-1	-1	-1	1	-1	-1	2	-1	-1	-1		1	2	-1	-1	-1	-1	-1	2	-1	0	-1
-1	-1	2	-1	-1		-1		-1		2	2	-1	-1	-1	-1	-1	-1	-1	2	-1	-1	-1	-1	-1	-1	-1	-1	-1	-1	-1	1	-1	-1	2	-1	-1	-1		1	2	-1	-1	-1	-1	-1	2	-1	0	-1
-1	-1	2	-1	-1		-1		-1		2	2	-1	-1	-1	-1	-1	-1	-1	2	-1	-1	-1	-1	-1	-1	-1	-1	-1	-1	-1	1	-1	-1	2	-1	-1	-1		1	2	-1	-1	-1	-1	-1	2	-1	0	-1
-1	-1	2	-1	-1		-1		-1		2	2	-1	-1	-1	-1	-1	-1	-1	2	-1	-1	-1	-1	-1	-1	-1	-1	-1	-1	-1	1	-1	-1	2	-1	-1	-1		1	2	-1	-1	-1	-1	-1	2	-1	0	-1
-1	-1	2	-1	-1		-1		-1		2	2	-1	-1	-1	-1	-1	-1	-1	2	-1	-1	-1	-1	-1	-1	-1	-1	-1	-1	-1	1	-1	-1	2	-1	-1	-1		1	2	-1	-1	-1	-1	-1	2	-1	0	-1
-1	-1	2	-1	-1		-1		-1		2	2	-1	-1	-1	-1	-1	-1	-1	2	-1	-1	-1	-1	-1	-1	-1	-1	-1	-1	-1	1	-1	-1	2	-1	-1	-1		1	2	-1	-1	-1	-1	-1	2	-1	0	-1
-1	-1	2	-1	-1		-1		-1		2	2	-1	-1	-1	-1	-1	-1	-1	2	-1	-1	-1	-1	-1	-1	-1	-1	-1	-1	-1	1	-1	-1	2	-1	-1	-1		1	2	-1	-1	-1	-1	-1	2	-1	0
-1	-1	2	-1	-1		-1		-1		2	2	-1	-1	-1	-1	-1	-1	-1	2	-1	-1	-1	-1	-1	-1	-1	-1	-1	-1	-1	1	-1	-1	2	-1	-1	-1		1	2	-1	-1	-1	-1	-1	2	-1	0	-1
-1	-1	2	-1	-1		-1		-1		2	2	-1	-1	-1	-1	-1	-1	-1	2	-1	-1	-1	-1	-1	-1	-1	-1	-1	-1	-1	1	-1	-1	2	-1	-1	-1		1	2	-1	-1	-1	-1	-1	2	-1	0	-1
-1	-1	2	-1	-1		-1		-1		2	2	-1	-1	-1	-1	-1	-1	-1	2	-1	-1	-1	-1	-1	-1	-1	-1	-1	-1	-1	1	-1	-1	2	-1	-1	-1		1	2	-1	-1	-1	-1	-1	2	-1	0	-1
-1	-1	2	-1	-1		-1		-1		2	2	-1	-1	-1	-1	-1	-1	-1	2	-1	-1	-1	-1	-1	-1	-1	-1	-1	-1	-1	1	-1	-1	2	-1	-1	-1		1	2	-1	-1	-1	-1	-1	2	-1	0	-1
-1	-1	2	-1	-1		-1		-1		2	2	-1	-1	-1	-1	-1	-1	-1	2	-1	-1	-1	-1	-1	-1	-1	-1	-1	-1	-1	1	-1	-1	2	-1	-1	-1		1	2	-1	-1	-1	-1	-1	2	-1	0	-1
-1	-1	2	-1	-1		-1		-1		2	2	-1	-1	-1	-1	-1	-1	-1	2	-1	-1	-1	-1	-1	-1	-1	-1	-1	-1	-1	1	-1	-1	2	-1	-1	-1		1	2	-1	-1	-1	-1	-1	2	-1	0	-1
-1	-1	2	-1	-1		-1		-1		2	2	-1	-1	-1	-1	-1	-1	-1	2	-1	-1	-1	-1	-1	-1	-1	-1	-1	-1	-1	1	-1	-1	2	-1	-1	-1		1	2	-1	-1	-1		-1	2	-1	0	-1
-1	-1	2	-1	-1				-1		2	2	-1	-1	-1	-1	-1	-1	-1	2	-1	-1	-1	-1	-1	-1	-1	-1	-1	-1	-1	1	-1	-1	2	-1	-1	-1		1	2	-1	-1	-1	-1	-1	2	-1	0	-1
-1	-1	2	-1	-1		-1		-1		2	2	-1	-1	-1	-1	-1	-1	-1	2	-1	-1	-1	-1	-1	-1	-1	-1	-1	-1	-1	1	-1	-1	2		-1	-1		1	2	-1	-1	-1	-1	-1	2	-1	0	-1
-1	-1	2	-1	-1		-1		-1		2	2	-1	-1	-1	-1	-1	-1	-1	2	-1	-1	-1	-1	-1	-1	-1	-1	-1	-1	-1	1	-1	-1	2		-1	-1		1	2	-1	-1	-1	-1	-1	2	-1	0	-1
-1	-1	2	-1	-1		-1		-1		2	2	-1	-1	-1	-1	-1	-1	-1	2	-1	-1	-1	-1	-1	-1	-1	-1	-1	-1	-1	1	-1	-1	2		-1	-1		1	2	-1	-1	-1	-1	-1	2	-1	0	-1
-1	-1	2	-1	-1		-1		-1		2	2	-1	-1	-1	-1	-1	-1	-1	2	-1	-1	-1	-1	-1	-1	-1	-1	-1	-1	-1	1	-1	-1	2	-1	-1	-1		1	2	-1	-1	-1	-1	-1	2	-1	0	-1
-1	-1	2	-1	-1		-1		-1		2	2	-1	-1	-1	-1	-1	-1	-1	2	-1	-1	-1	-1	-1	-1	-1	-1	-1	-1	-1	1	-1	-1	2	-1	-1	-1		1	2	-1	-1	-1	-1	-1	2	-1	0	-1
-1	-1	2	-1	-1		-1		-1		2	2	-1	-1	-1	-1	-1	-1	-1	2	-1	-1	-1	-1	-1	-1	-1	-1	-1	-1	-1	1	-1	-1	2	-1	-1	-1		1	2	-1	-1	-1	-1	-1	2	-1	0	-1
-1	-1	2	-1	-1		-1		-1		2	2	-1	-1	-1	-1	-1	-1	-1	2	-1	-1	-1	-1	-1	-1	-1	-1	-1	-1	-1	1	-1		2	-1	-1	-1		1	2	-1	-1	-1	-1	-1	2	-1	0	-1
-1	-1	2	-1	-1		-1		-1		2	2	-1	-1	-1	-1	-1	-1	-1	2	-1	-1	-1	-1	-1	-1	-1	-1	-1	-1	-1	1	-1	-1	2	-1	-1	-1		1	2	-1	-1	-1	-1	-1	2	-1	0	-1
-1	-1	2	-1	-1		-1		-1		2	2	-1	-1	-1	-1	-1	-1	-1	2	-1	-1	-1	-1	-1	-1	-1	-1	-1	-1	-1	1	-1	-1	2	-1	-1	-1		1	2	-1	-1		-1	-1	2	-1	0	-1
-1	-1	2	-1	-1		-1		-1		2	2	-1	-1	-1	-1	-1	-1	-1	2	-1	-1	-1	-1	-1	-1	-1	-1	-1	-1		1	-1	-1	2	-1	-1	-1		1	2	-1	-1		-1	-1	2	-1	0	-1
-1	-1	2	-1	-1		-1		-1		-1	2	-1	-1	-1	-1	-1	-1	-1	2	-1	-1	-1	-1	-1	-1	-1	-1	-1	-1	-1	1	-1	-1	2	-1	-1	-1		1	2	-1	-1	-1	-1	-1	2	-1	0	-1
-1	-1	2	-1	-1		-1		-1		-1	2	-1	-1	-1	-1	-1	-1	-1	2	-1	-1	-1	-1	-1	-1	-1	-1	-1	-1	-1	1	-1	-1	2	-1	-1	-1		1	2	-1	-1	-1	-1	-1	2	-1	0	-1
-1	-1	2	-1	-1		-1		-1		-1	2	-1	-1	-1	-1	-1	-1	-1	2	-1	-1	-1	-1	-1	-1	-1	-1	-1	-1	-1	1	-1	-1	2	-1	-1	-1		1	2	-1	-1	-1	-1	-1	2	-1	0	-1
-1	-1	2	-1	-1		-1		-1		-1	2	-1	-1	-1	-1	-1	-1	-1	2	-1	-1	-1	-1	-1	-1	-1	-1	-1	-1	-1	1	-1	-1	2	-1	-1	-1		1	2	-1	-1	-1	-1	-1	2	-1	0	-1
-1	-1	2	-1	-1		-1		-1		-1	2	-1	-1	-1	-1	-1	-1	-1	2	-1	-1	-1	-1		-1	-1	-1	-1	-1	-1	1	-1	-1	2	-1	-1	-1		1	2	-1	-1	-1	-1	-1	2	-1	0	-1
-1	-1	2	-1	-1		-1		-1		-1	2	-1	-1	-1	-1	-1	-1	-1	2	-1	-1	-1	-1		-1	-1	-1	-1	-1	-1	1	-1	-1	2	-1	-1	-1		1	2	-1	-1	-1	-1	-1	2	-1	2	-1
-1	-1	2	-1	-1		-1		-1		-1	2	-1	-1	-1	-1	-1	-1	-1	2	-1	-1	-1	-1		-1	-1	-1	-1	-1	-1	1	-1	-1	2	-1	-1	-1		1	2	-1	-1	-1	-1	-1	2	-1	2	-1
-1	-1	2	-1	-1		-1	2	-1		-1	2	-1	-1	-1	-1	-1	-1	-1	2	-1	-1	-1	-1		-1	-1	-1	-1	-1	-1	1	-1	-1	2		-1	-1		1	2	-1	-1	-1	-1	-1	2	-1	2	-1
-1	-1	2	-1	-1		-1		-1		-1	2	-1	-1	-1	-1	-1	-1	-1	2	-1	-1	-1	-1		-1	-1	-1	-1	-1	-1	1	-1	-1	2		-1	-1		1	2	-1	-1	-1	-1	-1	2	-1	2	-1
-1	-1	2	-1	-1		-1		-1		-1	2	-1	-1	-1	-1	-1	-1	-1	2	-1	-1	-1	-1		-1	-1	-1	-1	-1	-1	1	-1	-1	2		-1	-1		1	2	-1	-1	-1	-1	-1	2	-1	2	-1
-1	-1	2	-1	-1	-1	-1		-1		-1	2	-1	-1	-1	-1	-1	-1	-1	2	-1	-1	-1	-1		-1	-1	-1	-1	-1	-1	1	-1	-1	2		-1	-1		1	2		-1	-1	-1	-1	2	-1	2	-1
-1	-1	2	-1	-1	-1	-1		-1		-1	2	-1	-1	-1	-1	-1	-1	-1	2	-1	-1	-1	-1		-1	-1	-1	-1	-1	-1	1	-1	-1	2		-1	-1		1	2		-1	-1	-1	-1	2	-1	2	-1
-1	-1	2	-1	-1	-1	-1		-1		-1	2	-1	-1	-1	-1	-1	-1	-1	2	-1	-1	-1	-1			-1	-1	-1	-1	-1	1	-1	-1	2		-1	-1		1	2	-1	-1	-1	-1	-1	2	-1	2	-1
-1	-1	2	-1	-1	-1	-1		-1		-1	2	-1	-1	-1	-1	-1	-1	-1	2	-1	-1	-1	-1		-1	-1	-1	-1	-1	-1	1	-1	-1	2		-1	-1		1	2	-1	-1	-1	-1	-1	2	-1	2	-1
-1	-1	2	-1	-1	-1	-1		-1		-1	2	-1	-1	-1	-1	-1	-1	-1	2	-1	-1	-1	-1		-1	-1	-1	-1	-1	-1	1	-1	-1	2		-1	-1		1	2	-1	-1	-1	-1	-1	2	-1	2	-1
-1	-1	2	-1	-1	-1	-1		-1		-1	2	-1	-1	-1	-1	-1	-1	-1	2	-1	-1	-1	-1		-1	-1	-1	-1	-1	-1	1	-1	-1	2		-1	-1		1	2	-1	-1	-1	-1	-1	2	-1	2	-1
-1	-1	2	-1	-1		-1		-1		-1	2	-1	-1	-1	-1	-1	-1	-1	2	-1	-1	-1	-1		-1	-1	-1	-1	-1	-1	1	-1	-1	2		-1	-1		1	2		-1	-1	-1	-1	2	-1	2	-1
-1	-1	2	-1	-1				-1		-1	2	-1	-1	-1	-1	-1	-1	-1	2	-1	-1	-1	-1		-1	-1	-1	-1	-1	-1	1	-1	-1	2		-1	-1		1	2	-1	-1	-1	-1	-1	2	-1	2	-1
-1	-1	2	-1	-1		-1		-1		-1	2	-1	-1	-1	-1	-1	-1	-1	2	-1	-1	-1	-1		-1	-1	-1	-1	-1	-1	1	-1	-1	2		-1	-1		1	2	-1	-1	-1	-1	-1	2	-1	2
-1	-1	2	-1	-1		-1		-1		-1	2	-1	-1	-1	-1	-1	-1	-1	2	-1	-1	-1	-1		-1	-1	-1	-1	-1	-1	1	-1	-1	2		-1	-1		1	2		-1	-1	-1	-1	2	-1	2	-1
-1	-1	2	-1	-1		-1		-1		-1	2	-1	-1	-1	-1	-1	-1	-1	2	-1	-1	-1	-1		-1	-1	-1	-1	-1	-1	1	-1	-1	2		-1	-1		1	2	-1	-1	-1	-1	-1	2	-1	2	-1
	-1	2	-1	-1		-1		-1			2	-1	-1	-1	-1	-1	-1	-1	2	-1	-1	-1	-1		-1	-1	-1	-1	-1	-1	1	-1	-1	2		-1	-1		1	2	-1	-1	-1	-1	-1	2	-1	2	-1
-1	-1	2	-1	-1		-1		-1			2	-1	-1	-1	-1	-1	-1	-1	2	-1		-1	-1		-1	-1	-1	-1	-1	-1	1	-1	-1	2		-1	-1		1	2	-1	-1	-1	-1	-1	2	-1	2	-1
-1	-1	2	-1	-1		-1		-1			2	-1	-1	-1	-1	-1	-1	-1	2	-1		-1	-1		-1	-1	-1	-1	-1	-1	1	-1	-1	2		-1	-1		1	2		-1	-1	-1	-1	2	-1	2	-1
-1	-1	2	-1	-1		-1		-1			2	-1	-1	-1	-1	-1	-1	-1	2	-1		-1	-1		-1	-1	-1	-1	-1	-1	1	-1	-1	2		-1	-1		1	2		-1	-1	-1	-1	2	-1	2	-1
-1	-1	2	-1	-1		-1		-1			2	-1	-1	-1	-1	-1	-1	-1	2	-1		-1	-1		-1	-1	-1	-1	-1	-1	1	-1	-1	2		-1	-1		1	2		-1	-1	-1	-1	2	-1	2	-1
-1	-1	2	-1	-1		-1		-1			2	-1	-1	-1	-1	-1	-1	-1	2	-1	-1	-1	-1		-1	-1	-1	-1	-1	-1	1	-1	-1	2		-1	-1		1	2		-1	-1	-1	-1	2	-1	2	-1
	-1	2	-1	-1	-1	-1		-1			2	-1	-1	-1	-1	-1	-1	-1	2	-1	-1	-1	-1		-1	-1	-1	-1	-1	-1	1	-1	-1	2		-1	-1		1	2		-1	-1	-1		2	-1	2	-1
	-1	2	-1	-1	-1	-1		-1			2	-1	-1	-1	-1	-1	-1	-1	2	-1	-1	-1	-1		-1	-1	-1	-1	-1	-1	1		-1	2		-1	-1		1	2		-1	-1	-1		2	-1	2	-1
	-1	2	-1	-1	-1	-1		-1			2	-1	-1	-1	-1	-1	-1	-1	2	-1	-1	-1	-1		-1	-1	-1	-1	-1	-1	1		-1	2		-1	-1		1	2	-1	-1	-1	-1	-1	2	-1	2	-1
	-1	2	-1	-1	-1	-1		-1			2	-1	-1	-1	-1	-1	-1	-1	2	-1	-1	-1	-1		-1	-1	-1	-1	-1	-1	1		-1	2		-1	-1		1	2		-1	-1	-1	-1	2	-1	2	-1
	-1	2	-1	-1	-1	-1		-1			2	-1	-1	-1	-1	-1	-1	-1	2	-1	-1	-1	-1		-1	-1	-1	-1	-1	-1	1		-1	2		-1	-1		1	2	-1	-1	-1	-1	-1	2	-1	2	-1
	-1	2	-1	-1	-1	-1		-1			2	-1	-1	-1	-1	-1	-1	-1	2	-1	-1	-1	-1		-1	-1	-1	-1	-1	-1	1		-1	2		-1	-1		1	2	-1	-1	-1	-1	-1	2	-1	2	-1
	-1	2	-1	-1	-1	-1		-1			2	-1	-1	-1	-1	-1	-1	-1	2	-1	-1	-1	-1		-1	-1	-1	-1	-1	-1	1		-1	2		-1	-1		1	2	-1	-1	-1	-1	-1	2	-1	2	-1
-1	-1	2	-1	-1	-1	-1		-1			2	-1	-1	-1	-1	-1	-1	-1	2	-1	-1	-1	-1		-1	-1	-1	-1	-1	-1	1		-1	2		-1	-1		1	2	-1	-1	-1	-1	-1	2	-1	2	-1
	-1	2	-1	-1	-1	-1		-1			2	-1	-1	-1	-1	-1	-1	-1	2	-1	-1	-1	-1		-1	-1	-1	-1	-1	-1	1		-1	2		-1	-1		1	2	-1	-1	-1	-1	-1	2	-1	2	-1
	-1	2	-1	-1	-1	-1		-1		-1	2	-1	-1	-1	-1	-1	-1	-1	2	-1	-1	-1	-1		-1	-1	-1	-1	-1	-1	1		-1	2		-1	-1		1	2	-1	-1	-1		-1	2	-1	2	-1
	-1	2	-1	-1	-1	-1		-1		-1	2	-1	-1	-1	-1	-1	-1	-1	2	-1	-1	-1	-1		-1	-1	-1	-1	-1	-1	1		-1	2		-1	-1		1	2	-1	-1	-1	-1	-1	2	-1	2	-1
	-1	2	-1	-1	-1	-1		-1		-1	2	-1	-1	-1	-1	-1	-1	-1	2	-1	-1	-1	-1		-1	-1	-1	-1	-1	-1	1		-1	2		-1	-1		1	2		-1	-1	-1	-1	2	-1	2	-1
-1	-1	2		-1	-1	-1		-1		-1	2	-1	-1	-1	-1	-1	-1	-1	2	-1	-1	-1	-1		-1	-1	-1	-1	-1	-1	1		-1	2		-1	-1		1	2		-1	-1	-1	-1	2	-1	2	-1
	-1	2		-1	-1	-1		-1		-1	2	-1	-1	-1	-1	-1	-1	-1	2	-1	-1	-1	-1		-1	-1	-1	-1	-1	-1	1		-1	2		-1	-1		1	2		-1	-1	-1	-1	2	-1	2	-1
-1	-1	2		-1	-1	-1		-1		-1	2	-1	-1	-1	-1	-1	-1	-1	2	-1	-1	-1	-1		-1	-1	-1	-1	-1	-1	1		-1	2		-1	-1		1	2		-1	-1	-1	-1	2	-1	2	-1
-1	-1	2	-1	-1	-1			-1		-1	2	-1	-1	-1	-1	-1	-1	-1	2	-1	-1	-1	-1		-1	-1	-1	-1	-1	-1	1		-1	2		-1	-1		1	2		-1	-1	-1	-1	2	-1	2	-1
-1	-1	2	-1	-1				-1		-1	2	-1	-1	-1	-1	-1	-1	-1	2	-1	-1	-1	-1		-1	-1	-1	-1	-1	-1	1		-1	2		-1	-1		1	2		-1	-1	-1	-1	2	-1	2	-1
-1	-1	2	-1	-1				-1			2	-1	-1	-1	-1	-1	-1	-1	2	-1	-1	-1	-1		-1	-1	-1	-1	-1	-1	1		-1	2		-1	-1		1	2	-1	-1	-1	-1	-1	2	-1	2	-1
-1	-1	2	-1	-1				-1			2	-1	-1	-1	-1	-1	-1	-1	2	-1	-1	-1	-1		-1	-1	-1	-1	-1	-1	1		-1	2		-1	-1		1	2	-1	-1	-1	-1	-1	2	-1	2	-1
-1	-1	2	-1	-1				-1			2	-1	-1	-1	-1	-1	-1	-1	2	-1	-1	-1	-1		-1	-1	-1	-1	-1	-1	1	-1	-1	1		-1	-1		1	2	-1	-1	-1	-1	-1	2	-1	2	-1
-1	-1	2	-1	-1				-1			2	-1	-1	-1	-1	-1	-1	-1	-1	-1	-1	-1	-1		-1	-1	-1	-1	-1	-1	1	-1	-1	1		-1	-1		1	2	-1	-1	-1	-1	-1	2	-1	2	-1
-1	-1	2	-1	-1				-1			2	-1	-1	-1	-1	-1	-1	-1	-1	-1	-1	-1	-1			-1	-1	-1	-1	-1	1	-1	-1	1		-1	-1		1	2	-1	-1	-1	-1	-1	2	-1	2	-1
-1	-1	2	-1	-1				-1			2	-1	-1	-1	-1	-1	-1	-1	-1	-1	-1	-1	-1			-1	-1	-1	-1	-1	1	-1	-1	1		-1	-1		1	2	-1	-1	-1	-1	-1	2	-1	2	-1
-1	-1	2	-1	-1				-1			2	-1	-1	-1	-1	-1	-1	-1	-1	-1	-1	-1	-1			-1	-1	-1	-1	-1	1	-1	-1	1	-1	-1	-1		1	2	-1		-1	-1	-1	2	-1	2	-1
-1	-1	2	-1	-1				-1			2	-1	-1	-1	-1	-1	-1	-1	-1	-1	-1	-1	-1		-1	-1	-1	-1	-1	-1	1	-1	-1	1	-1	-1	-1		1	2	-1		-1	-1	-1	2	-1	2	-1
-1	-1	2	-1	-1				-1			2	-1	-1	-1	-1	-1	-1	-1	-1	-1	-1	-1	-1		-1	-1	-1	-1	-1	-1	1	-1	-1	1	-1	-1	-1		1	2	-1		-1	-1	-1	2	-1	2	-1
-1	-1	2	-1	-1				-1			2	-1	-1	-1	-1	-1	-1	-1	-1	-1	-1	-1	-1		-1	-1	-1	-1	-1	-1	1	-1	-1	1	-1	-1	-1		1	2	-1		-1	-1	-1	2	-1	2	-1
-1	-1	2	-1	-1		-1		-1			2	-1	-1	-1	-1	-1	-1	-1	-1	-1	-1	-1	-1		-1	-1	-1	-1	-1	-1	1	-1	-1	1	-1	-1	-1		1	2	-1	-1	-1	-1	-1	2	-1	2	-1
-1	-1	2	-1	-1		-1		-1			2	-1	-1	-1	-1	-1	-1	-1	-1	-1	-1	-1	-1		-1	-1	-1	-1	-1	-1	1	-1	-1	1	-1	-1	-1		1	2		-1	-1	-1	-1	2	-1	2	-1
-1	-1	2	-1	-1		-1		-1			2	-1	-1	-1	-1	-1	-1	-1	-1	-1	-1	-1	-1		-1	-1	-1	-1	-1	-1	1	-1	-1	1	-1	-1	-1		1	2		-1	-1	-1	-1	2	-1	2	-1
-1	-1	2	-1	-1		-1		-1		-1	2	-1	-1	-1	-1	-1	-1	-1	-1	-1	-1	-1	-1		-1	-1	-1	-1	-1	-1	1	-1	-1	1	-1	-1	-1		1	2		-1	-1	-1	-1	2	-1	2	-1
-1	-1	2	-1	-1		-1		-1		-1	2	-1	-1	-1	-1	-1	-1	-1		-1	-1	-1	-1		-1	-1	-1	-1	-1	-1	1	-1	-1	1	-1	-1	-1		1	2		-1	-1	-1	-1	2	-1	2	-1
-1	-1	2	-1	-1		-1		-1		-1	2	-1	-1	-1	-1	-1	-1	-1		-1	-1	-1	-1		-1	-1	-1	-1	-1	-1	1	-1	-1	1	-1	-1	-1		1	2	-1	-1	-1	-1	-1	2	-1	2	-1
-1	-1	2	-1	-1		-1	2	-1		-1	2	-1	-1	-1	-1	-1	-1	-1		-1	-1	-1	-1		-1	-1	-1	-1	-1	-1	1	-1	-1	1	-1	-1	-1		1	2	-1	-1	-1	-1	-1	2	-1	2	-1
-1	-1	2	-1	-1		-1	2	-1		-1	2	-1	-1	-1	-1	-1	-1	-1		-1	-1	-1	-1		-1	-1	-1	-1	-1	-1	1	-1	-1	1	-1	-1	-1		1	2	-1	-1	-1	-1	-1	2	-1	2	-1
-1	-1	2	-1	-1		-1		-1		-1	2	-1	-1	-1	-1	-1	-1	-1		-1	-1	-1	-1		-1	-1	-1	-1	-1	-1	1	-1	-1	1	-1	-1	-1		1	2	-1	-1	-1	-1	-1	2	-1	2	-1
-1	-1	2	-1	-1		-1		-1		-1	2	-1	-1	-1	-1	-1	-1	-1		-1	-1	-1	-1		-1	-1	-1	-1	-1	-1	1	-1	-1	1	-1	-1	-1		1	2	-1	-1	-1	-1	-1	2	-1	2	-1
-1	-1	2	-1	-1		-1		-1			2	-1	-1	-1	-1	-1	-1	-1		-1	-1	-1	-1		-1	-1	-1	-1	-1	-1	1	-1	-1	1	-1	-1	-1		1	2	-1	-1	-1	-1	-1	2	-1	2	-1
-1	-1	2	-1	-1		-1		-1			2	-1	-1	-1	-1	-1	-1	-1		-1	-1	-1	-1	-1	-1	-1	-1	-1	-1	-1	1	-1	-1	1	-1	-1	-1		1	2	-1	-1	-1	-1	-1	2	-1	2	-1
-1	-1	2	-1	-1		-1	2	-1			2	-1	-1	-1	-1	-1	-1	-1		-1	-1	-1	-1	-1	-1	-1	-1	-1	-1	-1	1	-1	-1	1	-1	-1	-1		1	2	-1		-1	-1	-1	2	-1	2	-1
-1	-1	2	-1	-1		-1		-1			2	-1	-1	-1	-1	-1	-1	-1		-1	-1	-1	-1	-1	-1	-1	-1	-1	-1	-1	1	-1	-1	1	-1	-1	-1		1	2	-1	-1	-1	-1	-1	2	-1	2	-1
-1	-1	2	-1	-1		-1		-1			2	-1	-1	-1	-1	-1	-1	-1		-1	-1	-1	-1	-1	-1	-1	-1	-1	-1	-1	1	-1	-1	1	-1	-1	-1		1	2	-1	-1	-1	-1	-1	2	-1	2	-1
-1	-1	2	-1	-1		-1		-1			2	-1	-1	-1	-1	-1	-1	-1		-1	-1	-1	-1	-1	-1	-1	-1	-1	-1	-1	1	-1	-1	1	-1	-1	-1		1	2	-1	-1	-1	-1	-1	2	-1	2	-1
-1	-1	2	-1	-1		-1		-1			2	-1	-1	-1	-1	-1	-1	-1		-1	-1	-1	-1	-1	-1	-1	-1	-1	-1	-1	1	-1	-1	1	-1	-1	-1		1	2	-1	-1	-1	-1	-1	2	-1	2	-1
-1	-1	2	-1	-1		-1		-1			2	-1	-1	-1	-1	-1	-1	-1		-1	-1	-1	-1	-1	-1	-1	-1	-1	-1	-1	1	-1	-1	1	-1	-1	-1		1	2	-1	-1	-1	-1	-1	2	-1	2	-1
-1	-1	2	-1	-1	-1	-1		-1			2	-1	-1	-1	-1	-1	-1	-1	-1	-1	-1	-1	-1	-1	-1	-1	-1	-1	-1	-1	1	-1	-1	1	-1	-1	-1		1	2	-1	-1	-1	-1	-1	2	-1	2	-1
-1	-1	2	-1	-1	-1	-1		-1			2	-1	-1	-1	-1	-1	-1	-1	-1	-1	-1	-1	-1	-1	-1	-1	-1	-1	-1	-1	1	-1	-1	1	-1	-1	-1		1	2	-1	-1	-1	-1	-1	2	-1	2	-1
-1	-1	2	-1	-1	-1	-1		-1			2	-1	-1	-1	-1	-1	-1	-1	-1	-1	-1	-1	-1	-1	-1	-1	-1	-1	-1	-1	1	-1	-1	1	-1	-1	-1		1	2	-1	-1	-1	-1	-1	2	-1	2	-1
-1	-1	2	-1	-1	-1	-1		-1			2	-1	-1	-1	-1	-1	-1	-1	-1	-1	-1	-1	-1	-1	-1	-1	-1	-1	-1	-1	1	-1	-1	1	-1	-1	-1		1	2	-1	-1	-1	-1	-1	2	-1	2	-1
-1	-1	2	-1	-1	-1	-1		-1			2	-1	-1	-1	-1	-1	-1	-1	-1	-1	-1	-1	-1	-1	-1	-1	-1	-1	-1	-1	1	-1	-1	1	-1	-1	-1		1	2	-1	-1	-1	-1	-1	2	-1	2	-1
-1	-1	2	-1	-1	-1	-1		-1			2	-1	-1	-1	-1	-1	-1	-1	-1	-1	-1	-1	-1	-1	-1	-1	-1	-1	-1	-1	1	-1	-1	1	-1	-1	-1		1	2	-1	-1	-1	-1	-1	2	-1	2	-1
-1	-1	2	-1	-1	-1	-1		-1			2	-1	-1	-1	-1	-1	-1	-1	-1	-1	-1	-1	-1	-1	-1	-1	-1	-1	-1	-1	1	-1	-1	1	-1	-1	-1		1	2	-1		-1	-1	-1	2	-1	2	-1
-1	-1	2	-1	-1	-1	-1		-1			2	-1	-1	-1	-1	-1	-1	-1	-1	-1	-1	-1	-1	-1	-1	-1	-1	-1	-1	-1	1	-1	-1	1	-1	-1	-1		1	2	-1		-1	-1	-1	2	-1	2	-1
-1	-1	2	-1	-1	-1	-1	2	-1			2	-1	-1	-1	-1	-1	-1	-1	-1	-1	-1	-1	-1	-1	-1	-1	-1	-1	-1	-1	1	-1	-1	1		-1	-1		1	2	-1		-1	-1	-1	2	-1	2	-1
-1	-1	2	-1	-1	-1	-1	2	-1		-1	2	-1	-1	-1	-1	-1	-1	-1	-1	-1	-1	-1	-1	-1	-1	-1	-1	-1	-1	-1	1	-1	-1	1		-1	-1		1	2	-1	-1	-1	-1	-1	2	-1	2	-1
-1	-1	2	-1	-1	-1	-1	2	-1		-1	2	-1	-1	-1	-1	-1	-1	-1	-1	-1	-1	-1	-1		-1	-1	-1	-1	-1	-1	1	-1	-1	1		-1	-1		1	2	-1	-1	-1	-1	-1	2	-1	2	-1
	-1	2	-1	-1		-1	2	-1		-1	2	-1	-1	-1	-1	-1	-1	-1	-1	-1	-1	-1	-1		-1	-1	-1	-1	-1	-1	1	-1	-1	1		-1	-1		1	2	-1	-1	-1	-1	-1	2	-1	2	-1
-1	-1	2	-1	-1		-1	2	-1		-1	2	-1	-1	-1	-1	-1	-1	-1	-1	-1	-1	-1	-1		-1	-1	-1	-1	-1	-1	1	-1	-1	1		-1	-1		1	2	-1	-1	-1	-1	-1	2	-1	2	-1
-1	-1	2	-1	-1		-1	2	-1		-1	2	-1	-1	-1	-1	-1	-1	-1	-1	-1	-1	-1	-1		-1	-1	-1	-1	-1	-1	1	-1	-1	1	-1	-1	-1		1	2	-1	-1	-1	-1	-1	2	-1	2	-1
-1	-1	2	-1	-1		-1	2	-1		-1	2	-1	-1	-1	-1	-1	-1	-1		-1	-1	-1	-1		-1	-1	-1	-1	-1	-1	1	-1	-1	1	-1	-1	-1		1	2	-1	-1	-1	-1	-1	2	-1	2	-1
	-1	2	-1	-1		-1	2	-1		-1	2	-1	-1	-1	-1	-1	-1	-1		-1	-1	-1	-1		-1	-1	-1	-1	-1	-1	1	-1	-1	1	-1	-1	-1		1	2	-1	-1	-1	-1	-1	2	-1	2	-1
	-1	2	-1	-1		-1	2	-1		-1	2	-1	-1	-1	-1	-1	-1	-1		-1	-1	-1	-1		-1	-1	-1	-1	-1	-1	1	-1	-1	1	-1	-1	-1		1	2	-1	-1	-1	-1	-1	2	-1	2	-1
	-1	-1	-1	-1		-1	2	-1		-1	2	-1	-1	-1	-1	-1	-1	-1		-1	-1	-1	-1		-1	-1	-1	-1	-1	-1	1	-1	-1	1	-1	-1	-1		1	2	-1	-1	-1	-1	-1	2	-1	2	-1
	-1	-1	-1	-1		-1	2	-1		-1	2	-1	-1	-1	-1	-1	-1	-1		-1	-1	-1	-1		-1	-1	-1	-1	-1	-1	1	-1	-1	1	-1	-1	-1		1	2	-1	-1	-1	-1	-1	2	-1	2	-1
	-1	-1	-1	-1	-1	-1	2	-1		-1	2	-1	-1	-1	-1	-1	-1	-1		-1	-1	-1	-1		-1	-1	-1	-1	-1	-1	1	-1	-1	1	-1	-1	-1		1	2	-1	-1	-1	-1	-1	2	-1	2	-1
-1	-1	-1	-1	-1	-1	-1	2	-1		-1	2	-1	-1	-1	-1	-1	-1	-1		-1	-1	-1	-1		-1	-1	-1	-1	-1	-1	1	-1	-1	1	-1	-1	-1		1	2	-1	-1	-1	-1	-1	2	-1	2	-1
	-1	-1	-1	-1	-1	-1	2	-1		-1	2	-1	-1	-1	-1	-1	-1	-1		-1	-1	-1	-1		-1	-1	-1	-1	-1	-1	1	-1	-1	1	-1	-1	-1		1	2	-1		-1	-1	-1	2	-1	2	-1
-1	-1	-1	-1	-1	-1	-1	2	-1		-1	2	-1	-1	-1	-1	-1	-1	-1		-1	-1	-1	-1		-1	-1	-1	-1	-1	-1	1	-1	-1	1	-1	-1	-1		1	2	-1		-1	-1	-1	2	-1	2	-1
-1	-1	-1	-1	-1	-1	-1	2	-1		-1	2	-1	-1	-1	-1	-1	-1	-1		-1	-1	-1	-1		-1	-1	-1	-1	-1	-1	1	-1	-1	1	-1	-1	-1		1	2	-1	-1	-1	-1	-1	2	-1	2	-1
-1	-1	-1	-1	-1	-1	-1	2	-1		-1	2	-1	-1	-1	-1	-1	-1	-1		-1	-1	-1	-1		-1	-1	-1	-1	-1	-1	1	-1	-1	1	-1	-1	-1		1	2	-1		-1	-1	-1	2	-1	2	-1
-1	-1	-1	-1	-1	-1	-1	2	-1		2	2	-1	-1	-1	-1	-1	-1	-1		-1	-1	-1	-1		-1	-1	-1	-1	-1	-1	1	-1	-1	1	-1	-1	-1		1	2	-1		-1	-1	-1	2	-1	2	-1
	-1	-1	-1	-1	-1	-1	2	-1		2	2	-1	-1	-1	-1	-1	-1	-1		-1	-1	-1	-1		-1	-1	-1	-1	-1	-1	1	-1	-1	1	-1	-1	-1		1	2	-1		-1	-1	-1	2	-1	2	-1
	-1	-1	-1	-1	-1	-1	2	-1		2	2	-1	-1	-1	-1	-1	-1	-1		-1	-1	-1	-1		-1	-1	-1	-1	-1	-1	1	-1	-1	1	-1	-1	-1		1	2	-1		-1	-1	-1	2	-1	2	-1
-1	-1	-1	-1	-1	-1	-1	2	-1		2	2	-1	-1	-1	-1	-1	-1	-1		-1	-1	-1	-1		-1	-1	-1	-1	-1	-1	1	-1	-1	1	-1	-1	-1		1	2	-1	-1	-1	-1	-1	2	-1	2	-1
-1	-1	-1	-1	-1	-1	-1	2	-1		2	2	-1	-1	-1	-1	-1	-1	-1		-1	-1	-1	-1		-1	-1	-1	-1	-1	-1	1	-1	-1	1	-1	-1	-1		1	2	-1	-1	-1	-1	-1	2	-1	2	-1
-1	-1	-1	-1	-1	-1	-1	2	-1		2	2	-1	-1	-1	-1	-1	-1	-1		-1	-1	-1	-1		-1	-1	-1	-1	-1	-1	1	-1	-1	1	-1	-1	-1		1	2	-1	-1	-1	-1	-1	2	-1	2	-1
	-1	-1	-1	-1	-1	-1	2	-1		2	2	-1	-1	-1	-1	-1	-1	-1		-1	-1	-1	-1		-1		-1	-1	-1	-1	1	-1	-1	1	-1	-1	-1		1	2	-1	-1	-1	-1	-1	2	-1	2	-1
	-1	-1	-1	-1	-1	-1	2	-1		2	2	-1	-1	-1	-1	-1	-1	-1		-1	-1	-1	-1		-1	-1	-1	-1	-1	-1	1	-1	-1	1	-1	-1	-1		2	2	-1	-1	-1	-1	-1	2	-1	2	-1
	-1	-1	-1	-1	-1	-1	2	-1		2	2	-1	-1	-1	-1	-1	-1	-1		-1	-1	-1	-1		-1	-1	-1	-1		-1	1	-1	-1	1	-1	-1	-1		2	2	-1	-1	-1	-1	-1	2	-1	2	-1
	-1	-1	-1	-1	-1	-1	2	-1		2	2	-1	-1	-1	-1	-1	-1	-1		-1	-1	-1	-1		-1	-1	-1	-1		-1	1	-1	-1	1	-1	-1	-1		2	2	-1	-1	-1	-1	-1	2	-1	2	-1
-1	-1	-1	-1	-1	-1	-1	2	-1		2	2	-1	-1	-1	-1	-1	-1	-1		-1	-1	-1	-1		-1	-1	-1	-1		-1	1	-1	-1	1	-1	-1	-1		2	2	-1	-1	-1	-1	-1	2	-1	2	-1
	-1	-1	-1	-1	-1	-1	2	-1		2	2	-1	-1	-1	-1	-1	-1	-1		-1	-1	-1	-1		-1	-1	-1	-1		-1	1	-1	-1	1	-1	-1	-1		2	2	-1	-1	-1	-1	-1	2	-1	2	-1
	-1	-1	-1	-1	-1	-1	2	-1		2	2	-1	-1	-1	-1	-1	-1	-1		-1	-1	-1	-1		-1	-1	-1	-1	-1	-1	1	-1	-1	1	-1	-1	-1		2	2	-1	-1	-1	-1	-1	2	-1	2	-1
	-1	-1	-1	-1	-1	-1	2	-1		2	2	-1	-1	-1	-1	-1	-1	-1		-1	-1	-1	-1		-1	-1	-1	-1	-1	-1	1	-1	-1	1	-1	-1	-1		2	2	-1	-1	-1	-1	-1	2	-1	2	-1
	-1	-1	-1	-1	-1	-1	2	-1		2	2	-1	-1	-1	-1	-1	-1	-1		-1	-1	-1	-1		-1	-1	-1	-1	-1	-1	1	-1	-1	1	-1	-1	-1		2	2	-1	-1	-1	-1	-1	2	-1	2	-1
	-1	-1	-1	-1	-1	-1	2	-1		2	2	-1	-1	-1	-1	-1	-1	-1		-1	-1	-1	-1		-1	-1	-1	-1	-1	-1	1	-1	-1	1	-1	-1	-1		2	2	-1	-1	-1	-1	-1	2	-1	2	-1
	-1	-1	-1	-1	-1	-1	2	-1		2	2	-1	-1		-1	-1	-1	-1		-1	-1	-1	-1		-1	-1	-1	-1	-1	-1	1	-1	-1	1	-1	-1	-1		2	2	-1	-1	-1	-1	-1	2	-1	2	-1
-1	-1	-1	-1	-1	-1	-1	2	-1		2	2	-1	-1		-1	-1	-1	-1		-1	-1	-1	-1		-1	-1	-1	-1	-1	-1	1	-1	-1	1	-1	-1	-1		2	2	-1	-1	-1	-1	-1	2	-1	2	-1
-1	-1	-1	-1	-1	-1	-1	2	-1		2	2	-1	-1		-1	-1	-1	-1		-1	-1	-1	-1		-1	-1	-1	-1		-1	1	-1	-1	1	-1	-1	-1		2	2	-1	-1	-1	-1	-1	2	-1	2	-1
-1	-1	-1	-1	-1	-1	-1	2	-1		2	2	-1	-1		-1	-1	-1	-1	-1	-1	-1	-1	-1		-1	-1	-1	-1	-1	-1	1	-1	-1	1	-1	-1	-1		2	2	-1	-1	-1	-1	-1	2	-1	2	-1
-1	-1	-1	-1	-1	-1	-1	2	-1		2	2	-1	-1		-1	-1	-1	-1	-1	-1	-1	-1	-1		-1	-1	-1	-1	-1	-1	1	-1	-1	1	-1	-1	-1		2	2	-1	-1	-1	-1	-1	2	-1	2	-1
-1	-1	-1	-1	-1	-1	-1	2	-1		2	2	-1	-1		-1	-1	-1	-1	-1	-1	-1	-1	-1		-1	-1	-1	-1	-1	-1	1	-1	-1	1	-1	-1	-1		2	2	-1	-1	-1	-1	-1	2	-1	2	-1
-1		-1	-1	-1	-1	-1	2	-1		2	2	-1	-1	-1	-1	-1	-1	-1	-1	-1	-1	-1	-1		-1	-1	-1	-1	-1	-1	1	-1	-1	1	-1	-1	-1		2	2	-1	-1	-1	-1	-1	2	-1	2	-1
-1		-1	-1	-1	-1	-1	2	-1		2	2	-1	-1	-1	-1	-1	-1	-1	-1	-1	-1	-1	-1		-1	-1	-1	-1	-1	-1	1	-1	-1	1	-1	-1	-1		2	2	-1	-1	-1	-1	-1	2	-1	2	-1
-1		-1	-1	-1	-1	-1	2	-1		2	2	-1	-1	-1	-1	-1	-1	-1	-1	-1	-1	-1	-1		-1	-1	-1	-1	-1	-1	1	-1	-1	1	-1	-1	-1		2	2	-1	-1	-1	-1	-1	2	-1	2	-1
-1		-1	-1	-1	-1	-1	2	-1		2	2	-1	-1	-1	-1	-1	-1	-1	-1	-1	-1	-1	-1		-1	-1	-1	-1	-1	-1	1	-1	-1	1	-1	-1	-1		2	2	-1	-1	-1	-1	-1	2	-1	2	-1
-1		-1	-1	-1	-1	-1	2	-1		2	2	-1	-1	-1	-1	-1	-1	-1	-1	-1	-1	-1	-1		-1	-1	-1	-1	-1	-1	1	-1	-1	1	-1	-1	-1		2	2	-1	-1	-1	-1	-1	2	-1	2	-1
-1		-1	-1	-1	-1	-1	2	-1		2	2	-1	-1	-1	-1	-1	-1	-1	-1	-1	-1	-1	-1		-1	-1	-1	-1	-1	-1	1	-1	-1	1	-1	-1	-1		2	2	-1	-1	-1	-1	-1	2	-1	2	-1
-1	-1	-1	-1	-1	-1	-1	2	-1		2	2	-1	-1	-1	-1	-1	-1	-1	-1	-1	-1	-1	-1		-1	-1	-1	-1	-1	-1	1	-1	-1	1	-1	-1	-1		2	2		-1		-1	-1	2	-1	0	-1
-1	-1	-1	-1	-1	-1	-1	2	-1		2	2	-1	-1	-1	-1	-1	-1	-1	-1	-1	-1	-1	-1		-1	-1	-1	-1	-1	-1	1	-1	-1	1	-1	-1	-1		2	2	-1	-1	-1	-1	-1	2	-1	0	-1
-1	-1	-1	-1	-1	-1	-1	2	-1		2	2	-1	-1	-1	-1	-1	-1	-1	-1	-1	-1	-1	-1		-1	-1	-1	-1	-1	-1	1	-1	-1	1	-1	-1	-1		2	2	-1	-1	-1	-1	-1	2	-1	0	-1
-1	-1	-1	-1	-1	-1	-1	2	-1		2	2	-1	-1	-1	-1	-1	-1	-1	-1	-1	-1	-1	-1		-1	-1	-1	-1	-1	-1	1	-1	-1	1	-1	-1	-1		2	2	-1	-1	-1	-1	-1	2	-1	0	-1
-1	-1	-1	-1	-1	-1	-1	2	-1		2	2	-1	-1	-1	-1	-1	-1	-1	-1	-1	-1	-1	-1		-1	-1	-1	-1	-1	-1	1	-1	-1	1	-1	-1	-1		2	2		-1	-1	-1	-1	2	-1	0	-1
-1	-1	-1	-1	-1	-1	-1	2	-1		2	2	-1	-1	-1	-1	-1	-1	-1	-1	-1	-1	-1	-1		-1	-1	-1	-1	-1	-1	1	-1	-1	1	-1	-1	-1		2	2	-1	-1	-1	-1	-1	2	-1	0	-1
-1	-1	-1	-1	-1	-1	-1	2	-1		2	2	-1	-1	-1	-1	-1	-1	-1	-1	-1	-1	-1	-1		-1	-1	-1	-1	-1	-1	1	-1	-1	1	-1	-1	-1		2	2	-1	-1	-1	-1	-1	2	-1	0	-1
-1		-1	-1	-1	-1	-1	2	-1		2	2	-1	-1	-1	-1	-1	-1	-1	-1	-1	-1	-1	-1		-1	-1	-1	-1	-1	-1	1	-1	-1	1	-1	-1	-1		2	2	-1	-1	-1	-1	-1	2	-1	0	-1
-1		-1	-1	-1	-1	-1	2	-1		2	2	-1	-1	-1	-1	-1	-1	-1	-1	-1	-1	-1	-1		-1	-1	-1	-1	-1	-1	1	-1	-1	1	-1	-1	-1		2	2		-1	-1	-1	-1	2	-1	0	-1
-1		-1	-1	-1	-1	-1	2	-1		2	2	-1	-1	-1	-1	-1	-1	-1	-1	-1	-1	-1	-1		-1	-1	-1	-1	-1	-1	1	-1	-1	1	-1	-1	-1		2	2		-1	-1	-1	-1	2	-1	0	-1
-1		-1	-1	-1	-1	-1	2	-1		2	2	-1	-1	-1	-1	-1	-1	-1	-1	-1	-1	-1	-1		-1	-1	-1	-1	-1	-1	1	-1	-1	1	-1	-1	-1		2	2	-1	-1	-1	-1	-1	2	-1	0	-1
-1		-1	-1	-1	-1	-1	2	-1		2	2	-1	-1	-1	-1	-1	-1	-1	-1	-1	-1	-1	-1		-1	-1	-1	-1	-1	-1	1	-1	-1	1	-1	-1	-1		2	2	-1	-1	-1	-1	-1	2	-1	0	-1
-1	-1	-1	-1	-1	-1	-1	2	-1		2	2	-1	-1	-1	-1	-1	-1	-1	-1	-1	-1	-1	-1		-1	-1	-1	-1	-1	-1	1	-1	-1	1	-1	-1	-1		2	2	-1	-1	-1	-1	-1	2	-1	0	-1
-1	-1	-1	-1	-1	-1	-1	2	-1		2	2	-1	-1	-1	-1	-1	-1	-1	-1	-1	-1	-1	-1		-1	-1	-1	-1	-1	-1	1	-1	-1	1	-1	-1	-1		2	2	-1	-1	-1	-1	-1	2	-1	0	-1
-1	-1	-1	-1	-1	-1	-1	2	-1		2	2	-1	-1	-1	-1	-1	-1	-1	-1	-1	-1	-1	-1		-1	-1	-1	-1	-1	-1	1	-1	-1	1	-1	-1	-1		2	2	-1	-1	-1	-1	-1	2	-1	0	-1
-1	-1	-1	-1	-1	-1	-1	2	-1		2	2	-1	-1	-1	-1	-1	-1	-1	-1	-1	-1	-1	-1		-1	-1	-1	-1	-1	-1	1	-1	-1	1	-1	-1	-1		2	2	-1	-1	-1	-1	-1	2	-1	0	-1
-1	-1	-1	-1	-1	-1	-1	2	-1		2	2	-1	-1	-1	-1	-1	-1	-1	-1	-1	-1	-1	-1		-1	-1	-1	-1	-1	-1	1	-1	-1	1		-1	-1		2	2	-1	-1	-1	-1	-1	2	-1	0	-1
-1	-1	-1	-1	-1	-1	-1	2	-1		2	2	-1	-1	-1	-1	-1	-1	-1	-1	-1	-1	-1	-1		-1	-1	-1	-1	-1	-1	1	-1	-1	1		-1	-1		2	2	-1	-1	-1	-1	-1	2	-1	0	-1
-1	-1	-1	-1	-1	-1	-1	2	-1		2	2	-1	-1	-1	-1	-1	-1	-1	-1	-1	-1	-1	-1		-1	-1	-1	-1	-1	-1	1	-1	-1	1		-1	-1		2	2	-1	-1	-1	-1	-1	2	-1	0	-1
-1	-1	-1	-1	-1	-1	-1	2	-1		2	2	-1	-1	-1	-1	-1	-1	-1	-1	-1		-1	-1		-1	-1	-1	-1	-1	-1	1	-1	-1	1		-1	-1		2	2		-1	-1	-1	-1	2	-1	0	-1
-1	-1	-1	-1	-1	-1	-1	2	-1		2	2	-1	-1	-1	-1	-1	-1	-1	-1	-1		-1			-1	-1	-1	-1	-1	-1	1	-1	-1	1		-1	-1		2	2		-1	-1	-1	-1	2	-1	0	-1
-1		-1	-1	-1	-1	-1	2	-1		2	2	-1	-1	-1	-1	-1	-1	-1	-1	-1	-1	-1	-1	-1	-1	-1	-1	-1	-1	-1	1	-1	-1	1		-1	-1		2	2		-1	-1	-1	-1	2	-1	0	-1
-1		-1	-1	-1	-1	-1	2	-1		2	2	-1	-1	-1	-1	-1	-1	-1	-1	-1	-1	-1	-1	-1	-1	-1	-1	-1	-1	-1	1	-1	-1	1		-1	-1		2	2	-1	-1	-1	-1	-1	2	-1	0	-1
-1	-1	-1	-1	-1	-1	-1	2	-1		2	2	-1	-1	-1	-1	-1	-1	-1	-1	-1	-1	-1	-1	-1	-1	-1	-1	-1	-1	-1	1	-1	-1	1		-1	-1		2	2	-1	-1	-1	-1	-1	2	-1	0	-1
-1	-1	-1	-1	-1	-1	-1	2	-1		2	2	-1	-1	-1	-1	-1	-1	-1	-1	-1	-1	-1	-1	-1	-1	-1	-1	-1	-1	-1	1	-1	-1	1		-1	-1		2	2	-1	-1	-1	-1	-1	2	-1	0	-1
-1		-1	-1	-1	-1	-1	2	-1		2	2	-1	-1	-1	-1	-1	-1	-1	-1	-1	-1	-1	-1	-1	-1	-1	-1	-1	-1	-1	1	-1	-1	1		-1	-1		2	2	-1	-1	-1	-1	-1	2	-1	0	-1
-1	-1	-1	-1	-1	-1	-1	2	-1		2	2	-1	-1	-1	-1	-1	-1	-1	-1	-1	-1	-1	-1	-1	-1	-1	-1	-1	-1	-1	1	-1	-1	1		-1	-1		2	2	-1	-1	-1	-1	-1	2	-1	0	-1
-1		-1	-1	-1	-1	-1	2	-1		2	2	-1	-1	-1	-1	-1	-1	-1	-1	-1	-1	-1	-1	-1	-1	-1	-1	-1	-1	-1	1	-1	-1	1		-1	-1		2	2	-1	-1	-1	-1	-1	2	-1	0	-1
-1		-1	-1	-1	-1	-1	2	-1		2	2	-1	-1	-1	-1	-1	-1	-1	-1	-1	-1	-1	-1	-1	-1	-1	-1	-1	-1	-1	1	-1	-1	1		-1	-1		2	2		-1	-1	-1	-1	2	-1	0	-1
-1		-1	-1	-1	-1	-1	2	-1		2	2	-1	-1	-1	-1	-1	-1	-1	-1	-1	-1	-1	-1	-1	-1	-1	-1	-1	-1	-1	1	-1	-1	1		-1	-1		2	2		-1	-1	-1	-1	2	-1	0	-1
-1		-1	-1	-1	-1	-1	2	-1		2	2	-1	-1	-1	-1	-1	-1	-1	-1	-1	-1	-1	-1	-1	-1	-1	-1	-1	-1	-1	1	-1	-1	1		-1	-1		2	2	-1	-1	-1	-1	-1	2	-1	0	-1
-1	-1	-1	-1	-1	-1	-1	2	-1		2	2	-1	-1	-1	-1	-1	-1	-1	-1	-1	-1	-1	-1	-1	-1	-1	-1	-1	-1	-1	1	-1	-1	1		-1	-1		2	2	-1	-1	-1	-1	-1	2	-1	0	-1
-1	-1	-1	-1	-1	-1	-1	2	-1		2	2	-1	-1	-1	-1	-1	-1	-1	-1	-1	-1	-1	-1	2	-1	-1	-1	-1	-1	-1	1	-1	-1	1		-1	-1		2	2	-1	-1	-1	-1	-1	2	-1	0	-1
-1	-1	-1	-1	-1	-1	-1	2	-1		2	2	-1	-1	-1	-1	-1	-1	-1	-1	-1	-1	-1	-1	2	-1	-1	-1	-1	-1	-1	1	-1	-1	1		-1	-1		2	2	-1	-1	-1	-1	-1	2	-1	0	-1
-1	-1	-1	-1	-1	-1	-1	2	-1		2	2	-1	-1	-1	-1	-1	-1	-1	-1	-1	-1	-1	-1	2	-1	-1	-1	-1	-1	-1	1	-1	-1	1		-1	-1		2	2	-1	-1	-1	-1	-1	2	-1	0	-1
-1	-1	-1	-1	-1	-1	-1	2	-1		2	2	-1	-1	-1	-1	-1	-1	-1	-1	-1	-1	-1	-1	2	-1	-1	-1	-1	-1	-1	1	-1	-1	1		-1	-1		2	2		-1	-1	-1	-1	2	-1	0	-1
-1	-1	-1	-1	-1	-1	-1	2	-1		2	2	-1	-1	-1	-1	-1	-1	-1	-1	-1	-1	-1	-1	2	-1	-1	-1	-1	-1	-1	1	-1	-1	1	-1	-1	-1		2	2		-1	-1	-1	-1	2	-1	0	-1
-1	-1	-1	-1	-1	-1	-1	2	-1		2	2	-1	-1	-1	-1	-1	-1	-1	-1	-1	-1	-1	-1	2	-1	-1	-1	-1	-1	-1	1	-1	-1	1	-1	-1	-1		2	2	-1	-1	-1	-1	-1	2	-1	0	-1
-1	-1	-1	-1	-1	-1	-1	2	-1		2	2	-1	-1	-1	-1	-1	-1	-1	-1	-1	-1	-1	-1	2	-1	-1	-1	-1	-1	-1	1	-1	-1	1	-1	-1	-1		2	2	-1	-1	-1	-1	-1	2	-1	0	-1
-1	-1	-1	-1	-1	-1	-1	2	-1		2	2	-1	-1	-1	-1	-1	-1	-1	-1	-1	-1	-1	-1	2	-1	-1	-1	-1	-1	-1	1	-1	-1	1	-1	-1	-1		2	2	-1	-1	-1	-1	-1	2	-1	0	-1
-1	-1		-1	-1	-1	-1	2	-1		2	2	-1	-1	-1	-1	-1	-1	-1	-1	-1	-1	-1	-1	2	-1	-1	-1	-1	-1	-1	1	-1	-1	1	-1	-1	-1		2	2	-1	-1	-1	-1	-1	2	-1	0	-1
-1	-1	-1	-1	-1	-1	-1	2	-1		2	2	-1	-1	-1	-1	-1	-1	-1	-1	-1	-1	-1	-1	2	-1	-1	-1	-1	-1	-1	1	-1	-1	2	-1	-1	-1		2	2	-1	-1	-1	-1	-1	2	-1	0	-1
-1	-1	-1	-1	-1	-1	-1	2	-1		2	2	-1	-1	-1	-1	-1	-1	-1	-1	-1	-1	-1	-1	2	-1	-1	-1	-1	-1	-1	1	-1	-1	2	-1	-1	-1		2	2	-1	-1	-1	-1	-1	2	-1	0	-1
-1	-1	-1	-1	-1	-1	-1	2	-1		2	2	-1	-1	-1	-1	-1	-1	-1	-1	-1	-1	-1	-1	2	-1	-1	-1	-1	-1	-1	1	-1	-1	2	-1	-1	-1		2	2	-1	-1	-1	-1	-1	2	-1	0	-1
-1	-1	-1	-1	-1	-1	-1	2	-1		2	2	-1	-1	-1	-1	-1	-1	-1	-1	-1	-1	-1	-1	2	-1	-1	-1	-1	-1	-1	1	-1	-1	2	-1	-1	-1		2	2	-1	-1	-1	-1	-1	2	-1	0	-1
-1	-1	-1	-1	-1	-1		2	-1		2	2	-1	-1	-1	-1	-1	-1	-1	-1	-1	-1	-1	-1	2	-1	-1	-1	-1	-1	-1	1	-1	-1	2	-1	-1	-1		2	2	-1	-1	-1	-1	-1	2	-1	0	-1
-1	-1	-1	-1	-1	-1		2	-1		2	2	-1	-1	-1	-1	-1	-1	-1	-1	-1	-1	-1	-1	2	-1	-1	-1	-1	-1	-1	1	-1	-1	2	-1	-1	-1		2	2	-1	-1	-1	-1	-1	2	-1	0	-1
-1	-1	-1	-1	-1	-1		2	-1		2	2	-1	-1	-1	-1	-1	-1	-1	-1	-1	-1	-1	-1	2	-1	-1	-1	-1	-1	-1	1	-1	-1	2	-1	-1	-1		2	2	-1	-1	-1	-1	-1	2	-1	0	-1
-1	-1	-1	-1	-1	-1	-1	2	-1		2	2	-1	-1	-1	-1	-1	-1	-1	-1	-1	-1	-1	-1	2	-1	-1	-1	-1		-1	1	-1	-1	2	-1	-1	-1		2	2	-1	-1	-1	-1	-1	2	-1	0	-1
-1		-1	-1	-1	-1	-1	2	-1		2	2	-1	-1	-1	-1	-1	-1	-1	-1	-1	-1	-1	-1	2	-1	-1	-1	-1		-1	1	-1	-1	2	-1	-1	-1		2	2	-1	-1	-1	-1	-1	2	-1	0	-1
-1		-1	-1	-1	-1	-1	2	-1		2	2	-1	-1	-1	-1	-1	-1	-1	-1	-1	-1	-1	-1	2	-1	-1	-1	-1		-1	1	-1	-1	2	-1	-1	-1		2	2	-1	-1	-1	-1	-1	2	-1	0	-1
-1		-1	-1	-1	-1	-1	2	-1		2	2	-1	-1	-1	-1	-1	-1	-1	-1	-1	-1	-1	-1	2	-1	-1	-1	-1		-1	1	-1	-1	2	-1	-1	-1		2	2	-1	-1	-1	-1	-1	2	-1	0	-1
-1	-1	-1	-1	-1	-1	-1	2	-1		2	2	-1	-1	-1	-1	-1	-1	-1	-1	-1	-1	-1	-1	2	-1	-1	-1	-1		-1	1	-1	-1	2	-1	-1	-1		2	2	-1	-1	-1	-1	-1	2	-1	0	-1
-1		-1	-1	-1	-1	-1	2	-1		2	2	-1	-1	-1	-1	-1	-1	-1	-1	-1	-1	-1	-1	2	-1	-1	-1	-1	-1	-1	1	-1	-1	2	-1	-1	-1		2	2	-1	-1	-1	-1	-1	2	-1	0	-1
-1		-1	-1	-1		-1	2	-1		2	2	-1	-1	-1	-1	-1	-1	-1	-1	-1	-1	-1	-1	2	-1	-1	-1	-1	-1	-1	1	-1	-1	2	-1	-1	-1		2	2	-1	-1	-1	-1	-1	2	-1	0	-1
-1		-1	-1	-1		-1	2	-1		2	2	-1	-1	-1	-1	-1	-1	-1	-1	-1	-1	-1	-1	2	-1	-1	-1	-1	-1	-1	-1	-1	-1	2	-1	-1	-1		2	2	-1	-1	-1	-1	-1	2	-1	0	-1
-1		-1	-1	-1		-1	2	-1		2	2	-1	-1	-1	-1	-1	-1	-1	-1	-1	-1	-1	-1	2	-1	-1	-1	-1	-1	-1	-1	-1	-1	2	-1	-1	-1		2	2	-1	-1	-1	-1	-1	2	-1	0	-1
-1		-1	-1	-1		-1	2	-1		2	2	-1	-1	-1	-1	-1	-1	-1	-1	-1	-1	-1	-1	2	-1	-1	-1	-1	-1	-1	-1	-1	-1	2	-1	-1	-1		2	2	-1	-1	-1	-1	-1	2	-1	0	-1
-1		-1	-1	-1		-1	2	-1		2	2	-1	-1	-1	-1	-1	-1	-1	-1	-1	-1	-1	-1	2	-1	-1	-1	-1	-1	-1	-1	-1	-1	2	-1	-1	-1		2	2	-1	-1	-1	-1	-1	2	-1	0	-1
-1		-1	-1	-1		-1	2	-1		2	2	-1	-1	-1	-1	-1	-1	-1	-1	-1	-1	-1	-1	2	-1	-1	-1	-1	-1	-1	-1	-1	-1	2	-1	-1	-1		2	2	-1		-1	-1	-1	2	-1	0	-1
-1		-1	-1	-1		-1	2	-1		2	2	-1	-1	-1	-1	-1	-1	-1	-1	-1	-1	-1	-1	2	-1	-1	-1	-1	-1	-1	-1	-1	-1	2	-1	-1	-1		2	2	-1		-1	-1	-1	2	-1	0	-1
-1	-1	-1	-1	-1	-1	-1	2	-1		2	2	-1	-1	-1	-1	-1	-1	-1	-1	-1	-1	-1	-1	2	-1	-1	-1	-1	-1	-1	-1	-1	-1	2	-1	-1	-1		2	2	-1	-1	-1	-1	-1	2	-1	0	-1
-1	-1	-1	-1	-1	-1	-1	2	-1		2	2	-1	-1	-1	-1	-1	-1	-1	-1	-1	-1	-1	-1	2	-1	-1	-1	-1	-1	-1	-1	-1	-1	2	-1	-1	-1		2	2	-1		-1	-1	-1	2	-1	0	-1
-1	-1	-1	-1	-1	-1	-1	2	-1		2	2	-1	-1	-1	-1	-1	-1	-1	-1	-1	-1	-1	-1	2	-1	-1	-1	-1	-1	-1		-1	-1	2	-1	-1	-1		2	2	-1	-1	-1	-1	-1	2	-1	0	-1
-1	-1	-1	-1	-1	-1	-1	2	-1		2	2	-1	-1	-1	-1	-1	-1	-1	-1	-1	-1	-1	-1	2	-1	-1	-1	-1	-1	-1		-1	-1	2	-1	-1	-1		2	2	-1	-1	-1	-1	-1	2	-1	0	-1
-1	-1	-1	-1	-1	-1	-1	2	-1		2	2	-1	-1	-1	-1	-1	-1	-1	-1	-1	-1	-1	-1	2	-1	-1	-1	-1	-1	-1		-1	-1	2	-1	-1	-1		2	2	-1	-1	-1	-1	-1	2	-1	0	-1
-1	-1	-1	-1	-1	-1	-1	2	-1		2	2	-1	-1	-1	-1	-1	-1	-1	-1	-1	-1	-1	-1	2	-1	-1	-1	-1	-1	-1		-1	-1	2	-1	-1	-1		2	2	-1	-1	-1	-1	-1	2	-1	0	-1
-1	-1	-1	-1	-1	-1	-1	2	-1		2	2	-1	-1	-1	-1	-1	-1	-1	-1	-1	-1	-1	-1	2	-1	-1	-1	-1	-1	-1		-1	-1	2	-1	-1	-1		2	2	-1	-1	-1	-1	-1	2	-1	0	-1
-1	-1	-1	-1	-1	-1		2	-1		2	2	-1	-1	-1	-1	-1	-1	-1	-1	-1	-1	-1	-1	2	-1	-1	-1	-1	-1	-1		-1	-1	2	-1	-1	-1		2	2	-1	-1	-1	-1	-1	2	-1	0	-1
-1	-1	-1	-1	-1	-1	-1	2	-1		2	2	-1	-1	-1	-1	-1	-1	-1	-1	-1	-1	-1	-1	2	-1	-1	-1	-1	-1	-1		-1	-1	2	-1	-1	-1		2	2	-1	-1	-1	-1	-1	2	-1	0	-1
-1	-1	-1		-1	-1	-1	2	-1		2	2	-1	-1	-1	-1	-1	-1	-1	-1	-1	-1	-1	-1	2	-1	-1	-1	-1	-1	-1		-1	-1	2	-1	-1	-1		2	2	-1	-1	-1	-1	-1	2	-1	0	-1
-1	-1	-1	-1	-1	-1	-1	2	-1		2	2	-1	-1	-1	-1	-1	-1	-1	-1	-1	-1	-1	-1	2	-1	-1	-1	-1	-1	-1		-1	-1	2	-1	-1	-1		2	2	-1		-1	-1	-1	2	-1	0	-1
-1	-1	-1	-1		-1	-1	2	-1		2	2	-1	-1	-1	-1	-1	-1	-1	-1	-1	-1	-1	-1	2	-1	-1	-1	-1	-1	-1		-1	-1	2	-1	-1	-1		2	2	-1		-1	-1	-1	2	-1	0	-1
-1	-1	-1	-1	-1	-1	-1	2	-1		2	2	-1	-1	-1	-1	-1	-1	-1	-1	-1	-1	-1	-1	2	-1	-1	-1	-1	-1	-1		-1	-1	2	-1	-1	-1		2	2	-1	-1	-1	-1	-1	2	-1	0	-1
-1	-1	-1	-1	-1	-1	-1	2	-1		2	2	-1	-1	-1	-1	-1	-1	-1	-1	-1	-1	-1	-1	2	-1	-1	-1	-1	-1	-1	-1	-1	-1	2	-1	-1	-1		2	2	-1		-1	-1	-1	2	-1	0	-1
-1	-1	-1	-1	-1	-1	-1	2	-1		2	2	-1	-1	-1	-1	-1	-1	-1	-1	-1	-1	-1	-1	2	-1	-1	-1	-1	-1	-1	-1	-1	-1	2	-1	-1	-1		2	2	-1		-1	-1	-1	2	-1	0	-1
-1	-1	-1	-1	-1	-1	-1	2	-1		2	2	-1	-1	-1	-1	-1	-1	-1	-1	-1	-1	-1	-1	2	-1	-1	-1	-1	-1		-1	-1	-1	2	-1	-1	-1		2	2	-1	-1	-1	-1	-1	2	-1	0	-1
-1	-1	-1	-1	-1	-1	-1	2	-1		2	2	-1	-1	-1	-1	-1	-1	-1	-1	-1	-1	-1	-1	2	-1	-1	-1	-1	-1		-1	-1	-1	2	-1	-1	-1		2	2	-1	-1	-1	-1	-1	2	-1	0	-1
-1	-1	-1	-1	-1	-1	-1	2	-1		2	2	-1	-1	-1	-1	-1	-1	-1	-1	-1	-1	-1	-1	2	-1	-1	-1	-1	-1		-1	-1	-1	2	-1	-1	-1		2	2	-1		-1	-1	-1	2	-1	0	-1
-1	-1	-1	-1	-1	-1	-1	2	-1		2	2	-1	-1	-1	-1	-1	-1	-1	-1	-1	-1	-1	-1	2	-1	-1	-1	-1	-1		-1	-1	-1	2	-1	-1	-1		2	2	-1	-1	-1	-1	-1	2	-1	0	-1
-1	-1		-1	-1	-1	-1	2	-1		2	2	-1	-1	-1	-1	-1	-1	-1	-1	-1	-1	-1	-1	2	-1	-1	-1	-1	-1		-1	-1	-1	2	-1	-1	-1		2	2	-1	-1	-1	-1	-1	2	-1	0	-1
-1	-1		-1	-1	-1	-1	2	-1		2	2	-1	-1	-1	-1	-1	-1	-1	-1	-1	-1	-1	-1	2	-1	-1	-1	-1	-1		-1	-1	-1	2	-1	-1	-1		2	2	-1	-1	-1	-1	-1	2	-1	0	-1
-1	-1		-1	-1	-1	-1	2	-1		2	2	-1	-1	-1	-1	-1	-1	-1	-1	-1	-1	-1	-1	2	-1	-1	-1	-1	-1		-1	-1	-1	2		-1	-1		2	2	-1	-1	-1	-1	-1	2	-1	0	-1
-1	-1		-1	-1	-1	-1	2	-1		2	2	-1	-1	-1	-1	-1	-1	-1	-1	-1	-1	-1	-1	2	-1	-1	-1	-1	-1	-1	-1	-1	-1	2		-1	-1		2	2	-1		-1	-1	-1	2	-1	0	-1
-1	-1		-1	-1	-1	-1	2	-1		2	2	-1	-1	-1	-1	-1	-1	-1	-1	-1	-1	-1	-1	2	-1	-1	-1	-1	-1	-1	-1	-1	-1	2		-1	-1		2	2	-1		-1	-1	-1	2	-1	0	-1
-1	-1		-1	-1	-1	-1	2	-1		2	2	-1	-1	-1	-1	-1	-1	-1	-1	-1	-1	-1	-1	2	-1	-1	-1	-1	-1	-1	2	-1	-1	2		-1	-1		2	2	-1	-1	-1	-1	-1	2	-1	0	-1
-1	-1		-1	-1	-1	-1	2	-1		2	2	-1	-1	-1	-1	-1	-1	-1	-1	-1	-1	-1	-1	2	-1	-1	-1	-1	-1	-1	2	-1	-1	2		-1	-1		2	2	-1		-1	-1	-1	2	-1	0	-1
-1	-1		-1	-1	-1	-1	2	-1		2	2	-1	-1	-1	-1	-1	-1	-1	-1	-1	-1	-1	-1	2	-1	-1	-1	-1	-1	-1	2	-1	-1	2		-1	-1		2	2	-1	-1	-1	-1	-1	2	-1	0	-1
-1	-1		-1	-1	-1	-1	2	-1		2	2	-1	-1	-1	-1	-1	-1	-1	-1	-1	-1	-1	-1	2	-1	-1	-1	-1	-1	-1	2	-1	-1	2		-1	-1		2	2	-1	-1	-1	-1	-1	2	-1	0	-1
-1	-1		-1	-1	-1	-1	2	-1		2	2	-1	-1	-1	-1	-1	-1	-1	-1	-1	-1	-1	-1	2	-1	-1	-1	-1	-1	-1	2	-1	-1	2		-1	-1		2	2	-1	-1	-1	-1	-1	2	-1	0	-1
-1	-1	-1	-1	-1	-1	-1	2	-1		2	2	-1	-1	-1	-1	-1	-1	-1	-1	-1	-1	-1	-1	2	-1	-1	-1	-1	-1	-1	2	-1	-1	2		-1	-1		2	2	-1	-1	-1	-1	-1	2	-1	0	-1
	-1	-1	-1	-1	-1	-1	2	-1		2	2	-1	-1	-1	-1	-1	-1	-1	-1	-1	-1	-1	-1	2	-1	-1	-1	-1	-1	-1	2	-1	-1	2		-1	-1		2	2	-1	-1	-1	-1	-1	2	-1	0	-1
-1	-1	-1	-1	-1	-1	-1	2	-1		2	2	-1	-1	-1	-1	-1	-1	-1	-1	-1	-1	-1	-1	2	-1	-1	-1	-1	-1	-1	2	-1	-1	2		-1	-1		2	2	-1	-1	-1	-1	-1	2	-1	0	-1
-1	-1	-1	-1	-1	-1	-1	2	-1		2	2	-1	-1	-1	-1	-1	-1	-1	-1	-1	-1	-1	-1	2	-1	-1	-1	-1	-1	-1	2	-1	-1	2	-1	-1	-1		2	2	-1	-1	-1	-1	-1	2	-1	0	-1
-1	-1	-1	-1	-1	-1	-1	2	-1		2	2	-1	-1	-1	-1	-1	-1	-1	-1	-1	-1	-1	-1	2	-1	-1	-1	-1	-1	-1	2	-1	-1	2	-1	-1	-1		2	2	-1	-1	-1	-1	-1	2	-1	0	-1
-1	-1		-1	-1	-1	-1	2	-1		2	2	-1	-1	-1	-1	-1	-1	-1	-1	-1	-1	-1	-1	2	-1	-1	-1	-1	-1	-1	2	-1	-1	2	-1	-1	-1		2	2	-1	-1	-1	-1	-1	2	-1	0	-1
	-1	-1	-1	-1	-1	-1	2	-1		2	2	-1	-1	-1	-1	-1	-1	-1	-1	-1	-1	-1	-1	2	-1	-1	-1	-1	-1	-1	2	-1	-1	2	-1	-1	-1		2	2	-1		-1	-1	-1	2	-1	0	-1
	-1		-1	-1	-1	-1	2	-1		2	2	-1	-1	-1	-1	-1	-1	-1	-1	-1	-1	-1	-1	2	-1	-1	-1	-1	-1	-1	2	-1	-1	2	-1	-1	-1		2	2	-1	-1	-1	-1	-1	2	-1	0	-1
	-1		-1	-1	-1	-1	2	-1		2	2	-1	-1	-1	-1	-1	-1	-1	-1	-1	-1	-1	-1	2	-1	-1	-1	-1	-1	-1	2	-1	-1	2	-1	-1	-1		2	2	-1	-1	-1	-1	-1	2	-1	0	-1
-1	-1	-1	-1	-1	-1	-1	2	-1		2	2	-1	-1	-1	-1	-1	-1	-1	-1	-1	-1	-1	-1	2	-1	-1	-1	-1	-1	-1	2	-1	-1	2	-1	-1	-1		2	2	-1	-1	-1	-1	-1	2	-1	0	-1
-1	-1	-1	-1	-1	-1	-1	2	-1		2	2	-1	-1	-1	-1	-1	-1	-1	-1	-1	-1	-1	-1	2	-1	-1	-1	-1	-1	-1	2	-1	-1	2	-1	-1	-1		2	2	-1	-1	-1	-1	-1	2	-1	0	-1
-1	-1	-1	-1	-1	-1	-1	2	-1		2	2	-1	-1	-1	-1	-1	-1	-1	-1	-1	-1	-1	-1	2	-1	-1	-1	-1	-1	-1	2	-1	-1	2	-1	-1	-1		2	2	-1	-1	-1	-1	-1	2	-1	0	-1
-1	-1	-1	-1	-1	-1	-1	2	-1		2	2	-1	-1	-1	-1	-1	-1	-1	-1	-1	-1	-1	-1	2	-1	-1	-1	-1	-1	-1	2	-1	-1	2	-1	-1	-1		2	2	-1		-1	-1	-1	2	-1	0	-1
-1	-1	-1	-1	-1	-1	-1	2	-1		2	2	-1	-1	-1	-1	-1	-1	-1	-1	-1	-1	-1	-1	2	-1	-1	-1	-1	-1	-1	2	-1	-1	2	-1	-1	-1		2	2	-1	-1	-1	-1	-1	2	-1	0	-1
-1	-1	-1	-1	-1	-1	-1	2	-1		2	2	-1	-1	-1	-1	-1	-1	-1	-1	-1	-1	-1	-1	2	-1	-1	-1	-1	-1	-1	2	-1	-1	2	-1	-1	-1		2	2	-1	-1	-1	-1	-1	2		0	-1
-1	-1	-1	-1	-1	-1	-1	2	-1		2	2	-1	-1	-1	-1	-1	-1	-1	-1	-1	-1	-1	-1	2	-1	-1	-1	-1	-1	-1	2	-1	-1	2	-1	-1	-1		2	2	-1	-1	-1	-1	-1	2		0	-1
-1	-1	-1	-1	-1	-1	-1	2	-1		2	2	-1	-1	-1	-1	-1	-1	-1	-1	-1	-1	-1	-1	2	-1	-1	-1	-1	-1	-1	2	-1	-1	2	-1	-1	-1		2	2	-1	-1	-1	-1	-1	2		0	-1
-1	-1	-1	-1	-1	-1	-1	2	-1		2	2	-1	-1	-1	-1	-1	-1	-1	-1	-1	-1	-1	-1	2	-1	-1	-1	-1	-1	-1	2	-1	-1	2	-1	-1	-1		2	2	-1		-1	-1	-1	2		0	-1
-1	-1	-1	-1	-1	-1	-1	2	-1		2	2	-1	-1	-1	-1	-1	-1	-1	-1	-1	-1	-1	-1	2	-1	-1	-1	-1	-1	-1	2	-1	-1	2	-1	-1	-1		2	2	-1	-1	-1	-1	-1	2		0	-1
-1	-1		-1	-1	-1	-1	2	-1		2	2	-1	-1	-1	-1	-1	-1	-1	-1	-1	-1	-1	-1	2	-1	-1	-1	-1	-1	-1	2	-1	-1	2	-1	-1	-1		2	2	-1	-1	-1	-1	-1	2		0	-1
-1	-1	-1	-1	-1	-1	-1	2	-1		2	2	-1	-1	-1	-1	-1	-1	-1	-1	-1	-1	-1	-1	2	-1	-1	-1	-1	-1	-1	2	-1	-1	2	-1	-1	-1		2	2	-1	-1	-1	-1	-1	2		0	-1
-1	-1	-1	-1	-1	-1	-1	2	-1		2	2	-1	-1	-1	-1	-1	-1	-1	-1	-1	-1	-1	-1	2	-1	-1	-1	-1	-1	-1	2	-1	-1	2	-1	-1	-1		2	2	-1	-1	-1	-1	-1	2		0	-1
-1	-1		-1	-1	-1	-1	2	-1		2	2	-1	-1	-1	-1	-1	-1	-1	-1	-1	-1	-1	-1	2	-1	-1	-1	-1	-1	-1	2	-1	-1	2	-1	-1	-1		2	2	-1	-1	-1	-1	-1	2		0	-1
-1	-1		-1	-1	-1	-1	2	-1		2	2	-1	-1	-1	-1	-1	-1	-1	-1	-1	-1	-1	-1	2	-1	-1	-1	-1	-1	-1	2	-1	-1	2	-1	-1	-1		2	2	-1		-1	-1	-1	2		0	-1
-1	-1		-1	-1	-1	-1	2	-1		2	2	-1	-1	-1	-1	-1	-1	-1	-1	-1	-1	-1	-1	2	-1	-1	-1	-1	-1	-1	2	-1	-1	2	-1	-1	-1		2	2	-1	-1	-1	-1	-1	2		0	-1
-1	-1		-1	-1	-1	-1	2	-1		2	2	-1	-1	-1	-1	-1	-1	-1	-1	-1	-1	-1	-1	2	-1	-1	-1	-1	-1	-1	2	-1	-1	2	-1	-1	-1		2	2	-1	-1	-1	-1	-1	2	-1	0	-1
-1	-1		-1	-1	-1	-1	2	-1		2	2	-1	-1	-1	-1	-1	-1	-1	-1	-1	-1	-1	-1	2	-1	-1	-1	-1	-1	-1	2	-1	-1	2	-1	-1	-1		2	2	-1	-1	-1	-1	-1	2	-1	0	-1
-1			-1	-1	-1	-1	2	-1		2	2	-1	-1	-1	-1	-1	-1	-1	-1	-1	-1	-1	-1	2	-1	-1	-1	-1	-1	-1	2	-1	-1	2	-1	-1	-1		2	2	-1	-1	-1	-1	-1	2	-1	0	-1
-1	-1		-1	-1	-1	-1	2	-1		2	2	-1	-1	-1	-1	-1	-1	-1	-1	-1	-1	-1	-1	2	-1	-1	-1	-1	-1	-1	2	-1	-1	2	-1	-1	-1		2	2	-1	-1	-1	-1	-1	2	-1	0	-1
-1	-1		-1	-1	-1	-1	2	-1		2	2	-1	-1	-1	-1	-1	-1	-1	-1	-1	-1	-1	-1	2	-1	-1	-1	-1	-1	-1	2	-1	-1	2	-1	-1	-1		2	2	-1	-1	-1	-1	-1	2	-1	0	-1
-1	-1		-1	-1	-1	-1	2	-1		2	2	-1	-1	-1	-1	-1	-1	-1	-1	-1	-1	-1	-1	2	-1	-1	-1	-1	-1	-1	2	-1	-1	2	-1	-1	-1		2	2	-1	-1	-1	-1	-1	2	-1	0	-1
-1	-1	-1	-1	-1	-1	-1	2	-1		2	2	-1	-1	-1	-1	-1	-1	-1	-1	-1	-1	-1	-1	2	-1	-1	-1	-1	-1	-1	2	-1	-1	2	-1	-1	-1		2	2	-1	-1	-1	-1	-1	2	-1	0	-1
-1	-1	-1	-1	-1	-1	-1	2	-1		2	2	-1	-1	-1	-1	-1	-1	-1	-1	-1	-1	-1	-1	2	-1	-1	-1	-1	-1	-1	2	-1	-1	2	-1	-1	-1		2	2	-1	-1	-1	-1	-1	2	-1	0	-1
-1	-1		-1	-1	-1	-1	2	-1		2	2	-1	-1	-1	-1	-1	-1	-1	-1	-1	-1	-1	-1	2	-1	-1	-1	-1	-1	-1	2	-1	-1	2	-1	-1	-1		2	2	-1	-1	-1	-1	-1	2	-1	0	-1
-1	-1	-1	-1	-1	-1	-1	2	-1		2	2	-1	-1	-1	-1	-1	-1	-1	-1	-1	-1	-1	-1	2	-1	-1	-1	-1	-1	-1	2	-1	-1	2	-1	-1	-1		2	2		-1	-1	-1	-1	2	-1	0	-1
-1	-1	-1	-1	-1	-1	-1	2	-1		2	2	-1	-1	-1	-1	-1	-1	-1	-1	-1	-1	-1	-1	2	-1	-1	-1	-1	-1	-1	2	-1	-1	2	-1	-1	-1		2	2		-1	-1	-1	-1	2	-1	0	-1
-1	-1	-1	-1	-1	-1	-1	2	-1		2	2	-1	-1	-1	-1	-1	-1	-1	-1	-1	-1	-1	-1	2	-1	-1	-1	-1	-1	-1	2	-1	-1	2	-1	-1	-1		2	2	-1	-1	-1	-1	-1	2	-1	0	-1
-1	-1	-1	-1	-1	-1	-1	2	-1		2	2	-1	-1	-1	-1	-1	-1	-1	-1	-1	-1	-1	-1	2	-1	-1	-1	-1	-1	-1	2	-1	-1	2	-1	-1	-1		2	2	-1	-1	-1	-1	-1	2	-1	0	-1
-1	-1	-1	-1	-1	-1	-1	2	-1		2	2	-1	-1	-1	-1	-1	-1	-1	-1	-1	-1	-1	-1	2	-1	-1	-1	-1	-1	-1	2	-1	-1	2		-1	-1		2	2	-1	-1	-1	-1	-1	2	-1	0	-1
-1	-1	-1	-1	-1	-1	-1	2	-1		2	2	-1	-1	-1	-1	-1	-1	-1	-1	-1	-1	-1	-1	2	-1	-1	-1	-1	-1	-1	2	-1	-1	2	-1	-1	-1		2	2	-1	-1	-1	-1	-1	2	-1	0	-1
-1	-1	-1	-1	-1	-1	-1	2	-1		2	2	-1	-1	-1	-1	-1	-1	-1	-1	-1	-1	-1	-1	2	-1	-1	-1	-1	-1	-1	2	-1	-1	2	-1	-1	-1		2	2	-1	-1	-1	-1	-1	2	-1	0	-1
-1	-1	-1	-1	-1	-1	-1	2	-1		2	2	-1	-1	-1	-1	-1	-1	-1	-1	-1	-1	-1	-1	2	-1	-1	-1	-1	-1	-1	2	-1	-1	2	-1	-1	-1		2	2		-1	-1	-1	-1	2	-1	0	-1
-1	-1	-1	-1	-1	-1	-1	2	-1		2	2	-1	-1	-1	-1	-1	-1	-1	-1	-1	-1	-1	-1	2	-1	-1	-1	-1	-1	-1	2	-1	-1	2	-1	-1	-1		2	2	-1	-1	-1	-1	-1	2	-1	0	-1
-1	-1	-1	-1	-1		-1	2	-1		2	2	-1	-1	-1	-1	-1	-1	-1	-1	-1	-1	-1	-1	2	-1	-1	-1	-1	-1	-1	2	-1	-1	2	-1	-1	-1		2	2		-1	-1	-1	-1	2	-1	0	-1
-1	-1	-1	-1	-1	-1	-1	2	-1		2	2	-1	-1	-1	-1	-1	-1	-1	-1	-1	-1	-1	-1	2	-1	-1	-1	-1	-1	-1	2	-1	-1	2	-1	-1	-1		2	2	-1	-1	-1	-1	-1	2	-1	0	-1
-1	-1	-1	-1	-1	-1	-1	2	-1		2	2	-1	-1	-1	-1	-1	-1	-1	-1	-1		-1	-1	2	-1	-1	-1	-1	-1	-1	2	-1	-1	2	-1	-1	-1		2	2	-1	-1	-1	-1	-1	2	-1	0	-1
-1	-1	-1	-1	-1	-1	-1	2	-1		2	2	-1	-1	-1	-1	-1	-1	-1	-1	-1		-1	-1	2	-1	-1	-1	-1	-1	-1	2	-1	-1	2	-1	-1	-1		2	2	-1	-1	-1	-1	-1	2	-1	0	-1
-1	-1	-1	-1	-1	-1	-1	2	-1		2	2	-1	-1	-1	-1	-1	-1	-1	-1	-1		-1	-1	2	-1	-1	-1	-1	-1	-1	2	-1	-1	2	-1	-1	-1		2	2	-1	-1	-1	-1	-1	2	-1	0	-1
-1	-1	-1	-1	-1		-1	2	-1		2	2	-1	-1	-1	-1	-1	-1	-1	-1	-1	-1	-1	-1	2	-1	-1	-1	-1	-1	-1	2	-1	-1	2	-1	-1	-1		2	2		-1	-1	-1	-1	2	-1	0	-1
-1	-1	-1	-1	-1	-1	-1	2	-1		2	2	-1	-1	-1	-1	-1	-1	-1	-1	-1	-1	-1	-1	2	-1	-1	-1	-1	-1	-1	2	-1	-1	2	-1	-1	-1		2	2	-1	-1	-1	-1	-1	2	-1	0	-1
-1	-1	-1	-1	-1	-1	-1	2	-1		2	2	-1	-1	-1	-1	-1	-1	-1	-1	-1	-1	-1	-1	2	-1	-1	-1	-1	-1	-1	2	-1	-1	2	-1	-1	-1		2	2		-1	-1	-1	-1	2	-1	0	-1
-1	-1	-1	-1	-1	-1	-1	2	-1		2	2	-1	-1	-1	-1	-1	-1	-1	-1	-1	-1	-1	-1	2	-1	-1	-1	-1	-1	-1	2	-1	-1	2	-1	-1	-1		2	2	-1	-1	-1	-1	-1	2	-1	0	-1
-1	-1	-1	-1	-1	-1	-1	2	-1		2	2	-1	-1	-1	-1	-1	-1	-1	-1	-1	-1	-1	-1	2	-1	-1	-1	-1	-1	-1	2	-1	-1	2	-1	-1	-1		2	2		-1	-1	-1	-1	2	-1	0	-1
-1	-1	-1	-1	-1	-1	-1	2	-1		2	2	-1	-1	-1	-1	-1	-1	-1	-1	-1	-1	-1	-1	2	-1	-1	-1	-1	-1	-1	2	-1	-1	2		-1	-1		2	2		-1	-1	-1	-1	2		0	-1
-1	-1	-1	-1	-1	-1	-1	2	-1		2	2	-1	-1	-1	-1	-1	-1	-1	-1	-1	-1	-1	-1	2	-1	-1	-1	-1	-1	-1	2	-1	-1	2		-1	-1		2	2	-1	-1	-1	-1	-1	2	-1	0	-1
-1	-1	-1	-1	-1	-1	-1	2	-1		2	2	-1	-1	-1	-1	-1	-1	-1	-1	-1	-1	-1	-1	2	-1	-1	-1	-1	-1	-1	2	-1	-1	2		-1	-1		2	2		-1	-1	-1	-1	2	-1	0	-1
-1	-1	-1	-1	-1	-1	-1	2	-1		2	2	-1	-1	-1	-1	-1	-1	-1	-1	-1	-1	-1	-1	2	-1	-1	-1	-1	-1	-1	2	-1	-1	2	-1	-1	-1		2	2		-1	-1	-1	-1	2	-1	0	-1
-1	-1	-1	-1	-1	-1	-1	2	-1		2	2	-1	-1	-1	-1	-1	-1	-1	-1	-1	-1	-1	-1	2	-1	-1	-1	-1	-1	-1	2	-1	-1	2	-1	-1	-1		2	2		-1	-1	-1	-1	2	-1	0	-1
-1	-1	-1	-1	-1	-1	-1	2	-1		2	2	-1	-1	-1	-1	-1	-1	-1	-1	-1	-1	-1	-1	2	-1	-1	-1	-1	-1	-1	2	-1	-1	2	-1	-1	-1		2	2	-1	-1	-1	-1	-1	2	-1	0	-1
-1	-1		-1	-1	-1	-1	2	-1		2	2	-1	-1	-1	-1	-1	-1	-1	-1	-1	-1	-1	-1	2	-1	-1	-1	-1	-1	-1	2	-1	-1	2	-1	-1	-1		2	2	-1	-1	-1	-1	-1	2	-1	0	-1
-1	-1	-1	-1	-1	-1	-1	2	-1		2	2	-1	-1	-1	-1	-1	-1	-1	-1	-1	-1	-1	-1	2	-1	-1	-1	-1	-1	-1	2	-1	-1	2	-1	-1	-1		2	2		-1	-1	-1	-1	2	-1	0	-1
-1	-1		-1	-1	-1	-1	2	-1		2	2	-1	-1	-1	-1	-1	-1	-1	-1	-1	-1	-1	-1	2	-1	-1	-1	-1	-1	-1	2	-1	-1	2	-1	-1	-1		2	2		-1	-1	-1	-1	2	-1	0	-1
-1	-1		-1	-1	-1	-1	2	-1		2	2	-1	-1	-1	-1	-1	-1	-1	-1	-1	-1	-1	-1	2	-1	-1	-1	-1	-1	-1	2	-1	-1	2	-1	-1	-1		2	2	-1	-1	-1	-1	-1	2	-1	0	-1
	-1	-1	-1	-1	-1	-1	2	-1		2	2	-1	-1	-1	-1	-1	-1	-1	-1	-1	-1	-1	-1	2	-1	-1	-1	-1	-1	-1	2	-1	-1	2	-1	-1	-1		2	2	-1	-1	-1	-1	-1	2	-1	0	-1
	-1	-1	-1	-1	-1	-1	2	-1		2	2	-1	-1	-1	-1	-1	-1	-1	-1	-1	-1	-1	-1	2	-1	-1	-1	-1	-1	-1	2	-1	-1	2	-1	-1	-1		2	2		-1	-1	-1	-1	2	-1	0	-1
	-1	-1	-1	-1		-1	2	-1		2	2	-1	-1	-1	-1	-1	-1	-1	-1	-1	-1	-1	-1	2	-1	-1	-1	-1	-1	-1	2	-1	-1	2	-1	-1	-1		2	2		-1	-1	-1	-1	2	-1	0	-1
	-1	-1	-1	-1	-1	-1	2	-1		2	2	-1	-1	-1	-1	-1	-1	-1	-1	-1	-1	-1	-1	2	-1	-1	-1	-1	-1	-1	2	-1	-1	2	-1	-1	-1		2	2		-1	-1	-1	-1	2	-1	0	-1
	-1	-1	-1	-1	-1	-1	2	-1		2	2	-1	-1	-1	-1	-1	-1	-1	-1	-1	-1	-1	-1	2	-1	-1	-1	-1	-1	-1	2	-1	-1	2	-1	-1	-1		2	2	-1	-1	-1	-1	-1	2	-1	0	-1
	-1		-1	-1	-1	-1	2	-1		2	2	-1	-1	-1	-1	-1	-1	-1	-1	-1	-1	-1	-1	2	-1	-1	-1	-1	-1	-1	2	-1	-1	2	-1	-1	-1		2	2	-1	-1	-1	-1	-1	2	-1	0	-1
	-1		-1	-1	-1	-1	2	-1		2	2	-1	-1	-1	-1	-1	-1	-1	-1	-1	-1	-1	-1	2	-1	-1	-1	-1	-1	-1	2	-1	-1	2		-1	-1		2	2	-1	-1	-1	-1	-1	2	-1	0	-1
-1	-1		-1	-1	-1	-1	2	-1		2	2	-1	-1	-1	-1	-1	-1	-1	-1	-1	-1	-1	-1	2	-1	-1	-1	-1	-1	-1	2	-1	-1	2		-1	-1		2	2	-1	-1	-1	-1	-1	2	-1	0	-1
-1	-1		-1	-1	-1	-1	2	-1		2	2	-1	-1	-1	-1	-1	-1	-1	-1	-1	-1	-1	-1	2	-1	-1	-1	-1	-1	-1	2	-1	-1	2		-1	-1		2	2		-1	-1	-1	-1	2	-1	0	-1
-1	-1	-1	-1	-1	-1	-1	2	-1		2	2	-1	-1	-1	-1	-1	-1	-1	-1	-1	-1	-1	-1	2	-1	-1	-1	-1	-1	-1	2	-1	-1	2		-1	-1		2	2	-1	-1	-1	-1	-1	2	-1	0	-1
-1	-1	-1	-1	-1	-1	-1	2	-1		2	2	-1	-1	-1	-1	-1	-1	-1	-1	-1	-1	-1	-1	2	-1	-1	-1	-1	-1	-1	2	-1	-1	2		-1	-1		2	2	-1	-1	-1	-1	-1	2	-1	0	-1
-1	-1	-1	-1	-1	-1	-1	2	-1		2	2	-1	-1	-1	-1	-1	-1	-1	-1	-1	-1	-1	-1	2	-1	-1	-1	-1	-1	-1	2	-1	-1	2		-1	-1		2	2	-1	-1	-1	-1	-1	2	-1	0	-1
-1	-1	-1	-1	-1	-1	-1	2	-1		2	2	-1	-1	-1	-1	-1	-1	-1	-1	-1	-1	-1	-1	2	-1	-1	-1	-1	-1	-1	2	-1	-1	2		-1	-1		2	2	-1	-1	-1	-1	-1	2	-1	0	-1
-1	-1	-1	-1	-1	-1	-1	2	-1		2	2	-1	-1	-1	-1	-1	-1	-1	-1	-1	-1	-1	-1	2	-1	-1	-1	-1	-1	-1	2	-1	-1	2	-1	-1	-1		2	2	-1	-1	-1	-1	-1	2	-1	0	-1
-1	-1	-1	-1	-1	-1	-1	2	-1		2	2	-1	-1	-1	-1	-1	-1	-1	-1	-1	-1	-1	-1	2	-1	-1	-1	-1	-1	-1	2	-1	-1	2	-1	-1	-1		2	2	-1	-1	-1	-1	-1	2	-1	0	-1
-1		-1	-1	-1	-1	-1	2	-1		2	2	-1	-1	-1	-1	-1	-1	-1	-1	-1	-1	-1	-1	2	-1	-1	-1	-1	-1	-1	2	-1	-1	2	-1	-1	-1		2	2	-1	-1	-1	-1	-1	2	-1	0	-1
-1		-1	-1	-1	-1	-1	2	-1		2	2	-1	-1	-1	-1	-1	-1	-1	-1	-1	-1	-1	-1	-1	-1	-1	-1	-1	-1	-1	2	-1	-1	2	-1	-1	-1		2	2		-1	-1	-1	-1	2	-1	0	-1
-1		-1	-1	-1	-1	-1	2	-1		2	2	-1	-1	-1	-1	-1	-1	-1	-1	-1	-1	-1	-1	-1	-1	-1	-1	-1	-1	-1	2	-1	-1	2	-1	-1	-1		2	2	-1	-1	-1	-1	-1	2	-1	0	-1
-1		-1	-1	-1	-1	-1	2	-1		2	2	-1	-1	-1	-1	-1	-1	-1	-1	-1	-1	-1	-1	-1	-1	-1	-1	-1	-1	-1	2	-1	-1	2	-1	-1	-1		2	2	-1		-1	-1	-1	2	-1	0	-1
-1	-1	-1	-1	-1	-1	-1		-1		2	2	-1	-1	-1	-1	-1	-1	-1	-1	-1	-1	-1	-1	-1	-1	-1	-1	-1	-1	-1	2	-1	-1	2	-1	-1	-1		2	2		-1	-1	-1	-1	2	-1	0	-1
-1	-1	-1	-1	-1	-1	-1	2	-1		2	2	-1	-1	-1	-1	-1	-1	-1	-1	-1	-1	-1	-1	-1	-1	-1	-1	-1	-1	-1	2	-1	-1	2	-1	-1	-1		2	2		-1	-1	-1	-1	2	-1	0	-1
-1	-1	-1	-1	-1	-1	-1	2	-1		2	2	-1	-1	-1	-1	-1	-1	-1	-1	-1	-1	-1	-1	-1	-1	-1	-1	-1	-1	-1	2	-1	-1	2	-1	-1	-1		2	2	-1	-1	-1	-1	-1	2	-1	0	-1
-1		-1	-1	-1	-1	-1	2	-1		2	2	-1	-1	-1	-1	-1	-1	-1	-1	-1	-1	-1	-1	-1	-1	-1	-1	-1	-1	-1	2	-1	-1	2	-1	-1	-1		2	2	-1	-1	-1	-1	-1	2	-1	0	-1
-1		-1	-1	-1	-1	-1	2	-1		2	2	-1	-1	-1	-1	-1	-1	-1	-1	-1	-1	-1	-1	-1	-1	-1	-1	-1	-1	-1	2	-1	-1	2	-1	-1	-1		2	2	-1	-1	-1	-1	-1	2	-1	0	-1
-1	-1	-1	-1	-1	-1	-1	2	-1		2	2	-1	-1	-1	-1	-1	-1	-1	-1	-1	-1	-1	-1	-1	-1	-1	-1	-1	-1	-1	2	-1	-1	2	-1	-1	-1		2	2	-1	-1	-1	-1	-1	2	-1	0	-1
	-1	-1	-1	-1	-1	-1	2	-1		2	2	-1	-1	-1	-1	-1	-1	-1	-1	-1	-1	-1	-1	-1	-1	-1	-1	-1	-1	-1	2	-1	-1	2	-1	-1	-1		2	2	-1	-1	-1	-1	-1	2	-1	0	-1
		-1	-1	-1	-1	-1	2	-1		2	2	-1	-1	-1	-1	-1	-1	-1	-1	-1	-1	-1	-1	2	-1	-1	-1	-1	-1	-1	2	-1	-1	2	-1	-1	-1		2	2	-1	-1	-1	-1	-1	2	-1	0	-1
-1	-1	-1	-1	-1	-1	-1	2	-1		2	2	-1	-1	-1	-1	-1	-1	-1	-1	-1	-1	-1	-1	2	-1	-1	-1	-1	-1	-1	2	-1	-1	2	-1	-1	-1		2	2	-1	-1	-1	-1	-1	2	-1	0	-1
-1	-1		-1	-1	-1	-1	2	-1		2	2	-1	-1	-1	-1	-1	-1	-1	-1	-1	-1	-1	-1	2	-1	-1	-1	-1	-1	-1	2	-1	-1	2	-1	-1	-1		2	2	-1	-1	-1	-1	-1	2	-1	0	-1
-1	-1		-1	-1	-1	-1	2	-1		2	2	-1	-1	-1	-1	-1	-1	-1	-1	-1	-1	-1	-1	2	-1	-1	-1	-1	-1	-1	2	-1	-1	2	-1	-1	-1		2	2	-1		-1	-1	-1	2	-1	0	-1
-1		-1	-1	-1	-1	-1	2	-1		2	2	-1	-1	-1	-1	-1	-1	-1	-1	-1	-1	-1	-1	2	-1	-1	-1	-1	-1	-1	2	-1	-1	2	-1	-1	-1		2	2	-1	-1	-1	-1	-1	2	-1	0	-1
-1				-1	-1	-1	2	-1		2	2	-1	-1	-1	-1	-1	-1	-1	-1	-1	-1	-1	-1	2	-1	-1	-1	-1	-1	-1	2	-1	-1	2	-1	-1	-1		2	2	-1		-1	-1	-1	2	-1	0	-1
-1			-1	-1	-1	-1	2	-1		2	2	-1	-1	-1	-1	-1	-1	-1	-1	-1	-1	-1	-1	2	-1	-1	-1	-1	-1	-1	2	-1	-1	2	-1	-1	-1		2	2	-1		-1	-1	-1	2	-1	0	-1
-1		-1	-1	-1	-1	-1	2	-1		2	2	-1	-1	-1	-1	-1	-1	-1	-1	-1	-1	-1	-1	2	-1	-1	-1	-1	-1	-1	2	-1	-1	2	-1	-1	-1		2	2		-1	-1	-1	-1	2	-1	0	-1
-1		-1	-1	-1	-1	-1	2	-1		2	2	-1	-1	-1	-1	-1	-1	-1	-1	-1	-1	-1	-1	2	-1	-1	-1	-1	-1	-1	2	-1	-1	2	-1	-1	-1		2	2	-1	-1	-1	-1	-1	2	-1	0	-1
-1	-1		-1	-1	-1	-1	2	-1		2	2	-1	-1	-1	-1	-1	-1	-1	-1	-1	-1	-1	-1	2	-1	-1	-1	-1	-1	-1	2	-1	-1	2	-1	-1	-1		2	2	-1	-1	-1	-1	-1	2	-1	0	-1
-1	-1	-1	-1	-1	-1	-1	2	-1		2	2	-1	-1	-1	-1	-1	-1	-1	-1	-1	-1	-1	-1	2	-1	-1	-1	-1	-1	-1	2	-1	-1	2	-1	-1	-1		2	2		-1	-1	-1	-1	2	-1	0	-1
-1	-1	-1	-1	-1	-1	-1	2	-1		2	2	-1	-1	-1	-1	-1	-1	-1	-1	-1	-1	-1	-1	2	-1	-1	-1	-1	-1	-1	2	-1	-1	2	-1	-1	-1		2	2		-1	-1	-1	-1	2	-1	0	-1
-1	-1	-1	-1	-1	-1	-1	2	-1		2	2	-1	-1	-1	-1	-1	-1	-1	-1	-1	-1	-1	-1	2	-1	-1	-1	-1	-1	-1	2	-1	-1	2	-1	-1	-1		2	2		-1	-1	-1	-1	2	-1	0	-1
-1		-1	-1	-1	-1	-1	2	-1		2	2	-1	-1	-1	-1	-1	-1	-1	-1	-1	-1	-1	-1	2	-1	-1	-1	-1	-1	-1	2	-1	-1	2	-1	-1	-1		2	2			-1	-1	-1	2	-1	0	-1
-1		-1	-1	-1	-1	-1	2	-1		2	2	-1	-1	-1	-1	-1	-1	-1	-1	-1	-1	-1	-1	2	-1	-1	-1	-1	-1	-1	2	-1	-1	2	-1	-1	-1		2	2		-1	-1	-1	-1	2	-1	0	-1
-1	-1	-1	-1	-1	-1	-1	2	-1		2	2	-1	-1	-1	-1	-1	-1	-1	-1	-1	-1	-1	-1	2	-1	-1	-1	-1	-1	-1	2	-1	-1	2	-1	-1	-1		2	2			-1	-1	-1	2	-1	0	-1
-1		-1	-1	-1	-1	-1	2	-1		2	2	-1	-1	-1	-1	-1	-1	-1	-1	-1	-1	-1	-1	2	-1	-1	-1	-1	-1	-1	2	-1	-1	2	-1	-1	-1		2	2			-1	-1	-1	2	-1	0	-1
-1	-1	-1	-1	-1	-1	-1	2	-1		2	2	-1	-1	-1	-1	-1	-1	-1	-1	-1	-1	-1	-1	2	-1	-1	-1	-1	-1	-1	2	-1	-1	2	-1	-1	-1		2	2		-1	-1	-1	-1	2	-1	0	-1
-1		-1	-1	-1	-1	-1	2	-1		2	2	-1	-1	-1	-1	-1	-1	-1	-1	-1	-1	-1	-1	2	-1	-1	-1	-1	-1	-1	2	-1	-1	2	-1	-1	-1		2	2	-1	-1	-1	-1	-1	2	-1	0	-1
-1	-1	-1	-1	-1	-1	-1	2	-1		2	2	-1	-1	-1	-1	-1	-1	-1	-1	-1	-1	-1	-1	2	-1	-1	-1	-1	-1	-1	2	-1	-1	2	-1	-1	-1		2	2	-1	-1	-1	-1	-1	2	-1	0	-1
-1	-1	-1	-1	-1	-1	-1	2	-1		2	2	-1	-1	-1	-1	-1	-1	-1	-1	-1	-1	-1	-1	2	-1	-1	-1	-1	-1	-1	2	-1	-1	2	-1	-1	-1		2	2		-1	-1	-1	-1	2	-1	0	-1
-1		-1	-1	-1	-1	-1	2	-1		2	2	-1	-1	-1	-1	-1	-1	-1	-1	-1		-1	-1	2	-1		-1	-1	-1	-1	2	-1	-1	2	-1	-1	-1		2	2		-1	-1	-1	-1	2	-1	0	-1
-1	-1	-1	-1	-1	-1	-1	2	-1		2	2	-1	-1	-1	-1	-1	-1	-1	-1	-1		-1	-1	2	-1		-1	-1	-1	-1	2	-1	-1	2	-1	-1	-1		2	2	-1	-1	-1	-1	-1	2	-1	0	-1
-1	-1	-1	-1	-1	-1	-1	2	-1		2	2	-1	-1	-1	-1	-1	-1	-1	-1	-1		-1	-1	2	-1		-1	-1	-1	-1	2		-1	2	-1	-1	-1		2	2		-1	-1	-1	-1	2	-1	0	-1
-1	-1	-1	-1	-1	-1	-1	2	-1		2	2	-1	-1	-1	-1	-1	-1	-1	-1	-1		-1	-1	2	-1		-1	-1	-1	-1	2		-1	2	-1	-1	-1		2	2	-1	-1	-1	-1	-1	2	-1	0	-1
-1	-1	-1	-1	-1	-1	-1	2	-1		2	2	-1	-1	-1	-1	-1	-1	-1	-1	-1		-1	-1	2	-1		-1	-1	-1	-1	2		-1	2	-1	-1	-1		2	2	-1	-1	-1	-1	-1	2	-1	0	-1
-1	-1	-1		-1	-1	-1	2	-1		2	2	-1	-1	-1	-1	-1	-1	-1	-1	-1		-1	-1	2	-1	-1	-1	-1	-1	-1	2		-1	2	-1	-1	-1		2	2		-1	-1	-1	-1	2	-1	0	-1
-1	-1	-1	-1	-1	-1	-1	2	-1		2	2	-1	-1	-1	-1	-1	-1	-1	-1	-1		-1	-1	2	-1	-1	-1	-1	-1	-1	2	-1	-1	2	-1	-1	-1		2	2	-1	-1	-1	-1	-1	2	-1	0	-1
-1	-1	-1	-1	-1	-1	-1	2	-1		2	2	-1	-1	-1	-1	-1	-1	-1	-1	-1		-1		2	-1	-1	-1	-1	-1	-1	2	-1	-1	2	-1	-1	-1		2	2		-1	-1	-1	-1	2	-1	0	-1
-1	-1	-1	-1	-1	-1	-1	-1	-1		2	2	-1	-1	-1	-1	-1	-1	-1	-1	-1		-1		2	-1	-1	-1	-1	-1	-1	2	-1	-1	2	-1	-1	-1		2	2		-1	-1	-1	-1	2	-1	0	-1
-1	-1	-1	-1	-1	-1	-1	-1	-1		2	2	-1	-1	-1	-1	-1	-1	-1	-1	-1		-1	-1	2	-1	-1	-1	-1	-1	-1	2	-1	-1	2	-1	-1	-1		2	2		-1	-1	-1	-1	2	-1	0	-1
-1	-1	-1	-1	-1	-1	-1	-1	-1		2	2	-1	-1	-1	-1	-1	-1	-1	-1	-1		-1		2	-1	-1	-1	-1	-1	-1	2	-1	-1	2	-1	-1	-1		2	2		-1	-1	-1	-1	2	-1	0	-1
-1	-1	-1	-1	-1	-1	-1	-1	-1		2	2	-1	-1	-1	-1	-1	-1	-1	-1	-1		-1	-1	2	-1	-1	-1	-1	-1	-1	2	-1	-1	2	-1	-1			2	2		-1	-1	-1	-1	2	-1	0	-1
-1	-1	-1	-1	-1	-1	-1	-1	-1		2	2	-1	-1	-1	-1	-1	-1	-1	-1	-1		-1	-1	2	-1	-1	-1	-1	-1	-1	2	-1	-1	2	-1	-1			2	2	-1	-1	-1	-1	-1	2	-1	0	-1
-1	-1	-1	-1	-1	-1	-1	-1	-1		2	2	-1	-1	-1	-1	-1	-1	-1	-1	-1		-1		2	-1	-1	-1	-1	-1	-1	2	-1	-1	2	-1	-1			2	2	-1	-1	-1	-1	-1	2	-1	0	-1
-1	-1	-1	-1	-1	-1	-1	-1	-1		2	2	-1	-1	-1	-1	-1	-1	-1	-1	-1	-1	-1		2	-1	-1	-1	-1	-1	-1	2	-1	-1	2		-1			2	2		-1	-1	-1	-1	2	-1	0	-1
-1	-1	-1	-1	-1	-1	-1	-1	-1		2	2	-1	-1	-1	-1	-1	-1	-1	-1	-1	-1	-1		2	-1	-1	-1	-1	-1	-1	2	-1	-1	2	-1	-1			2	2		-1	-1	-1	-1	2	-1	0	-1
-1	-1	-1	-1	-1	-1	-1	-1	-1		2	2	-1	-1	-1	-1	-1	-1	-1	-1	-1	-1	-1	-1	2	-1	-1	-1	-1	-1	-1	2	-1	-1	2	-1	-1			2	2		-1	-1	-1	-1	2	-1	0	-1
-1	-1	-1	-1	-1	-1	-1	-1	-1		2	2	-1	-1	-1	-1	-1	-1	-1	-1	-1	-1	-1		2	-1	-1	-1	-1	-1	-1	2	-1	-1	2	-1	-1			2	2		-1	-1	-1	-1	2	-1	0	-1
-1	-1	-1	-1	-1	-1	-1	-1	-1		2	2	-1	-1	-1	-1	-1	-1	-1	-1	-1	-1	-1	-1	2	-1	-1	-1	-1	-1	-1	2	-1	-1	2	-1	-1			2	2		-1	-1	-1	-1	2	-1	0	-1
-1	-1	-1	-1	-1	-1	-1	-1	-1		2	2	-1	-1	-1	-1	-1	-1	-1	-1	-1	-1	-1	-1	2	-1	-1	-1	-1	-1	-1	2	-1	-1	2	-1	-1			2	2		-1	-1	-1	-1	2	-1	0	-1
-1	-1	-1	-1	-1	-1	-1		-1		2	2	-1	-1	-1	-1	-1	-1	-1	-1	-1	-1	-1	-1	2	-1	-1	-1	-1	-1	-1	2	-1	-1	2	-1	-1			2	2	-1	-1	-1	-1	-1	2	-1	0	-1
-1	-1	-1	-1	-1	-1	-1		-1		2	2	-1	-1	-1	-1	-1	-1	-1	-1	-1	-1	-1	-1	2	-1	-1	-1	-1	-1	-1	2	-1	-1	2	-1	-1	-1		2	2	-1	-1	-1	-1	-1	2	-1	0	-1
-1	-1	-1	-1	-1	-1	-1		-1		2	2	-1	-1	-1	-1	-1	-1	-1	-1	-1	-1	-1	-1	2	-1	-1	-1	-1	-1	-1	2	-1	-1	2	-1	-1	-1		2	2	-1	-1	-1	-1	-1	2	-1	0	-1
-1	-1	-1	-1	-1	-1	-1		-1		2	2	-1	-1	-1	-1	-1	-1	-1	-1	-1	-1	-1	-1	2	-1	-1	-1	-1	-1	-1	2	-1	-1	2	-1	-1	-1		2	2	-1	-1	-1	-1	-1	2	-1	0	-1
-1	-1	-1	-1	-1	-1	-1		-1		2	2	-1	-1	-1	-1	-1	-1	-1	-1	-1	-1	-1	-1	2	-1	-1	-1	-1	-1	-1	2	-1	-1	2	-1	-1	-1		2	2	-1	-1	-1	-1	-1	2	-1	0	-1
-1	-1	-1	-1	-1	-1	-1		-1		2	2	-1	-1	-1	-1	-1	-1	-1	-1	-1	-1	-1	-1	2	-1	-1	-1	-1	-1	-1	2	-1	-1	2	-1	-1	-1		2	2	-1	-1	-1	-1	-1	2	-1	0	-1
-1	-1	-1	-1	-1	-1	-1		-1		2	2	-1	-1	-1	-1	-1	-1	-1	-1	-1	-1	-1	-1	2	-1	-1	-1	-1	-1	-1	2	-1	-1	2	-1	-1	-1		2	2	-1	-1	-1	-1	-1	2	-1	0	-1
-1	-1	-1	-1	-1	-1	-1		-1		2	2	-1	-1	-1	-1	-1	-1	-1	-1	-1	-1	-1	-1	2	-1	-1	-1	-1	-1	-1	2	-1	-1	2	-1	-1	-1		2	2	-1	-1	-1	-1	-1	2	-1	0	-1
-1	-1	-1	-1	-1	-1	-1		-1		2	2	-1	-1	-1	-1	-1	-1	-1	-1	-1	-1	-1	-1	2	-1	-1	-1	-1	-1	-1	2	-1	-1	2	-1	-1	-1		2	2	-1	-1	-1	-1	-1	2	-1	0	-1
-1	-1	-1	-1	-1	-1	-1		-1		2	2	-1	-1	-1	-1	-1	-1	-1	-1	-1	-1	-1	-1	2	-1	-1	-1	-1	-1	-1	2	-1	-1	2	-1	-1	-1		2	2	-1	-1	-1	-1	-1	2	-1	0	-1
-1	-1	-1	-1	-1		-1		-1		2	2	-1	-1	-1	-1	-1	-1	-1	-1	-1	-1	-1	-1	2	-1	-1	-1	-1	-1	-1	2	-1	-1	2	-1	-1	-1		2	2	-1	-1	-1	-1	-1	2	-1	0	-1
-1	-1	-1	-1	-1	-1	-1	-1	-1		2	2	-1	-1	-1	-1	-1	-1	-1	-1	-1	-1	-1	-1	2	-1	-1	-1	-1	-1	-1	2	-1	-1	2	-1	-1	-1		2	2	-1	-1	-1	-1	-1	2	-1	0	-1
-1	-1	-1	-1	-1	-1	-1	-1	-1		2	2	-1	-1		-1	-1	-1	-1	-1	-1	-1	-1	-1	2	-1	-1	-1	-1	-1	-1	2	-1	-1	2	-1	-1	-1		2	2	-1	-1	-1	-1	-1	2	-1	0	-1
-1	-1	-1	-1	-1	-1	-1	-1	-1		2	2	-1	-1	-1	-1	-1	-1	-1	-1	-1	-1	-1	-1	2	-1	-1	-1	-1	-1	-1	2	-1	-1	2	-1	-1	-1		2	2	-1	-1	-1	-1	-1	2	-1	0	-1
-1	-1	-1	-1	-1	-1	-1	-1	-1		2	2	-1	-1	-1	-1	-1	-1	-1	-1	-1	-1	-1	-1	2	-1	-1	-1	-1	-1	-1	2	-1	-1	2	-1	-1	-1		2	2		-1	-1	-1	-1	2	-1	0	-1
-1	-1	-1	-1	-1		-1	-1	-1		2	2	-1	-1	-1	-1	-1	-1	-1	-1	-1	-1	-1	-1	2	-1	-1	-1	-1	-1	-1	2	-1	-1	2	-1	-1	-1		2	2		-1	-1	-1	-1	2	-1	0	-1
-1	-1	-1	-1	-1	-1	-1	-1	-1		2	2	-1	-1	-1	-1	-1	-1	-1	-1	-1	-1	-1	-1	2	-1	-1	-1	-1	-1		2	-1	-1	2	-1	-1	-1		2	2	-1	-1	-1	-1	-1	2	-1	0	-1
-1	-1	-1	-1	-1		-1	-1	-1		2	2	-1	-1	-1	-1	-1	-1	-1	-1	-1	-1	-1	-1	2	-1	-1	-1	-1	-1		2	-1	-1	2	-1	-1	-1		2	2	-1	-1	-1	-1	-1	2	-1	0	-1
-1	-1	-1	-1	-1	-1	-1	-1	-1		2	2	-1	-1	-1	-1	-1	-1	-1	-1	-1	-1	-1	-1	2	-1	-1	-1	-1	-1		2	-1	-1	2	-1	-1	-1		2	2	-1	-1	-1	-1	-1	2	-1	0	-1
-1	-1	-1	-1	-1	-1	-1	-1	-1		2	2	-1	-1	-1	-1	-1	-1	-1	-1	-1	-1	-1	-1		-1	-1	-1	-1	-1		2	-1	-1	2	-1	-1	-1		2	2		-1	-1	-1		2	-1	0	-1
-1		-1	-1	-1	-1	-1	-1	-1		2	2	-1	-1	-1	-1	-1	-1	-1	-1	-1	-1	-1	-1		-1	-1	-1	-1	-1		2	-1	-1	2	-1	-1	-1		2	2	-1	-1	-1	-1	-1	2	-1	2	-1
-1		-1	-1	-1		-1	-1	-1		2	2	-1	-1	-1	-1	-1	-1	-1	-1	-1	-1	-1	-1		-1	-1	-1	-1	-1		2	-1	-1	2	-1	-1	-1		2	2		-1	-1	-1	-1	2	-1	2	-1
-1	-1	-1	-1	-1	-1	-1	-1	-1		2	2	-1	-1	-1	-1	-1	-1	-1	-1	-1	-1	-1	-1		-1	-1	-1	-1	-1		2	-1	-1	2	-1	-1	-1		2	2		-1	-1	-1	-1	2	-1	2	-1
-1	-1	-1	-1	-1	-1	-1	-1	-1		2	2	-1	-1	-1	-1	-1	-1	-1	-1	-1	-1	-1	-1		-1	-1	-1	-1	-1		2	-1	-1	2	-1	-1	-1		2	2		-1	-1	-1	-1	2	-1	2	-1
-1	-1	-1	-1	-1	-1	-1	-1	-1		2	2	-1	-1	-1	-1	-1	-1	-1	-1	-1	-1	-1	-1		-1	-1	-1	-1	-1		2	-1	-1	2	-1	-1	-1		2	2	-1	-1	-1	-1	-1	2	-1	2	-1
-1	-1	-1	-1	-1	-1	-1	-1	-1		2	2	-1	-1	-1	-1	-1	-1	-1	-1	-1	-1	-1	-1		-1	-1	-1	-1	-1		2	-1	-1	2	-1	-1	-1		2	2	-1	-1	-1	-1	-1	2	-1	2	-1
-1	-1	-1	-1	-1	-1	-1	-1	-1		2	2	-1	-1	-1	-1	-1	-1	-1	-1	-1	-1	-1	-1		-1	-1	-1	-1	-1		2	-1	-1	2	-1	-1	-1		2	2	-1	-1	-1	-1	-1	2	-1	2	-1
-1	-1	-1	-1	-1	-1	-1	-1	-1		2	2	-1	-1	-1	-1	-1	-1	-1	-1	-1	-1	-1	-1		-1	-1	-1	-1	-1		2	-1	-1	2	-1	-1	-1		2	2		-1	-1	-1	-1	2	-1	2	-1
-1	-1	-1	-1	-1	-1	-1	-1	-1		2	2	-1	-1	-1	-1	-1	-1	-1	-1	-1	-1	-1	-1		-1	-1	-1	-1	-1		2	-1	-1	2	-1	-1	-1		2	2	-1	-1	-1	-1	-1	2	-1	2	-1
	-1	-1	-1	-1	-1	-1	-1	-1		2	2	-1	-1	-1	-1	-1	-1	-1	-1	-1	-1	-1	-1	2	-1	-1	-1	-1	-1	-1	2	-1	-1	2	-1	-1	-1		2	2	-1	-1	-1	-1	-1	2	-1	2	-1
	-1	-1	-1	-1	-1	-1	-1	-1		2	2	-1	-1	-1	-1	-1	-1	-1	-1	-1	-1	-1	-1	2	-1	-1	-1	-1	-1	-1	-1	-1	-1	2	-1	-1	-1		2	2		-1	-1	-1	-1	2	-1	2	-1
	-1	-1	-1	-1	-1	-1	-1	-1		2	2	-1	-1	-1	-1		-1	-1	-1	-1	-1	-1	-1	2	-1	-1	-1	-1	-1	-1	-1	-1	-1	2	-1	-1	-1		2	2		-1	-1	-1		2	-1	2	-1
	-1	-1	-1	-1	-1	-1	-1	-1		2	2	-1	-1	-1	-1		-1	-1	-1	-1	-1	-1	-1		-1	-1	-1	-1	-1	-1	-1	-1	-1	2	-1	-1	-1		2	2		-1	-1	-1	-1	2	-1	2	-1
	-1	-1	-1	-1	-1	-1	-1	-1		2	2	-1	-1	-1	-1		-1	-1	-1	-1	-1	-1	-1		-1	-1	-1	-1	-1	-1	-1	-1	-1	2	-1	-1	-1		2	2	-1	-1	-1	-1	-1	2	-1	2	-1
-1		-1	-1	-1	-1	-1	-1	-1		2	2	-1	-1	-1	-1		-1	-1	-1	-1	-1	-1	-1		-1	-1	-1	-1	-1	-1	-1	-1	-1	2	-1	-1	-1		2	2	-1	-1	-1	-1		2	-1	2	-1
-1		-1	-1	-1	-1	-1	-1	-1		2	2	-1	-1	-1	-1		-1	-1	-1	-1	-1	-1	-1		-1	-1	-1	-1	-1	-1	-1	-1	-1	2	-1	-1	-1		2	2	-1	-1	-1	-1	-1	2	-1	2	-1
-1		-1	-1	-1	-1	-1	-1	-1		2	2	-1	-1	-1	-1		-1	-1	-1	-1	-1	-1	-1		-1	-1	-1	-1	-1	-1	-1	-1	-1	2	-1	-1	-1		2	2	-1	-1	-1	-1	-1	2	-1	2	-1
-1	-1	-1	-1	-1	-1	-1	-1	-1		2	2	-1	-1	-1	-1		-1	-1	-1	-1	-1	-1	-1		-1	-1	-1	-1	-1	-1	-1	-1	-1	2	-1	-1	-1		2	2	-1	-1		-1	-1	2	-1	2	-1
-1		-1	-1	-1	-1	-1	-1	-1		2	2	-1	-1	-1	-1		-1	-1	-1	-1	-1	-1	-1		-1	-1	-1	-1	-1	-1		-1	-1	2	-1	-1	-1		2	2	-1	-1	-1	-1	-1	2	-1	2	-1
-1	-1	-1	-1	-1	-1	-1	-1	-1		2	2	-1	-1	-1	-1		-1	-1	-1	-1	-1	-1	-1	2	-1	-1	-1	-1	-1	-1		-1	-1	2	-1	-1	-1		2	2	-1	-1	-1	-1	-1	2	-1	2	-1
-1		-1	-1	-1	-1	-1	-1	-1		2	2	-1	-1	-1	-1	-1	-1	-1	-1	-1	-1	-1	-1	2	-1	-1	-1	-1	-1	-1		-1	-1	2	-1	-1	-1		2	2	-1	-1	-1	-1	-1	2	-1	2	-1
-1	-1		-1	-1	-1	-1	-1	-1		2	2	-1	-1	-1	-1	-1	-1	-1	-1	-1	-1	-1	-1	2	-1	-1	-1	-1	-1	-1		-1	-1	2	-1	-1	-1		2	2		-1	-1	-1	-1	2	-1	2	-1
-1	-1		-1	-1	-1	-1	-1	-1		2	2	-1	-1	-1	-1	-1	-1	-1	-1	-1	-1	-1	-1	2	-1	-1	-1	-1	-1	-1		-1	-1	2	-1	-1	-1		2	2	-1	-1	-1	-1	-1	2	-1	2	-1
-1			-1	-1	-1	-1	-1	-1		2	2	-1	-1	-1	-1	-1	-1	-1	-1	-1	-1	-1	-1	2	-1	-1	-1	-1	-1	-1		-1	-1	2	-1	-1	-1		2	2	-1	-1	-1	-1	-1	2	-1	2	-1
-1	-1	-1	-1	-1	-1	-1	-1	-1		2	2	-1	-1	-1	-1	-1	-1	-1	-1	-1	-1	-1	-1	2	-1	-1	-1	-1	-1	-1		-1	-1	2		-1	-1		2	2		-1	-1	-1	-1	2	-1	2	-1
-1	-1		-1	-1	-1	-1	-1	-1		2	2	-1	-1	-1	-1	-1	-1	-1	-1	-1	-1	-1	-1	2	-1	-1	-1	-1	-1	-1		-1	-1	2	-1	-1	-1		2	2	-1	-1	-1	-1	-1	2	-1	2	-1
-1			-1	-1	-1	-1	-1	-1		2	2	-1	-1	-1	-1	-1	-1	-1	-1	-1	-1	-1	-1	2	-1	-1	-1	-1	-1	-1		-1	-1	2	-1	-1	-1		2	2	-1	-1	-1	-1	-1	2	-1	2	-1
-1	-1		-1	-1	-1	-1	-1	-1		2	2	-1	-1	-1	-1	-1	-1	-1	-1	-1	-1	-1	-1	2	-1	-1	-1	-1	-1	-1		-1	-1	2	-1	-1	-1		2	2	-1	-1	-1	-1	-1	2	-1	2	-1
-1	-1		-1	-1	-1	-1	-1	-1		2	2	-1	-1	-1	-1	-1	-1	-1	-1	-1	-1	-1	-1	2	-1	-1	-1	-1	-1	-1		-1	-1	2	-1	-1			2	2	-1	-1	-1	-1	-1	2	-1	2	-1
-1	-1		-1	-1	-1	-1	-1	-1		2	2	-1	-1	-1	-1	-1	-1	-1	-1	-1	-1	-1	-1	2	-1	-1	-1	-1	-1	-1		-1	-1	2	-1	-1	-1		2	2	-1	-1		-1	-1	2	-1	2	-1
-1	-1		-1	-1	-1	-1	-1	-1		2	2	-1	-1	-1	-1	-1	-1	-1	-1	-1	-1	-1	-1	2	-1	-1	-1	-1	-1	-1		-1	-1	2	-1	-1	-1		2	2	-1	-1		-1	-1	2	-1	2	-1
-1	-1		-1	-1	-1	-1	-1	-1		2	2	-1	-1	-1	-1	-1	-1	-1	-1	-1	-1	-1	-1	2	-1	-1	-1	-1	-1	-1		-1	-1	2	-1	-1	-1		2	2	-1	-1	-1	-1	-1	2	-1	2	-1
-1	-1		-1	-1	-1	-1	-1	-1		2	2	-1	-1	-1	-1	-1	-1	-1	-1	-1	-1	-1	-1	2	-1	-1	-1	-1	-1	-1		-1	-1	2	-1	-1	-1		2	2	-1	-1	-1	-1	-1	2	-1	2	-1
-1			-1	-1	-1	-1	-1	-1		2	2	-1	-1	-1	-1	-1	-1	-1	-1	-1	-1	-1	-1	2	-1	-1	-1	-1	-1			-1	-1	2	-1	-1	-1		2	2	-1	-1	-1	-1	-1	2	-1	2	-1
-1	-1		-1	-1	-1	-1	-1	-1		2	2	-1	-1	-1	-1	-1	-1	-1	-1	-1	-1	-1	-1	2	-1	-1	-1	-1	-1			-1	-1	2	-1	-1	-1		2	2	-1	-1	-1	-1	-1	2	-1	2	-1
-1	-1		-1	-1	-1	-1	-1	-1		2	2	-1	-1	-1	-1	-1	-1	-1	-1	-1	-1	-1	-1	2	-1	-1	-1	-1	-1	-1			-1	2	-1	-1	-1		2	2	-1	-1	-1	-1	-1	2	-1	2	-1
-1	-1		-1	-1	-1	-1	-1	-1		2	2	-1	-1	-1	-1	-1	-1	-1	-1	-1	-1	-1	-1	2	-1	-1	-1	-1	-1	-1	-1	-1	-1	2	-1	-1	-1		2	2	-1	-1	-1	-1	-1	2	-1	2	-1
-1	-1	-1	-1	-1	-1	-1	-1	-1		2	2	-1	-1	-1	-1	-1	-1	-1	-1	-1	-1	-1	-1	2	-1	-1	-1	-1	-1	-1	-1	-1	-1	2	-1	-1	-1		2	2		-1	-1	-1	-1	2	-1	2	-1
-1	-1	-1	-1	-1	-1	-1	-1	-1		2	2	-1	-1	-1	-1	-1	-1	-1	-1	-1	-1	-1	-1	2	-1	-1	-1	-1	-1	-1	-1	-1	-1	2	-1	-1	-1		2	2	-1	-1	-1	-1	-1	2	-1	2	-1
-1	-1	-1	-1	-1	-1	-1	-1	-1		2	2	-1	-1	-1	-1	-1	-1	-1	-1	-1	-1	-1	-1	2	-1	-1	-1	-1	-1	-1	-1	-1	-1	2	-1	-1	-1		2	2	-1	-1	-1	-1	-1	2	-1	2	-1
-1	-1	-1	-1	-1	-1	-1	-1	-1		2	2	-1	-1	-1	-1	-1	-1	-1	-1	-1	-1	-1	-1	2	-1	-1	-1	-1	-1	-1	-1	-1	-1	2	-1	-1	-1		2	2	-1	-1	-1	-1	-1	2	-1	2	-1
-1	-1	-1	-1	-1	-1	-1	-1	-1		2	2	-1	-1	-1	-1	-1	-1	-1	-1	-1	-1	-1	-1	2	-1	-1	-1	-1	-1	-1	-1	-1	-1	2	-1	-1	-1		2	2	-1	-1	-1	-1	-1	2	-1	2	-1
-1	-1	-1	-1	-1	-1	-1	-1	-1		2	2	-1	-1	-1	-1	-1	-1	-1	-1	-1	-1	-1	-1	2	-1	-1	-1	-1	-1	-1	-1	-1	-1	2	-1	-1	-1		2	2	-1	-1	-1	-1	-1	2	-1	2	-1
-1	-1	-1	-1	-1	-1	-1	-1	-1		2	2	-1	-1		-1	-1	-1	-1	-1	-1	-1	-1	-1	2	-1	-1	-1	-1	-1	-1	-1	-1	-1	2	-1	-1	-1		2	2	-1	-1	-1	-1	-1	2	-1	2	-1
-1	-1	-1	-1	-1	-1	-1	-1	-1		2	2	-1	-1		-1	-1	-1	-1	-1	-1	-1	-1	-1	2	-1	-1	-1	-1	-1	-1	-1	-1	-1	2	-1	-1	-1		2	2		-1	-1	-1	-1	2	-1	2	-1
-1	-1	-1	-1	-1	-1	-1	-1	-1		2	2	-1	-1		-1	-1	-1	-1	-1	-1	-1	-1	-1	2	-1	-1	-1	-1	-1	-1	-1	-1	-1	2	-1	-1	-1		2	2		-1	-1	-1	-1	2	-1	2	-1
-1	-1		-1	-1	-1	-1	-1	-1		2	2	-1	-1	-1	-1	-1	-1	-1	-1	-1	-1	-1	-1	2	-1	-1	-1	-1	-1	-1	-1	-1	-1	2	-1	-1	-1		2	2	-1	-1	-1	-1	-1	2	-1	2	-1
-1	-1		-1	-1	-1	-1	-1	-1		2	2	-1	-1	-1	-1	-1	-1	-1	-1	-1	-1	-1	-1	2	-1	-1	-1	-1	-1	-1	-1	-1	-1	2	-1	-1	-1		2	2	-1	-1	-1	-1	-1	2	-1	2	-1
-1	-1		-1	-1	-1	-1	-1	-1		2	2	-1	-1	-1	-1	-1	-1	-1	-1	-1	-1	-1	-1	2	-1	-1	-1	-1	-1	-1	-1	-1	-1	2	-1	-1	-1		2	2	-1	-1	-1	-1	-1	2		2	-1
-1			-1	-1	-1	-1	-1	-1		2	2	-1	-1	-1	-1	-1	-1	-1	-1	-1	-1	-1	-1	2	-1	-1	-1	-1	-1	-1	-1	-1	-1	2	-1	-1	-1		2	2	-1	-1	-1	-1	-1	2		2	-1
-1	-1	-1	-1	-1	-1	-1	-1	-1		2	2	-1	-1	-1	-1	-1	-1	-1	-1	-1	-1	-1	-1	2	-1	-1	-1	-1	-1	-1	-1	-1	-1	2	-1	-1	-1		2	2	-1	-1		-1	-1	2		2	-1
-1	-1	-1	-1	-1	-1	-1	-1	-1		2	2	-1	-1	-1	-1	-1	-1	-1	-1	-1	-1	-1	-1	2	-1	-1	-1	-1	-1	-1	-1	-1	-1	2	-1	-1	-1		2	2	-1	-1	-1	-1	-1	2		2	-1
-1	-1	-1	-1	-1	-1	-1	-1	-1		2	2	-1	-1	-1	-1	-1	-1	-1	-1	-1	-1	-1	-1	2	-1	-1	-1	-1	-1	-1	-1	-1	-1	2	-1	-1	-1		2	2	-1	-1	-1	-1	-1	2		2	-1
-1	-1	-1	-1	-1	-1	-1	-1	-1		2	2	-1	-1	-1	-1	-1	-1	-1	-1	-1	-1	-1	-1	2	-1	-1	-1	-1	-1	-1	-1	-1	-1	2	-1	-1	-1		2	2	-1	-1	-1	-1	-1	2		2	-1
-1		-1	-1	-1	-1	-1	-1	-1		2	2	-1	-1	-1	-1	-1	-1	-1	-1	-1	-1	-1	-1	2	-1	-1	-1	-1	-1	-1	-1	-1	-1	2	-1	-1	-1		2	2	-1	-1	-1	-1	-1	2		2	-1
-1	-1	-1	-1	-1	-1	-1	-1	-1		2	2	-1	-1	-1	-1	-1	-1	-1	-1	-1	-1	-1	-1	2	-1	-1	-1	-1	-1	-1	-1	-1	-1	2	-1	-1	-1		2	2		-1	-1	-1	-1	2		2	-1
-1	-1	-1	-1	-1	-1	-1	-1	-1		2	2	-1	-1	-1	-1	-1	-1	-1	-1	-1	-1	-1	-1	2	-1	-1	-1	-1	-1	-1	-1	-1	-1	2	-1	-1	-1		2	2	-1	-1	-1	-1	-1	2		2	-1
-1	-1	-1	-1	-1	-1	-1	-1	-1		2	2	-1	-1	-1	-1	-1	-1	-1	-1	-1	-1	-1	-1	2	-1	-1	-1	-1	-1	-1	-1	-1	-1	2	-1	-1	-1		2	2	-1	-1	-1	-1	-1	2		2	-1
-1	-1		-1	-1	-1	-1	-1	-1		2	2	-1	-1	-1	-1	-1	-1	-1	-1	-1	-1	-1	-1	2	-1	-1	-1	-1	-1	-1	-1	-1	-1	2	-1	-1	-1		2	2	-1	-1	-1	-1	-1	2		2	-1
-1			-1	-1	-1	-1	-1	-1		2	2	-1	-1	-1	-1	-1	-1	-1	-1	-1	-1	-1	-1	2	-1	-1	-1	-1	-1	-1	-1	-1	-1	2	-1	-1	-1		2	2	-1	-1	-1	-1	-1	2		2	-1
-1		-1	-1	-1	-1	-1	-1	-1		2	2	-1	-1	-1		-1	-1	-1	-1	-1	-1	-1	-1	2	-1	-1	-1	-1	-1	-1	-1	-1	-1	2	-1	-1	-1		2	2	-1		-1	-1	-1	2		2	-1
-1		-1	-1	-1	-1	-1	-1	-1		2	2	-1	-1	-1		-1	-1	-1	-1	-1	-1	-1	-1	2	-1	-1	-1	-1	-1	-1	-1	-1	-1	2	-1	-1	-1		2	2	-1		-1	-1	-1	2	-1	2	-1
-1		-1	-1	-1	-1	-1	-1	-1		2	2	-1	-1	-1	-1	-1	-1	-1	-1	-1	-1	-1	-1	2	-1	-1	-1	-1	-1	-1	-1	-1	-1	2	-1	-1	-1		2	2	-1	-1		-1	-1	2	-1	2	-1
-1	-1		-1	-1	-1	-1	-1	-1		2	2	-1	-1	-1	-1	-1	-1	-1	-1	-1	-1	-1	-1	2	-1	-1	-1	-1	-1	-1	-1	-1	-1	2	-1	-1	-1		2	2	-1	-1	-1	-1	-1	2	-1	2	-1
-1		-1	-1	-1	-1	-1	-1	-1		2	2	-1	-1	-1	-1	-1	-1	-1	-1	-1	-1	-1	-1	2	-1	-1	-1	-1	-1	-1	-1	-1	-1	2	-1	-1	-1		2	2	-1	-1	-1	-1	-1	2	-1	2	-1
-1		-1	-1	-1	-1	-1	-1	-1		2	2	-1	-1	-1	-1	-1	-1	-1	-1	-1	-1	-1	-1	2	-1	-1	-1	-1	-1	-1	-1	-1	-1	2	-1	-1	-1		2	2	-1	-1	-1	-1	-1	2	-1	2	-1
-1		-1	-1	-1	-1	-1	-1	-1		2	2	-1	-1	-1	-1	-1	-1	-1	-1	-1	-1	-1	-1	2	-1	-1	-1	-1	-1	-1	-1	-1	-1	2	-1	-1	-1		2	2	-1	-1	-1	-1	-1	2	-1	2	-1
-1		-1	-1	-1	-1	-1	-1	-1		2	2	-1	-1	-1	-1	-1	-1	-1	-1	-1	-1	-1	-1	2	-1	-1	-1	-1	-1	-1	-1	-1	-1	2	-1	-1	-1		2	2	-1	-1		-1	-1	2	-1	2	-1
-1			-1	-1	-1	-1	-1	-1		2	2	-1	-1	-1	-1	-1	-1	-1	-1	-1	-1	-1	-1	2	-1	-1	-1	-1	-1	-1	-1	-1	-1	2	-1	-1	-1		2	2	-1	-1	-1	-1	-1	2	-1	2	-1
-1		-1	-1	-1	-1	-1	-1	-1		2	2	-1	-1	-1	-1	-1	-1	-1	-1	-1	-1	-1	-1	2	-1	-1	-1	-1	-1	-1	-1	-1	-1	2	-1	-1	-1		2	2	-1	-1	-1	-1	-1	2	-1	2	-1
			-1	-1	-1	-1	-1	-1		2	2	-1	-1	-1	-1	-1	-1	-1	-1	-1	-1	-1	-1	2	-1	-1	-1	-1	-1	-1	2	-1	-1	2	-1	-1	-1		2	2	-1	-1	-1	-1	-1	2	-1	2	-1
	-1		-1	-1	-1	-1	-1	-1		2	2	-1	-1	-1	-1	-1	-1	-1	-1	-1	-1	-1	-1	2	-1	-1	-1	-1	-1	-1	2	-1	-1	2	-1	-1	-1		2	2	-1	-1	-1	-1	-1	2	-1	2	-1
			-1	-1	-1	-1	-1	-1		2	2	-1	-1	-1	-1	-1	-1	-1	-1	-1	-1	-1	-1	2	-1	-1	-1	-1	-1	-1	2	-1	-1	2	-1	-1	-1		2	2	-1	-1	-1	-1	-1	2	-1	2	-1
	-1	-1	-1	-1	-1	-1	-1	-1		2	2	-1	-1	-1	-1	-1	-1	-1	-1	-1	-1	-1	-1	2	-1	-1	-1	-1	-1	-1	2	-1	-1	2	-1	-1	-1		2	2	-1	-1	-1	-1	-1	2	-1	2	-1
-1	-1	-1	-1	-1	-1	-1	-1	-1		2	2	-1	-1	-1	-1	-1	-1	-1	-1	-1	-1	-1	-1	2	-1	-1	-1	-1	-1	-1	2	-1	-1	2	-1	-1	-1		2	2		-1	-1	-1	-1	2	-1	2	-1
-1	-1	-1	-1	-1	-1	-1	-1	-1		2	2	-1	-1	-1	-1	-1	-1	-1	-1	-1	-1	-1	-1	2	-1	-1	-1	-1	-1	-1	2	-1	-1	2	-1	-1	-1		2	2	-1	-1	-1	-1	-1	2	-1	2	-1
-1	-1	-1	-1	-1	-1	-1	-1	-1		2	2	-1	-1	-1	-1	-1	-1	-1	-1	-1	-1	-1	-1	2	-1	-1	-1	-1	-1	-1	2	-1	-1	2	-1	-1	-1		2	2		-1	-1	-1	-1	2	-1	2	-1
-1	-1	-1	-1	-1	-1	-1	-1	-1		2	2	-1	-1	-1	-1	-1	-1	-1	-1	-1	-1	-1	-1	2	-1	-1	-1	-1	-1	-1	2	-1	-1	2	-1	-1	-1		2	2	-1	-1	-1	-1	-1	2	-1	2	-1
-1	-1	-1	-1	-1	-1	-1	-1	-1		2	2	-1	-1	-1	-1	-1	-1	-1	-1	-1	-1	-1	-1	2	-1	-1	-1	-1	-1	-1	2	-1	-1	2	-1	-1	-1		2	2		-1	-1	-1	-1	2	-1	2	-1
-1	-1		-1	-1	-1	-1	-1	-1		2	2	-1	-1	-1	-1	-1	-1	-1	-1	-1	-1	-1	-1	2	-1	-1	-1	-1	-1	-1	2	-1	-1	2	-1	-1	-1		2	2	-1	-1	-1	-1	-1	2	-1	2	-1
-1	-1	-1	-1	-1	-1	-1	-1	-1		2	2	-1	-1	-1	-1	-1	-1	-1	-1	-1	-1	-1	-1	2	-1	-1	-1	-1	-1	-1	2	-1	-1	2	-1	-1	-1		2	2	-1	-1	-1	-1	-1	2	-1	2	-1
-1	-1	-1	-1	-1	-1	-1	-1	-1		2	2	-1	-1	-1	-1	-1	-1	-1	-1	-1	-1	-1	-1	2	-1	-1	-1	-1	-1	-1	2	-1	-1	2	-1	-1	-1		2	2	-1	-1	-1	-1	-1	2	-1	2	-1
-1	-1	-1	-1	-1	-1	-1	-1	-1		2	2	-1	-1	-1	-1	-1	-1	-1	-1	-1	-1	-1	-1	2	-1	-1	-1	-1	-1	-1	2	-1	-1	2	-1	-1	-1		2	2	-1	-1	-1	-1	-1	2	-1	2	-1
-1	-1	-1	-1	-1	-1	-1	-1	-1		2	2	-1	-1	-1	-1	-1	-1	-1	-1	-1	-1	-1	-1	2	-1	-1	-1	-1	-1	-1	2	-1	-1	2	-1	-1	-1		2	2		-1	-1	-1	-1	2	-1	2	-1
-1	-1	-1	-1	-1	-1	-1	-1	-1		2	2	-1	-1	-1	-1	-1	-1	-1	-1	-1	-1	-1	-1	2	-1	-1	-1	-1	-1	-1	2	-1	-1	2	-1	-1	-1		2	2		-1	-1	-1	-1	2	-1	2	-1
-1	-1	-1	-1	-1	-1	-1	-1	-1		2	2	-1	-1	-1	-1	-1	-1	-1	-1	-1	-1	-1	-1	2	-1	-1	-1	-1	-1	-1	2	-1	-1	2	-1	-1	-1		2	2	-1	-1	-1	-1	-1	2	-1	2	-1
-1	-1	-1	-1	-1	-1	-1	-1	-1		2	2	-1	-1	-1	-1	-1	-1	-1	-1	-1	-1	-1	-1	2	-1	-1	-1	-1	-1	-1	2	-1	-1	2	-1	-1	-1		2	2	-1	-1	-1	-1	-1	2	-1	2	-1
-1	-1	-1	-1	-1	-1	-1	-1	-1		2	2	-1	-1	-1	-1	-1	-1	-1	-1	-1	-1	-1	-1	2	-1	-1	-1	-1	-1	-1	2	-1	-1	2	-1	-1	-1		2	2		-1	-1	-1	-1	2	-1	2	-1
-1	-1	-1	-1	-1	-1	-1	-1	-1		2	2	-1	-1	-1	-1	-1	-1	-1	-1	-1	-1	-1	-1	2	-1	-1	-1	-1	-1	-1	2	-1	-1	2	-1	-1	-1		2	2		-1	-1	-1	-1	2	-1	2	-1
-1	-1	-1	-1	-1	-1	-1	-1	-1		2	2	-1	-1	-1	-1	-1	-1	-1	-1	-1	-1	-1	-1	2	-1	-1	-1	-1	-1	-1	2	-1	-1	2	-1	-1	-1		2	2	-1	-1	-1	-1	-1	2	-1	2	-1
-1	-1	-1	-1	-1	-1	-1	-1	-1		2	2	-1	-1	-1	-1	-1	-1	-1	-1	-1	-1	-1	-1	2	-1	-1	-1	-1	-1	-1	2	-1	-1	2	-1	-1	-1		2	2	-1	-1	-1	-1	-1	2	-1	2	-1
-1	-1	-1	-1	-1	-1	-1	-1	-1		2	2	-1	-1	-1	-1	-1	-1	-1	-1	-1	-1	-1	-1	2	-1	-1	-1	-1	-1	-1	2	-1	-1	2	-1	-1	-1		2	2		-1	-1	-1	-1	2	-1	2	-1
-1	-1	-1	-1	-1	-1	-1	-1	-1		2	2	-1	-1	-1	-1	-1	-1	-1	-1	-1	-1	-1	-1	2	-1	-1	-1	-1	-1	-1	2	-1	-1	2	-1	-1	-1		2	2		-1	-1	-1	-1	2	-1	2	-1
-1	-1	-1	-1	-1	-1	-1	-1	-1		2	2	-1	-1	-1	-1	-1	-1	-1	-1	-1	-1	-1	-1	2	-1	-1	-1	-1	-1	-1	2	-1	-1	2	-1	-1	-1		2	2		-1	-1	-1	-1	2	-1	2	-1
-1	-1	-1	-1	-1	-1	-1	-1	-1		2	2	-1	-1	-1	-1	-1	-1	-1	-1	-1	-1	-1	-1	2	-1	-1	-1	-1	-1	-1	2	-1	-1	2	-1	-1	-1		2	2		-1	-1	-1	-1	2	-1	2	-1
-1	-1	-1	-1	-1	-1	-1	-1	-1		2	2	-1	-1	-1	-1	-1	-1	-1	-1	-1	-1	-1	-1	2	-1	-1	-1	-1	-1	-1	2	-1	-1	2	-1	-1	-1		2	2	-1		-1	-1	-1	2	-1	2	-1
-1	-1	-1	-1	-1	-1			-1		2	2	-1	-1	-1	-1	-1	-1	-1	-1	-1	-1	-1	-1	2	-1	-1	-1	-1	-1	-1	2	-1	-1	2	-1	-1	-1		2	2	-1	-1	-1	-1	-1	2	-1	2	-1
-1	-1	-1	-1	-1	-1		-1	-1		2	2	-1	-1	-1	-1	-1	-1	-1	-1	-1	-1	-1	-1	2	-1	-1	-1	-1	-1	-1	2	-1	-1	2	-1	-1	-1		2	2	-1	-1	-1	-1	-1	2	-1	2	-1
-1	-1		-1	-1	-1		-1	-1		2	2	-1	-1	-1	-1	-1	-1	-1	-1	-1	-1	-1	-1	2	-1	-1	-1	-1	-1	-1	2	-1	-1	2	-1	-1	-1		2	2	-1	-1	-1	-1	-1	2	-1	2	-1
-1	-1	-1	-1	-1	-1		-1	-1		2	2	-1	-1	-1	-1	-1	-1	-1	-1	-1	-1	-1	-1	2	-1	-1	-1	-1	-1	-1	2		-1	2	-1	-1	-1		0	2	-1	-1	-1	-1	-1	2	-1	2	-1
-1	-1	-1	-1	-1	-1		-1	-1		2	2	-1	-1	-1	-1	-1	-1	-1	-1	-1	-1	-1	-1	2	-1	-1	-1	-1	-1	-1	2		-1	2	-1	-1	-1		0	2	-1	-1	-1	-1	-1	2	-1	2	-1
-1	-1	-1	-1	-1	-1		-1	-1		2	2	-1	-1	-1	-1	-1	-1	-1	-1	-1	-1	-1	-1	2	-1	-1	-1	-1	-1	-1	2		-1	2	-1	-1	-1		0	2	-1	-1	-1	-1	-1	2	-1	2	-1
-1	-1	-1		-1	-1	-1	-1	-1		2	2	-1	-1	-1	-1	-1	-1	-1	-1	-1	-1	-1	-1	2	-1	-1	-1	-1	-1	-1	2		-1	2	-1	-1	-1		0	2	-1	-1	-1	-1	-1	2	-1	2	-1
-1	-1	-1	-1	-1	-1	-1	-1	-1		2	2	-1	-1	-1	-1	-1	-1	-1	-1	-1	-1	-1	-1	2	-1	-1	-1	-1	-1	-1	2		-1	2	-1	-1	-1		0	2	-1	-1	-1	-1	-1	2	-1	2
-1	-1	-1	-1	-1	-1	-1	-1	-1		2	2	-1	-1	-1	-1	-1	-1	-1	-1	-1	-1	-1	-1	2	-1	-1	-1	-1	-1	-1	2		-1	2	-1	-1	-1		0	2	-1	-1	-1	-1	-1	2	-1	2
-1	-1	-1	-1	-1	-1	-1	-1	-1		2	2	-1	-1	-1	-1	-1	-1	-1	-1	-1	-1	-1	-1	2	-1	-1	-1	-1	-1	-1	2		-1	2	-1	-1	-1		0	2	-1	-1	-1	-1	-1	2	-1	2	-1
-1	-1	-1	-1	-1	-1	-1	-1	-1		2	2	-1	-1	-1	-1	-1	-1	-1	-1	-1	-1	-1	-1	2	-1	-1	-1	-1	-1	-1	2		-1	2	-1	-1	-1		0	2	-1	-1	-1	-1	-1	2	-1	2	-1
-1	-1	-1	-1	-1	-1	-1	-1	-1		2	2	-1	-1	-1	-1	-1	-1	-1	-1	-1	-1	-1	-1	2	-1	-1	-1	-1	-1	-1	2		-1	2	-1	-1	-1		0	2	-1	-1	-1	-1	-1	2	-1	2	-1
-1	-1	-1	-1	-1	-1	-1	-1	-1		2	2	-1	-1	-1	-1	-1	-1	-1	-1	-1	-1	-1	-1	2	-1	-1	-1	-1	-1	-1	2	-1	-1	2	-1	-1	-1		0	2	-1	-1	-1	-1	-1	2	-1	2	-1
-1	-1	-1	-1	-1	-1	-1	-1	-1		2	2	-1	-1	-1	-1	-1	-1	-1	-1	-1	-1	-1	-1	2	-1	-1	-1	-1	-1	-1	2	-1	-1	2	-1	-1	-1		0	2	-1	-1	-1	-1	-1	2	-1	2	-1
-1	-1	-1	-1	-1	-1	-1	-1	-1		2	2	-1	-1	-1	-1	-1	-1	-1	-1	-1	-1	-1	-1	2	-1	-1	-1	-1	-1	-1	2	-1	-1	2	-1	-1	-1		0	2	-1	-1	-1	-1	-1	2	-1	2	-1
-1	-1	-1	-1	-1	-1	-1	-1	-1		2	2	-1	-1	-1	-1	-1	-1	-1	-1	-1	-1	-1	-1	2	-1	-1	-1	-1	-1	-1	2	-1	-1	2	-1	-1	-1		0	2	-1	-1	-1	-1	-1	2	-1	2	-1
-1	-1	-1	-1	-1	-1	-1	-1	-1		2	2	-1	-1	-1	-1	-1	-1	-1	-1	-1	-1	-1	-1	2	-1	-1	-1	-1	-1	-1	2	-1	-1	2	-1	-1	-1		0	2	-1	-1	-1	-1	-1	2	-1	2	-1
-1	-1	-1	-1	-1	-1	-1	-1	-1		2	2	-1	-1	-1	-1	-1	-1	-1	-1	-1	-1	-1	-1	2	-1	-1	-1	-1	-1	-1	2	-1	-1	2	-1	-1	-1		0	2	-1	-1	-1	-1	-1	2	-1	2	-1
-1	-1	-1	-1	-1	-1	-1	-1	-1		2	2	-1	-1	-1	-1	-1	-1	-1	-1	-1	-1	-1	-1	2	-1	-1	-1	-1	-1	-1	2	-1	-1	2	-1	-1	-1		0	2	-1	-1	-1	-1	-1	2	-1	2	-1
-1	-1	-1	-1	-1	-1	-1	-1	-1		2	2	-1	-1	-1	-1	-1	-1	-1	-1	-1	-1	-1	-1	2	-1	-1	-1	-1	-1	-1	2	-1	-1	2	-1	-1	-1		0	2	-1	-1	-1	-1	-1	2	-1	2	-1
-1	-1	-1	-1	-1	-1	-1	-1	-1		2	2	-1	-1	-1	-1	-1	-1	-1	-1	-1	-1	-1	-1	2	-1	-1	-1	-1	-1	-1	2	-1	-1	2	-1	-1	-1		0	2	-1		-1	-1	-1	2	-1	2	-1
-1	-1	-1	-1	-1	-1	-1	-1	-1		2	2	-1	-1	-1	-1	-1	-1	-1	-1	-1	-1	-1	-1	2	-1	-1	-1	-1	-1	-1	2	-1	-1	2	-1	-1	-1		0	2	-1		-1	-1	-1	2	-1	2	-1
-1	-1	-1	-1	-1	-1	-1	-1	-1		2	2	-1	-1	-1	-1	-1	-1	-1	-1	-1	-1	-1	-1	2	-1	-1	-1	-1	-1	-1	2	-1	-1	2	-1	-1	-1		0	2	-1	-1	-1	-1	-1	2	-1	2	-1
	-1	-1	-1	-1	-1	-1	-1	-1		2	2	-1	-1	-1	-1	-1	-1	-1	-1	-1	-1	-1	-1	2	-1	-1	-1	-1	-1	-1	2	-1	-1	2	-1	-1	-1		0	2	-1	-1	-1	-1	-1	2	-1	2	-1
-1	-1	-1	-1	-1	-1	-1	-1	-1		2	2	-1	-1	-1	-1	-1	-1	-1	-1	-1	-1	-1	-1	2	-1	-1	-1	-1	-1	-1	2	-1	-1	2	-1	-1	-1		0	2	-1	-1	-1	-1	-1	2	-1	2	-1
-1	-1	-1	-1	-1	-1	-1	-1	-1		2	2	-1	-1	-1	-1	-1	-1	-1	-1	-1	-1	-1	-1	2	-1	-1	-1	-1	-1	-1	2	-1	-1	2	-1	-1	-1		0	2		-1	-1	-1	-1	2	-1	2	-1
-1	-1	-1	-1	-1	-1	-1	-1	-1		2	2	-1	-1	-1	-1	-1	-1	-1	-1	-1	-1	-1	-1	2	-1	-1	-1	-1	-1	-1	2	-1	-1	2	-1	-1	-1		0	2		-1	-1	-1	-1	2	-1	2	-1
-1	-1	-1	-1	-1	-1	-1	-1	-1		2	2	-1	-1	-1	-1	-1	-1	-1	-1	-1	-1	-1	-1	2	-1	-1	-1	-1	-1	-1	2	-1	-1	2	-1	-1	-1		0	2		-1	-1	-1	-1	2	-1	2	-1
-1	-1	-1	-1	-1	-1	-1	-1	-1		2	2	-1	-1	-1	-1	-1	-1	-1	-1	-1	-1	-1	-1	2	-1	-1	-1	-1	-1	-1	2	-1	-1	2	-1	-1	-1		0	2		-1	-1	-1	-1	2	-1	2	-1
-1	-1	-1	-1	-1	-1	-1	-1	-1		2	2	-1	-1	-1	-1	-1	-1	-1	-1	-1	-1	-1	-1	2	-1	-1	-1	-1	-1	-1	2	-1	-1	2	-1	-1	-1		0	2	-1	-1	-1	-1	-1	2	-1	2	-1
-1	-1	-1	-1	-1	-1	-1	-1	-1		2	2	-1	-1	-1	-1	-1	-1	-1	-1	-1	-1	-1	-1	2	-1	-1	-1	-1	-1	-1	2	-1	-1	2	-1	-1	-1		0	2		-1	-1	-1	-1	2	-1	2	-1
-1	-1	-1	-1	-1	-1	-1	-1	-1		2	2	-1	-1	-1	-1	-1	-1	-1	-1	-1	-1	-1	-1	2	-1	-1	-1	-1	-1	-1	2	-1	-1	2	-1	-1	-1		0	2		-1	-1	-1	-1	2	-1	2	-1
-1	-1	-1	-1	-1	-1	-1	-1	-1		2	2	-1	-1	-1	-1	-1	-1	-1	-1	-1	-1	-1	-1	2	-1	-1	-1	-1	-1	-1	2	-1	-1	2	-1	-1	-1		0	2		-1	-1	-1	-1	2	-1	2	-1
-1	-1	-1	-1	-1	-1	-1	-1	-1		2	2	-1	-1	-1	-1	-1	-1	-1	-1	-1	-1	-1	-1	2	-1	-1	-1	-1	-1	-1	2	-1	-1	2	-1	-1	-1		0	2		-1	-1	-1	-1	2	-1	2	-1
-1		-1	-1	-1	-1	-1	-1	-1		2	2	-1	-1	-1	-1	-1	-1	-1	-1	-1	-1	-1	-1	2	-1	-1	-1	-1	-1	-1	2	-1	-1	2	-1	-1	-1		0	2		-1	-1	-1	-1	2	-1	2	-1
-1		-1	-1	-1	-1	-1	-1	-1		2	2	-1	-1	-1	-1	-1	-1	-1	-1	-1	-1	-1	-1	2	-1		-1	-1	-1	-1	2	-1	-1	2	-1	-1	-1		0	2	-1	-1	-1	-1	-1	2	-1	2	-1
-1		-1	-1	-1	-1	-1	-1	-1		2	2	-1	-1	-1	-1	-1	-1	-1	-1	-1	-1	-1	-1	2	-1	-1	-1	-1	-1	-1	2	-1	-1	2	-1	-1	-1		0	2	-1	-1	-1	-1	-1	2	-1	2	-1
-1	-1	-1	-1	-1	-1	-1	-1	-1		2	2	-1	-1	-1	-1	-1	-1	-1	-1	-1	-1	-1	-1	2	-1	-1	-1	-1	-1		2	-1	-1	2	-1	-1	-1		0	2	-1	-1	-1	-1	-1	2	-1	2	-1
-1		-1	-1	-1	-1	-1	-1	-1		2	2	-1	-1	-1	-1	-1	-1	-1	-1	-1	-1	-1	-1	2	-1	-1	-1	-1	-1		2	-1	-1	2	-1	-1	-1		0	2	-1	-1	-1	-1	-1	2	-1	2	-1
-1	-1	-1	-1	-1	-1	-1	-1	-1		2	2	-1	-1	-1	-1	-1	-1	-1	-1	-1	-1	-1	-1	2	-1	-1	-1	-1	-1		2	-1	-1	2	-1	-1	-1		0	2	-1	-1	-1	-1	-1	2	-1	2	-1
-1	-1	-1	-1	-1	-1	-1	-1	-1		2	2	-1	-1	-1	-1	-1	-1	-1	-1	-1	-1	-1	-1	2	-1	-1	-1	-1	-1	-1	2	-1	-1	2	-1	-1	-1		0	2		-1	-1	-1	-1	2	-1	2	-1
-1	-1	-1	-1	-1	-1	-1	-1	-1		2	2	-1	-1	-1	-1	-1	-1	-1	-1	-1	-1	-1	-1	2	-1	-1	-1	-1	-1	-1	2	-1	-1	2	-1	-1	-1		0	2	-1	-1	-1	-1	-1	2	-1	2	-1
-1	-1	-1	-1	-1		-1	-1	-1		2	2	-1	-1	-1	-1	-1	-1	-1	-1	-1	-1	-1	-1	2	-1	-1	-1	-1	-1	-1	2	-1	-1	2	-1	-1	-1		0	2	-1	-1	-1	-1	-1	2	-1	2	-1
-1	-1	-1	-1	-1	-1	-1	-1	-1		2	2	-1	-1	-1	-1	-1	-1	-1	-1	-1	-1	-1	-1	2	-1	-1	-1	-1	-1	-1	2	-1	-1	2	-1	-1	-1		0	2	-1	-1	-1	-1	-1	2	-1	2	-1
-1	-1	-1	-1	-1	-1	-1	-1	-1		2	2	-1	-1	-1	-1	-1	-1	-1	-1	-1	-1	-1	-1	2	-1	-1	-1	-1	-1	-1	2	-1	-1	2	-1	-1	-1		0	2	-1	-1	-1	-1	-1	2	-1	2	-1
-1	-1		-1	-1	-1	-1	-1	-1		2	2	-1	-1	-1	-1	-1	-1	-1	-1		-1	-1	-1	2	-1	-1	-1	-1	-1	-1	2	-1	-1	2	-1	-1	-1		0	2		-1	-1	-1	-1	2	-1	2	-1
-1	-1		-1	-1	-1	-1	-1	-1		2	2	-1	-1	-1	-1	-1	-1	-1	-1	-1	-1	-1	-1	2	-1	-1	-1	-1	-1	-1	2	-1	-1	2	-1	-1	-1		0	2	-1	-1	-1	-1	-1	2	-1	2	-1
-1	-1		-1	-1	-1	-1	-1	-1		2	2	-1	-1	-1	-1	-1	-1	-1	-1		-1	-1	-1	2	-1	-1	-1	-1	-1	-1	2		-1	2	-1	-1	-1		0	2	-1	-1	-1	-1	-1	2	-1	2	-1
-1	-1		-1	-1	-1	-1	-1	-1		2	2	-1	-1	-1	-1	-1	-1	-1	-1	-1	-1	-1	-1	2	-1	-1	-1	-1	-1	-1	2	-1	-1	2	-1	-1	-1		0	2	-1	-1	-1	-1	-1	2	-1	2	-1
-1	-1	-1	-1	-1	-1	-1	-1	-1		2	2	-1	-1	-1	-1	-1	-1	-1	-1	-1	-1	-1	-1	2	-1	-1	-1	-1	-1	-1	2	-1	-1	2	-1	-1	-1		0	2	-1	-1	-1	-1	-1	2	-1	2	-1
-1	-1		-1	-1	-1	-1	-1	-1		2	2	-1	-1	-1	-1	-1	-1	-1	-1	-1	-1	-1	-1	2	-1	-1	-1	-1	-1	-1	2	-1	-1	2	-1	-1	-1		0	2	-1	-1	-1	-1	-1	2	-1	2	-1
-1	-1	-1	-1	-1	-1	-1	-1	-1		2	2	-1	-1	-1	-1	-1	-1	-1	-1	-1	-1	-1	-1	2	-1	-1	-1	-1	-1	-1	2	-1	-1	2	-1	-1	-1		0	2	-1	-1	-1	-1	-1	2	-1	2	-1
-1	-1	-1	-1	-1	-1	-1	-1	-1		2	2	-1	-1	-1	-1	-1	-1	-1	-1	-1	-1	-1	-1	2	-1	-1	-1	-1	-1	-1	2	-1	-1	2	-1	-1	-1		0	2	-1	-1	-1	-1	-1	2	-1	2	-1
-1	-1		-1	-1	-1	-1	-1	-1		2	2	-1	-1	-1	-1	-1	-1	-1	-1	-1	-1	-1	-1	2	-1	-1	-1	-1	-1	-1	2	-1	-1	2	-1	-1	-1		0	2	-1	-1	-1	-1	-1	2	-1	2	-1
-1	-1		-1	-1	-1		-1	-1		2	2	-1	-1	-1	-1	-1	-1	-1	-1	-1	-1	-1	-1	2	-1	-1	-1	-1	-1	-1	2	-1	-1	2	-1	-1	-1		0	2	-1	-1	-1	-1	-1	2	-1	2	-1
-1	-1		-1	-1			-1	-1		2	2	-1	-1	-1	-1	-1	-1	-1	-1	-1	-1	-1	-1	2	-1	-1	-1	-1	-1	-1	2	-1	-1	2	-1	-1	-1		0	2	-1	-1	-1	-1	-1	2	-1	2	-1
-1	-1		-1	-1			-1	-1		2	2	-1	-1	-1	-1	-1	-1	-1	-1	-1	-1	-1	-1	2	-1	-1	-1	-1	-1	-1	2	-1	-1	2	-1	-1	-1		0	2	-1	-1	-1	-1	-1	2	-1	2	-1
	-1		-1	-1	-1		-1	-1		2	2	-1	-1	-1	-1	-1	-1	-1	-1	-1	-1	-1	-1	2	-1	-1	-1	-1	-1	-1	2	-1	-1	2	-1	-1	-1		0	2	-1	-1	-1	-1	-1	2	-1	2	-1
	-1		-1	-1	-1	-1	-1	-1		2	2	-1	-1	-1	-1	-1	-1	-1	-1	-1	-1	-1	-1	2	-1	-1	-1	-1	-1	-1	2	-1	-1	2	-1	-1	-1		0	2	-1	-1	-1	-1	-1	2	-1	2	-1
-1	-1		-1	-1	-1	-1	-1	-1		2	2	-1	-1	-1	-1	-1	-1	-1	-1	-1	-1	-1	-1	2	-1	-1	-1	-1	-1	-1	2	-1	-1	2	-1	-1	-1		0	2		-1	-1	-1	-1	2	-1	2	-1
-1	-1		-1	-1	-1	-1	-1	-1		2	2	-1	-1	-1	-1	-1	-1	-1	-1	-1	-1	-1	-1	2	-1	-1	-1	-1	-1	-1	2	-1	-1	2	-1	-1	-1		0	2		-1	-1	-1	-1	2	-1	2	-1
-1	-1		-1	-1	-1	-1	-1	-1		2	2	-1	-1	-1	-1	-1	-1	-1	-1	-1	-1	-1	-1	2	-1	-1	-1	-1	-1	-1	2	-1	-1	2	-1	-1	-1		0	2	-1	-1	-1	-1	-1	2	-1	2	-1
-1	-1		-1	-1	-1	-1	-1	-1		2	2	-1	-1	-1	-1	-1	-1	-1	-1	-1	-1	-1	-1	2	-1	-1	-1	-1	-1	-1	2	-1	-1	2	-1	-1	-1		0	2		-1	-1	-1	-1	2	-1	2	-1
-1	-1	-1	-1	-1	-1	-1	-1	-1		2	2	-1	-1	-1	-1	-1	-1	-1	-1	-1	-1	-1	-1	2	-1	-1	-1	-1	-1	-1	2	-1	-1	2	-1	-1	-1		0	2	-1	-1	-1	-1	-1	2	-1	2	-1
-1	-1	-1	-1	-1	-1	-1	-1	-1		2	2	-1	-1	-1	-1	-1	-1	-1	-1	-1	-1	-1	-1	2	-1	-1	-1	-1	-1	-1	2	-1	-1	2	-1	-1	-1		0	2	-1	-1	-1	-1	-1	2	-1	2	-1
-1	-1	-1	-1	-1	-1	-1	-1	-1		2	2	-1	-1	-1	-1	-1	-1	-1	-1	-1	-1	-1	-1	2	-1	-1	-1	-1	-1	-1	2	-1	-1	2	-1	-1	-1		0	2	-1	-1	-1	-1	-1	2	-1	2	-1
-1	-1	-1	-1	-1	-1	-1	-1	-1		2	2	-1	-1	-1	-1	-1	-1	-1	-1	-1	-1	-1	-1	2	-1	-1	-1	-1	-1	-1	2	-1	-1	2	-1	-1	-1		0	2			-1	-1	-1	2	-1	2	-1
-1	-1	-1	-1	-1	-1	-1	-1	-1		2	2	-1	-1	-1	-1	-1	-1	-1	-1	-1	-1	-1	-1	2	-1	-1	-1	-1	-1	-1	2	-1	-1	2	-1	-1	-1		0	2			-1	-1	-1	2	-1	2	-1
-1	-1		-1	-1	-1	-1	-1	-1		2	2	-1	-1	-1	-1	-1	-1	-1	-1	-1	-1	-1	-1	2	-1	-1	-1	-1	-1	-1	2	-1	-1	2	-1	-1	-1		0	2	-1	-1	-1	-1	-1	2	-1	2	-1
-1	-1		-1	-1	-1	-1	-1	-1		2	2	-1	-1	-1	-1	-1	-1	-1	-1	-1	-1	-1	-1	2	-1	-1	-1	-1	-1	-1	2	-1	-1	2	-1	-1	-1		0	2	-1	-1	-1	-1	-1	2	-1	2	-1
-1	-1		-1	-1	-1	-1	-1	-1		2	2	-1	-1	-1	-1	-1	-1	-1	-1	-1	-1	-1	-1	2	-1	-1	-1	-1	-1	-1	2	-1	-1	2	-1	-1	-1		0	2	-1	-1	-1	-1	-1	2	-1	2	-1
-1	-1		-1	-1	-1	-1	-1	-1		2	2	-1	-1	-1	-1	-1	-1	-1	-1	-1	-1	-1	-1	2	-1	-1	-1	-1	-1	-1	2	-1	-1	2		-1	-1		0	2		-1	-1	-1	-1	2	-1	2	-1
-1	-1		-1	-1	-1	-1	-1	-1		2	2	-1	-1	-1	-1	-1	-1	-1	-1	-1	-1	-1	-1	2	-1	-1	-1	-1	-1	-1	2	-1	-1	2	-1	-1	-1		0	2		-1	-1	-1	-1	2	-1	2	-1
-1	-1		-1	-1	-1	-1	-1	-1		2	2	-1	-1	-1	-1	-1	-1	-1	-1	-1	-1	-1	-1	2	-1	-1	-1	-1	-1	-1	2	-1	-1	2	-1	-1	-1		0	2		-1	-1	-1	-1	2	-1	2	-1
-1	-1		-1	-1	-1	-1	-1	-1		2	2	-1	-1	-1	-1	-1	-1	-1	-1	-1	-1	-1	-1	2	-1	-1	-1	-1	-1	-1	2	-1	-1	2	-1	-1	-1		0	2		-1	-1	-1	-1	2	-1	2	-1
-1	-1		-1	-1	-1	-1	-1	-1		2	2	-1	-1	-1	-1	-1	-1	-1	-1	-1	-1	-1	-1	2	-1	-1	-1	-1	-1	-1	2	-1	-1	2	-1	-1	-1		0	2		-1	-1	-1	-1	2	-1	2	-1
-1	-1		-1	-1	-1	-1	-1	-1		2	2	-1	-1	-1	-1	-1	-1	-1	-1	-1	-1	-1	-1	2	-1	-1	-1	-1	-1	-1	2	-1	-1	2	-1	-1	-1		0	2		-1	-1	-1	-1	2	-1	2	-1
-1	-1		-1	-1	-1	-1	-1	-1		2	2	-1	-1		-1	-1	-1	-1	-1	-1	-1	-1	-1	2	-1	-1	-1	-1	-1	-1	2	-1	-1	2	-1	-1	-1		0	2		-1	-1	-1	-1	2	-1	2	-1
-1	-1		-1	-1	-1	-1	-1	-1		2	2	-1	-1	-1	-1	-1	-1	-1	-1	-1	-1	-1	-1	2	-1	-1	-1	-1	-1	-1	2	-1	-1	2		-1	-1		0	2	-1	-1	-1	-1	-1	2	-1	2	-1
-1	-1	-1	-1	-1	-1	-1	-1	-1		2	2	-1	-1	-1	-1	-1	-1	-1	-1	-1	-1	-1	-1	2	-1	-1	-1	-1	-1	-1	2	-1	-1	2		-1	-1		0	2	-1	-1	-1	-1	-1	2	-1	2	-1
-1	-1	-1	-1	-1	-1	-1	-1	-1		2	2	-1	-1	-1	-1	-1	-1	-1	-1	-1	-1	-1	-1	2	-1	-1	-1	-1	-1	-1	2	-1	-1	2		-1	-1		0	2	-1	-1	-1	-1	-1	2	-1	2	-1
-1	-1	-1	-1	-1	-1	-1	-1	-1		2	2	-1	-1	-1	-1	-1	-1	-1	-1	-1	-1	-1	-1	2	-1	-1	-1	-1	-1	-1	2	-1	-1	2		-1	-1		0	2	-1	-1	-1	-1	-1	2	-1	2	-1
-1	-1	-1	-1	-1	-1	-1	-1	-1		2	2	-1	-1	-1	-1	-1	-1	-1	-1	-1	-1	-1	-1	2	-1	-1	-1	-1	-1	-1	2	-1	-1	2		-1	-1		0	2	-1	-1	-1	-1	-1	2	-1	2	-1
-1	-1	-1	-1	-1	-1	-1	-1	-1		2	2	-1	-1	-1	-1	-1	-1	-1	-1	-1	-1	-1	-1	2	-1	-1	-1	-1	-1	-1	2	-1	-1	2		-1	-1		0	2	-1	-1	-1	-1	-1	2	-1	2	-1
-1	-1	-1	-1	-1	-1	-1	-1	-1		2	2	-1	-1	-1	-1	-1	-1	-1	-1	-1	-1	-1	-1	2	-1	-1	-1	-1	-1	-1	2	-1	-1	2		-1	-1		0	2	-1	-1	-1	-1	-1	2	-1	2	-1
-1	-1	-1	-1	-1	-1	-1	-1	-1		2	2	-1	-1	-1	-1	-1	-1	-1	-1	-1	-1	-1	-1	2	-1	-1	-1	-1	-1	-1	2	-1	-1	2		-1	-1		0	2	-1		-1	-1	-1	2	-1	2	-1
-1	-1	-1	-1	-1	-1	-1	-1	-1		2	2	-1	-1	-1	-1	-1	-1	-1	-1	-1	-1	-1	-1	2	-1	-1	-1	-1	-1	-1	2	-1	-1	2		-1	-1		0	2	-1		-1	-1	-1	2	-1	2	-1
-1	-1	-1	-1	-1	-1	-1	-1	-1		2	2	-1	-1	-1	-1	-1	-1	-1	-1	-1	-1	-1	-1	2	-1	-1	-1	-1	-1	-1	2	-1	-1	2		-1	-1		0	2	-1		-1	-1	-1	2	-1	2	-1
-1	-1	-1	-1	-1	-1	-1	-1	-1		2	2	-1	-1	-1	-1	-1	-1	-1	-1	-1	-1	-1	-1	2	-1	-1	-1	-1	-1	-1	2	-1	-1	2		-1	-1		0	2	-1		-1	-1	-1	2	-1	2	-1
-1	-1		-1	-1	-1	-1	-1	-1		2	2	-1	-1	-1	-1	-1	-1	-1	-1	-1	-1	-1	-1	2	-1	-1	-1	-1	-1	-1	2	-1	-1	2		-1	-1		0	2	-1		-1	-1		2	-1	2	-1
-1	-1		-1	-1	-1	-1	-1	-1		2	2	-1	-1	-1	-1	-1	-1	-1	-1	-1	-1	-1	-1	2	-1	-1	-1	-1	-1	-1	2	-1	-1	2		-1	-1		0	2	-1	-1	-1	-1	-1	2	-1	2	-1
-1	-1		-1	-1	-1	-1	-1	-1		2	2	-1	-1	-1	-1	-1	-1	-1	-1	-1	-1	-1	-1	2	-1	-1	-1	-1	-1	-1	2	-1	-1	2		-1	-1		0	2	-1	-1	-1	-1	-1	2	-1	2	-1
-1	-1	-1	-1	-1	-1	-1	-1	-1		2	2	-1	-1	-1	-1	-1	-1	-1	-1	-1	-1	-1	-1	2	-1	-1	-1	-1	-1	-1	2	-1	-1	2		-1	-1		0	2	-1	-1	-1	-1	-1	2	-1	2	-1
-1	-1	-1	-1	-1	-1	-1	-1	-1		2	2	-1	-1	-1	-1	-1	-1	-1	-1	-1	-1	-1	-1	2	-1	-1	-1	-1	-1	-1	2	-1	-1	2		-1	-1		0	2	-1	-1	-1	-1	-1	2	-1	2	-1
-1	-1		-1	-1	-1	-1	-1	-1		2	2	-1	-1	-1	-1	-1	-1	-1	-1	-1	-1	-1	-1	2	-1	-1	-1	-1	-1	-1	2	-1	-1	2		-1	-1		0	2	-1	-1	-1	-1	-1	2	-1	2	-1
-1	-1		-1	-1	-1	-1	-1	-1		2	2	-1	-1	-1	-1	-1	-1	-1	-1	-1	-1	-1	-1	2	-1	-1	-1	-1	-1	-1	2	-1	-1	2		-1	-1		0	2	-1	-1	-1	-1		2	-1	2	-1
-1	-1	-1	-1	-1	-1	-1	-1	-1		2	2	-1	-1	-1	-1	-1	-1	-1	-1	-1	-1	-1	-1	2	-1	-1	-1	-1	-1	-1	2	-1	-1	2		-1	-1		0	2	-1	-1	-1	-1	-1	2	-1	2	-1
-1	-1	-1	-1	-1	-1	-1	-1	-1		2	2	-1	-1	-1	-1	-1	-1	-1	-1	-1	-1	-1	-1	2	-1	-1	-1	-1	-1	-1	2	-1	-1	2		-1	-1		0	2	-1	-1	-1	-1	-1	2	-1	2	-1
-1	-1	-1	-1	-1	-1	-1	-1	-1		2	2	-1	-1	-1	-1	-1	-1	-1	-1	-1	-1	-1	-1	2	-1	-1	-1	-1	-1	-1	2	-1	-1	2	-1	-1	-1		0	2	-1	-1	-1	-1	-1	2	-1	2	-1
	-1		-1	-1	-1	-1	-1	-1		2	2	-1	-1	-1	-1	-1	-1	-1	-1	-1	-1	-1	-1	2	-1	-1	-1	-1	-1	-1	2	-1	-1	2	-1	-1	-1		0	2	-1	-1	-1	-1	-1	2	-1	2	-1
	-1	-1	-1	-1	-1	-1	-1	-1		2	2	-1	-1	-1	-1	-1	-1	-1	-1	-1	-1	-1	-1	2	-1	-1	-1	-1	-1	-1	2	-1	-1	2	-1	-1	-1		0	2	-1	-1	-1	-1	-1	2	-1	2	-1
-1	-1	-1	-1	-1	-1	-1	-1	-1		2	2	-1	-1	-1	-1	-1	-1	-1	-1	-1	-1	-1	-1	2	-1	-1	-1	-1	-1	-1	2	-1	-1	2	-1	-1	-1		0	2	-1	-1	-1	-1	-1	2	-1	2	-1
	-1	-1	-1	-1	-1	-1	-1	-1		2	2	-1	-1	-1	-1	-1	-1	-1	-1	-1	-1	-1	-1	2	-1	-1	-1	-1	-1	-1	2	-1	-1	2	-1	-1	-1		0	2	-1	-1	-1	-1	-1	2	-1	2	-1
	-1		-1	-1	-1	-1	-1	-1		2	2	-1	-1	-1	-1	-1	-1	-1	-1	-1	-1	-1	-1	2	-1	-1	-1	-1	-1	-1	2	-1	-1	2	-1	-1	-1		0	2	-1	-1	-1	-1	-1	2	-1	2	-1
			-1	-1	-1	-1	-1	-1		2	2	-1	-1	-1	-1	-1	-1	-1	-1	-1	-1	-1	-1	2	-1	-1	-1	-1	-1	-1	2	-1	-1	2	-1	-1	-1		0	2	-1	-1	-1	-1	-1	2	-1	2	-1
	-1		-1	-1	-1	-1	-1	-1		2	2	-1	-1	-1	-1	-1	-1	-1	-1	-1	-1	-1	-1	2	-1	-1	-1	-1	-1	-1	2	-1	-1	2	-1	-1	-1		0	2	-1	-1	-1	-1	-1	2	-1	2	-1
-1	-1		-1	-1	-1	-1	-1	-1		2	2	-1	-1	-1	-1	-1	-1	-1	-1	-1	-1	-1	-1	2	-1	-1	-1	-1	-1	-1	2	-1	-1	2	-1	-1	-1		0	2	-1	-1	-1	-1	-1	2	-1	2	-1
-1	-1		-1	-1	-1	-1	-1	-1		2	2	-1	-1	-1	-1	-1	-1	-1	-1	-1	-1	-1	-1	2	-1	-1	-1	-1	-1	-1	2	-1	-1	2	-1	-1	-1		0	2	-1	-1	-1	-1	-1	2	-1	2	-1
-1	-1	-1	-1	-1	-1	-1	-1	-1		2	2	-1	-1	-1	-1	-1	-1	-1	-1	-1	-1	-1	-1	2	-1	-1	-1	-1	-1	-1	2	-1	-1	2	-1	-1	-1		0	2	-1	-1	-1	-1	-1	2	-1	2	-1
-1	-1		-1	-1	-1	-1	-1	-1		2	2	-1	-1	-1	-1	-1	-1	-1	-1	-1	-1	-1	-1	2	-1	-1	-1	-1	-1	-1	2	-1	-1	2	-1	-1	-1		0	2	-1	-1	-1	-1	-1	2	-1	2	-1
-1	-1		-1	-1	-1	-1	-1	-1		2	2	-1	-1	-1	-1	-1	-1	-1	-1	-1	-1	-1	-1	2	-1	-1	-1	-1	-1	-1	2	-1	-1	2	-1	-1	-1		0	2	-1	-1	-1	-1	-1	2	-1	2	-1
	-1		-1	-1	-1	-1	-1	-1		2	2	-1	-1	-1	-1	-1	-1	-1	-1	-1	-1	-1	-1	2	-1	-1	-1	-1	-1	-1	2	-1	-1	2	-1	-1	-1		0	2	-1	-1	-1	-1	-1	2	-1	2	-1
	-1		-1	-1	-1	-1	-1	-1		2	2	-1	-1	-1	-1	-1	-1	-1	-1	-1	-1	-1	-1	2	-1	-1	-1	-1	-1	-1	2	-1	-1	2	-1	-1	-1		0	2	-1	-1	-1	-1	-1	2	-1	2	-1
	-1		-1	-1	-1	-1	-1	-1		2	2	-1	-1	-1	-1	-1	-1	-1	-1	-1	-1	-1	-1	2	-1	-1	-1	-1	-1	-1	2	-1	-1	2	-1	-1	-1		0	2	-1	-1	-1	-1	-1	2	-1	2	-1
-1			-1	-1	-1	-1	-1	-1		2	2	-1	-1	-1	-1	-1	-1	-1	-1	-1	-1	-1	-1	2	-1	-1	-1	-1	-1	-1	2	-1	-1	2	-1	-1	-1		0	2	-1	-1	-1	-1	-1	2	-1	2	-1
-1		-1	-1	-1	-1	-1	-1	-1		2	2	-1	-1	-1	-1	-1	-1	-1	-1	-1	-1	-1	-1	2	-1	-1	-1	-1	-1	-1	2	-1	-1	2	-1	-1	-1		0	2	-1	-1	-1	-1	-1	2	-1	2	-1
-1		-1	-1	-1	-1	-1	-1	-1		0	2	-1	-1	-1	-1	-1	-1	-1	-1	-1	-1	-1	-1	2	-1	-1	-1	-1	-1	-1	2	-1	-1	2	-1	-1	-1		0	2	-1	-1	-1	-1	-1	2	-1	2	-1
-1		-1	-1	-1	-1	-1	-1	-1		0	2	-1	-1	-1	-1	-1	-1	-1	-1	-1	-1	-1	-1	2	-1	-1	-1	-1	-1	-1	2	-1	-1	2	-1	-1	-1		0	2	-1	-1	-1	-1	-1	2	-1	2	-1
-1		-1	-1	-1	-1	-1	-1	-1		0	2	-1	-1	-1	-1	-1	-1	-1	-1	-1	-1	-1	-1	2	-1	-1	-1	-1	-1	-1	2	-1	-1	2	-1	-1	-1		0	2	-1	-1	-1	-1	-1	2		2	-1
-1	-1	-1	-1	-1	-1	-1	-1	-1		0	2	-1	-1	-1	-1	-1	-1	-1	-1	-1	-1	-1	-1	2	-1	-1	-1	-1	-1	-1	2	-1	-1	2	-1	-1	-1		0	2	-1	-1	-1	-1	-1	2		2	-1
-1	-1		-1	-1	-1	-1	-1	-1		0	2	-1	-1	-1	-1	-1	-1	-1	-1	-1	-1	-1	-1	2	-1	-1	-1	-1	-1	-1	2	-1	-1	2	-1	-1	-1		0	2	-1	-1	-1	-1	-1	2		2	-1
-1	-1	-1	-1	-1	-1	-1	-1	-1		0	2	-1	-1	-1	-1	-1	-1	-1	-1	-1	-1	-1	-1	2	-1	-1	-1	-1	-1	-1	2	-1	-1	2	-1	-1	-1		0	2	-1	-1	-1	-1	-1	2		2	-1
-1	-1		-1	-1	-1	-1	-1	-1		0	2	-1	-1	-1	-1	-1	-1	-1	-1	-1	-1	-1	-1	2	-1	-1	-1	-1	-1	-1	2	-1	-1	2	-1	-1	-1		0	2	-1	-1	-1	-1	-1	2		2	-1
-1	-1	-1	-1	-1	-1	-1	-1	-1		0	2	-1	-1	-1	-1	-1	-1	-1	-1	-1	-1	-1	-1	2	-1	-1	-1	-1	-1	-1	2	-1	-1	2	-1	-1	-1		0	2	-1	-1	-1	-1	-1	2		2	-1
-1	-1	-1	-1	-1	-1	-1	-1	-1		0	2	-1	-1	-1	-1	-1	-1	-1	-1	-1	-1	-1	-1	2	-1	-1	-1	-1	-1	-1	2	-1	-1	2	-1	-1	-1		0	2	-1	-1	-1	-1	-1	2		2	-1
-1	-1	-1	-1	-1	-1	-1	-1	-1		0	2	-1	-1	-1	-1	-1	-1	-1	-1	-1	-1	-1	-1	2	-1	-1	-1	-1	-1	-1	2	-1	-1	2	-1	-1	-1		0	2	-1	-1	-1	-1	-1	2	-1	2	-1
-1		-1	-1	-1	-1	-1	-1	-1		0	2	-1	-1	-1	-1	-1	-1	-1	-1	-1	-1	-1	-1	2	-1	-1	-1	-1	-1	-1	2	-1	-1	2	-1	-1	-1		0	2	-1	-1	-1	-1	-1	2	-1	2	-1
-1	-1	-1	-1	-1	-1	-1	-1	-1		0	2	-1	-1	-1	-1	-1	-1	-1	-1	-1	-1	-1	-1	2	-1	-1	-1	-1	-1	-1	2	-1	-1	2	-1	-1	-1		0	2	-1	-1	-1	-1	-1	2	-1	2	-1
-1	-1	-1	-1	-1	-1	-1	-1	-1		0	2	-1	-1	-1	-1	-1	-1	-1	-1	-1	-1	-1	-1	2	-1	-1	-1	-1	-1	-1	2	-1	-1	2	-1	-1	-1		0	2	-1	-1	-1	-1	-1	2	-1	2	-1
	-1	-1	-1	-1	-1	-1	-1	-1		0	2	-1	-1	-1	-1	-1	-1	-1	-1	-1	-1	-1	-1	2	-1	-1	-1	-1	-1	-1	2	-1	-1	2	-1	-1	-1		0	2	-1	-1	-1	-1	-1	2	-1	2	-1
-1	-1	-1	-1	-1	-1	-1	-1	-1		0	2	-1	-1	-1	-1	-1	-1	-1	-1	-1	-1	-1	-1	2	-1	-1	-1	-1	-1	-1	2	-1	-1	2	-1	-1	-1		0	2	-1	-1	-1	-1	-1	2	-1	2	-1
-1		-1	-1	-1	-1	-1	-1	-1		0	2	-1	-1	-1	-1	-1	-1	-1	-1	-1	-1	-1	-1	2	-1	-1	-1	-1	-1	-1	2	-1	-1	2	-1	-1	-1		0	2		-1	-1	-1	-1	2	-1	2	-1
-1		-1	-1	-1	-1	-1	-1	-1		0	2	-1	-1	-1	-1	-1	-1	-1	-1	-1	-1	-1	-1	2	-1	-1	-1	-1	-1	-1	2	-1	-1	2		-1	-1		0	2	-1	-1	-1	-1	-1	2	-1	2	-1
-1		-1	-1	-1	-1	-1	-1	-1		0	2	-1	-1	-1	-1	-1	-1	-1	-1	-1	-1	-1	-1	2	-1	-1	-1	-1	-1	-1	2	-1	-1	2	-1	-1	-1		0	2	-1	-1	-1	-1	-1	2	-1	2
-1		-1	-1	-1	-1	-1	-1	-1		0	2	-1	-1	-1	-1	-1	-1	-1	-1	-1	-1	-1	-1	2	-1	-1	-1	-1	-1		2	-1	-1	2	-1	-1	-1		0	2	-1	-1	-1	-1	-1	2	-1	2
-1		-1	-1	-1	-1	-1	-1	-1		0	2	-1	-1	-1	-1	-1	-1	-1	-1	-1	-1	-1	-1	2	-1	-1	-1	-1	-1	-1	2	-1	-1	2	-1	-1	-1		0	2	-1	-1	-1	-1	-1	2	-1	2
-1		-1	-1	-1	-1	-1	-1	-1		0	2	-1	-1	-1	-1	-1	-1	-1	-1	-1	-1	-1	-1	2	-1	-1	-1	-1	-1	-1	2	-1	-1	2	-1	-1	-1		0	2	-1	-1	-1	-1	-1	2	-1	2
-1		-1	-1	-1	-1	-1	-1	-1		0	2	-1	-1	-1	-1	-1	-1	-1	-1	-1	-1	-1	-1	2	-1	-1	-1	-1	-1	-1	2	-1	-1	2		-1	-1		0	2	-1	-1	-1	-1	-1	2	-1	2
-1	-1	-1	-1	-1	-1	-1	-1	-1		0	2	-1	-1	-1	-1	-1	-1	-1	-1	-1	-1	-1	-1	2	-1	-1	-1	-1	-1	-1	2	-1	-1	2		-1	-1		0	2	-1	-1	-1	-1	-1	2	-1	2
-1	-1	-1	-1	-1	-1	-1	-1	-1		0	2	-1	-1	-1	-1	-1	-1	-1	-1	-1	-1	-1	-1	2	-1	-1	-1	-1	-1	-1	2	-1	-1	2		-1	-1		0	2	-1	-1	-1	-1	-1	2	-1	2
-1	-1	-1	-1	-1	-1	-1	-1	-1		0	2	-1	-1	-1	-1	-1	-1	-1	-1	-1	-1	-1	-1	2	-1	-1	-1	-1	-1	-1	2	-1	-1	2		-1	-1		0	2	-1	-1	-1	-1	-1	2	-1	2	-1
-1	-1	-1	-1	-1	-1	-1	-1	-1		0	2	-1	-1	-1	-1	-1	-1	-1	-1	-1	-1	-1	-1	2	-1	-1	-1	-1	-1	-1	2	-1	-1	2		-1	-1		0	2	-1	-1	-1	-1	-1	2	-1	2	-1
-1	-1	-1	-1	-1	-1	-1	-1	-1		0	2	-1	-1	-1	-1	-1	-1	-1	-1	-1	-1	-1	-1	2	-1	-1	-1	-1	-1	-1	2	-1	-1	2		-1	-1		0	2		-1	-1	-1	-1	2	-1	2	-1
-1	-1	-1	-1	-1	-1	-1	-1	-1		0	2	-1	-1	-1	-1	-1	-1	-1	-1	-1	-1	-1	-1	2	-1	-1	-1	-1	-1	-1	2	-1	-1	2		-1	-1		0	2	-1	-1	-1	-1	-1	2	-1	2	-1
-1	-1	-1	-1	-1	-1	-1	-1	-1		0	2	-1	-1	-1	-1	-1	-1	-1	-1	-1	-1	-1	-1	2	-1	-1	-1	-1	-1	-1	2	-1	-1	2		-1	-1		0	2	-1	-1	-1	-1	-1	2	-1	0	-1
-1	-1	-1	-1	-1	-1	-1	-1	-1		0	2	-1	-1	-1	-1	-1	-1	-1	-1	-1	-1	-1	-1	2	-1	-1	-1	-1	-1	-1	2	-1	-1	2		-1	-1		0	2	-1	-1	-1	-1	-1	2	-1	0	-1
-1	-1	-1	-1	-1	-1	-1	-1	-1		0	2	-1	-1	-1	-1	-1	-1	-1	-1	-1	-1	-1	-1	2	-1	-1	-1	-1	-1	-1	2	-1	-1	2		-1	-1		0	2	-1	-1	-1	-1	-1	2	-1	0	-1
-1	-1	-1	-1	-1	-1	-1	-1	-1		0	2	-1	-1	-1	-1	-1	-1	-1	-1	-1	-1	-1	-1	2	-1	-1	-1	-1	-1	-1	2	-1	-1	2		-1	-1		0	2		-1	-1	-1	-1	2	-1	0	-1
-1	-1	-1	-1	-1	-1	-1	-1	-1		0	2	-1	-1	-1	-1	-1	-1	-1	-1	-1	-1	-1	-1	2	-1	-1	-1	-1	-1	-1	2	-1	-1	2		-1	-1		0	2		-1	-1	-1	-1	2	-1	0	-1
-1	-1	-1	-1	-1	-1	-1	-1	-1		0	2	-1	-1	-1	-1	-1	-1	-1	-1	-1	-1	-1	-1	2	-1	-1	-1	-1	-1	-1	2	-1	-1	2		-1	-1		0	2		-1	-1	-1	-1	2	-1	0	-1
-1	-1	-1	-1	-1	-1	-1	-1	-1		0	2	-1	-1	-1	-1	-1	-1	-1	-1	-1	-1	-1	-1	2	-1	-1	-1	-1	-1	-1	2	-1	-1	2		-1	-1		0	2		-1	-1	-1	-1	2	-1	0	-1
-1	-1	-1	-1	-1	-1	-1	-1	-1		0	2	-1	-1	-1	-1	-1	-1	-1	-1	-1	-1	-1	-1	2	-1	-1	-1	-1	-1	-1	2	-1	-1	2		-1	-1		0	2			-1	-1	-1	2	-1	0	-1
-1	-1	-1	-1	-1		-1	-1	-1		0	2	-1	-1	-1	-1	-1	-1	-1	-1	-1	-1	-1	-1	2	-1	-1	-1	-1	-1	-1	2	-1	-1	2		-1	-1		0	2	-1		-1	-1	-1	2	-1	0	-1
-1	-1	-1	-1	-1		-1	-1	-1		0	2	-1	-1	-1	-1	-1	-1	-1	-1	-1	-1	-1	-1	2	-1	-1	-1	-1	-1	-1	2	-1	-1	2		-1	-1		0	2	-1		-1	-1	-1	2	-1	0	-1
-1	-1	-1	-1	-1		-1	-1	-1		0	2	-1	-1	-1	-1	-1	-1	-1	-1	-1	-1	-1	-1	2	-1	-1	-1	-1	-1	-1	2	-1	-1	2		-1	-1		0	2		-1	-1	-1	-1	2	-1	0	-1
-1	-1	-1	-1	-1		-1	-1	-1		0	2	-1	-1	-1	-1	-1	-1	-1	-1	-1	-1	-1	-1	2	-1	-1	-1	-1	-1	-1	2	-1	-1	2		-1	-1		0	2	-1		-1	-1	-1	2	-1	0	-1
-1	-1	-1	-1	-1		-1	-1	-1		0	2	-1	-1	-1	-1	-1	-1	-1	-1	-1	-1	-1	-1	2	-1	-1	-1	-1	-1	-1	2	-1	-1	2		-1	-1		0	2		-1	-1	-1	-1	2	-1	0	-1
-1	-1	-1	-1	-1		-1	-1	-1		0	2	-1	-1	-1	-1	-1	-1	-1	-1	-1	-1	-1	-1	2	-1	-1	-1	-1	-1	-1	2	-1	-1	2		-1	-1		0	2			-1	-1	-1	2	-1	0	-1
-1	-1	-1	-1	-1		-1	-1	-1		0	2	-1	-1	-1	-1	-1	-1	-1	-1	-1	-1	-1	-1	2	-1	-1	-1	-1	-1	-1	2	-1	-1	2		-1	-1		0	2	-1	-1	-1	-1	-1	2	-1	0	-1
-1	-1	-1	-1	-1		-1	-1	-1		0	2	-1	-1	-1	-1	-1	-1	-1	-1	-1	-1	-1	-1	2	-1	-1	-1	-1	-1	-1	2	-1	-1	2		-1	-1		0	2	-1	-1	-1	-1	-1	2	-1	0	-1
-1	-1	-1	-1	-1		-1	-1	-1		0	2	-1	-1	-1	-1	-1	-1	-1	-1	-1	-1	-1	-1	2	-1	-1	-1	-1	-1	-1	2	-1	-1	2		-1	-1		0	2		-1	-1	-1	-1	2	-1	0	-1
-1	-1	-1	-1	-1		-1	-1	-1		0	2	-1	-1	-1	-1	-1	-1	-1	-1	-1	-1	-1	-1	2	-1	-1	-1	-1	-1	-1	2	-1	-1	2		-1	-1		0	2	-1	-1	-1	-1	-1	2	-1	0	-1
-1	-1	-1	-1	-1		-1	-1	-1		0	2	-1	-1	-1	-1	-1	-1	-1	-1	-1	-1	-1	-1	2	-1	-1	-1	-1	-1	-1	2	-1	-1	2		-1	-1		0	2		-1	-1	-1	-1	2	-1	0	-1
-1	-1	-1	-1	-1	-1	-1	-1	-1		0	2	-1	-1	-1	-1	-1	-1	-1	-1	-1	-1	-1	-1	2	-1	-1	-1	-1	-1	-1	2	-1	-1	2		-1	-1		0	2		-1	-1	-1	-1	2	-1	0	-1
-1	-1	-1	-1	-1	-1	-1	-1	-1		0	2	-1	-1	-1	-1	-1	-1	-1	-1	-1	-1	-1	-1	2	-1	-1	-1	-1	-1	-1	2	-1	-1	2		-1	-1		0	2	-1	-1	-1	-1	-1	2	-1	0	-1
-1	-1	-1	-1	-1	-1	-1	-1	-1		0	2	-1	-1	-1	-1	-1	-1	-1	-1	-1	-1	-1	-1	2	-1	-1	-1	-1	-1	-1	2	-1	-1	2		-1	-1		0	2		-1	-1	-1	-1	2	-1	0	-1
-1	-1	-1	-1	-1	-1	-1	-1	-1		0	2	-1	-1	-1	-1	-1	-1	-1	-1	-1	-1	-1	-1	2	-1	-1	-1	-1	-1	-1	2	-1	-1	2		-1	-1		0	2		-1	-1	-1	-1	2	-1	0	-1
-1	-1	-1	-1	-1	-1	-1	-1	-1		0	2	-1	-1	-1	-1	-1	-1	-1	-1	-1	-1	-1	-1	2	-1	-1	-1	-1	-1	-1	2	-1	-1	2		-1	-1		0	2		-1	-1	-1	-1	2	-1	0	-1
-1	-1	-1	-1	-1	-1	-1	-1	-1		0	2	-1	-1	-1	-1	-1	-1	-1	-1	-1	-1	-1	-1	2	-1	-1	-1	-1	-1	-1	2	-1	-1	2		-1	-1		0	2		-1	-1	-1	-1	2	-1	0	-1
-1	-1	-1	-1	-1	-1	-1	-1	-1		0	2	-1	-1	-1	-1	-1	-1	-1	-1	-1	-1	-1	-1	2	-1	-1	-1	-1	-1	-1	2	-1	-1	2		-1	-1		0	2		-1	-1	-1	-1	2	-1	0	-1
-1	-1	-1	-1	-1	-1	-1	-1	-1		0	2	-1	-1	-1	-1	-1	-1	-1	-1	-1	-1	-1	-1	2	-1	-1	-1	-1	-1	-1	2	-1	-1	2		-1	-1		0	2	-1	-1	-1	-1	-1	2	-1	0	-1
-1	-1		-1	-1	-1	-1	-1	-1		0	2	-1	-1	-1	-1	-1	-1	-1	-1	-1	-1	-1	-1	2	-1	-1	-1	-1	-1	-1	2	-1	-1	2		-1	-1		0	2		-1	-1	-1	-1	2	-1	0	-1
-1	-1	-1	-1	-1	-1	-1	-1	-1		0	2	-1	-1	-1	-1	-1	-1	-1	-1	-1	-1	-1	-1	2	-1	-1	-1	-1	-1	-1	2	-1	-1	2		-1	-1		0	2		-1	-1	-1	-1	2	-1	0	-1
	-1	-1	-1	-1	-1	-1	-1	-1		0	2	-1	-1	-1	-1	-1	-1	-1	-1	-1	-1	-1	-1	2	-1	-1	-1	-1	-1	-1	2	-1	-1	2		-1	-1		0	2		-1	-1	-1	-1	2	-1	0	-1
	-1	-1	-1	-1	-1	-1	-1	-1		0	2	-1	-1	-1	-1	-1	-1	-1	-1	-1	-1	-1	-1	2	-1		-1	-1	-1	-1	2	-1	-1	2		-1	-1		0	2	-1	-1	-1	-1	-1	2	-1	0	-1
-1	-1	-1	-1	-1	-1	-1	-1	-1		0	2	-1	-1	-1	-1	-1	-1	-1	-1	-1	-1	-1	-1	2	-1		-1	-1	-1	-1	2	-1	-1	2		-1	-1		0	2		-1	-1	-1	-1	2	-1	0	-1
	-1	-1	-1	-1	-1	-1	-1	-1		0	2	-1	-1	-1	-1	-1	-1	-1	-1	-1	-1	-1	-1	2	-1	-1	-1	-1	-1	-1	2	-1	-1	2		-1	-1		0	2		-1	-1	-1	-1	2	-1	0	-1
	-1		-1	-1	-1	-1	-1	-1		0	2	-1	-1	-1	-1	-1	-1	-1	-1	-1	-1	-1	-1	2	-1	-1	-1	-1	-1	-1	2	-1	-1	2		-1	-1		0	2	-1	-1	-1	-1	-1	2	-1	0	-1
-1	-1	-1	-1	-1	-1	-1	-1	-1		0	2	-1	-1	-1	-1	-1	-1	-1	-1	-1	-1	-1	-1	2	-1	-1	-1	-1	-1	-1	2	-1	-1	2		-1	-1		0	2	-1	-1	-1	-1	-1	2	-1	0	-1
-1	-1	-1	-1	-1	-1	-1	-1	-1		0	2	-1	-1	-1	-1	-1	-1	-1	-1	-1	-1	-1	-1	2	-1	-1	-1	-1	-1	-1	2	-1	-1	2	-1	-1	-1		0	2	-1	-1	-1	-1	-1	2	-1	0	-1
-1	-1	-1	-1	-1	-1	-1	-1	-1		0	2	-1	-1	-1	-1	-1	-1	-1	-1	-1	-1	-1	-1	2	-1	-1	-1	-1	-1	-1	2	-1	-1	2	-1	-1	-1		0	2	-1	-1	-1	-1	-1	2	-1	0	-1
	-1	-1	-1	-1	-1	-1	-1	-1		0	2	-1	-1	-1	-1	-1	-1	-1	-1	-1	-1	-1	-1	2	-1	-1	-1	-1	-1	-1	2	-1	-1	2	-1	-1	-1		0	2		-1	-1	-1	-1	2	-1	0	-1
	-1	-1	-1	-1	-1	-1	-1	-1		0	2	-1	-1	-1	-1	-1	-1	-1	-1	-1	-1	-1	-1	2	-1	-1	-1	-1	-1	-1	2	-1	-1	2	-1	-1	-1		0	2		-1	-1	-1	-1	2	-1	0	-1
	-1	-1	-1	-1	-1	-1	-1	-1		0	2	-1	-1	-1	-1	-1	-1	-1	-1	-1	-1	-1	-1	2	-1	-1	-1	-1	-1	-1	2	-1	-1	2	-1	-1	-1		0	2		-1	-1	-1	-1	2	-1	0	-1
	-1	-1	-1	-1	-1	-1	-1	-1		0	2	-1	-1	-1	-1	-1	-1	-1	-1	-1	-1	-1	-1	2	-1	-1	-1	-1	-1	-1	2	-1	-1	2	-1	-1	-1		0	2		-1	-1	-1	-1	2	-1	0	-1
	-1	-1	-1	-1	-1	-1	-1	-1		0	2	-1	-1	-1	-1	-1	-1	-1	-1	-1	-1	-1	-1	2	-1	-1	-1	-1	-1	-1	2	-1	-1	2	-1	-1	-1		0	2	-1	-1	-1	-1	-1	2	-1	0	-1
	-1	-1	-1	-1	-1	-1	-1	-1		0	2	-1	-1	-1	-1	-1	-1	-1	-1	-1	-1	-1	-1	2	-1	-1	-1	-1	-1	-1	2	-1	-1	2	-1	-1	-1		0	2	-1	-1	-1	-1	-1	2	-1	0	-1
	-1		-1	-1	-1	-1	-1	-1		0	2	-1	-1	-1	-1	-1	-1	-1	-1	-1	-1	-1	-1	2	-1	-1	-1	-1	-1	-1	2	-1	-1	2	-1	-1	-1		0	2	-1	-1	-1	-1	-1	2	-1	0	-1
-1	-1	-1	-1	-1	-1	-1	-1	-1		0	2	-1	-1	-1	-1	-1	-1	-1	-1	-1	-1	-1	-1	2	-1	-1	-1	-1	-1	-1	2	-1	-1	2	-1	-1	-1		0	2		-1	-1	-1	-1	2	-1	0	-1
-1	-1	-1	-1	-1	-1	-1	-1	-1		0	2	-1	-1	-1	-1	-1	-1	-1	-1	-1	-1	-1	-1	2	-1	-1	-1	-1	-1	-1	2	-1	-1	2	-1	-1	-1		0	2	-1	-1	-1	-1	-1	2	-1	0	-1
-1	-1	-1	-1	-1	-1	-1	-1	-1		0	2	-1	-1	-1	-1	-1	-1	-1	-1	-1	-1	-1	-1	2	-1	-1	-1	-1	-1	-1	2	-1	-1	2	-1	-1	-1		0	2	-1	-1	-1	-1	-1	2	-1	0	-1
-1	-1	-1	-1	-1	-1	-1	-1	-1		0	2	-1	-1	-1	-1	-1	-1	-1	-1	-1	-1	-1	-1	2	-1	-1	-1	-1	-1	-1	2	-1	-1	2	-1	-1	-1		0	2		-1	-1	-1	-1	2	-1	0	-1
-1	-1	-1	-1	-1	-1	-1	-1	-1		0	2	-1	-1	-1	-1	-1	-1	-1	-1	-1	-1	-1	-1	2	-1	-1	-1	-1	-1	-1	2	-1	-1	2	-1	-1	-1		0	2		-1	-1	-1	-1	2	-1	0	-1
-1	-1		-1	-1	-1	-1	-1	-1		0	2	-1	-1	-1	-1	-1	-1	-1	-1	-1	-1	-1	-1	2	-1	-1	-1	-1	-1	-1	2	-1	-1	2	-1	-1	-1		0	2	-1	-1	-1	-1	-1	2	-1	0	-1
-1	-1		-1	-1	-1	-1	-1	-1		0	2	-1	-1	-1	-1	-1	-1	-1	-1	-1	-1	-1	-1	2	-1	-1	-1	-1	-1	-1	2	-1	-1	2	-1	-1	-1		0	2	-1	-1	-1	-1	-1	2	-1	0	-1
-1	-1		-1	-1	-1	-1	-1	-1		0	2	-1	-1	-1	-1	-1	-1	-1	-1	-1	-1	-1	-1	2	-1	-1	-1	-1	-1	-1	2		-1	2	-1	-1	-1		0	2	-1	-1	-1	-1	-1	2	-1	0	-1
-1	-1		-1	-1	-1	-1	-1	-1		0	2	-1	-1	-1	-1	-1	-1	-1	-1	-1	-1	-1	-1	2	-1	-1	-1	-1	-1	-1	2	-1	-1	2	-1	-1	-1		0	2	-1	-1	-1	-1	-1	2	-1	0	-1
-1	-1		-1	-1	-1	-1	-1	-1		0	2	-1	-1	-1	-1	-1	-1	-1	-1	-1	-1	-1	-1	2	-1	-1	-1	-1	-1	-1	2	-1	-1	2	-1	-1	-1		0	2		-1	-1	-1	-1	2	-1	0	-1
-1	-1		-1	-1	-1	-1	-1	-1		0	2	-1	-1	-1	-1	-1	-1	-1	-1	-1	-1	-1	-1	2	-1	-1	-1	-1	-1	-1	2	-1	-1	2	-1	-1	-1		0	2		-1	-1	-1	-1	2	-1	0	-1
-1	-1	-1	-1	-1	-1	-1	-1	-1		0	2	-1	-1	-1	-1	-1	-1	-1	-1	-1	-1	-1	-1	2	-1	-1	-1	-1	-1	-1	2	-1	-1	2	-1	-1	-1		0	2		-1	-1	-1	-1	2	-1	0	-1
-1	-1	-1	-1	-1	-1	-1	-1	-1		0	2	-1	-1	-1	-1	-1	-1	-1	-1	-1	-1	-1	-1	2	-1	-1	-1	-1	-1	-1	2	-1	-1	2	-1	-1	-1		0	2		-1	-1	-1	-1	2	-1	0	-1
-1	-1	-1	-1	-1	-1	-1	-1	-1		0	2	-1	-1	-1	-1	-1	-1	-1	-1	-1	-1	-1	-1	2	-1	-1	-1	-1	-1	-1	2	-1	-1	2	-1	-1	-1		0	2	-1	-1	-1	-1	-1	2	-1	0	-1
-1	-1	-1	-1	-1	-1	-1	-1	-1		0	2	-1	-1	-1	-1	-1	-1	-1	-1	-1	-1	-1	-1	2	-1	-1	-1	-1	-1	-1	2	-1	-1	2	-1	-1	-1		0	2	-1	-1	-1	-1	-1	2	-1	0	-1
-1	-1	-1	-1	-1	-1	-1	-1	-1		0	2	-1	-1	-1	-1	-1	-1	-1	-1	-1	-1	-1	-1	2	-1	-1	-1	-1	-1	-1	2	-1	-1	2	-1	-1	-1		0	2		-1	-1	-1	-1	2	-1	0	-1
-1	-1	-1	-1	-1	-1	-1	-1	-1		0	2	-1	-1	-1	-1	-1	-1	-1	-1	-1	-1	-1	-1	2	-1	-1	-1	-1	-1	-1	2	-1	-1	2	-1	-1	-1		0	2		-1	-1	-1	-1	2	-1	0	-1
-1	-1		-1	-1	-1	-1	-1	-1		0	2	-1	-1	-1	-1	-1	-1	-1	-1	-1	-1	-1	-1	2	-1	-1	-1	-1	-1	-1	2	-1	-1	2	-1	-1	-1		0	2		-1	-1	-1	-1	2	-1	0	-1
-1	-1	-1	-1	-1	-1	-1	-1	-1		0	2	-1	-1	-1	-1	-1	-1	-1	-1	-1	-1	-1	-1	2	-1	-1	-1	-1	-1	-1	2	-1	-1	2		-1	-1		0	2	-1	-1	-1	-1	-1	2	-1	0	-1
-1	-1		-1	-1	-1	-1	-1	-1		0	2	-1	-1	-1	-1	-1	-1	-1	-1	-1	-1	-1	-1	2	-1	-1	-1	-1	-1	-1	2	-1	-1	2	-1	-1	-1		0	2	-1	-1	-1	-1	-1	2	-1	0	-1
-1	-1	-1	-1	-1	-1	-1	-1	-1		0	2	-1	-1	-1	-1	-1	-1	-1	-1	-1	-1	-1	-1	2	-1	-1	-1	-1	-1	-1	2	-1	-1	2	-1	-1	-1		0	2		-1	-1	-1	-1	2	-1	0	-1
-1	-1		-1	-1	-1	-1	-1	-1		0	2	-1	-1	-1	-1	-1	-1	-1	-1	-1	-1	-1	-1	2	-1	-1	-1	-1	-1	-1	2	-1	-1	2	-1	-1	-1		0	2			-1	-1	-1	2	-1	0	-1
-1	-1		-1	-1	-1	-1	-1	-1		0	2	-1	-1	-1	-1	-1	-1	-1	-1	-1	-1	-1	-1	2	-1	-1	-1	-1	-1	-1	2	-1	-1	2	-1	-1	-1		0	2	-1		-1	-1	-1	2	-1	0	-1
-1	-1	-1	-1	-1	-1	-1	-1	-1		0	2	-1	-1	-1	-1	-1	-1	-1	-1	-1	-1	-1	-1	2	-1	-1	-1	-1	-1	-1	2		-1	2	-1	-1	-1		0	2	-1		-1	-1	-1	2	-1	0	-1
-1	-1	-1	-1	-1	-1	-1	-1	-1		0	2	-1	-1	-1	-1	-1	-1	-1	-1	-1	-1	-1	-1	2	-1	-1	-1	-1	-1	-1	2	-1	-1	2	-1	-1	-1		0	2	-1		-1	-1	-1	2	-1	0	-1
-1	-1	-1	-1	-1	-1	-1	-1	-1		0	2	-1	-1	-1	-1	-1	-1	-1	-1	-1	-1	-1	-1	2	-1	-1	-1	-1	-1	-1	2	-1	-1	2	-1	-1	-1		0	2	-1		-1	-1	-1	2	-1	0	-1
-1	-1	-1	-1	-1	-1	-1	-1	-1		0	2	-1	-1	-1	-1	-1	-1	-1	-1	-1	-1	-1	-1	2	-1	-1	-1	-1	-1	-1	2	-1	-1	2	-1	-1	-1		0	2	-1		-1	-1	-1	2	-1	0	-1
-1	-1	-1	-1	-1	-1	-1	-1	-1		0	2	-1	-1	-1	-1	-1	-1	-1	-1	-1	-1	-1	-1	2	-1	-1	-1	-1	-1	-1	2	-1	-1	2	-1	-1	-1		0	2	-1		-1	-1	-1	2	-1	0	-1
-1	-1	-1	-1	-1	-1	-1	-1	-1		0	2	-1	-1	-1	-1	-1	-1	-1	-1	-1	-1	-1	-1	2	-1	-1	-1	-1	-1		2	-1	-1	2	-1	-1	-1		0	2	-1		-1	-1	-1	2	-1	0	-1
-1	-1	-1	-1	-1	-1	-1	-1	-1		0	2	-1	-1	-1	-1	-1	-1	-1	-1	-1	-1	-1	-1	2	-1	-1	-1	-1	-1		2	-1	-1	2	-1	-1	-1		0	2				-1	-1	2	-1	0	-1
-1	-1	-1	-1	-1	-1	-1	-1	-1		0	2	-1	-1	-1	-1	-1	-1	-1	-1	-1	-1	-1	-1	2	-1	-1	-1	-1	-1		2	-1	-1	2	-1	-1	-1		0	2				-1	-1	2	-1	0	-1
-1	-1	-1	-1	-1	-1	-1	-1	-1		0	2	-1	-1	-1	-1	-1	-1	-1	-1	-1	-1	-1	-1	2	-1	-1	-1	-1	-1		2	-1	-1	2	-1	-1	-1		0	2	-1		-1	-1	-1	2	-1	0	-1
-1		-1	-1	-1	-1	-1	-1	-1		0	2	-1	-1	-1	-1	-1	-1	-1	-1	-1	-1	-1	-1	2	-1	-1	-1	-1	-1		2	-1	-1	2	-1	-1	-1		0	2			-1	-1	-1	2	-1	0	-1
-1	-1	-1	-1	-1	-1	-1	-1	-1		0	2	-1	-1	-1	-1	-1	-1	-1	-1	-1	-1	-1	-1	2	-1	-1	-1	-1	-1		2	-1	-1	2	-1	-1	-1		0	2			-1	-1	-1	2	-1	0	-1
-1	-1	-1	-1	-1	-1	-1	-1	-1		0	2	-1	-1	-1	-1	-1	-1	-1	-1	-1	-1	-1	-1	2	-1	-1	-1	-1	-1		2		-1	2	-1	-1	-1		0	2	-1		-1	-1	-1	2	-1	0	-1
-1	-1	-1	-1	-1	-1	-1	-1	-1		0	2	-1	-1	-1	-1	-1	-1	-1	-1		-1	-1	-1	2	-1	-1	-1	-1	-1		2	-1	-1	2	-1	-1	-1		0	2			-1	-1	-1	2	-1	0	-1
-1	-1	-1	-1	-1	-1	-1	-1	-1		0	2	-1	-1	-1	-1	-1	-1	-1	-1	-1	-1	-1	-1	2	-1	-1	-1	-1	-1		2	-1	-1	2		-1	-1		0	2	-1		-1	-1	-1	2	-1	0	-1
-1		-1	-1	-1	-1		-1	-1		0	2	-1	-1	-1	-1	-1	-1	-1	-1	-1	-1	-1	-1	2	-1	-1	-1	-1	-1		2	-1	-1	2		-1	-1		0	2			-1	-1	-1	2	-1	0	-1
-1		-1	-1	-1	-1		-1	-1		0	2	-1	-1	-1	-1	-1	-1	-1	-1	-1	-1	-1	-1	2	-1	-1	-1	-1	-1		2	-1	-1	2		-1	-1		0	2	-1		-1	-1	-1	2	-1	0	-1
-1	-1	-1	-1	-1	-1	-1	-1	-1		0	2	-1	-1	-1	-1	-1	-1	-1	-1	-1	-1	-1	-1	2	-1	-1	-1	-1	-1		2	-1	-1	2		-1	-1		0	2			-1	-1	-1	2	-1	0	-1
-1	-1	-1	-1	-1	-1	-1	-1	-1		0	2	-1	-1	-1	-1	-1	-1	-1	-1	-1	-1	-1	-1	2	-1	-1	-1	-1	-1		2	-1	-1	2		-1	-1		0	2			-1	-1	-1	2	-1	0	-1
-1	-1	-1	-1	-1	-1	-1	-1	-1		0	2	-1	-1	-1	-1	-1	-1	-1	-1	-1	-1	-1	-1	2	-1	-1	-1	-1	-1	-1	2	-1	-1	2		-1	-1		0	2	-1		-1	-1	-1	2	-1	0	-1
-1	-1	-1	-1	-1	-1	-1	-1	-1		0	2	-1	-1	-1	-1	-1	-1	-1	-1	-1	-1	-1	-1	2	-1	-1	-1	-1	-1	-1	2	-1	-1	2		-1	-1		0	2			-1	-1	-1	2	-1	0	-1
-1	-1	-1	-1	-1	-1	-1	-1	-1		0	2	-1	-1	-1	-1	-1	-1	-1	-1	-1	-1	-1	-1	2	-1	-1	-1	-1	-1	-1	2	-1	-1	2		-1	-1		0	2	-1		-1	-1	-1	2	-1	0	-1
-1		-1	-1	-1	-1	-1	-1	-1		0	2	-1	-1	-1	-1	-1	-1	-1	-1	-1	-1	-1	-1	2	-1	-1	-1	-1	-1	-1	2	-1	-1	2		-1	-1		0	2	-1		-1	-1	-1	2	-1	0	-1
-1	-1	-1	-1	-1	-1	-1	-1	-1		-1	2	-1	-1	-1	-1	-1	-1	-1	-1	-1	-1	-1	-1	2	-1	-1	-1	-1	-1	-1	2	-1	-1	2		-1	-1		0	2	-1		-1	-1	-1	2	-1	0	-1
-1	-1	-1	-1	-1	-1	-1	-1	-1		-1	2	-1	-1	-1	-1	-1	-1	-1	-1	-1	-1	-1	-1	2	-1	-1	-1	-1	-1	-1	2	-1	-1	2		-1	-1		0	2	-1		-1	-1	-1	2	-1	0	-1
-1	-1	-1	-1	-1	-1	-1	-1	-1		-1	2	-1	-1	-1	-1	-1	-1	-1	-1	-1	-1	-1	-1	2	-1	-1	-1	-1	-1	-1	2	-1	-1	2		-1	-1		0	2	-1		-1	-1	-1	2	-1	0	-1
-1	-1	-1	-1	-1	-1	-1	-1	-1		-1	2	-1	-1	-1	-1	-1	-1	-1	-1	-1	-1	-1	-1	2	-1	-1	-1	-1	-1	-1	2	-1	-1	2		-1	-1		0	2	-1		-1	-1	-1	2	-1	0	-1
-1	-1	-1	-1	-1	-1	-1	-1	-1		2	2	-1	-1	-1	-1	-1	-1	-1	-1	-1	-1	-1	-1	2	-1	-1	-1	-1	-1	-1	2	-1	-1	2		-1	-1		0	2	-1		-1	-1	-1	2	-1	0	-1
	-1	-1	-1	-1	-1	-1	-1	-1		2	2	-1	-1	-1	-1	-1	-1	-1	-1	-1	-1	-1	-1	2	-1	-1	-1	-1	-1	-1	2		-1	2		-1	-1		0	2	-1		-1	-1	-1	2	-1	0	-1
-1	-1	-1	-1	-1	-1	-1	-1	-1		2	2	-1	-1	-1	-1	-1	-1	-1	-1	-1	-1	-1	-1	2	-1	-1	-1	-1	-1	-1	2		-1	2		-1	-1		0	2			-1	-1	-1	2	-1	0	-1
-1	-1	-1	-1	-1	-1	-1	-1	-1		2	2	-1	-1	-1	-1	-1	-1	-1	-1	-1	-1	-1	-1	2	-1	-1	-1	-1	-1	-1	2		-1	2		-1	-1		0	2			-1	-1	-1	2	-1	0	-1
-1	-1	-1	-1	-1	-1	-1	-1	-1		2	2	-1	-1	-1	-1	-1	-1	-1	-1	-1	-1	-1	-1	2	-1	-1	-1	-1	-1	-1	2		-1	2		-1	-1		0	2	-1		-1	-1	-1	2	-1	0	-1
-1	-1	-1	-1	-1	-1	-1	-1	-1		2	2	-1	-1	-1	-1	-1	-1	-1	-1	-1	-1	-1	-1	2		-1	-1	-1	-1	-1	2		-1	2		-1	-1		0	2	-1		-1	-1	-1	2	-1	0	-1
-1	-1	-1	-1	-1	-1	-1	-1	-1		2	2	-1	-1	-1	-1	-1	-1	-1	-1	-1	-1	-1	-1	2	-1	-1	-1	-1	-1	-1	2		-1	2		-1	-1		0	2	-1		-1	-1	-1	2	-1	0	-1
-1	-1	-1	-1	-1	-1	-1	-1	-1		2	2	-1	-1	-1	-1	-1	-1	-1	-1	-1	-1	-1	-1	2	-1	-1	-1	-1	-1	-1	2	-1	-1	2		-1	-1		0	2	-1		-1	-1	-1	2	-1	0	-1
-1	-1	-1	-1	-1	-1	-1	-1	-1		2	2	-1	-1	-1	-1	-1	-1	-1	-1	-1	-1	-1	-1	2	-1	-1	-1	-1	-1	-1	2	-1	-1	2		-1	-1		0	2			-1	-1	-1	2	-1	0	-1
-1	-1	-1	-1	-1	-1	-1		-1		2	2	-1	-1	-1	-1	-1	-1	-1	-1	-1	-1	-1	-1	2	-1	-1	-1	-1	-1	-1	2	-1	-1	2		-1	-1		0	2			-1	-1	-1	2	-1	0	-1
-1	-1	-1	-1	-1	-1	-1		-1		2	2	-1	-1	-1	-1	-1	-1	-1	-1	-1	-1	-1	-1	2	-1	-1	-1	-1	-1	-1	2	-1	-1	2		-1	-1		0	2			-1	-1	-1	2	-1	0	-1
-1	-1	-1	-1	-1	-1	-1		-1		2	2	-1	-1	-1	-1	-1	-1	-1	-1	-1	-1	-1	-1	2	-1	-1	-1	-1	-1	-1	2	-1	-1	2		-1	-1		0	2			-1	-1	-1	2	-1	0	-1
-1	-1	-1	-1	-1	-1	-1		-1		2	2	-1	-1	-1	-1	-1	-1	-1	-1	-1	-1	-1	-1	2	-1	-1	-1	-1	-1	-1	2	-1	-1	2		-1	-1		0	2	-1		-1	-1	-1	2	-1	0	-1
-1	-1	-1	-1	-1	-1	-1	-1	-1		2	2	-1	-1	-1	-1	-1	-1	-1	-1	-1	-1	-1	-1	2	-1	-1	-1	-1	-1	-1	2	-1	-1	2		-1	-1		0	2			-1	-1	-1	2	-1	0	-1
-1	-1	-1	-1	-1	-1	-1	-1	-1		2	2	-1	-1	-1	-1	-1	-1	-1	-1	-1	-1	-1	-1	2	-1	-1	-1	-1	-1	-1	2	-1	-1	2		-1	-1		0	2			-1	-1	-1	2	-1	0	-1
-1	-1	-1	-1	-1	-1	-1	-1	-1		2	2	-1	-1	-1	-1	-1	-1	-1	-1	-1	-1	-1	-1	2	-1	-1	-1	-1	-1	-1	2	-1	-1	2		-1	-1		0	2			-1	-1	-1	2	-1	0	-1
-1	-1	-1	-1	-1	-1	-1	-1	-1		2	2	-1	-1	-1	-1	-1	-1	-1	-1	-1	-1	-1	-1	2	-1	-1	-1	-1	-1	-1	2	-1	-1	2		-1	-1		0	2	-1		-1	-1	-1	2	-1	0	-1
-1	-1	-1	-1	-1		-1	-1	-1		2	2	-1	-1	-1	-1	-1	-1	-1	-1	-1	-1	-1	-1	2	-1	-1	-1	-1	-1	-1	2	-1	-1	2		-1	-1		0	2	-1		-1	-1	-1	2	-1	0	-1
-1	-1	-1	-1	-1	-1	-1	-1	-1		2	2	-1	-1	-1	-1	-1	-1	-1	-1	-1	-1	-1	-1	2	-1	-1	-1	-1	-1	-1	2	-1	-1	2		-1	-1		0	2	-1		-1	-1	-1	2	-1	0	-1
-1	-1	-1	-1	-1	-1	-1	-1	-1		2	2	-1	-1	-1	-1	-1	-1	-1	-1	-1	-1	-1	-1	2	-1	-1	-1	-1	-1	-1	2	-1	-1	2		-1	-1		0	2	-1		-1	-1	-1	2	-1	0	-1
-1	-1	-1	-1	-1	-1	-1	-1	-1		2	2	-1	-1	-1	-1	-1	-1	-1	-1	-1	-1	-1	-1	2	-1	-1	-1	-1	-1	-1	2	-1	-1	2	-1	-1	-1		0	2	-1		-1	-1	-1	2	-1	0	-1
-1	-1	-1	-1	-1	-1	-1	-1	-1		2	2	-1	-1	-1	-1	-1	-1	-1	-1	-1	-1	-1	-1	2	-1	-1	-1	-1	-1	-1	2	-1	-1	2	-1	-1	-1		0	2			-1	-1	-1	2	-1	0	-1
-1	-1	-1	-1	-1	-1	-1	-1	-1		2	2	-1	-1	-1	-1	-1	-1	-1	-1	-1	-1	-1	-1	2	-1	-1	-1	-1	-1	-1	2	-1	-1	2	-1	-1	-1		0	2	-1		-1	-1	-1	2	-1	0	-1
-1	-1	-1	-1	-1	-1	-1	-1	-1		2	2	-1	-1	-1	-1	-1	-1	-1	-1	-1	-1	-1	-1	2	-1	-1	-1	-1	-1	-1	2	-1	-1	2	-1	-1	-1		0	2	-1		-1	-1	-1	2	-1	0	-1
-1	-1	-1	-1	-1	-1	-1	-1	-1		2	2	-1	-1	-1	-1	-1	-1	-1	-1	-1	-1	-1	-1	2	-1	-1	-1	-1	-1	-1	2	-1	-1	2	-1	-1	-1		0	2			-1	-1	-1	2	-1	0	-1
-1	-1	-1	-1	-1	-1	-1	-1	-1		2	2	-1	-1	-1	-1	-1	-1	-1	-1	-1	-1	-1	-1	2	-1	-1	-1	-1	-1	-1	2	-1	-1	2	-1	-1	-1		0	2	-1		-1	-1	-1	2	-1	0	-1
-1	-1	-1	-1	-1	-1	-1	-1	-1		2	2	-1	-1	-1	-1	-1	-1	-1	-1	-1	-1	-1	-1	2	-1	-1	-1	-1	-1	-1	2	-1	-1	2	-1	-1	-1		0	2	-1		-1	-1	-1	2	-1	0	-1
-1	-1	-1	-1	-1	-1	-1	-1	-1		2	2	-1	-1	-1	-1	-1	-1	-1	-1	-1	-1	-1	-1	2	-1	-1	-1	-1	-1	-1	2		-1	2	-1	-1	-1		0	2	-1		-1	-1	-1	2	-1	2	-1
-1	-1	-1	-1	-1	-1	-1	-1	-1		2	2	-1	-1	-1	-1	-1	-1	-1	-1	-1	-1	-1	-1	2	-1	-1	-1	-1	-1	-1	2	-1	-1	2	-1	-1	-1		0	2			-1	-1	-1	2	-1	2	-1
-1	-1	-1	-1	-1	-1	-1	-1	-1		2	2	-1	-1	-1	-1	-1	-1	-1	-1	-1	-1	-1	-1	2	-1	-1	-1	-1	-1	-1	2	-1	-1	2	-1	-1	-1		0	2	-1		-1	-1	-1	2	-1	2	-1
-1	-1	-1	-1	-1	-1	-1	-1	-1		2	2	-1	-1	-1	-1	-1	-1	-1	-1	-1	-1	-1	-1	2	-1	-1	-1	-1	-1	-1	2	-1	-1	2	-1	-1	-1		0	2	-1		-1	-1	-1	2	-1	2	-1
-1	-1	-1	-1	-1	-1	-1	-1	-1		2	2	-1	-1	-1	-1	-1	-1	-1	-1	-1	-1	-1	-1	2	-1	-1	-1	-1	-1	-1	2	-1	-1	2	-1	-1	-1		0	2	-1		-1	-1	-1	2	-1	2	-1
-1	-1	-1	-1	-1	-1	-1	-1	-1		2	2	-1	-1	-1	-1	-1	-1	-1	-1	-1	-1	-1	-1	2	-1	-1	-1	-1	-1	-1	2	-1	-1	2	-1	-1	-1		0	2	-1			-1	-1	2	-1	2	-1
	-1	-1	-1	-1	-1	-1	-1	-1		2	2	-1	-1	-1	-1	-1	-1	-1	-1	-1	-1	-1	-1	2	-1	-1	-1	-1	-1	-1	2	-1	-1	2	-1	-1	-1		0	2			-1	-1	-1	2	-1	2	-1
-1	-1		-1	-1	-1	-1	-1	-1		2	2	-1	-1	-1	-1	-1	-1	-1	-1	-1	-1		-1	2	-1	-1	-1	-1	-1	-1	2	-1	-1	2	-1	-1	-1		0	2			-1	-1	-1	2	-1	2	-1
	-1		-1	-1	-1	-1	-1	-1		2	2	-1	-1	-1	-1	-1	-1	-1	-1	-1	-1		-1	2	-1	-1	-1	-1	-1	-1	2	-1	-1	2	-1	-1	-1		0	2	-1		-1	-1	-1	2	-1	2
	-1		-1	-1	-1	-1	-1	-1		2	2	-1	-1	-1	-1	-1	-1	-1	-1	-1	-1	-1	-1	2	-1	-1	-1	-1	-1	-1	2	-1	-1	2	-1	-1	-1		0	2	-1		-1	-1	-1	2	-1	2
	-1		-1	-1	-1	-1	-1	-1		2	2	-1	-1	-1	-1	-1	-1	-1	-1	-1	-1	-1	-1	2	-1	-1	-1	-1	-1	-1	2	-1	-1	2	-1	-1	-1		0	2	-1		-1	-1	-1	2	-1	2	-1
	-1		-1	-1	-1	-1	-1	-1		2	2	-1	-1	-1	-1	-1	-1	-1	-1	-1	-1	-1	-1	2	-1	-1	-1	-1	-1	-1	2	-1	-1	2	-1	-1	-1		0	2	-1		-1	-1	-1	2	-1	2	-1
	-1		-1	-1	-1	-1	-1	-1		2	2	-1	-1	-1	-1	-1	-1	-1	-1	-1	-1	-1	-1	2	-1	-1	-1	-1	-1	-1	2	-1	-1	2	-1	-1	-1		0	2			-1	-1	-1	2	-1	2	-1
-1	-1		-1	-1	-1	-1	-1	-1		2	2	-1	-1	-1	-1	-1	-1	-1	-1	-1	-1	-1	-1	2	-1	-1	-1	-1	-1	-1	2	-1	-1	2	-1	-1	-1		0	2	-1		-1	-1	-1	2	-1	2	-1
-1	-1		-1	-1	-1	-1	-1	-1		2	2	-1	-1	-1	-1	-1	-1	-1	-1	-1	-1	-1	-1	2	-1	-1	-1	-1	-1	-1	2		-1	2	-1	-1	-1		0	2			-1	-1	-1	2	-1	2	-1
-1	-1		-1	-1	-1	-1	-1	-1		2	2	-1	-1	-1	-1	-1	-1	-1	-1	-1	-1	-1	-1	2	-1	-1	-1	-1	-1	-1	2		-1	2	-1	-1	-1		0	2			-1	-1	-1	2	-1	2	-1
-1	-1		-1	-1	-1	-1	-1	-1		2	2	-1	-1	-1	-1	-1	-1	-1	-1	-1	-1	-1	-1	2	-1	-1	-1	-1	-1	-1	2		-1	2	-1	-1	-1		0	2	-1		-1	-1	-1	2	-1	2	-1
-1	-1		-1	-1	-1	-1	-1	-1		2	2	-1	-1	-1	-1	-1	-1	-1	-1	-1	-1	-1	-1	2	-1	-1	-1	-1	-1	-1	2		-1	2	-1	-1	-1		0	2	-1		-1	-1	-1	2	-1	2	-1
	-1		-1	-1	-1	-1	-1	-1		2	2	-1	-1	-1	-1	-1	-1	-1	-1	-1	-1	-1	-1	2	-1	-1	-1	-1	-1	-1	2		-1	2	-1	-1	-1		0	2	-1		-1	-1	-1	2	-1	2	-1
	-1	-1	-1	-1	-1	-1	-1	-1		2	2	-1	-1	-1	-1	-1	-1	-1	-1	-1	-1	-1	-1	2	-1	-1	-1	-1	-1	-1	2		-1	2	-1	-1	-1		0	2	-1		-1	-1	-1	2	-1	2	-1
	-1	-1	-1	-1	-1	-1		-1		2	2	-1	-1	-1	-1	-1	-1	-1	-1	-1	-1	-1	-1	2	-1	-1	-1	-1	-1	-1	2		-1	2	-1	-1	-1		0	2	-1		-1	-1	-1	2	-1	2	-1
-1	-1	-1	-1	-1	-1	-1	-1	-1		2	2	-1	-1	-1	-1	-1	-1	-1	-1	-1	-1	-1	-1	2	-1	-1	-1	-1	-1	-1	2		-1	2	-1	-1	-1		0	2	-1		-1	-1	-1	2	-1	2	-1
	-1	-1	-1	-1	-1	-1	-1	-1		2	2	-1	-1	-1	-1	-1	-1	-1	-1	-1	-1	-1	-1	2	-1	-1	-1	-1	-1	-1	2		-1	2	-1	-1	-1		0	2	-1		-1	-1	-1	2	-1	2	-1
-1	-1	-1	-1	-1	-1	-1	-1	-1		2	2	-1	-1	-1	-1	-1	-1	-1	-1	-1	-1	-1	-1	2	-1	-1	-1	-1	-1	-1	2		-1	2	-1	-1	-1		0	2			-1	-1	-1	2		2	-1
-1	-1	-1	-1	-1	-1	-1	-1	-1		2	2	-1	-1	-1	-1	-1	-1	-1	-1	-1	-1	-1	-1	2	-1	-1	-1	-1	-1	-1	2		-1	2	-1	-1	-1		0	2			-1	-1	-1	2		2	-1
-1	-1	-1	-1	-1	-1	-1	-1	-1		2	2	-1	-1	-1	-1	-1	-1	-1	-1	-1	-1	-1	-1	2	-1	-1	-1	-1	-1	-1	2		-1	2	-1	-1	-1		0	2			-1	-1	-1	2	-1	2	-1
-1	-1	-1	-1	-1	-1	-1	-1	-1		2	2	-1	-1	-1	-1	-1	-1	-1	-1	-1	-1	-1	-1	2	-1	-1	-1	-1	-1	-1	2	-1	-1	2	-1	-1	-1		0	2			-1	-1	-1	2	-1	2	-1
-1		-1	-1	-1	-1	-1	-1	-1		2	2	-1	-1	-1	-1	-1	-1	-1	-1	-1	-1	-1	-1	2	-1	-1	-1	-1	-1	-1	2	-1	-1	2	-1	-1	-1		0	2			-1	-1	-1	2	-1	2	-1
-1	-1	-1	-1	-1	-1	-1	-1	-1		2	2	-1	-1	-1	-1	-1	-1	-1	-1	-1	-1	-1	-1	2	-1	-1	-1	-1	-1	-1	2	-1	-1	2	-1	-1	-1		0	2			-1	-1	-1	2	-1	2	-1
-1	-1	-1	-1	-1	-1	-1	-1	-1		2	2	-1	-1	-1	-1	-1	-1	-1	-1	-1	-1	-1	-1	2	-1	-1	-1	-1	-1	-1	2	-1	-1	2	-1	-1	-1		0	2			-1	-1	-1	2	-1	2	-1
-1	-1	-1	-1	-1	-1	-1	-1	-1		2	2	-1	-1	-1	-1	-1	-1	-1	-1	-1	-1	-1	-1	2	-1	-1	-1	-1	-1	-1	2	-1	-1	2	-1	-1	-1		0	2			-1	-1	-1	2	-1	2	-1
-1	-1	-1	-1	-1	-1	-1	-1	-1		2	2	-1	-1	-1	-1	-1	-1	-1	-1	-1	-1	-1	-1	2	-1	-1	-1	-1	-1	-1	2	-1	-1	2	-1	-1	-1		0	2			-1	-1	-1	2	-1	2	-1
-1		-1	-1	-1	-1	-1	-1	-1		2	2	-1	-1	-1	-1	-1	-1	-1	-1	-1	-1	-1	-1	2	-1	-1	-1	-1	-1	-1	2	-1	-1	2	-1	-1	-1		0	2			-1	-1	-1	2	-1	2	-1
-1		-1	-1	-1	-1	-1	-1	-1		2	2	-1	-1	-1	-1	-1	-1	-1	-1	-1	-1	-1	-1	2	-1	-1	-1	-1	-1	-1	2	-1	-1	2	-1	-1	-1		0	2	-1		-1	-1	-1	2	-1	2	-1
-1		-1	-1	-1	-1	-1		-1		2	2	-1	-1	-1	-1	-1	-1	-1	-1	-1	-1	-1	-1	2		-1	-1	-1	-1	-1	2	-1	-1	2	-1	-1	-1		0	2	-1		-1	-1	-1	2	-1	2
-1		-1	-1	-1	-1	-1	-1	-1		2	2	-1	-1	-1	-1	-1	-1	-1	-1	-1	-1	-1	-1	2	-1	-1	-1	-1	-1	-1	2	-1	-1	2	-1	-1	-1		0	2	-1		-1	-1	-1	2	-1	2	-1
-1		-1	-1	-1	-1	-1		-1		2	2	-1	-1	-1	-1	-1	-1	-1	-1	-1	-1	-1	-1	2	-1	-1	-1	-1	-1	-1	2	-1	-1	2	-1	-1	-1		0	2			-1	-1	-1	2	-1	2	-1
-1			-1	-1	-1	-1	-1	-1		2	2	-1	-1	-1	-1	-1	-1	-1	-1	-1	-1	-1	-1	2	-1	-1	-1	-1	-1	-1	2	-1	-1	2	-1	-1	-1		0	2		-1	-1	-1	-1	2	-1	2	-1
-1			-1	-1	-1	-1	-1	-1		2	2	-1	-1	-1	-1	-1	-1	-1	-1	-1	-1	-1	-1	2	-1	-1	-1	-1	-1	-1	2	-1	-1	2	-1	-1	-1		0	2		-1	-1	-1	-1	2	-1	2	-1
-1	-1		-1	-1	-1	-1	-1	-1		2	2	-1	-1	-1	-1	-1	-1	-1	-1	-1	-1	-1	-1	2	-1	-1	-1	-1	-1	-1	2	-1	-1	2	-1	-1	-1		0	2		-1		-1	-1	2	-1	2	-1
-1	-1		-1	-1	-1	-1	-1	-1		2	2	-1	-1	-1	-1	-1	-1	-1	-1	-1	-1	-1	-1	2	-1	-1	-1	-1	-1	-1	2	-1	-1	2	-1	-1	-1		0	2		-1	-1	-1	-1	2	-1	2	-1
-1	-1		-1	-1	-1	-1	-1	-1		2	2	-1	-1	-1	-1	-1	-1	-1	-1	-1	-1	-1	-1	2	-1	-1	-1	-1	-1	-1	2	-1	-1	2	-1	-1	-1		0	2		-1	-1	-1	-1	2	-1	2	-1
-1	-1		-1	-1	-1	-1	-1	-1		2	2	-1	-1		-1	-1	-1	-1	-1	-1	-1	-1	-1	2	-1	-1	-1	-1	-1	-1	2	-1	-1	2	-1	-1	-1		0	2		-1	-1	-1	-1	2	-1	2	-1
-1	-1		-1	-1	-1	-1	-1	-1		2	2	-1	-1		-1	-1	-1	-1	-1	-1	-1	-1	-1	2	-1	-1	-1	-1	-1	-1	2	1	-1	2	-1	-1	-1		0	2		-1	-1	-1	-1	2	-1	2	-1
-1	-1		-1	-1	-1	-1		-1		2	2	-1	-1		-1	-1	-1	-1	-1	-1	-1	-1	-1	2	-1	-1	-1	-1	-1	-1	2	1	-1	2	-1	-1	-1		0	2		-1	-1	-1	-1	2	-1	2	-1
-1	-1		-1	-1	-1	-1		-1		2	2	-1	-1	-1	-1	-1	-1	-1	-1	-1	-1	-1	-1	2	-1	-1	-1	-1	-1	-1	2	1	-1	2	-1	-1	-1		0	2		-1	-1	-1	-1	2	-1	2	-1
-1	-1	-1	-1	-1	-1	-1		-1		2	2	-1	-1	-1	-1	-1	-1	-1	-1	-1	-1	-1	-1	2	-1	-1	-1	-1	-1	-1	2	1	-1	2	-1	-1	-1		0	2		-1	-1	-1	-1	2	-1	2
	-1		-1	-1	-1	-1		-1		2	2	-1	-1	-1	-1	-1	-1	-1	-1	-1	-1	-1	-1	2	-1	-1	-1	-1	-1	-1	2	1	-1	2	-1	-1	-1		0	2		2	-1	-1	-1	2	-1	2
-1	-1	-1	-1	-1	-1	-1	-1	-1		2	2	-1	-1	-1	-1	-1	-1	-1	-1	-1	-1	-1	-1	2	-1	-1	-1	-1	-1	-1	2	1	-1	2	-1	-1	-1		0	2		2	-1	-1	-1	2	-1	2
-1	-1	-1	-1	-1	-1	-1	-1	-1		2	2	-1	-1	-1	-1	-1	-1	-1	-1	-1	-1	-1	-1	2	-1	-1	-1	-1	-1	-1	2	1	-1	2	-1	-1	-1		0	2	-1	2	-1	-1	-1	2	-1	2	-1
-1	-1	-1	-1	-1	-1	-1	-1	-1		2	2	-1	-1	-1	-1	-1	-1	-1	-1	-1	-1	-1	-1	2	-1	-1	-1	-1	-1	-1	2	1	-1	2	-1	-1	-1		0	2		2	-1	-1	-1	2	-1	2	-1
	-1	-1	-1	-1	-1	-1	-1	-1		2	2	-1	-1	-1	-1	-1	-1	-1	-1	-1	-1	-1	-1	2	-1	-1	-1	-1	-1	-1	2	1	-1	2	-1	-1	-1		0	2	-1	2	-1	-1	-1	2	-1	2	-1
	-1	-1	-1	-1	-1	-1	-1	-1		2	2	-1	-1	-1	-1	-1	-1	-1	-1	-1	-1	-1	-1	2	-1	-1	-1	-1	-1	-1	2	1	-1	2	-1	-1	-1		0	2	-1	2	-1	-1	-1	2	-1	2	-1
-1	-1	-1	-1	-1	-1	-1	-1	-1		2	2	-1	-1	-1	-1	-1	-1	-1	-1	-1	-1	-1	-1	2	-1	-1	-1	-1	-1	-1	2	1	-1	2	-1	-1	-1		0	2		2	-1	-1	-1	2	-1	2	-1
	-1	-1	-1	-1	-1	-1	-1	-1		2	2	-1	-1	-1	-1	-1	-1	-1	-1	-1	-1	-1	-1	2	-1	-1	-1	-1	-1	-1	2	1	-1	2	-1	-1	-1		0	2	-1	2	-1	-1	-1	2	-1	2	-1
-1	-1	-1	-1	-1	-1	-1	-1	-1		2	2	-1	-1	-1	-1	-1	-1	-1	-1	-1	-1	-1	-1	2	-1	-1	-1	-1	-1	-1	2	1	-1	2	-1	-1	-1		0	2		2	-1	-1	-1	2	-1	2	-1
	-1	-1	-1	-1	-1	-1	-1	-1		2	2	-1	-1	-1	-1	-1	-1	-1	-1		-1	-1	-1	2	-1	-1	-1	-1	-1	-1	2	1	-1	2	-1	-1	-1		0	2		2	-1	-1	-1	2	-1	2	-1
	-1	-1	-1	-1	-1	-1	-1	-1		2	2	-1	-1	-1	-1	-1	-1	-1	-1	-1	-1	-1	-1	2	-1	-1	-1	-1	-1	-1	2	1	-1	2	-1	-1	-1		0	2		2	-1	-1	-1	2	-1	2	-1
	-1	-1	-1	-1	-1	-1	-1	-1		2	2	-1	-1	-1	-1	-1	-1	-1	-1	-1	-1	-1	-1	2	-1	-1	-1	-1	-1	-1	2	1	-1	2	-1	-1	-1		0	2	-1	2	-1	-1	-1	2	-1	2	-1
	-1	-1	-1	-1	-1	-1	-1	-1		2	2	-1	-1	-1	-1	-1	-1	-1	-1	-1	-1	-1	-1	2	-1	-1	-1	-1	-1	-1	2	1	-1	2	-1	-1	-1		0	2	-1	2	-1	-1	-1	2	-1	2	-1
	-1	-1	-1	-1	-1	-1	-1	-1		2	2	-1	-1	-1	-1	-1	-1	-1	-1	-1	-1	-1	-1	2	-1	-1	-1	-1	-1	-1	2	1	-1	2	-1	-1	-1		0	2	-1	2	-1	-1	-1	2	-1	2	-1
-1	-1	-1	-1	-1	-1	-1	-1	-1		2	2	-1	-1	-1	-1	-1	-1	-1	-1	-1	-1	-1	-1	2	-1	-1	-1	-1	-1	-1	2	1	-1	2	-1	-1	-1		0	2		2	-1	-1	-1	2	-1	2	-1
-1	-1	-1	-1	-1	-1	-1	-1	-1		2	2	-1	-1	-1	-1	-1	-1	-1	-1	-1	-1	-1	-1	2	-1	-1	-1	-1	-1	-1	2	1	-1	2	-1	-1	-1		0	2		2	-1	-1	-1	2	-1	2	-1
-1	-1	-1	-1	-1	-1	-1	-1	-1		2	2	-1	-1	-1	-1	-1	-1	-1	-1	-1	-1	-1	-1	2	-1	-1	-1	-1	-1	-1	2	1	-1	2	-1	-1	-1		0	2	-1	2	-1	-1	-1	2	-1	2	-1
-1	-1	-1	-1	-1	-1	-1	-1	-1		2	2	-1	-1	-1	-1	-1	-1	-1	-1	-1	-1	-1	-1	2	-1	-1	-1	-1	-1	-1	2	1	-1	2	-1	-1	-1		0	2	-1	2	-1	-1	-1	2	-1	2	-1
	-1	-1	-1	-1	-1	-1	-1	-1		2	2	-1	-1	-1	-1	-1	-1	-1	-1	-1	-1	-1	-1	2	-1	-1	-1	-1	-1	-1	2	1	-1	2	-1	-1	-1		0	2	-1	2	-1	-1	-1	2	-1	2	-1
	-1	-1	-1	-1	-1	-1	-1	-1		2	2	-1	-1	-1	-1	-1	-1	-1	-1	-1	-1	-1	-1	2	-1	-1	-1	-1	-1	-1	2	1	-1	2	-1	-1	-1		0	2	-1	2	-1	-1	-1	2	-1	2	-1
-1	-1	-1	-1	-1	-1	-1	-1	-1		2	2	-1	-1	-1	-1	-1	-1	-1	-1	-1	-1	-1	-1	2	-1	-1	-1	-1	-1	-1	2	1	-1	2	-1	-1	-1		0	2	-1	2	-1	-1	-1	2	-1	2	-1
	-1	-1	-1	-1	-1	-1	-1	-1		2	2	-1	-1	-1	-1	-1	-1	-1	-1	-1	-1	-1	-1	2	-1	-1	-1	-1	-1	-1	2	1	-1	2	-1	-1	-1		0	2	-1	2	-1	-1	-1	2	-1	2	-1
	-1	-1	-1	-1	-1	-1	-1	-1		2	2	-1	-1	-1	-1	-1	-1	-1	-1	-1	-1	-1	-1	2	-1	-1	-1	-1	-1	-1	2	1	-1	2	-1	-1	-1		0	2		2	-1	-1	-1	2	-1	2	-1
	-1	-1	-1	-1	-1	-1	-1	-1		2	2	-1	-1	-1	-1	-1	-1	-1	-1	-1	-1	-1	-1	2	-1	-1	-1	-1	-1	-1	2	1	-1	2	-1	-1	-1		0	2	-1	2	-1	-1	-1	2	-1	2	-1
-1	-1	-1	-1	-1	-1	-1	-1	-1		2	2	-1	-1	-1	-1	-1	-1	-1	-1	-1	-1	-1	-1	2	-1	-1	-1	-1	-1	-1	2	1	-1	2	-1	-1	-1		0	2	-1	2	-1	-1	-1	2	-1	2	-1
-1	-1	-1	-1	-1	-1	-1	-1	-1		2	2	-1	-1	-1	-1	-1	-1	-1	-1	-1	-1	-1	-1	2	-1	-1	-1	-1	-1	-1	2	1	-1	2	-1	-1	-1		0	2	-1	2	-1	-1	-1	2	-1	2	-1
-1	-1	-1	-1	-1	-1	-1	-1	-1		2	2	-1	-1	-1	-1	-1	-1	-1	-1	-1	-1	-1	-1	2	-1	-1	-1	-1	-1	-1	2	1	-1	2	-1	-1	-1		0	2	-1	2	-1	-1	-1	2	-1	2	-1
-1	-1	-1	-1	-1	-1	-1	-1	-1		2	2	-1	-1	-1	-1	-1	-1	-1	-1	-1	-1	-1	-1	2	-1	-1	-1	-1	-1	-1	2	1	-1	2	-1	-1	-1		0	2	-1	2	-1	-1	-1	2	-1	2	-1
-1	-1	-1	-1	-1	-1	-1	-1	-1		2	2	-1	-1	-1	-1	-1	-1	-1	-1	-1	-1	-1	-1	2	-1	-1	-1	-1	-1	-1	2	1	-1	2	-1	-1	-1		0	2	-1	2	-1	-1	-1	2	-1	2	-1
-1	-1	-1	-1	-1	-1	-1	-1	-1		2	2	-1	-1	-1	-1	-1	-1	-1	-1	-1	-1	-1	-1	2	-1	-1	-1	-1	-1	-1	2	1	-1	2	-1	-1	-1		0	2	-1	2	-1	-1	-1	2	-1	2	-1
-1	-1	-1	-1	-1	-1	-1	-1	-1		2	2	-1	-1	-1	-1	-1	-1	-1	-1	-1	-1	-1	-1	2	-1	-1	-1	-1	-1		2	1	-1	2	-1	-1	-1		0	2	-1	2	-1	-1	-1	2	-1	2	-1
-1	-1	-1	-1	-1	-1	-1	-1	-1		2	2	-1	-1	-1	-1	-1	-1	-1	-1	-1	-1	-1	-1	2	-1	-1	-1	-1	-1		2	1	-1	2	-1	-1	-1		0	2	-1	2	-1	-1	-1	2	-1	2	-1
-1	-1		-1	-1	-1	-1	-1	-1		2	2	-1	-1	-1	-1	-1	-1	-1	-1	-1	-1	-1	-1	2	-1	-1	-1	-1	-1	-1	2	1	-1	2	-1	-1	-1		0	2	-1	2	-1	-1	-1	2	-1	2	-1
-1	-1		-1	-1	-1	-1	-1	-1		2	2	-1	-1	-1	-1	-1	-1	-1	-1	-1	-1	-1	-1	2	-1	-1	-1	-1	-1	-1	2	1	-1	2	-1	-1	-1		0	2	-1	2	-1	-1	-1	2	-1	2	-1
-1	-1		-1	-1	-1	-1	-1	-1		2	2	-1	-1	-1	-1	-1	-1	-1	-1	-1	-1	-1	-1	2	-1	-1	-1	-1	-1	-1	2	1	-1	2	-1	-1	-1		0	2	-1	2	-1	-1	-1	2	-1	2	-1
	-1		-1	-1	-1	-1	-1	-1		2	2	-1	-1	-1	-1	-1	-1	-1	-1	-1	-1	-1	-1	2	-1	-1	-1	-1	-1	-1	2	1	-1	2	-1	-1	-1		0	2	-1	2	-1	-1	-1	2	-1	2	-1
	-1		-1	-1	-1	-1	-1	-1		2	2	-1	-1	-1	-1	-1	-1	-1	-1	-1	-1	-1	-1	2	-1	-1	-1	-1	-1	-1	2	1	-1	2	-1	-1	-1		0	2	-1	2	-1	-1	-1	2	-1	2
	-1		-1	-1	-1	-1	-1	-1		2	2	-1	-1	-1	-1	-1	-1	-1	-1	-1	-1	-1	-1	2	-1	-1	-1	-1	-1	-1	2	1	-1	2	-1	-1	-1		0	2	-1	2	-1	-1	-1	2	-1	2
	-1		-1	-1	-1	-1	-1	-1		2	2	-1	-1	-1	-1	-1	-1	-1	-1	-1	-1	-1	-1	2	-1	-1	-1	-1	-1	-1	2	1	-1	2	-1	-1	-1		0	2	-1	2	-1	-1	-1	2	-1	2
	-1		-1	-1	-1	-1	-1	-1		2	2	-1	-1	-1	-1	-1	-1	-1	-1	-1	-1	-1	-1	2	-1	-1	-1	-1	-1	-1	2	1	-1	2	-1	-1	-1		0	2	-1	2	-1	-1	-1	2	-1	2
-1	-1		-1	-1	-1	-1	-1	-1		2	2	-1	-1	-1	-1	-1	-1	-1	-1	-1	-1	-1	-1	2	-1	-1	-1	-1	-1	-1	2	1	-1	2	-1	-1	-1		0	2	-1	2	-1	-1	-1	2	-1	2
	-1		-1	-1	-1	-1	-1	-1		2	2	-1	-1	-1	-1	-1	-1	-1	-1	-1	-1	-1	-1	2	-1	-1	-1	-1	-1	-1	2	1	-1	2	-1	-1	-1		0	2	-1	2	-1	-1	-1	2	-1	2
	-1		-1	-1	-1	-1	-1	-1		2	2	-1	-1	-1	-1	-1	-1	-1	-1	-1	-1	-1	-1	2	-1	-1	-1	-1	-1	-1	2	1	-1	2	-1	-1	-1		0	2	-1	2	-1	-1	-1	2	-1	2
	-1		-1	-1	-1	-1	-1	-1		2	2	-1	-1	-1	-1	-1	-1	-1	-1	-1	-1	-1	-1	2	-1	-1	-1	-1	-1	-1	2	1	-1	-1	-1	-1	-1		0	2	-1	2	-1	-1	-1	2	-1	2
-1	-1		-1	-1	-1	-1	-1	-1		2	2	-1	-1	-1	-1	-1	-1	-1	-1	-1	-1	-1	-1	2	-1	-1	-1	-1	-1	-1	2	1	-1	-1	-1	-1	-1		0	2	-1	2	-1	-1	-1	2	-1	2
	-1		-1	-1	-1	-1	-1	-1		2	2	-1	-1	-1	-1	-1	-1	-1	-1	-1	-1	-1	-1	2	-1	-1	-1	-1	-1	-1	2	1	-1	-1	-1	-1	-1		0	2	-1	2	-1	-1	-1	2	-1	2
-1	-1		-1	-1	-1	-1	-1	-1		2	2	-1	-1	-1	-1	-1	-1	-1	-1	-1	-1	-1	-1	2	-1	-1	-1	-1	-1	-1	2	1	-1	-1	-1	-1	-1		0	2	-1	2	-1	-1	-1	2	-1	2
-1	-1		-1	-1	-1	-1	-1	-1		2	2	-1	-1	-1	-1	-1	-1	-1	-1	-1	-1	-1	-1	2	-1	-1	-1	-1	-1	-1	2	1	-1	-1		-1	-1		0	2	-1	2		-1	-1	2	-1	2
-1	-1	-1	-1	-1	-1	-1	-1	-1		2	2	-1	-1	-1	-1	-1	-1	-1	-1	-1	-1	-1	-1	2	-1	-1	-1	-1	-1	-1	2	1	-1	-1		-1	-1		0	2		2		-1	-1	2	-1	2	-1
-1	-1	-1	-1	-1	-1	-1	-1	-1		2	2	-1	-1	-1	-1	-1	-1	-1	-1	-1	-1	-1	-1	2	-1	-1	-1	-1	-1	-1	2	1	-1	-1		-1	-1		0	2	-1	2	-1	-1	-1	2	-1	2	-1
-1	-1	-1	-1	-1	-1	-1	-1	-1		2	2	-1	-1	-1	-1	-1	-1	-1	-1	-1	-1	-1	-1	2	-1	-1	-1	-1	-1	-1	2	1	-1	-1		-1	-1		0	2	-1	2	-1	-1	-1	2	-1	2	-1
-1	-1	-1	-1	-1	-1	-1	-1	-1		2	2	-1	-1	-1	-1	-1	-1	-1	-1	-1	-1	-1	-1	2	-1	-1	-1	-1	-1	-1	2	1	-1	-1		-1	-1		0	2	-1	2	-1	-1	-1	2	-1	2	-1
-1	-1	-1	-1	-1	-1	-1		-1		2	2	-1	-1	-1	-1	-1	-1	-1	-1	-1	-1	-1	-1	2	-1	-1	-1	-1	-1	-1	2	1	-1	-1		-1	-1		1	2	-1	2	-1	-1	-1	2	-1	2	-1
-1	-1	-1	-1	-1	-1	-1	-1	-1		2	2	-1	-1	-1	-1	-1	-1	-1	-1	-1	-1	-1	-1	2	-1	-1	-1	-1	-1	-1	2	1	-1	-1		-1	-1		1	2	-1	2	-1	-1	-1	2	-1	2	-1
-1	-1	-1	-1	-1	-1	-1	-1	-1		2	2	-1	-1	-1	-1	-1	-1	-1	-1	-1	-1	-1	-1	2	-1	-1	-1	-1	-1	-1	2	1	-1	-1		-1	-1		1	2	-1	2	-1	-1	-1	2	-1	2	-1
-1	-1	-1	-1	-1	-1	-1	-1	-1		2	2	-1	-1	-1	-1	-1	-1	-1	-1	-1	-1	-1	-1	2	-1	-1	-1	-1	-1	-1	2	1	-1	-1		-1	-1		1	2	-1	2	-1	-1	-1	2	-1	2	-1
-1	-1	-1	-1	-1	-1	-1	-1	-1		2	2	-1	-1	-1	-1	-1	-1	-1	-1	-1	-1	-1	-1	2	-1	-1	-1	-1	-1	-1	2	1	-1	-1		-1	-1		1	2		2	-1	-1	-1	2	-1	2	-1
-1	-1	-1	-1	-1	-1	-1	-1	-1		2	2	-1	-1	-1	-1	-1	-1	-1	-1	-1	-1	-1	-1	2	-1	-1	-1	-1	-1	-1	2	1	-1	-1		-1	-1		1	2	-1	2	-1	-1	-1	2	-1	2	-1
-1	-1	-1	-1	-1	-1	-1	-1	-1		2	2	-1	-1	-1	-1	-1	-1	-1	-1	-1	-1	-1	-1	2	-1	-1	-1	-1	-1	-1	2	1	-1	-1		-1	-1		1	2	-1	2	-1	-1	-1	2	-1	2	-1
-1	-1	-1	-1	-1	-1	-1	-1	-1		2	2	-1	-1	-1	-1	-1	-1	-1	-1	-1	-1	-1	-1	2	-1	-1	-1	-1	-1	-1	2	1	-1	-1		-1	-1		1	2	-1	2	-1	-1	-1	2	-1	2	-1
-1		-1	-1	-1	-1	-1	-1	-1		2	2	-1	-1	-1	-1	-1	-1	-1	-1	-1	-1	-1	-1	2	-1	-1	-1	-1	-1	-1	2	1	-1	-1		-1	-1		1	2	-1	2	-1	-1	-1	2	-1	2	-1
-1		-1	-1	-1	-1	-1	-1	-1		2	2	-1	-1	-1	-1	-1	-1	-1	-1	-1	-1	-1	-1	2	-1	-1	-1	-1	-1	-1	2	1	-1	-1		-1	-1		1	2	-1	2	-1	-1	-1	2	-1	2	-1
-1	-1	-1	-1	-1	-1	-1	-1	-1		2	2	-1	-1	-1	-1	-1	-1	-1	-1	-1	-1	-1	-1	2	-1	-1	-1	-1	-1	-1	2	1	-1	-1		-1	-1		1	2	-1	2	-1	-1	-1	2	-1	2
-1	-1	-1	-1	-1	-1	-1	-1	-1		2	2	-1	-1	-1	-1	-1	-1	-1	-1	-1	-1	-1	-1	2	-1	-1	-1	-1	-1	-1	2	1	-1	-1		-1	-1		1	2		2	-1	-1	-1	2	-1	2	-1
-1	-1	-1	-1	-1	-1	-1	-1	-1		2	2	-1	-1	-1	-1	-1	-1	-1	-1	-1	-1	-1	-1	2	-1	-1	-1	-1	-1	-1	2	1	-1	-1		-1	-1		1	2		2	-1	-1	-1	2	-1	2	-1
-1	-1	-1	-1	-1	-1	-1	-1	-1		2	2	-1	-1	-1	-1	-1	-1	-1	-1	-1	-1	-1	-1	2	-1	-1	-1	-1	-1	-1	2	1	-1	-1	-1	-1	-1		1	2		2	-1	-1	-1	2	-1	2	-1
-1	-1	-1	-1	-1	-1	-1	-1	-1		2	2	-1	-1	-1	-1	-1	-1	-1	-1	-1	-1	-1	-1	2	-1	-1	-1	-1	-1	-1	2	1	-1	-1	-1	-1	-1		1	2	-1	2	-1	-1	-1	2	-1	2	-1
-1	-1	-1	-1	-1	-1	-1	-1	-1		2	2	-1	-1	-1	-1	-1	-1	-1	-1	-1	-1	-1	-1	2	-1	-1	-1	-1	-1	-1	2	1	-1	-1	-1	-1	-1		1	2	-1	2	-1	-1	-1	2	-1	2	-1
-1	-1	-1	-1	-1	-1	-1	-1	-1		2	2	-1	-1	-1	-1	-1	-1	-1	-1	-1	-1	-1	-1	2	-1	-1	-1	-1	-1	-1	2	1	-1	-1	-1	-1	-1		1	2		2	-1	-1	-1	2	-1	2	-1
-1	-1		-1	-1	-1	-1	-1	-1		2	2	-1	-1	-1	-1	-1	-1	-1	-1	-1	-1	-1	-1	2	-1	-1	-1	-1	-1	-1	2	1	-1	-1		-1	-1		1	2		2	-1	-1	-1	2	-1	2	-1
-1	-1		-1	-1	-1	-1	-1	-1		2	2	-1	-1	-1	-1	-1	-1	-1	-1	-1	-1	-1	-1	2	-1	-1	-1	-1	-1	-1	2	1	-1	-1		-1	-1		1	2		2	-1	-1	-1	2	-1	2	-1
-1	-1		-1	-1	-1	-1	-1	-1		2	2	-1	-1	-1		-1	-1	-1	-1	-1	-1	-1	-1	2	-1	-1	-1	-1	-1	-1	2	1	-1	-1		-1	-1		1	2	-1	2	-1	-1	-1	2	-1	2	-1
-1	-1			-1	-1	-1	-1	-1		2	2	-1	-1	-1	-1	-1	-1	-1	-1	-1	-1	-1	-1	-1	-1	-1	-1	-1	-1	-1	2	1	-1	-1		-1	-1		1	2	-1	2	-1	-1	-1	2	-1	2	-1
-1	-1			-1	-1	-1	-1	-1		2	2	-1	-1	-1	-1	-1	-1	-1	-1	-1	-1	-1	-1	-1	-1	-1	-1	-1	-1	-1	2	1	-1	-1	-1	-1	-1		1	2	-1	2	-1	-1	-1	2	-1	0	-1
-1	-1	-1		-1	-1	-1	-1	-1		2	2	-1	-1	-1	-1	-1	-1	-1	-1	-1	-1	-1	-1	-1	-1	-1	-1	-1	-1		2	1	-1	-1	-1	-1	-1		1	2		2	-1	-1	-1	2	-1	0	-1
-1	-1	-1		-1	-1	-1	-1	-1		2	2	-1	-1	-1	-1	-1	-1	-1	-1	-1	-1	-1	-1	-1	-1	-1	-1	-1	-1		2	1	-1	-1	-1	-1	-1		1	2	-1	2	-1	-1	-1	2	-1	0	-1
-1	-1	-1		-1	-1	-1	-1	-1		2	2	-1	-1	-1	-1	-1	-1	-1	-1	-1	-1	-1	-1	-1	-1	-1	-1	-1	-1		2	1	-1	-1	-1	-1	-1		1	2	-1	2	-1	-1	-1	2	-1	0	-1
-1	-1	-1		-1	-1	-1	-1	-1		2	2	-1	-1	-1	-1	-1	-1	-1	-1	-1	-1	-1	-1	-1	-1	-1	-1	-1	-1		2	1	-1	-1	-1	-1	-1		1	2		2	-1	-1	-1	2	-1	0	-1
-1	-1	-1		-1	-1	-1	-1	-1		2	2	-1	-1	-1	-1	-1	-1	-1	-1	-1	-1	-1	-1	-1	-1	-1	-1	-1	-1		2	1	-1		-1	-1	-1		1	2		2	-1	-1	-1	2	-1	0	-1
-1	-1	-1		-1	-1	-1	-1	-1		2	2	-1	-1	-1	-1	-1	-1	-1	-1	-1	-1	-1	-1	-1	-1	-1	-1	-1	-1	-1	2	1	-1		-1	-1	-1		1	2		2	-1	-1	-1	2	-1	0
-1	-1	-1		-1	-1	-1	-1	-1		2	2	-1	-1	-1	-1	-1	-1	-1	-1	-1	-1	-1	-1		-1	-1	-1	-1	-1	-1	2	1	-1		-1	-1	-1		1	2		2	-1	-1	-1	2	-1	0
-1	-1	-1		-1	-1	-1	-1	-1		2	2	-1	-1	-1	-1	-1	-1	-1	-1	-1	-1	-1	-1		-1	-1	-1	-1	-1	-1	2	1	-1		-1	-1	-1		1	2		2	-1	-1	-1	2	-1	0
-1	-1	-1	-1	-1	-1	-1	-1	-1		2	2	-1	-1	-1	-1	-1	-1	-1	-1	-1	-1	-1	-1		-1	-1	-1	-1	-1	-1	2	1	-1		-1	-1	-1		1	2		2	-1	-1	-1	2	-1	0
-1	-1	-1	-1	-1	-1	-1	-1	-1		2	2	-1	-1	-1	-1	-1	-1	-1	-1		-1	-1	-1		-1	-1	-1	-1	-1	-1	2	1	-1		-1	-1	-1		1	2		2	-1	-1	-1	2	-1	0
-1	-1	-1	-1	-1	-1	-1	-1	-1		2	2	-1	-1	-1	-1	-1	-1	-1	-1		-1	-1	-1		-1	-1	-1	-1	-1	-1	2	1	-1		-1	-1	-1		1	2		2	-1	-1	-1	2	-1	0	-1
-1	-1	-1	-1	-1	-1	-1	-1	-1		2	2	-1	-1	-1	-1	-1	-1	-1	-1	-1	-1	-1	-1		-1	-1	-1	-1	-1	-1	2	1	-1		-1	-1	-1		1	2		2	-1	-1	-1	2	-1	0	-1
-1	-1	-1	-1	-1	-1	-1	-1	-1		2	2	-1	-1	-1	-1	-1	-1	-1	-1	-1	-1	-1	-1		-1	-1	-1	-1	-1	-1	2	1	-1		-1	-1	-1		1	2		2	-1	-1	-1	2	-1	0	-1
-1	-1	-1	-1	-1	-1	-1	-1	-1		2	2	-1	-1	-1	-1	-1	-1	-1	-1	-1	-1	-1	-1		-1	-1	-1	-1	-1	-1	2	1	-1		-1	-1	-1		1	2		2	-1	-1	-1	2	-1	0	-1
-1	-1	-1	-1	-1	-1	-1	-1	-1		2	2	-1	-1	-1	-1	-1	-1	-1	-1		-1	-1	-1		-1	-1	-1	-1	-1	-1	2	1	-1		-1	-1	-1		1	2		2	-1	-1	-1	2	-1	0	-1
-1	-1	-1	-1	-1	-1	-1	-1	-1		2	2	-1	-1	-1	-1	-1	-1	-1	-1	-1	-1	-1	-1		-1	-1	-1	-1	-1	-1	2	1	-1		-1	-1	-1		1	2		2	-1	-1	-1	2	-1	0	-1
-1	-1	-1	-1	-1	-1	-1	-1	-1		2	2	-1	-1	-1	-1	-1	-1	-1	-1	-1	-1	-1	-1		-1	-1	-1	-1	-1	-1	2	1	-1		-1	-1	-1		1	2		2	-1	-1	-1	2	-1	0	-1
-1	-1	-1	-1	-1	-1	-1	-1	-1		2	2	-1	-1	-1	-1	-1	-1	-1	-1	-1	-1	-1	-1		-1	-1	-1	-1	-1	-1	2	1	-1		-1	-1	-1		1	2		2	-1	-1	-1	2	-1	0	-1
-1	-1	-1	-1	-1		-1	-1	-1		2	2	-1	-1	-1	-1	-1	-1	-1	-1	-1	-1	-1	-1		-1	-1	-1	-1	-1	-1	2	1	-1		-1	-1	-1		1	2		2	-1	-1	-1	2	-1	0	-1
-1	-1	-1	-1	-1	-1	-1	-1	-1		2	2	-1	-1	-1	-1	-1	-1	-1	-1	-1	-1	-1	-1		-1	-1	-1	-1	-1	-1	2	1	-1		-1	-1	-1		1	2		2	-1	-1	-1	2	-1	0	-1
-1	-1	-1	-1	-1	-1	-1	-1	-1		2	2	-1	-1	-1	-1	-1	-1	-1	-1	-1	-1	-1	-1		-1	-1	-1	-1	-1		2	1	-1		-1	-1	-1		1	2		2	-1	-1	-1	2	-1	0	-1
-1	-1	-1	-1	-1	-1	-1	-1	-1		2	2	-1	-1	-1	-1	-1	-1	-1	-1	-1	-1	-1	-1		-1	-1	-1	-1	-1		2	1	-1		-1	-1	-1		1	2		2	-1	-1	-1	2	-1	0	-1
-1	-1	-1	-1	-1	-1	-1	-1	-1		2	2	-1	-1	-1	-1	-1	-1	-1	-1	-1	-1	-1	-1		-1	-1	-1	-1	-1		2	1	-1		-1	-1	-1		1	2		2	-1	-1	-1	2	-1	0	-1
-1	-1	-1	-1	-1	-1	-1	-1	-1		2	2	-1	-1	-1	-1	-1	-1	-1	-1	-1	-1	-1	-1		-1	-1	-1	-1	-1		2	1	-1		-1	-1	-1	1	1	2		2	-1	-1	-1	2	-1	0	-1
-1	-1	-1	-1	-1	-1	-1	-1	-1		2	2	-1	-1	-1	-1	-1	-1	-1	-1	-1	-1	-1	-1		-1	-1	-1	-1	-1		2	1	-1		-1	-1	-1	1	1	2		2	-1	-1	-1	2	-1	0	-1
-1	-1	-1	-1	-1	-1	-1	-1	-1		2	2	-1	-1	-1	-1	-1	-1	-1	-1	-1	-1	-1	-1		-1	-1	-1	-1	-1		2	1	-1		-1	-1	-1	1	1	2		2	-1	-1	-1	2	-1	0	-1
-1	-1	-1	-1	-1	-1	-1	-1	-1		2	2	-1	-1	-1	-1	-1	-1	-1	-1	-1	-1	-1	-1		-1	-1	-1	-1	-1		2	1	-1		-1	-1	-1	1	1	2		2	-1	-1	-1	2	-1	0	-1
-1	-1	-1	-1	-1	-1	-1	-1	-1		2	2	-1	-1	-1	-1	-1	-1	-1	-1	-1	-1	-1	-1		-1	-1	-1	-1	-1		2	1	-1		-1	-1	-1	1	1	2		2	-1	-1	-1	2	-1	0	-1
-1	-1	-1	-1	-1	-1	-1	-1	-1		2	2	-1	-1	-1	-1	-1	-1	-1	-1	-1	-1	-1	-1		-1	-1	-1	-1	-1		2	1	-1	-1	-1	-1	-1	1	1	2		2	-1	-1	-1	2	-1	0	-1
-1	-1	-1	-1	-1	-1	-1	-1	-1		2	2	-1	-1	-1	-1	-1	-1	-1	-1	-1	-1	-1	-1		-1	-1	-1	-1	-1		2	1	-1	-1	-1	-1	-1	1	1	2		2	-1	-1	-1	2	-1	0	-1
-1	-1	-1	-1	-1	-1	-1	-1	-1		2	2	-1	-1	-1	-1	-1	-1	-1	-1	-1	-1	-1	-1		-1	-1	-1	-1	-1		2	1	-1	-1	-1	-1	-1	1	1	2		2	-1	-1	-1	2	-1	0	-1
-1	-1	-1	-1	-1	-1	-1	-1	-1		2	2	-1	-1	-1	-1	-1	-1	-1	-1	-1	-1	-1	-1		-1	-1	-1	-1	-1		2	1	-1	-1	-1	-1	-1	1	1	2		2	-1	-1	-1	2	-1	0	-1
		-1	-1	-1	-1	-1	-1	-1		2	2	-1	-1	-1	-1	-1	-1	-1	-1	-1	-1	-1	-1	-1	-1	-1	-1	-1	-1		2	1	-1	-1	-1	-1	-1	1	1	2		2	-1	-1	-1	2	-1	0	-1
-1		-1	-1	-1	-1	-1	-1	-1		2	2	-1	-1	-1	-1	-1	-1	-1	-1	-1	-1	-1	-1	-1	-1	-1	-1	-1	-1		2	1	-1	-1	-1	-1	-1	1	1	2		2	-1	-1	-1	2	-1	0	-1
-1		-1	-1	-1	-1	-1	-1	-1		2	2	-1	-1	-1	-1	-1	-1	-1	-1	-1	-1	-1	-1	-1	-1	-1	-1	-1	-1		2	1	-1	-1		-1	-1	1	1	2		2	-1	-1	-1	2	-1	0	-1
-1		-1	-1	-1	-1	-1	-1	-1		2	2	-1	-1	-1	-1	-1	-1	-1	-1	-1	-1	-1	-1	-1	-1	-1	-1	-1	-1		2	1	-1	-1	-1	-1	-1	1	1	2		2	-1	-1	-1	2	-1	0	-1
-1		-1	-1	-1	-1	-1	-1	-1		2	2	-1	-1	-1	-1	-1	-1	-1	-1	-1	-1	-1	-1	-1	-1	-1	-1	-1	-1		2	1	-1	-1	-1	-1	-1	1	1	2		2	-1	-1	-1	2	-1	0	-1
-1		-1	-1	-1	-1	-1	-1	-1		2	2	-1	-1	-1	-1	-1	-1	-1	-1	-1	-1	-1	-1	-1	-1	-1	-1	-1	-1		2	1	-1	-1		-1	-1	1	1	2		2	-1	-1	-1	2	-1	0	-1
-1		-1	-1	-1	-1	-1	-1	-1		2	2	-1	-1	-1	-1	-1	-1	-1	-1	-1	-1	-1	-1	-1	-1	-1	-1	-1	-1		2	1	-1	-1		-1	-1	1	1	2	-1	2	-1	-1	-1	2	-1	0	-1
-1		-1	-1	-1	-1	-1	-1	-1		2	2	-1	-1	-1	-1	-1	-1	-1	-1	-1	-1	-1	-1	-1	-1	-1	-1	-1	-1		2	1	-1	-1		-1	-1	1	1	2	-1	2	-1	-1	-1	2	-1	0	-1
-1		-1	-1	-1	-1	-1	-1	-1		2	2	-1	-1	-1	-1	-1	-1	-1	-1	-1	-1	-1	-1	-1	-1	-1	-1	-1	-1		2	1	-1	-1		-1	-1	1	1	2		2	-1	-1	-1	2	-1	0	-1
-1		-1	-1	-1	-1	-1	-1	-1		2	2	-1	-1	-1	-1	-1	-1	-1	-1	-1	-1	-1	-1	-1	-1	-1	-1	-1	-1	-1	2	1	-1	-1		-1	-1	1	1	2		2	-1	-1	-1	2	-1	0	-1
-1	-1	-1	-1	-1	-1	-1	-1	-1		2	2	-1	-1	-1	-1	-1	-1	-1	-1	-1	-1	-1	-1	-1	-1	-1	-1	-1	-1	-1	2	2	-1	-1	-1	-1	-1	1	1	2		2	-1	-1	-1	2	-1	0	-1
-1	-1	-1	-1	-1	-1	-1	-1	-1		2	2	-1	-1	-1	-1	-1	-1	-1	-1	-1	-1	-1	-1	-1	-1	-1		-1	-1	-1	2	2	-1	-1	-1	-1	-1	1	1	2		2	-1	-1	-1	2	-1	0	-1
-1	-1	-1	-1	-1	-1	-1	-1	-1		2	2	-1	-1	-1	-1	-1	-1	-1	-1	-1	-1	-1	-1	-1	-1	-1		-1	-1	-1	2	2	-1	-1	-1	-1	-1	1	1	2		2	-1	-1	-1	2	-1	0	-1
-1	-1	-1	-1	-1	-1	-1	-1	-1		2	2	-1	-1	-1	-1	-1	-1	-1	-1	-1	-1	-1	-1	-1	-1	-1		-1	-1	-1	2	2	-1	-1	-1	-1	-1	1	1	2		2	-1	-1	-1	2	-1	0	-1
-1	-1	-1	-1	-1	-1	-1	-1	-1		2	2	-1	-1	-1	-1	-1	-1	-1	-1	-1	-1	-1	-1	-1	-1	-1		-1	-1	-1	2	2	-1	-1	-1	-1	-1	1	1	2		2	-1	-1	-1	2	-1	0
-1	-1	-1	-1	-1	-1	-1	-1	-1		2	2	-1	-1	-1	-1	-1	-1	-1	-1	-1	-1	-1	-1	-1	-1	-1		-1	-1	-1	2	2	-1	-1	-1	-1	-1	1	1	2		2	-1	-1	-1	2	-1	0
-1	-1	-1	-1	-1	-1	-1	-1	-1		2	2	-1	-1	-1	-1	-1	-1	-1	-1	-1	-1	-1	-1	-1	-1	-1	-1	-1	-1	-1	2	2	-1	-1	-1	-1	-1	1	1	2	-1	2	-1	-1	-1	2	-1	0
-1	-1	-1	-1	-1	-1	-1	-1	-1		2	2	-1	-1	-1	-1	-1	-1	-1	-1	-1	-1	-1	-1	-1	-1	-1	-1	-1	-1	-1	2	2	-1	-1	-1	-1	-1	1	1	2	-1	2	-1	-1	-1	2	-1	0
	-1	-1	-1	-1	-1	-1	-1	-1		2	2	-1	-1	-1	-1	-1	-1	-1	-1	-1	-1	-1	-1	-1	-1	-1	-1	-1	-1	-1		2	-1	-1	-1	-1	-1	1	1	2	-1	2	-1	-1	-1	2	-1	0
		-1	-1	-1	-1	-1	-1	-1		2	2	-1	-1	-1	-1	-1	-1	-1	-1	-1	-1	-1	-1	-1	-1	-1	-1	-1		-1	2	2	-1	-1	-1	-1	-1	1	1	2	-1	2	-1	-1	-1	2	-1	0
-1	-1	-1	-1	-1	-1	-1	-1	-1		2	2	-1	-1	-1	-1	-1	-1	-1	-1	-1	-1	-1	-1	-1	-1	-1	-1	-1		-1	2	2	-1	-1	-1	-1	-1	1	1	2		2	-1	-1	-1	2	-1	0
		-1	-1	-1	-1	-1	-1	-1		2	2	-1	-1	-1	-1	-1	-1	-1	-1	-1	-1	-1	-1	-1	-1	-1	-1	-1	-1	-1	2	2	-1	-1	-1	-1	-1	1	1	2	-1	2	-1	-1	-1	2	-1	0	-1
-1	-1	-1	-1	-1	-1	-1	-1	-1		2	2	-1	-1	-1	-1	-1	-1	-1	-1	-1	-1	-1	-1	-1	-1	-1	-1	-1	-1	-1	2	2	-1	-1	-1	-1	-1	1	1	2	-1	2	-1	-1	-1	2	-1	0	-1
-1	-1	-1	-1	-1	-1	-1	-1	-1		2	2	-1	-1	-1	-1	-1	-1	-1	-1	-1	-1	-1	-1	-1	-1	-1	-1	-1	-1	-1		2	-1	-1	-1	-1	-1	1	1	2	-1	2	-1	-1	-1	2	-1	0	-1
-1	-1	-1	-1	-1	-1	-1	-1	-1		2	2	-1	-1	-1	-1	-1	-1	-1	-1	-1	-1	-1	-1	-1	-1	-1	-1	-1	-1	-1	2	2	-1	-1	-1	-1	-1	1	1	2	-1	2	-1	-1	-1	2	-1	0	-1
-1	-1	-1	-1	-1	-1	-1	-1	-1		2	2	-1	-1	-1	-1	-1	-1	-1	-1	-1	-1	-1	-1	-1	-1	-1	-1	-1	-1	-1		2	-1	-1	-1	-1	-1	1	1	2		2	-1	-1	-1	2	-1	0	-1
-1	-1	-1	-1	-1	-1	-1	-1	-1		2	2	-1	-1	-1	-1	-1	-1	-1	-1	-1	-1	-1	-1	-1	-1	-1	-1	-1	-1	-1	2	2	-1	-1	-1	-1	-1	1	1	2	-1	2	-1	-1	-1	2	-1	0	-1
-1	-1	-1	-1	-1	-1	-1	-1	-1		2	2	-1	-1	-1	-1	-1	-1	-1	-1	-1	-1	-1	-1	2	-1	-1	-1	-1	-1	-1	2	2	-1	-1	-1	-1	-1	1	1	2		2	-1	-1	-1	2	-1	0	-1
-1	-1	-1	-1	-1	-1	-1	-1	-1		2	2	-1	-1	-1	-1	-1	-1	-1	-1	-1	-1	-1	-1	2	-1	-1	-1	-1	-1	-1	2	2	-1	-1	-1	-1	-1	1	1	2		2	-1	-1	-1	2	-1	0	-1
[truncated: 156,401 more rows]
[truncated: 45 more columns]

## Sheet: source_data_tapping_response_pr
wake_resp	rem_resp
0.833333	0.833333
0.941176	0.5
0.684211	0.25
0.555556	0.357143
0.666667	0
0.692308	0.125
0.666667	0.125
0.8125	0.611111
0.2	0.0416667
